# Supplementary material for: Multi-omics analysis identifies an M-MDSC-like immunosuppressive phenotype in lineage-switched AML with KMT2A rearrangement
Source: Nat Commun. 2025 Aug 26;16:7955. doi: 10.1038/s41467-025-63271-y (PMC12381044; doi:10.1038/s41467-025-63271-y)
Supplement: Supplementary file 3 — Supplementary Data 1 [file 41467_2025_63271_MOESM3_ESM.xlsx]

## Sheet: Sheet1
Supplementary Data 1. GSEA report for LS AML vs LC AML in Cluster 2: Enrichment in LS AML
NAME	SIZE	ES	NES	NOM p-val	FDR q-val	FWER p-val	RANK AT MAX	LEADING EDGE
GOBP_CELLULAR_AMINO_ACID_METABOLIC_PROCESS	193	0.496336	2.45172	0	0	0	3452	tags=52%, list=24%, signal=67%
GOMF_LIGASE_ACTIVITY_FORMING_CARBON_NITROGEN_BONDS	37	0.646869	2.43466	0	0	0	3772	tags=65%, list=26%, signal=87%
GOBP_TRNA_METABOLIC_PROCESS	172	0.492595	2.37352	0	0	0	3160	tags=44%, list=22%, signal=55%
GOBP_TRNA_MODIFICATION	90	0.530157	2.36006	0	0	0	3492	tags=50%, list=24%, signal=65%
GOCC_PRERIBOSOME	73	0.554071	2.35452	0	0.00030157	0.001	4196	tags=63%, list=29%, signal=88%
GOMF_OXIDOREDUCTASE_ACTIVITY_ACTING_ON_THE_CH_CH_GROUP_OF_DONORS	53	0.569096	2.27323	0	0.00198594	0.008	3112	tags=53%, list=21%, signal=67%
GOBP_CELLULAR_AMINO_ACID_BIOSYNTHETIC_PROCESS	59	0.557814	2.26356	0	0.00212508	0.01	3214	tags=49%, list=22%, signal=63%
GOBP_AMINO_ACID_ACTIVATION	25	0.676308	2.24567	0	0.00258137	0.014	3303	tags=68%, list=23%, signal=88%
GOBP_TRNA_PROCESSING	128	0.492422	2.2434	0	0.00261424	0.016	2870	tags=42%, list=20%, signal=52%
GOBP_METANEPHRIC_NEPHRON_DEVELOPMENT	18	0.727173	2.23307	0	0.0027906	0.019	1606	tags=56%, list=11%, signal=62%
GOMF_FLAVIN_ADENINE_DINUCLEOTIDE_BINDING	68	0.52201	2.21004	0	0.00386741	0.029	3054	tags=49%, list=21%, signal=61%
GOBP_KETONE_BIOSYNTHETIC_PROCESS	32	0.626915	2.20462	0	0.00402728	0.033	2928	tags=56%, list=20%, signal=70%
GOMF_LIGASE_ACTIVITY_FORMING_CARBON_OXYGEN_BONDS	21	0.68995	2.20449	0	0.00371749	0.033	3303	tags=71%, list=23%, signal=92%
GOBP_MITOTIC_SPINDLE_ASSEMBLY	68	0.532291	2.2019	0	0.00345196	0.033	2426	tags=35%, list=17%, signal=42%
GOMF_CATALYTIC_ACTIVITY_ACTING_ON_A_TRNA	104	0.489857	2.19201	0	0.00410256	0.04	3160	tags=46%, list=22%, signal=58%
GOMF_ATP_HYDROLYSIS_ACTIVITY	286	0.421421	2.18655	0	0.00412031	0.043	3260	tags=36%, list=22%, signal=45%
GOBP_ALPHA_AMINO_ACID_METABOLIC_PROCESS	138	0.464949	2.18199	0	0.00431062	0.047	3909	tags=55%, list=27%, signal=74%
GOMF_ATP_DEPENDENT_ACTIVITY_ACTING_ON_DNA	111	0.474336	2.17517	0	0.00455521	0.053	2816	tags=36%, list=19%, signal=44%
GOBP_DNA_REPLICATION_INITIATION	36	0.587034	2.16119	0	0.0055491	0.068	3105	tags=58%, list=21%, signal=74%
GOCC_PRERIBOSOME_LARGE_SUBUNIT_PRECURSOR	21	0.671347	2.15572	0	0.00549071	0.071	3090	tags=71%, list=21%, signal=90%
GOBP_DNA_UNWINDING_INVOLVED_IN_DNA_REPLICATION	22	0.655551	2.13981	0	0.00670016	0.09	3253	tags=68%, list=22%, signal=88%
GOMF_LIGASE_ACTIVITY	121	0.462679	2.13381	0	0.00738939	0.103	3780	tags=48%, list=26%, signal=64%
GOCC_MITOCHONDRIAL_MATRIX	432	0.393368	2.12858	0	0.00763897	0.11	3899	tags=43%, list=27%, signal=57%
GOMF_DNA_HELICASE_ACTIVITY	69	0.504668	2.1256	0	0.00768628	0.116	3986	tags=52%, list=27%, signal=71%
GOBP_DICARBOXYLIC_ACID_METABOLIC_PROCESS	71	0.502751	2.10964	0	0.0093659	0.145	3059	tags=45%, list=21%, signal=57%
GOBP_MATURATION_OF_5_8S_RRNA_FROM_TRICISTRONIC_RRNA_TRANSCRIPT_SSU_RRNA_5_8S_RRNA_LSU_RRNA	25	0.631151	2.08982	0	0.0114786	0.184	2742	tags=56%, list=19%, signal=69%
GOBP_INORGANIC_ANION_TRANSMEMBRANE_TRANSPORT	54	0.528293	2.08936	0	0.0112169	0.187	3281	tags=52%, list=22%, signal=67%
GOMF_ATP_DEPENDENT_ACTIVITY	425	0.382885	2.07684	0	0.0128489	0.219	3260	tags=35%, list=22%, signal=44%
GOBP_MICROTUBULE_CYTOSKELETON_ORGANIZATION_INVOLVED_IN_MITOSIS	147	0.434741	2.07432	0	0.0128058	0.225	2760	tags=34%, list=19%, signal=42%
HP_DECREASED_PLASMA_CARNITINE	17	0.695507	2.07429	0	0.0123789	0.225	1509	tags=59%, list=10%, signal=66%
HP_RETICULOCYTOSIS	38	0.561176	2.07353	0	0.0121661	0.227	1956	tags=45%, list=13%, signal=52%
GOBP_MITOTIC_SPINDLE_ORGANIZATION	123	0.44642	2.064	0	0.0133866	0.255	3515	tags=41%, list=24%, signal=53%
GOMF_ANION_TRANSMEMBRANE_TRANSPORTER_ACTIVITY	159	0.425512	2.0559	0	0.0142658	0.277	3295	tags=43%, list=23%, signal=55%
GOCC_CARBOXY_TERMINAL_DOMAIN_PROTEIN_KINASE_COMPLEX	19	0.659395	2.05364	0.00250627	0.0147022	0.292	1123	tags=42%, list=8%, signal=46%
GOBP_BRANCHED_CHAIN_AMINO_ACID_METABOLIC_PROCESS	25	0.621874	2.0518	0	0.0146173	0.299	3814	tags=72%, list=26%, signal=97%
GOCC_90S_PRERIBOSOME	27	0.617175	2.04974	0	0.0145772	0.305	4196	tags=70%, list=29%, signal=99%
GOMF_HELICASE_ACTIVITY	145	0.429283	2.04867	0	0.0143426	0.308	3253	tags=37%, list=22%, signal=47%
GOBP_REGULATION_OF_ATTACHMENT_OF_SPINDLE_MICROTUBULES_TO_KINETOCHORE	18	0.666587	2.04423	0	0.0148187	0.322	1619	tags=39%, list=11%, signal=44%
GOMF_INORGANIC_ANION_TRANSMEMBRANE_TRANSPORTER_ACTIVITY	71	0.488918	2.03455	0	0.0161672	0.354	3100	tags=48%, list=21%, signal=60%
GOBP_MITOCHONDRIAL_DNA_METABOLIC_PROCESS	22	0.613994	2.03036	0.00527705	0.0166751	0.369	4844	tags=82%, list=33%, signal=122%
HP_PARTIAL_AGENESIS_OF_THE_CORPUS_CALLOSUM	34	0.572168	2.02779	0	0.0168714	0.38	4031	tags=62%, list=28%, signal=85%
HP_ABNORMAL_MEAN_CORPUSCULAR_HEMOGLOBIN_CONCENTRATION	17	0.686222	2.02504	0	0.0168541	0.387	2879	tags=71%, list=20%, signal=88%
GOCC_SMALL_SUBUNIT_PROCESSOME	37	0.550941	2.01655	0	0.0185003	0.423	4196	tags=59%, list=29%, signal=83%
GOBP_TRNA_METHYLATION	41	0.539057	2.01379	0	0.0187745	0.437	3093	tags=54%, list=21%, signal=68%
GOMF_TRANSITION_METAL_ION_TRANSMEMBRANE_TRANSPORTER_ACTIVITY	30	0.576082	2.00718	0	0.0200492	0.466	2701	tags=47%, list=18%, signal=57%
GOMF_INTRAMOLECULAR_TRANSFERASE_ACTIVITY	24	0.610903	2.00691	0	0.0197089	0.469	2303	tags=46%, list=16%, signal=54%
GOMF_SMALL_MOLECULE_SENSOR_ACTIVITY	28	0.584836	2.00645	0	0.0193842	0.471	3671	tags=64%, list=25%, signal=86%
GOBP_FATTY_ACID_BETA_OXIDATION	64	0.484689	1.9998	0	0.0208646	0.506	4641	tags=59%, list=32%, signal=87%
GOMF_CATALYTIC_ACTIVITY_ACTING_ON_RNA	341	0.376608	1.99968	0	0.0204677	0.507	3250	tags=36%, list=22%, signal=45%
GOBP_AMINO_SUGAR_METABOLIC_PROCESS	32	0.56823	1.99881	0	0.0202627	0.509	1637	tags=38%, list=11%, signal=42%
GOMF_SINGLE_STRANDED_DNA_HELICASE_ACTIVITY	23	0.613875	1.99609	0	0.0206954	0.526	3253	tags=61%, list=22%, signal=78%
HP_FEMALE_REPRODUCTIVE_SYSTEM_NEOPLASM	53	0.499044	1.99544	0	0.0203532	0.527	1772	tags=36%, list=12%, signal=41%
GOBP_MITOCHONDRIAL_RNA_PROCESSING	19	0.633423	1.991	0	0.0211016	0.548	2806	tags=58%, list=19%, signal=72%
GOBP_DNA_CONFORMATION_CHANGE	101	0.437146	1.98706	0	0.0217366	0.572	2861	tags=38%, list=20%, signal=46%
GOBP_MITOTIC_RECOMBINATION	25	0.608279	1.98671	0	0.0213682	0.572	3895	tags=64%, list=27%, signal=87%
HP_LEIOMYOSARCOMA	24	0.61578	1.98483	0	0.0215604	0.58	1598	tags=46%, list=11%, signal=51%
GOBP_ASPARTATE_FAMILY_AMINO_ACID_METABOLIC_PROCESS	32	0.561282	1.98179	0	0.0217731	0.589	3985	tags=59%, list=27%, signal=81%
GOMF_O_METHYLTRANSFERASE_ACTIVITY	23	0.618016	1.98073	0.00263158	0.0217011	0.595	4684	tags=74%, list=32%, signal=109%
HP_ABNORMALITY_OF_THE_HUMERUS	39	0.527805	1.97617	0	0.0224746	0.619	2438	tags=41%, list=17%, signal=49%
GOBP_METAPHASE_PLATE_CONGRESSION	68	0.476153	1.96945	0	0.0240517	0.659	4917	tags=59%, list=34%, signal=88%
HP_LIPID_ACCUMULATION_IN_HEPATOCYTES	114	0.426639	1.96491	0	0.0252391	0.682	3161	tags=39%, list=22%, signal=50%
GOBP_TELOMERE_MAINTENANCE_VIA_TELOMERE_LENGTHENING	79	0.457566	1.9641	0	0.0251393	0.691	2870	tags=34%, list=20%, signal=42%
GOMF_TRNA_METHYLTRANSFERASE_ACTIVITY	33	0.554787	1.963	0	0.0251087	0.697	2277	tags=48%, list=16%, signal=57%
HP_ABNORMAL_CIRCULATING_FATTY_ACID_ANION_CONCENTRATION	24	0.586664	1.95966	0	0.0257433	0.711	1976	tags=50%, list=14%, signal=58%
HP_ORGANIC_ACIDURIA	69	0.468922	1.95929	0	0.0254371	0.711	1884	tags=41%, list=13%, signal=46%
GOBP_MITOCHONDRIAL_RNA_METABOLIC_PROCESS	47	0.492442	1.95757	0	0.0257176	0.719	2806	tags=38%, list=19%, signal=47%
GOBP_POSITIVE_REGULATION_OF_CHROMOSOME_ORGANIZATION	101	0.44077	1.95548	0	0.0258126	0.723	4704	tags=52%, list=32%, signal=77%
GOMF_OXIDOREDUCTASE_ACTIVITY_ACTING_ON_THE_CH_NH_GROUP_OF_DONORS	18	0.654712	1.95409	0	0.0257755	0.727	3017	tags=67%, list=21%, signal=84%
GOBP_MATURATION_OF_5_8S_RRNA	36	0.534662	1.94868	0	0.0272836	0.754	3099	tags=53%, list=21%, signal=67%
GOBP_DNA_TEMPLATED_DNA_REPLICATION	160	0.40491	1.94791	0	0.0270822	0.757	4876	tags=61%, list=33%, signal=90%
GOBP_UBIQUINONE_METABOLIC_PROCESS	19	0.632482	1.94642	0	0.0271095	0.762	3405	tags=58%, list=23%, signal=75%
GOBP_CHROMOSOME_LOCALIZATION	80	0.455815	1.94148	0	0.028138	0.779	2828	tags=38%, list=19%, signal=46%
GOMF_RNA_METHYLTRANSFERASE_ACTIVITY	61	0.476448	1.93943	0	0.0284317	0.783	4531	tags=57%, list=31%, signal=83%
HP_ABNORMAL_PLATELET_VOLUME	20	0.623502	1.93452	0	0.0297666	0.797	2426	tags=45%, list=17%, signal=54%
GOCC_NUCLEOID	43	0.504859	1.93394	0	0.0296621	0.801	4526	tags=53%, list=31%, signal=77%
GOBP_MITOTIC_METAPHASE_PLATE_CONGRESSION	56	0.472656	1.93342	0	0.0294648	0.804	2828	tags=36%, list=19%, signal=44%
HP_EPISODIC_VOMITING	25	0.581461	1.93339	0.00247525	0.0290821	0.804	3427	tags=68%, list=23%, signal=89%
GOMF_TRANSFERASE_ACTIVITY_TRANSFERRING_NITROGENOUS_GROUPS	17	0.64668	1.93145	0	0.0293664	0.81	2478	tags=47%, list=17%, signal=57%
HP_ABNORMAL_URINE_PH	76	0.453791	1.93042	0	0.0293087	0.814	4428	tags=63%, list=30%, signal=90%
GOMF_CATALYTIC_ACTIVITY_ACTING_ON_DNA	226	0.381112	1.93011	0	0.0290342	0.816	4016	tags=42%, list=27%, signal=58%
GOMF_EXTRACELLULAR_MATRIX_STRUCTURAL_CONSTITUENT_CONFERRING_TENSILE_STRENGTH	17	0.645025	1.92979	0	0.0287476	0.817	1666	tags=65%, list=11%, signal=73%
HP_CARPAL_SYNOSTOSIS	17	0.633156	1.92943	0	0.0285401	0.818	314	tags=29%, list=2%, signal=30%
GOBP_EMBRYONIC_AXIS_SPECIFICATION	20	0.61794	1.92939	0.00522193	0.0282143	0.818	425	tags=30%, list=3%, signal=31%
GOMF_4_IRON_4_SULFUR_CLUSTER_BINDING	42	0.498895	1.92911	0.00566572	0.0279664	0.819	3826	tags=50%, list=26%, signal=68%
HP_POIKILOCYTOSIS	47	0.503402	1.92581	0	0.0285142	0.828	2022	tags=40%, list=14%, signal=47%
GOBP_DNA_STRAND_ELONGATION	37	0.530375	1.92374	0	0.0287918	0.836	3935	tags=54%, list=27%, signal=74%
GOCC_SPINDLE_MIDZONE	32	0.543482	1.92298	0.0027248	0.028678	0.838	3371	tags=53%, list=23%, signal=69%
GOBP_FOLIC_ACID_CONTAINING_COMPOUND_METABOLIC_PROCESS	22	0.586535	1.92216	0.0026178	0.0287177	0.842	2934	tags=45%, list=20%, signal=57%
GOBP_SERINE_FAMILY_AMINO_ACID_METABOLIC_PROCESS	29	0.556249	1.92198	0	0.0284604	0.842	3909	tags=59%, list=27%, signal=80%
GOBP_SERINE_FAMILY_AMINO_ACID_BIOSYNTHETIC_PROCESS	15	0.660945	1.92171	0	0.0282887	0.842	3909	tags=67%, list=27%, signal=91%
HP_DICARBOXYLIC_ACIDURIA	40	0.512489	1.91613	0	0.029656	0.851	1760	tags=45%, list=12%, signal=51%
HP_HEREDITARY_NONPOLYPOSIS_COLORECTAL_CARCINOMA	27	0.566311	1.9122	0	0.0307484	0.864	1598	tags=41%, list=11%, signal=46%
GOMF_ANION_CHANNEL_ACTIVITY	33	0.523083	1.91154	0	0.0306389	0.868	3281	tags=55%, list=22%, signal=70%
GOMF_ATP_DEPENDENT_ACTIVITY_ACTING_ON_RNA	72	0.453285	1.91115	0	0.0304846	0.87	4324	tags=47%, list=30%, signal=67%
GOMF_OXIDOREDUCTASE_ACTIVITY_ACTING_ON_THE_ALDEHYDE_OR_OXO_GROUP_OF_DONORS_NAD_OR_NADP_AS_ACCEPTOR	28	0.56337	1.90882	0	0.0308549	0.877	1424	tags=43%, list=10%, signal=47%
GOBP_ANION_TRANSMEMBRANE_TRANSPORT	152	0.394566	1.90514	0	0.0317956	0.89	3143	tags=40%, list=21%, signal=51%
GOBP_GLUTAMINE_FAMILY_AMINO_ACID_METABOLIC_PROCESS	54	0.477953	1.89708	0	0.034149	0.907	3148	tags=50%, list=22%, signal=63%
GOBP_INORGANIC_ANION_TRANSPORT	89	0.422205	1.89637	0	0.034083	0.908	3100	tags=45%, list=21%, signal=57%
GOBP_RENAL_SYSTEM_VASCULATURE_DEVELOPMENT	18	0.647493	1.89094	0.00239808	0.0354461	0.923	1182	tags=39%, list=8%, signal=42%
GOBP_CHAPERONE_MEDIATED_PROTEIN_COMPLEX_ASSEMBLY	19	0.607056	1.8893	0.00249377	0.0357358	0.925	2531	tags=47%, list=17%, signal=57%
GOCC_REPLICATION_FORK	63	0.454767	1.88864	0	0.0355412	0.925	5044	tags=67%, list=34%, signal=101%
GOBP_NUCLEAR_CHROMOSOME_SEGREGATION	274	0.369308	1.88338	0	0.0369271	0.935	3857	tags=42%, list=26%, signal=55%
GOBP_DNA_TEMPLATED_DNA_REPLICATION_MAINTENANCE_OF_FIDELITY	54	0.481868	1.87966	0	0.0381775	0.944	4876	tags=57%, list=33%, signal=86%
HP_SPASTIC_DYSARTHRIA	20	0.587067	1.87889	0.00249377	0.0380906	0.944	4254	tags=70%, list=29%, signal=99%
GOBP_POSITIVE_REGULATION_OF_TELOMERE_MAINTENANCE	66	0.453277	1.87832	0	0.037909	0.944	2880	tags=35%, list=20%, signal=43%
GOBP_NUCLEOSIDE_BISPHOSPHATE_METABOLIC_PROCESS	95	0.42388	1.87583	0	0.0386285	0.951	3780	tags=42%, list=26%, signal=56%
HP_CONGENITAL_HIP_DISLOCATION	56	0.464146	1.87476	0	0.0388409	0.954	3044	tags=43%, list=21%, signal=54%
GOMF_CARBOXY_LYASE_ACTIVITY	26	0.545444	1.87228	0	0.0396461	0.962	3171	tags=50%, list=22%, signal=64%
HP_FRAGILE_SKIN	20	0.606475	1.87177	0.00266667	0.0396304	0.962	1483	tags=40%, list=10%, signal=44%
GOMF_DNA_REPLICATION_ORIGIN_BINDING	16	0.623763	1.86963	0.00686499	0.0401199	0.965	3546	tags=69%, list=24%, signal=91%
GOBP_ANTERIOR_POSTERIOR_AXIS_SPECIFICATION	23	0.583205	1.86733	0	0.040722	0.966	525	tags=30%, list=4%, signal=32%
HP_CEREBELLAR_DYSPLASIA	19	0.595835	1.866	0.00484261	0.0408666	0.967	3316	tags=58%, list=23%, signal=75%
GOMF_CARBON_CARBON_LYASE_ACTIVITY	40	0.494821	1.86194	0	0.042406	0.976	3171	tags=45%, list=22%, signal=57%
GOBP_MITOCHONDRIAL_GENE_EXPRESSION	159	0.387258	1.86008	0	0.04283	0.977	3899	tags=42%, list=27%, signal=57%
HP_LACTIC_ACIDOSIS	151	0.379663	1.85975	0	0.0426744	0.977	3405	tags=40%, list=23%, signal=52%
GOMF_METAL_CLUSTER_BINDING	64	0.454043	1.85661	0	0.0436922	0.979	3826	tags=45%, list=26%, signal=61%
GOBP_MITOCHONDRIAL_DNA_REPLICATION	15	0.659771	1.85489	0	0.044157	0.979	4844	tags=93%, list=33%, signal=139%
GOBP_BICARBONATE_TRANSPORT	18	0.584461	1.85367	0.00740741	0.0442764	0.979	2817	tags=61%, list=19%, signal=76%
GOBP_PROTEIN_LOCALIZATION_TO_CONDENSED_CHROMOSOME	18	0.606426	1.8518	0.00492611	0.0446531	0.982	3507	tags=50%, list=24%, signal=66%
GOCC_CHROMOSOME_TELOMERIC_REGION	138	0.392331	1.84917	0	0.0453914	0.984	2880	tags=33%, list=20%, signal=41%
GOCC_CHROMOSOMAL_REGION	342	0.348407	1.84711	0	0.0460323	0.984	4079	tags=40%, list=28%, signal=54%
GOCC_BASEMENT_MEMBRANE	40	0.495589	1.84666	0	0.0458468	0.984	888	tags=30%, list=6%, signal=32%
GOBP_ORGANIC_ACID_CATABOLIC_PROCESS	180	0.379074	1.84187	0	0.0476951	0.988	3378	tags=40%, list=23%, signal=51%
GOMF_SNORNA_BINDING	32	0.519196	1.84116	0.00265957	0.0476052	0.989	3986	tags=56%, list=27%, signal=77%
GOBP_TETRAHYDROFOLATE_METABOLIC_PROCESS	15	0.645629	1.83816	0.00468384	0.0485452	0.99	2934	tags=53%, list=20%, signal=67%
GOBP_MITOTIC_NUCLEAR_DIVISION	289	0.346794	1.83697	0	0.0488227	0.99	3531	tags=36%, list=24%, signal=47%
GOBP_REPLICATION_FORK_PROCESSING	45	0.473148	1.83688	0.00297619	0.0484496	0.99	4876	tags=53%, list=33%, signal=80%
GOBP_SISTER_CHROMATID_SEGREGATION	219	0.369944	1.83665	0	0.0481856	0.99	3857	tags=42%, list=26%, signal=56%
GOCC_CELL_CORTEX_REGION	24	0.562278	1.8365	0.00243902	0.047891	0.99	2232	tags=33%, list=15%, signal=39%
GOMF_OXIDOREDUCTASE_ACTIVITY_ACTING_ON_THE_ALDEHYDE_OR_OXO_GROUP_OF_DONORS	32	0.514688	1.83581	0.00275482	0.0478156	0.991	3615	tags=59%, list=25%, signal=79%
GOBP_REGULATION_OF_CELL_CYCLE_G2_M_PHASE_TRANSITION	94	0.410786	1.83546	0	0.0476508	0.991	3109	tags=39%, list=21%, signal=50%
GOBP_FATTY_ACID_CATABOLIC_PROCESS	84	0.417806	1.83389	0	0.0480453	0.991	3271	tags=39%, list=22%, signal=50%
GOCC_TRANSCRIPTION_FACTOR_TFIID_COMPLEX	31	0.526128	1.83342	0	0.0478476	0.991	1302	tags=29%, list=9%, signal=32%
HP_SLOPING_FOREHEAD	144	0.386146	1.83246	0	0.0479911	0.994	3941	tags=44%, list=27%, signal=60%
GOBP_NCRNA_PROCESSING	412	0.345152	1.83019	0	0.048696	0.995	3549	tags=37%, list=24%, signal=47%
HP_HYPERGONADOTROPIC_HYPOGONADISM	42	0.4876	1.82921	0	0.0488431	0.995	2869	tags=45%, list=20%, signal=56%
GOBP_PTERIDINE_CONTAINING_COMPOUND_METABOLIC_PROCESS	28	0.524574	1.82762	0	0.0493614	0.995	2934	tags=46%, list=20%, signal=58%
GOMF_TRNA_BINDING	61	0.44186	1.82556	0.00348432	0.0500313	0.995	3492	tags=43%, list=24%, signal=56%
GOBP_TELOMERE_ORGANIZATION	155	0.381242	1.82553	0	0.0496924	0.995	2880	tags=32%, list=20%, signal=39%
GOBP_ALDITOL_METABOLIC_PROCESS	15	0.653064	1.82529	0.00502513	0.0494429	0.995	2140	tags=47%, list=15%, signal=55%
GOMF_CHLORIDE_TRANSMEMBRANE_TRANSPORTER_ACTIVITY	37	0.494634	1.82447	0	0.0495798	0.995	3281	tags=51%, list=22%, signal=66%
GOBP_RNA_MODIFICATION	164	0.373235	1.82084	0	0.0510109	0.995	2870	tags=34%, list=20%, signal=41%
HP_SYNOSTOSIS_INVOLVING_BONES_OF_THE_HAND	22	0.569053	1.81697	0.0102041	0.0524218	0.995	1755	tags=32%, list=12%, signal=36%
GOBP_RECEPTOR_CLUSTERING	36	0.491435	1.81603	0	0.0525327	0.995	572	tags=22%, list=4%, signal=23%
GOBP_THIOESTER_METABOLIC_PROCESS	72	0.425616	1.81557	0.00309598	0.0523819	0.995	4686	tags=51%, list=32%, signal=75%
HP_SYNOSTOSIS_OF_CARPALS_TARSALS	24	0.550196	1.81389	0.00493827	0.0528899	0.995	1684	tags=33%, list=12%, signal=38%
HP_ATROPHY_DEGENERATION_INVOLVING_THE_SPINAL_CORD	16	0.604358	1.81248	0.00721154	0.0533068	0.995	2295	tags=50%, list=16%, signal=59%
GOMF_MICROTUBULE_MOTOR_ACTIVITY	44	0.479338	1.81219	0	0.0531635	0.995	2247	tags=34%, list=15%, signal=40%
HP_TINNITUS	38	0.497124	1.81125	0	0.0532174	0.995	1865	tags=29%, list=13%, signal=33%
GOBP_POSITIVE_REGULATION_OF_CELL_CYCLE_CHECKPOINT	18	0.590038	1.8067	0.00236407	0.0550799	0.996	2760	tags=56%, list=19%, signal=68%
GOCC_CENTRIOLE	128	0.380265	1.80629	0	0.054938	0.996	3761	tags=38%, list=26%, signal=50%
GOBP_ZINC_ION_TRANSPORT	17	0.609046	1.80531	0	0.0550783	0.996	3178	tags=59%, list=22%, signal=75%
HP_GENERALIZED_NEONATAL_HYPOTONIA	18	0.59174	1.80188	0.005291	0.0566216	0.997	2521	tags=44%, list=17%, signal=54%
HP_MENORRHAGIA	23	0.555973	1.80122	0.00251256	0.0565871	0.997	3016	tags=52%, list=21%, signal=66%
GOBP_REGULATION_OF_TELOMERE_CAPPING	25	0.537207	1.80096	0.00530504	0.0563455	0.997	2246	tags=28%, list=15%, signal=33%
GOMF_ENDONUCLEASE_ACTIVITY_ACTIVE_WITH_EITHER_RIBO_OR_DEOXYRIBONUCLEIC_ACIDS_AND_PRODUCING_5_PHOSPHOMONOESTERS	39	0.487289	1.80084	0	0.0560405	0.997	1324	tags=26%, list=9%, signal=28%
GOBP_TELOMERE_MAINTENANCE	150	0.380856	1.79512	0	0.0590894	0.999	2880	tags=32%, list=20%, signal=39%
GOBP_BRANCHED_CHAIN_AMINO_ACID_CATABOLIC_PROCESS	20	0.578345	1.79241	0.00259067	0.0601946	0.999	3814	tags=65%, list=26%, signal=88%
HP_EEG_WITH_POLYSPIKE_WAVE_COMPLEXES	28	0.520734	1.79209	0	0.0600733	0.999	1865	tags=25%, list=13%, signal=29%
GOBP_CHLORIDE_TRANSPORT	45	0.457572	1.78995	0	0.0608619	1	3019	tags=47%, list=21%, signal=59%
HP_COMA	70	0.418396	1.78912	0.00330033	0.0609919	1	3271	tags=47%, list=22%, signal=60%
HP_INFANTILE_SPASMS	72	0.414823	1.78761	0	0.0614192	1	3389	tags=40%, list=23%, signal=52%
HP_AMINOACIDURIA	85	0.411088	1.78636	0.00320513	0.0617708	1	3161	tags=40%, list=22%, signal=51%
GOBP_REGULATION_OF_CHROMOSOME_ORGANIZATION	236	0.352988	1.78244	0	0.063637	1	4071	tags=41%, list=28%, signal=56%
GOBP_NEGATIVE_REGULATION_OF_CHROMOSOME_ORGANIZATION	92	0.3956	1.77796	0	0.0657785	1	3851	tags=41%, list=26%, signal=56%
GOMF_DNA_DAMAGE_SENSOR_ACTIVITY	22	0.554424	1.77607	0.0110803	0.0663936	1	3671	tags=59%, list=25%, signal=79%
GOBP_FORMATION_OF_EXTRACHROMOSOMAL_CIRCULAR_DNA	15	0.60794	1.77523	0.00479616	0.0664518	1	1294	tags=33%, list=9%, signal=37%
GOBP_CELLULAR_AMINO_ACID_CATABOLIC_PROCESS	76	0.409997	1.77336	0.00323625	0.0672281	1	4520	tags=61%, list=31%, signal=87%
GOBP_CHROMOSOME_SEGREGATION	331	0.337385	1.77294	0	0.0670123	1	3857	tags=40%, list=26%, signal=53%
HP_BLADDER_NEOPLASM	30	0.526066	1.77092	0.0128866	0.0676752	1	1598	tags=37%, list=11%, signal=41%
GOBP_DNA_STRAND_ELONGATION_INVOLVED_IN_DNA_REPLICATION	15	0.595422	1.77081	0.0091954	0.0673481	1	4949	tags=80%, list=34%, signal=121%
HP_METABOLIC_ACIDOSIS	113	0.385895	1.77041	0	0.0672453	1	3854	tags=54%, list=26%, signal=73%
GOBP_MITOTIC_INTRA_S_DNA_DAMAGE_CHECKPOINT_SIGNALING	15	0.614035	1.76969	0.00473934	0.067388	1	2000	tags=40%, list=14%, signal=46%
HP_AZOOSPERMIA	66	0.420471	1.76685	0	0.0687735	1	2074	tags=35%, list=14%, signal=40%
GOBP_MATURATION_OF_LSU_RRNA_FROM_TRICISTRONIC_RRNA_TRANSCRIPT_SSU_RRNA_5_8S_RRNA_LSU_RRNA	15	0.601907	1.76433	0.00721154	0.0699074	1	3091	tags=60%, list=21%, signal=76%
GOBP_REGULATION_OF_TELOMERE_MAINTENANCE	100	0.391707	1.76301	0	0.0703073	1	2880	tags=30%, list=20%, signal=37%
HP_PROGRESSIVE_MUSCLE_WEAKNESS	54	0.439042	1.76273	0	0.0701261	1	2521	tags=37%, list=17%, signal=45%
GOBP_REGULATION_OF_GLUCONEOGENESIS	44	0.472066	1.75917	0	0.0720069	1	2103	tags=36%, list=14%, signal=42%
GOBP_REGULATION_OF_TELOMERE_MAINTENANCE_VIA_TELOMERE_LENGTHENING	60	0.429443	1.75894	0	0.0717922	1	2531	tags=28%, list=17%, signal=34%
GOBP_POSITIVE_REGULATION_OF_CELL_CYCLE_G2_M_PHASE_TRANSITION	28	0.513398	1.7582	0.00261097	0.0717511	1	3052	tags=46%, list=21%, signal=59%
GOBP_RESPONSE_TO_LITHIUM_ION	16	0.605085	1.75732	0.00251256	0.0718723	1	3455	tags=50%, list=24%, signal=65%
HP_PROGRESSIVE_EXTERNAL_OPHTHALMOPLEGIA	20	0.557188	1.75573	0.00787402	0.0726413	1	1642	tags=30%, list=11%, signal=34%
GOBP_QUINONE_METABOLIC_PROCESS	31	0.503685	1.75565	0.00263158	0.0722603	1	3405	tags=45%, list=23%, signal=59%
HP_CORPUS_CALLOSUM_ATROPHY	20	0.565898	1.75532	0.00775194	0.0721458	1	1940	tags=35%, list=13%, signal=40%
HP_CORONAL_CRANIOSYNOSTOSIS	15	0.61042	1.75432	0.00738916	0.0723897	1	1226	tags=33%, list=8%, signal=36%
GOBP_GLUTAMATE_METABOLIC_PROCESS	22	0.534264	1.7543	0.00285714	0.0720165	1	3059	tags=45%, list=21%, signal=57%
GOBP_MONOSACCHARIDE_BIOSYNTHETIC_PROCESS	71	0.415112	1.75378	0	0.0719528	1	2103	tags=30%, list=14%, signal=34%
GOBP_BASE_EXCISION_REPAIR	42	0.466126	1.75375	0	0.071593	1	4300	tags=52%, list=29%, signal=74%
HP_HYPOTHERMIA	17	0.571617	1.74951	0.0282353	0.0741393	1	1836	tags=53%, list=13%, signal=60%
HP_GONADAL_DYSGENESIS	22	0.549227	1.74902	0.00769231	0.0741178	1	3770	tags=55%, list=26%, signal=73%
HP_ABNORMALITY_OF_ACID_BASE_HOMEOSTASIS	302	0.333156	1.747	0	0.0752778	1	3405	tags=39%, list=23%, signal=49%
GOBP_RNA_METHYLATION	86	0.401185	1.74626	0	0.075319	1	4531	tags=50%, list=31%, signal=72%
GOBP_MITOCHONDRIAL_GENOME_MAINTENANCE	30	0.505582	1.74558	0.0115607	0.0753355	1	4844	tags=67%, list=33%, signal=99%
GOBP_VASCULAR_TRANSPORT	56	0.434607	1.74427	0.00293255	0.0758727	1	1748	tags=29%, list=12%, signal=32%
GOMF_ORGANIC_ANION_TRANSMEMBRANE_TRANSPORTER_ACTIVITY	112	0.385113	1.74347	0	0.0760696	1	3295	tags=39%, list=23%, signal=50%
HP_POLYCYTHEMIA	20	0.554391	1.74194	0.00740741	0.0767785	1	1956	tags=55%, list=13%, signal=63%
HP_PRIMARY_ADRENAL_INSUFFICIENCY	39	0.466193	1.74127	0	0.0768175	1	2521	tags=36%, list=17%, signal=43%
GOMF_CARBOHYDRATE_KINASE_ACTIVITY	18	0.582032	1.74081	0.0153846	0.076769	1	3457	tags=67%, list=24%, signal=87%
GOMF_SULFUR_COMPOUND_TRANSMEMBRANE_TRANSPORTER_ACTIVITY	38	0.478621	1.73966	0.00864553	0.0771617	1	3281	tags=50%, list=22%, signal=64%
GOBP_NEGATIVE_REGULATION_OF_TELOMERE_MAINTENANCE	35	0.478095	1.73812	0.00566572	0.077726	1	932	tags=17%, list=6%, signal=18%
HP_DELAYED_FINE_MOTOR_DEVELOPMENT	18	0.56691	1.73249	0.0148148	0.08126	1	1491	tags=33%, list=10%, signal=37%
GOMF_TRANSFERASE_ACTIVITY_TRANSFERRING_ONE_CARBON_GROUPS	190	0.351903	1.73058	0	0.0822415	1	3564	tags=39%, list=24%, signal=51%
HP_ABNORMAL_CIRCULATING_CARBOXYLIC_ACID_CONCENTRATION	190	0.349375	1.72933	0	0.0826519	1	3288	tags=39%, list=22%, signal=50%
HP_RAGGED_RED_MUSCLE_FIBERS	31	0.501607	1.72781	0.0103359	0.083345	1	1937	tags=32%, list=13%, signal=37%
GOBP_REGULATION_OF_CARBOHYDRATE_BIOSYNTHETIC_PROCESS	77	0.406026	1.72695	0	0.0834727	1	2103	tags=29%, list=14%, signal=33%
GOBP_ORGANELLE_FISSION	419	0.320394	1.72688	0	0.0831102	1	3900	tags=38%, list=27%, signal=50%
HP_ABNORMAL_CIRCULATING_DICARBOXYLIC_ACID_CONCENTRATION	98	0.386027	1.7268	0	0.0827577	1	2039	tags=33%, list=14%, signal=38%
GOBP_TRNA_THREONYLCARBAMOYLADENOSINE_METABOLIC_PROCESS	17	0.576896	1.72436	0.00925926	0.0838801	1	3011	tags=59%, list=21%, signal=74%
GOCC_CONDENSED_CHROMOSOME_CENTROMERIC_REGION	164	0.359409	1.72301	0	0.0843898	1	3851	tags=40%, list=26%, signal=53%
GOCC_COLLAGEN_TRIMER	34	0.479483	1.72177	0.00539084	0.0848718	1	1183	tags=35%, list=8%, signal=38%
HP_MEGALOBLASTIC_ANEMIA	15	0.589644	1.72138	0.00478469	0.0847471	1	2730	tags=60%, list=19%, signal=74%
GOBP_POSITIVE_REGULATION_OF_CELL_CYCLE_PHASE_TRANSITION	95	0.389957	1.71711	0	0.0874883	1	3088	tags=38%, list=21%, signal=48%
GOBP_RNA_TEMPLATED_DNA_BIOSYNTHETIC_PROCESS	69	0.414411	1.71487	0.00324675	0.0887644	1	2531	tags=29%, list=17%, signal=35%
HP_DELAYED_CNS_MYELINATION	73	0.409492	1.71342	0	0.0895213	1	2883	tags=38%, list=20%, signal=48%
GOBP_RIBOSOME_BIOGENESIS	300	0.328523	1.71311	0	0.089343	1	4217	tags=43%, list=29%, signal=59%
GOBP_POSITIVE_REGULATION_OF_CHROMOSOME_SEGREGATION	24	0.52053	1.71305	0.00514139	0.0889839	1	4702	tags=58%, list=32%, signal=86%
GOMF_ENDODEOXYRIBONUCLEASE_ACTIVITY	37	0.470888	1.71245	0.00554017	0.0889917	1	3826	tags=43%, list=26%, signal=58%
GOBP_DOUBLE_STRAND_BREAK_REPAIR	274	0.333712	1.71214	0	0.0887914	1	3837	tags=39%, list=26%, signal=52%
GOBP_CELLULAR_ALDEHYDE_METABOLIC_PROCESS	45	0.450458	1.71155	0.00287356	0.0888265	1	3561	tags=44%, list=24%, signal=59%
GOBP_SULFUR_AMINO_ACID_METABOLIC_PROCESS	23	0.518088	1.71006	0.0106667	0.0893912	1	3378	tags=43%, list=23%, signal=56%
HP_HORIZONTAL_NYSTAGMUS	48	0.441682	1.70892	0.00909091	0.0898809	1	2101	tags=35%, list=14%, signal=41%
GOBP_CELLULAR_MODIFIED_AMINO_ACID_BIOSYNTHETIC_PROCESS	35	0.47011	1.70786	0.00849858	0.0902781	1	3985	tags=57%, list=27%, signal=78%
GOBP_MONOCARBOXYLIC_ACID_CATABOLIC_PROCESS	95	0.387049	1.70764	0	0.0899852	1	3271	tags=38%, list=22%, signal=48%
GOBP_CLEAVAGE_INVOLVED_IN_RRNA_PROCESSING	28	0.499609	1.70645	0.0111111	0.090431	1	3440	tags=46%, list=24%, signal=61%
HP_ABNORMAL_CIRCULATING_FATTY_ACID_CONCENTRATION	45	0.446154	1.70544	0.00304878	0.0909808	1	2033	tags=40%, list=14%, signal=46%
GOBP_PROTEIN_LOCALIZATION_TO_NUCLEOLUS	18	0.566999	1.70392	0.0245902	0.0918262	1	4217	tags=67%, list=29%, signal=94%
HP_EXTRAMEDULLARY_HEMATOPOIESIS	15	0.585032	1.7037	0.0141176	0.0915569	1	2499	tags=47%, list=17%, signal=56%
GOBP_NEGATIVE_REGULATION_OF_NUCLEAR_DIVISION	56	0.419636	1.70294	0.00338983	0.0917071	1	3828	tags=52%, list=26%, signal=70%
GOCC_RNA_POLYMERASE_COMPLEX	104	0.378733	1.7025	0	0.091644	1	1957	tags=27%, list=13%, signal=31%
GOBP_AXIS_SPECIFICATION	43	0.456043	1.70233	0.00268097	0.0913544	1	525	tags=21%, list=4%, signal=22%
HP_SEVERE_GLOBAL_DEVELOPMENTAL_DELAY	176	0.352508	1.70228	0	0.0909971	1	3891	tags=41%, list=27%, signal=56%
HP_THORACIC_KYPHOSIS	37	0.458469	1.70164	0.00595238	0.0910404	1	1141	tags=24%, list=8%, signal=26%
HP_INCREASED_SERUM_LACTATE	162	0.350563	1.70056	0	0.0914542	1	3405	tags=38%, list=23%, signal=49%
HP_ABNORMAL_MIDDLE_PHALANX_MORPHOLOGY_OF_THE_HAND	38	0.458711	1.69998	0.0028169	0.0915322	1	1475	tags=29%, list=10%, signal=32%
GOCC_NUCLEAR_REPLICATION_FORK	33	0.48002	1.69975	0.00797872	0.0913541	1	2776	tags=42%, list=19%, signal=52%
HP_DELAYED_MYELINATION	179	0.345674	1.6992	0	0.0914133	1	3728	tags=38%, list=25%, signal=50%
GOBP_POSITIVE_REGULATION_OF_TELOMERE_MAINTENANCE_VIA_TELOMERE_LENGTHENING	36	0.461647	1.69709	0.00280899	0.0926022	1	2531	tags=33%, list=17%, signal=40%
HP_MULTIPLE_JOINT_CONTRACTURES	45	0.437711	1.69598	0	0.0930411	1	3281	tags=40%, list=22%, signal=51%
HP_ABNORMAL_SPERMATOGENESIS	80	0.392144	1.69535	0	0.0931422	1	2074	tags=31%, list=14%, signal=36%
GOBP_MITOCHONDRIAL_TRANSLATION	129	0.364223	1.69343	0	0.0942231	1	3899	tags=40%, list=27%, signal=54%
HP_CEREBRAL_HYPOPLASIA	45	0.437173	1.69276	0.0027933	0.0943471	1	3387	tags=42%, list=23%, signal=55%
HP_MEDIAL_FLARING_OF_THE_EYEBROW	24	0.505793	1.69215	0.00795756	0.0944481	1	1617	tags=33%, list=11%, signal=37%
HP_ABNORMALITY_OF_MACULAR_PIGMENTATION	16	0.583097	1.69055	0.0123153	0.0953717	1	3061	tags=50%, list=21%, signal=63%
HP_PROGRESSIVE	209	0.33883	1.68737	0	0.0975422	1	3675	tags=36%, list=25%, signal=47%
GOMF_DICARBOXYLIC_ACID_TRANSMEMBRANE_TRANSPORTER_ACTIVITY	19	0.5493	1.68695	0.0208877	0.0974608	1	4542	tags=68%, list=31%, signal=99%
GOMF_ACID_AMINO_ACID_LIGASE_ACTIVITY	15	0.581789	1.68665	0.0201005	0.0973081	1	1514	tags=33%, list=10%, signal=37%
GOBP_POSITIVE_REGULATION_OF_NITRIC_OXIDE_SYNTHASE_ACTIVITY	17	0.554963	1.68623	0.00961539	0.0973224	1	370	tags=24%, list=3%, signal=24%
GOBP_CELLULAR_RESPONSE_TO_OXYGEN_RADICAL	18	0.549393	1.68594	0.0240642	0.0971892	1	1748	tags=44%, list=12%, signal=50%
GOBP_RECOMBINATIONAL_REPAIR	160	0.352542	1.68591	0	0.0968455	1	4056	tags=43%, list=28%, signal=59%
GOBP_PATHWAY_RESTRICTED_SMAD_PROTEIN_PHOSPHORYLATION	38	0.454914	1.68509	0.00852273	0.0971347	1	641	tags=24%, list=4%, signal=25%
HP_NEONATAL_DEATH	27	0.499616	1.68428	0.0103359	0.0974463	1	3197	tags=44%, list=22%, signal=57%
GOMF_ISOMERASE_ACTIVITY	136	0.35927	1.68312	0	0.0979883	1	3007	tags=32%, list=21%, signal=39%
HP_PREMATURE_SKIN_WRINKLING	47	0.439591	1.68263	0.00316456	0.0979191	1	1848	tags=23%, list=13%, signal=27%
HP_PROLONGED_BLEEDING_TIME	36	0.456138	1.68185	0.00569801	0.0982597	1	3016	tags=39%, list=21%, signal=49%
HP_OVOID_VERTEBRAL_BODIES	20	0.536284	1.6808	0.0226131	0.0986714	1	3202	tags=40%, list=22%, signal=51%
GOBP_MEIOTIC_CHROMOSOME_SEGREGATION	69	0.400196	1.67921	0.00364964	0.0997436	1	3825	tags=43%, list=26%, signal=59%
GOMF_S_ADENOSYLMETHIONINE_DEPENDENT_METHYLTRANSFERASE_ACTIVITY	145	0.352399	1.67914	0	0.0994239	1	3564	tags=39%, list=24%, signal=51%
GOBP_CELL_CYCLE_CHECKPOINT_SIGNALING	173	0.341234	1.67878	0	0.099367	1	3855	tags=42%, list=26%, signal=57%
GOBP_MATURATION_OF_SSU_RRNA_FROM_TRICISTRONIC_RRNA_TRANSCRIPT_SSU_RRNA_5_8S_RRNA_LSU_RRNA	37	0.450808	1.67864	0.0111111	0.0991301	1	2742	tags=43%, list=19%, signal=53%
HP_BILATERAL_TONIC_CLONIC_SEIZURE_WITH_GENERALIZED_ONSET	29	0.495492	1.6784	0.00258398	0.0989512	1	3349	tags=41%, list=23%, signal=54%
GOBP_NEGATIVE_REGULATION_OF_LIPID_BIOSYNTHETIC_PROCESS	38	0.460323	1.67797	0.00806452	0.0989479	1	2967	tags=37%, list=20%, signal=46%
GOBP_HOMOLOGOUS_RECOMBINATION	48	0.433931	1.67792	0.00630915	0.0986148	1	2071	tags=33%, list=14%, signal=39%
GOMF_AMINO_ACID_BINDING	26	0.509659	1.6751	0.00840336	0.100517	1	1352	tags=27%, list=9%, signal=30%
GOBP_CHROMOSOME_CONDENSATION	31	0.479745	1.67505	0.00522193	0.100175	1	4712	tags=61%, list=32%, signal=90%
HP_APLASIA_HYPOPLASIA_OF_THE_HUMERUS	23	0.516359	1.67433	0.0138504	0.100255	1	2438	tags=43%, list=17%, signal=52%
GOBP_FATTY_ACYL_COA_METABOLIC_PROCESS	31	0.47875	1.67405	0.00859599	0.10013	1	2872	tags=32%, list=20%, signal=40%
HP_BILATERAL_TALIPES_EQUINOVARUS	16	0.569525	1.6737	0.0209974	0.100067	1	1491	tags=38%, list=10%, signal=42%
GOBP_PROTEIN_LOCALIZATION_TO_CHROMOSOME_CENTROMERIC_REGION	26	0.495718	1.6735	0.0103627	0.0998742	1	4057	tags=54%, list=28%, signal=74%
HP_BRUSHFIELD_SPOTS	15	0.566865	1.67055	0.0350877	0.102013	1	2521	tags=47%, list=17%, signal=56%
HP_MALE_REPRODUCTIVE_SYSTEM_NEOPLASM	50	0.421694	1.67022	0.00872093	0.101928	1	2516	tags=38%, list=17%, signal=46%
HP_EXCESSIVE_WRINKLED_SKIN	32	0.473651	1.66873	0.00806452	0.102827	1	1848	tags=28%, list=13%, signal=32%
HP_ABNORMAL_LUMBAR_SPINE_MORPHOLOGY	21	0.52488	1.66786	0.0196078	0.103179	1	1962	tags=33%, list=13%, signal=38%
GOBP_HISTONE_EXCHANGE	16	0.569102	1.66722	0.0178117	0.103364	1	2904	tags=50%, list=20%, signal=62%
HP_SYNOSTOSIS_INVOLVING_BONES_OF_THE_LOWER_LIMBS	17	0.560878	1.66678	0.0195599	0.103318	1	3957	tags=65%, list=27%, signal=89%
HP_ABNORMALITY_OF_THE_UPPER_ARM	48	0.426345	1.66649	0.00268817	0.103166	1	2438	tags=35%, list=17%, signal=42%
HP_KETONURIA	16	0.571275	1.66416	0.0153453	0.104701	1	4476	tags=69%, list=31%, signal=99%
GOBP_MRNA_MODIFICATION	28	0.486139	1.66214	0.00833333	0.106071	1	2338	tags=46%, list=16%, signal=55%
GOMF_SECONDARY_ACTIVE_TRANSMEMBRANE_TRANSPORTER_ACTIVITY	141	0.352222	1.66038	0.00865801	0.1072	1	1517	tags=21%, list=10%, signal=23%
HP_MILD_GLOBAL_DEVELOPMENTAL_DELAY	42	0.441064	1.65947	0.00775194	0.107565	1	3387	tags=43%, list=23%, signal=56%
GOMF_CYTOSKELETAL_MOTOR_ACTIVITY	66	0.399157	1.65836	0.003125	0.108143	1	2683	tags=30%, list=18%, signal=37%
HP_ABNORMAL_UTERUS_MORPHOLOGY	100	0.368301	1.65781	0	0.108215	1	3082	tags=39%, list=21%, signal=49%
GOBP_MRNA_CLEAVAGE	18	0.550022	1.65756	0.0126904	0.108002	1	1657	tags=33%, list=11%, signal=38%
GOBP_DNA_DOUBLE_STRAND_BREAK_PROCESSING	20	0.539015	1.65726	0.0165289	0.107874	1	1172	tags=25%, list=8%, signal=27%
GOBP_POSITIVE_REGULATION_OF_CHROMOSOME_SEPARATION	25	0.49715	1.65642	0.00795756	0.108154	1	4917	tags=68%, list=34%, signal=102%
HP_GENERALIZED_MUSCLE_WEAKNESS	86	0.388608	1.65626	0.00348432	0.107922	1	1684	tags=27%, list=12%, signal=30%
HP_CEREBELLAR_ATROPHY	295	0.318987	1.65625	0	0.10755	1	3785	tags=38%, list=26%, signal=51%
GOBP_ENDONUCLEOLYTIC_CLEAVAGE_INVOLVED_IN_RRNA_PROCESSING	16	0.568432	1.65502	0.0102041	0.108134	1	3440	tags=63%, list=24%, signal=82%
GOBP_NEUROMUSCULAR_PROCESS_CONTROLLING_BALANCE	29	0.480067	1.65473	0.00271739	0.108013	1	163	tags=17%, list=1%, signal=17%
GOBP_RRNA_METABOLIC_PROCESS	257	0.323866	1.65374	0	0.108408	1	4211	tags=42%, list=29%, signal=57%
HP_DUODENAL_STENOSIS	25	0.487944	1.6528	0.0159151	0.108922	1	5225	tags=64%, list=36%, signal=99%
GOBP_DNA_BIOSYNTHETIC_PROCESS	174	0.336782	1.65162	0	0.109544	1	2424	tags=27%, list=17%, signal=32%
GOBP_SPINDLE_ORGANIZATION	190	0.332575	1.65148	0	0.109274	1	3875	tags=37%, list=27%, signal=50%
GOBP_GENITALIA_DEVELOPMENT	21	0.514229	1.65118	0.0124378	0.109261	1	2462	tags=33%, list=17%, signal=40%
HP_CNS_HYPOMYELINATION	67	0.399515	1.65073	0.00619195	0.109277	1	4653	tags=49%, list=32%, signal=72%
HP_CEREBRAL_EDEMA	19	0.534393	1.64978	0.0103896	0.109709	1	3263	tags=47%, list=22%, signal=61%
GOBP_PIGMENT_BIOSYNTHETIC_PROCESS	44	0.426745	1.64749	0.00288184	0.111391	1	2452	tags=32%, list=17%, signal=38%
GOMF_NADP_BINDING	41	0.430202	1.64635	0.0109589	0.112102	1	4494	tags=51%, list=31%, signal=74%
GOBP_PROTEIN_LOCALIZATION_TO_CHROMOSOME	92	0.372287	1.64579	0	0.112216	1	4079	tags=48%, list=28%, signal=66%
GOBP_FOCAL_ADHESION_ASSEMBLY	57	0.41443	1.64559	0.00626959	0.112055	1	795	tags=18%, list=5%, signal=18%
GOCC_MITOTIC_SPINDLE	162	0.344815	1.64523	0	0.112013	1	3409	tags=33%, list=23%, signal=43%
GOCC_SPINDLE_POLE	153	0.343546	1.64483	0	0.111976	1	3450	tags=35%, list=24%, signal=46%
HP_PSYCHOMOTOR_RETARDATION	84	0.376687	1.64471	0	0.111731	1	4496	tags=48%, list=31%, signal=68%
GOBP_NADP_METABOLIC_PROCESS	36	0.457588	1.64387	0.00269542	0.112174	1	4491	tags=56%, list=31%, signal=80%
HP_NARROW_NASAL_RIDGE	15	0.571516	1.64322	0.0207852	0.112421	1	3450	tags=60%, list=24%, signal=78%
GOCC_SPINDLE	370	0.308061	1.64149	0	0.113615	1	3546	tags=33%, list=24%, signal=42%
HP_ABNORMALITY_OF_THE_CARPAL_BONES	52	0.416593	1.64059	0.00617284	0.114003	1	800	tags=23%, list=5%, signal=24%
GOBP_NUCLEOBASE_METABOLIC_PROCESS	29	0.468133	1.64051	0.0168067	0.113699	1	2584	tags=41%, list=18%, signal=50%
HP_NEOPLASM_OF_THE_SMALL_INTESTINE	15	0.567317	1.64002	0.0123762	0.113776	1	670	tags=27%, list=5%, signal=28%
GOBP_POSITIVE_REGULATION_OF_CELL_CYCLE_PROCESS	194	0.328307	1.63953	0	0.113829	1	2941	tags=31%, list=20%, signal=38%
GOCC_CHROMOSOME_CENTROMERIC_REGION	217	0.327079	1.63803	0	0.114968	1	3962	tags=38%, list=27%, signal=52%
HP_NEONATAL_ONSET	64	0.388869	1.63751	0.00647249	0.11497	1	2851	tags=36%, list=19%, signal=44%
GOBP_POSITIVE_REGULATION_OF_DNA_BIOSYNTHETIC_PROCESS	65	0.394571	1.63373	0.00611621	0.117924	1	2531	tags=29%, list=17%, signal=35%
GOBP_NUCLEIC_ACID_PHOSPHODIESTER_BOND_HYDROLYSIS	218	0.326438	1.6322	0	0.118958	1	3873	tags=41%, list=26%, signal=55%
GOBP_TELOMERE_CAPPING	39	0.439812	1.63167	0.00542005	0.119153	1	2246	tags=26%, list=15%, signal=30%
GOBP_POSITIVE_REGULATION_OF_MITOCHONDRIAL_FISSION	18	0.534327	1.6291	0.0335917	0.121072	1	3766	tags=50%, list=26%, signal=67%
HP_ABNORMAL_TRABECULAR_BONE_MORPHOLOGY	25	0.49294	1.62855	0.015	0.12129	1	1962	tags=32%, list=13%, signal=37%
HP_ABNORMAL_THORACIC_SPINE_MORPHOLOGY	65	0.392518	1.62751	0.00928793	0.121893	1	1141	tags=22%, list=8%, signal=23%
GOCC_CONDENSED_CHROMOSOME	236	0.320916	1.62539	0	0.123461	1	4240	tags=41%, list=29%, signal=56%
GOCC_MICROBODY_LUMEN	39	0.423588	1.6247	0.0114943	0.123775	1	3351	tags=44%, list=23%, signal=56%
HP_SLENDER_LONG_BONE	36	0.447245	1.62435	0.00847458	0.123677	1	3197	tags=42%, list=22%, signal=53%
GOBP_ALPHA_AMINO_ACID_CATABOLIC_PROCESS	62	0.396153	1.62379	0.00595238	0.123829	1	4520	tags=65%, list=31%, signal=93%
HP_HETEROTROPIA	159	0.338782	1.62168	0	0.125473	1	3068	tags=33%, list=21%, signal=41%
GOBP_DNA_REPLICATION	268	0.314718	1.61933	0	0.127336	1	3546	tags=38%, list=24%, signal=49%
HP_ABNORMALITY_OF_THE_OVARY	188	0.326665	1.6189	0	0.12734	1	1883	tags=23%, list=13%, signal=26%
HP_AREFLEXIA	203	0.325631	1.61844	0	0.12733	1	2853	tags=30%, list=20%, signal=36%
GOBP_ASPARTATE_FAMILY_AMINO_ACID_BIOSYNTHETIC_PROCESS	16	0.555113	1.61824	0.04	0.127105	1	3985	tags=56%, list=27%, signal=77%
GOBP_GLYCOLYTIC_PROCESS_THROUGH_FRUCTOSE_6_PHOSPHATE	18	0.537687	1.61767	0.0193237	0.127378	1	2300	tags=39%, list=16%, signal=46%
GOBP_GLUCOSAMINE_CONTAINING_COMPOUND_METABOLIC_PROCESS	18	0.523288	1.61669	0.0204604	0.127932	1	1430	tags=39%, list=10%, signal=43%
HP_HEMANGIOMATOSIS	16	0.557858	1.61659	0.0251889	0.127655	1	896	tags=25%, list=6%, signal=27%
GOBP_POSITIVE_REGULATION_OF_MITOTIC_CELL_CYCLE_PHASE_TRANSITION	79	0.374426	1.61626	0	0.127578	1	3052	tags=38%, list=21%, signal=48%
GOBP_CARBOHYDRATE_PHOSPHORYLATION	21	0.51135	1.61599	0.0180412	0.127479	1	2050	tags=38%, list=14%, signal=44%
GOBP_NEUROMUSCULAR_JUNCTION_DEVELOPMENT	30	0.469617	1.61542	0.0160858	0.127584	1	1611	tags=27%, list=11%, signal=30%
GOMF_ENDONUCLEASE_ACTIVITY	110	0.357319	1.61499	0.00389105	0.12767	1	2816	tags=33%, list=19%, signal=40%
HP_RIDGED_NAIL	17	0.530254	1.613	0.0308483	0.129145	1	1710	tags=35%, list=12%, signal=40%
GOBP_PYRIDINE_CONTAINING_COMPOUND_METABOLIC_PROCESS	64	0.389339	1.61271	0.00315457	0.129026	1	4491	tags=55%, list=31%, signal=79%
GOBP_REGULATION_OF_MONOCYTE_CHEMOTAXIS	18	0.532673	1.61265	0.0284974	0.128681	1	271	tags=33%, list=2%, signal=34%
GOBP_REGULATION_OF_MITOCHONDRIAL_TRANSLATION	25	0.483601	1.61261	0.0231214	0.128368	1	4160	tags=52%, list=28%, signal=73%
GOBP_ESTABLISHMENT_OF_PIGMENT_GRANULE_LOCALIZATION	17	0.532694	1.61215	0.035443	0.12846	1	1121	tags=29%, list=8%, signal=32%
GOBP_EMBRYONIC_PATTERN_SPECIFICATION	32	0.455062	1.61173	0.0160428	0.128435	1	425	tags=19%, list=3%, signal=19%
HP_CHORIORETINAL_ATROPHY	18	0.541953	1.61104	0.0302267	0.128802	1	2383	tags=56%, list=16%, signal=66%
GOBP_MEIOTIC_CELL_CYCLE	190	0.329347	1.61032	0	0.129161	1	3947	tags=42%, list=27%, signal=56%
GOMF_RNA_POLYMERASE_II_GENERAL_TRANSCRIPTION_INITIATION_FACTOR_ACTIVITY	35	0.442796	1.60944	0.00882353	0.129635	1	1141	tags=20%, list=8%, signal=22%
HP_ABNORMAL_CIRCULATING_SEX_HORMONE_CONCENTRATION	58	0.399544	1.60917	0.00977199	0.129517	1	3673	tags=43%, list=25%, signal=57%
HP_ABNORMALITY_OF_THE_FEMALE_GENITALIA	399	0.304044	1.60823	0	0.130065	1	2734	tags=28%, list=19%, signal=33%
GOMF_ENDORIBONUCLEASE_ACTIVITY_PRODUCING_5_PHOSPHOMONOESTERS	30	0.470529	1.60787	0.0158311	0.130036	1	1324	tags=27%, list=9%, signal=29%
HP_INTRACRANIAL_HEMORRHAGE	106	0.359965	1.60766	0	0.129931	1	1884	tags=25%, list=13%, signal=28%
GOBP_SMALL_MOLECULE_CATABOLIC_PROCESS	285	0.309129	1.6065	0	0.130786	1	3554	tags=38%, list=24%, signal=49%
HP_STILLBIRTH	22	0.498977	1.60349	0.0320856	0.133579	1	2426	tags=45%, list=17%, signal=54%
HP_ABNORMALITY_OF_THE_MITOCHONDRION	154	0.3374	1.60086	0	0.135833	1	3615	tags=40%, list=25%, signal=53%
HP_RENAL_CELL_CARCINOMA	61	0.390564	1.60056	0.00341297	0.135775	1	1598	tags=26%, list=11%, signal=29%
HP_MULTIPLE_CAFE_AU_LAIT_SPOTS	60	0.392517	1.60045	0.00600601	0.135534	1	3825	tags=47%, list=26%, signal=63%
GOBP_RNA_PHOSPHODIESTER_BOND_HYDROLYSIS_ENDONUCLEOLYTIC	73	0.373646	1.60039	0	0.135215	1	2782	tags=34%, list=19%, signal=42%
GOMF_FOUR_WAY_JUNCTION_DNA_BINDING	17	0.534157	1.60019	0.0201511	0.135084	1	3523	tags=47%, list=24%, signal=62%
HP_REDUCED_TENDON_REFLEXES	387	0.295443	1.6001	0	0.134818	1	3335	tags=32%, list=23%, signal=40%
HP_ABNORMAL_CIRCULATING_ESTROGEN_LEVEL	30	0.470462	1.59982	0.0182292	0.134765	1	3673	tags=47%, list=25%, signal=62%
GOBP_NUCLEOBASE_BIOSYNTHETIC_PROCESS	17	0.543452	1.5991	0.0224439	0.135192	1	3658	tags=65%, list=25%, signal=86%
HP_EEG_WITH_SPIKE_WAVE_COMPLEXES	42	0.425385	1.59879	0.00920245	0.135064	1	1865	tags=21%, list=13%, signal=24%
GOBP_CHROMOSOME_SEPARATION	123	0.345052	1.59778	0	0.135704	1	3828	tags=42%, list=26%, signal=57%
HP_ACUTE_LYMPHOBLASTIC_LEUKEMIA	31	0.458888	1.59762	0.0244565	0.135473	1	3571	tags=48%, list=24%, signal=64%
HP_ABNORMAL_URINE_CARBOXYLIC_ACID_LEVEL	42	0.418344	1.59648	0.0116279	0.136245	1	2400	tags=36%, list=16%, signal=43%
HP_SPASTIC_TETRAPLEGIA	82	0.370138	1.59526	0	0.137114	1	4067	tags=49%, list=28%, signal=67%
GOBP_TETRAPYRROLE_BIOSYNTHETIC_PROCESS	34	0.45411	1.59479	0.0201729	0.137195	1	2452	tags=32%, list=17%, signal=39%
GOCC_MITOCHONDRIAL_SMALL_RIBOSOMAL_SUBUNIT	32	0.454942	1.59438	0.0170455	0.137264	1	5194	tags=59%, list=36%, signal=92%
HP_ABNORMAL_CIRCULATING_AMINO_ACID_CONCENTRATION	99	0.354448	1.5937	0.00662252	0.137582	1	3103	tags=37%, list=21%, signal=47%
GOBP_REPRODUCTIVE_BEHAVIOR	18	0.526112	1.59355	0.023622	0.137346	1	850	tags=22%, list=6%, signal=24%
HP_ABNORMALITY_OF_HAND_JOINT_MOBILITY	25	0.474061	1.59328	0.0129534	0.137247	1	3403	tags=44%, list=23%, signal=57%
HP_VOMITING	209	0.316154	1.5921	0	0.13804	1	3578	tags=41%, list=24%, signal=54%
HP_FLAT_FACE	75	0.378733	1.59193	0.00653595	0.137872	1	3061	tags=33%, list=21%, signal=42%
GOBP_SMALL_MOLECULE_BIOSYNTHETIC_PROCESS	408	0.293303	1.59146	0	0.137988	1	3234	tags=33%, list=22%, signal=42%
GOBP_PROTEIN_MATURATION_BY_IRON_SULFUR_CLUSTER_TRANSFER	16	0.523653	1.58912	0.028777	0.140177	1	5050	tags=63%, list=35%, signal=95%
HP_HYPOREFLEXIA	258	0.306581	1.58873	0	0.140115	1	3615	tags=36%, list=25%, signal=47%
GOBP_DNA_LIGATION	16	0.547688	1.58848	0.0168675	0.140041	1	4902	tags=69%, list=34%, signal=103%
GOBP_DNA_CATABOLIC_PROCESS_ENDONUCLEOLYTIC	20	0.503518	1.58712	0.0261097	0.141154	1	2782	tags=45%, list=19%, signal=55%
HP_RADIAL_DEVIATION_OF_THE_HAND_OR_OF_FINGERS_OF_THE_HAND	49	0.405189	1.58652	0.00606061	0.141342	1	2564	tags=33%, list=18%, signal=39%
HP_TARSAL_SYNOSTOSIS	16	0.532588	1.58622	0.0347222	0.141276	1	3957	tags=63%, list=27%, signal=86%
HP_ABNORMAL_INTERNAL_GENITALIA	362	0.297122	1.58605	0	0.141048	1	2122	tags=24%, list=15%, signal=27%
HP_ABNORMAL_SIZE_OF_THE_CLITORIS	56	0.39794	1.58433	0.0162866	0.142513	1	2521	tags=32%, list=17%, signal=39%
HP_INTESTINAL_POLYP	53	0.398553	1.5842	0.00600601	0.142276	1	1651	tags=28%, list=11%, signal=32%
HP_HYPERAMMONEMIA	50	0.407812	1.58223	0.0216718	0.14385	1	4486	tags=62%, list=31%, signal=89%
HP_MOTOR_SEIZURE	256	0.309972	1.5817	0	0.144063	1	3634	tags=36%, list=25%, signal=47%
GOBP_SECRETION_BY_TISSUE	26	0.464209	1.58085	0.0253165	0.144594	1	440	tags=19%, list=3%, signal=20%
GOCC_NUCLEAR_CHROMOSOME	194	0.32615	1.58061	0	0.144483	1	3253	tags=32%, list=22%, signal=41%
HP_ABNORMAL_CIRCULATING_BILIRUBIN_CONCENTRATION	77	0.378084	1.58049	0.00623053	0.144235	1	2039	tags=32%, list=14%, signal=38%
GOMF_TELOMERIC_DNA_BINDING	38	0.435347	1.5799	0.0121212	0.144473	1	2861	tags=32%, list=20%, signal=39%
GOMF_SOLUTE_ANION_ANTIPORTER_ACTIVITY	20	0.514226	1.57892	0.0218447	0.145195	1	2427	tags=40%, list=17%, signal=48%
HP_NEONATAL_HYPOTONIA	136	0.330869	1.5785	0	0.145254	1	4066	tags=42%, list=28%, signal=58%
GOBP_MITOCHONDRIAL_FISSION	33	0.450256	1.57815	0.0134048	0.145174	1	4690	tags=52%, list=32%, signal=76%
GOBP_POSITIVE_REGULATION_OF_MITOCHONDRIAL_TRANSLATION	16	0.543087	1.57806	0.029484	0.144864	1	3793	tags=50%, list=26%, signal=67%
HP_APLASIA_HYPOPLASIA_AFFECTING_THE_FUNDUS	82	0.36685	1.57764	0.00369004	0.144935	1	3009	tags=35%, list=21%, signal=44%
GOBP_POSITIVE_REGULATION_OF_MITOTIC_CELL_CYCLE	106	0.347435	1.57693	0.00406504	0.145261	1	3699	tags=40%, list=25%, signal=53%
GOCC_KINESIN_COMPLEX	38	0.436701	1.57672	0.0192837	0.14511	1	3133	tags=39%, list=21%, signal=50%
GOBP_ATTACHMENT_OF_MITOTIC_SPINDLE_MICROTUBULES_TO_KINETOCHORE	21	0.507352	1.57666	0.0363636	0.144792	1	2760	tags=33%, list=19%, signal=41%
HP_DERMAL_TRANSLUCENCY	16	0.525543	1.57589	0.0293399	0.145204	1	1162	tags=38%, list=8%, signal=41%
HP_GONOSOMAL_INHERITANCE	165	0.328222	1.57533	0	0.145421	1	2806	tags=33%, list=19%, signal=40%
GOCC_PERICENTRIC_HETEROCHROMATIN	26	0.45515	1.57526	0.0160858	0.145131	1	2103	tags=38%, list=14%, signal=45%
GOBP_POSITIVE_REGULATION_OF_RECEPTOR_INTERNALIZATION	17	0.529841	1.57491	0.0396825	0.145142	1	2565	tags=29%, list=18%, signal=36%
GOBP_PURINE_NUCLEOTIDE_TRANSPORT	23	0.47863	1.57282	0.0186667	0.147007	1	2639	tags=43%, list=18%, signal=53%
GOMF_OXIDOREDUCTASE_ACTIVITY_ACTING_ON_THE_CH_CH_GROUP_OF_DONORS_NAD_OR_NADP_AS_ACCEPTOR	24	0.485037	1.57207	0.0147783	0.147347	1	2901	tags=38%, list=20%, signal=47%
GOCC_PLATELET_ALPHA_GRANULE_MEMBRANE	16	0.547197	1.5712	0.0274314	0.147895	1	2013	tags=50%, list=14%, signal=58%
HP_POLYMICROGYRIA	202	0.319638	1.57065	0	0.148121	1	3730	tags=37%, list=26%, signal=49%
GOBP_NADH_METABOLIC_PROCESS	32	0.441257	1.57026	0.0192837	0.148167	1	2418	tags=31%, list=17%, signal=37%
GOBP_CYTOSKELETON_DEPENDENT_CYTOKINESIS	86	0.355397	1.56968	0.00363636	0.148392	1	4881	tags=53%, list=33%, signal=80%
HP_HYPOPLASIA_OF_THE_FOVEA	16	0.537347	1.56929	0.0477387	0.148433	1	2648	tags=44%, list=18%, signal=53%
HP_ABNORMAL_GLYCOSYLATION	47	0.408245	1.56879	0.00653595	0.148631	1	3115	tags=36%, list=21%, signal=46%
HP_BILATERAL_TONIC_CLONIC_SEIZURE	200	0.309938	1.56826	0	0.148805	1	3570	tags=35%, list=24%, signal=45%
GOBP_DOUBLE_STRAND_BREAK_REPAIR_VIA_NONHOMOLOGOUS_END_JOINING	69	0.371541	1.56766	0.0128617	0.149082	1	2403	tags=30%, list=16%, signal=36%
GOMF_LIGASE_ACTIVITY_FORMING_CARBON_SULFUR_BONDS	32	0.443647	1.56741	0.0214477	0.149	1	5688	tags=69%, list=39%, signal=112%
HP_ABNORMAL_CORTICAL_GYRATION	328	0.300943	1.56704	0	0.149004	1	3682	tags=35%, list=25%, signal=46%
HP_TREMOR_BY_ANATOMICAL_SITE	49	0.397682	1.56624	0.00625	0.149514	1	3917	tags=49%, list=27%, signal=67%
GOMF_THIOLESTER_HYDROLASE_ACTIVITY	36	0.42329	1.56608	0.016129	0.14932	1	3431	tags=42%, list=23%, signal=54%
HP_GENITAL_NEOPLASM	117	0.336171	1.56583	0	0.149242	1	2542	tags=33%, list=17%, signal=40%
HP_APLASIA_HYPOPLASIA_OF_THE_LUNGS	87	0.368539	1.56427	0.0037594	0.150619	1	3611	tags=45%, list=25%, signal=59%
GOBP_CELL_SUBSTRATE_JUNCTION_ORGANIZATION	71	0.374969	1.56361	0.0126984	0.150938	1	795	tags=17%, list=5%, signal=18%
GOBP_MATURATION_OF_LSU_RRNA	28	0.461927	1.56295	0.0255102	0.151223	1	3091	tags=46%, list=21%, signal=59%
GOBP_CELL_CYCLE_G2_M_PHASE_TRANSITION	133	0.331465	1.56273	0	0.151101	1	3367	tags=35%, list=23%, signal=45%
GOMF_PURINE_NUCLEOTIDE_TRANSMEMBRANE_TRANSPORTER_ACTIVITY	18	0.518747	1.5612	0.0274314	0.152316	1	2639	tags=50%, list=18%, signal=61%
HP_RETINAL_DETACHMENT	63	0.381205	1.56109	0.00621118	0.152101	1	4036	tags=43%, list=28%, signal=59%
GOMF_SYMPORTER_ACTIVITY	72	0.378799	1.56013	0.0102041	0.152887	1	1192	tags=19%, list=8%, signal=21%
HP_UNDETECTABLE_ELECTRORETINOGRAM	16	0.526376	1.55782	0.0356295	0.155045	1	2042	tags=44%, list=14%, signal=51%
HP_INTRAUTERINE_GROWTH_RETARDATION	434	0.290531	1.55774	0	0.15476	1	3615	tags=35%, list=25%, signal=45%
GOBP_REGULATION_OF_CHROMATIN_BINDING	19	0.509166	1.55704	0.0360577	0.15518	1	4806	tags=53%, list=33%, signal=78%
GOMF_MODIFIED_AMINO_ACID_TRANSMEMBRANE_TRANSPORTER_ACTIVITY	20	0.500395	1.5569	0.0485934	0.154968	1	1281	tags=30%, list=9%, signal=33%
HP_HYPEREXTENSIBLE_SKIN	50	0.402805	1.55659	0.0225352	0.154932	1	1405	tags=22%, list=10%, signal=24%
GOBP_MEIOSIS_I_CELL_CYCLE_PROCESS	88	0.352721	1.55631	0.00344828	0.154909	1	2071	tags=27%, list=14%, signal=32%
HP_PES_VALGUS	26	0.455091	1.55551	0.0185676	0.155463	1	3349	tags=46%, list=23%, signal=60%
GOMF_VITAMIN_B6_BINDING	38	0.417676	1.55431	0.016	0.156463	1	3211	tags=39%, list=22%, signal=50%
GOBP_REGULATION_OF_SPINDLE_ORGANIZATION	42	0.411184	1.55377	0.0198864	0.156688	1	5021	tags=60%, list=34%, signal=90%
GOBP_PSEUDOURIDINE_SYNTHESIS	18	0.516224	1.55353	0.0406699	0.156619	1	2803	tags=50%, list=19%, signal=62%
GOBP_NEGATIVE_REGULATION_OF_ORGANELLE_ORGANIZATION	286	0.293293	1.55228	0	0.157634	1	2760	tags=24%, list=19%, signal=29%
GOBP_MEIOTIC_CELL_CYCLE_PROCESS	139	0.329586	1.55143	0	0.158241	1	2186	tags=27%, list=15%, signal=32%
GOBP_RNA_PHOSPHODIESTER_BOND_HYDROLYSIS	139	0.326827	1.55027	0	0.159194	1	3186	tags=35%, list=22%, signal=44%
GOBP_PROTEIN_TRANSMEMBRANE_IMPORT_INTO_INTRACELLULAR_ORGANELLE	35	0.433649	1.54946	0.0229885	0.159757	1	2325	tags=34%, list=16%, signal=41%
GOBP_RNA_5_END_PROCESSING	21	0.492681	1.54893	0.0376344	0.159986	1	2827	tags=38%, list=19%, signal=47%
GOBP_NEGATIVE_REGULATION_OF_CELL_JUNCTION_ASSEMBLY	20	0.491395	1.5487	0.0151133	0.159911	1	1337	tags=25%, list=9%, signal=27%
HP_NEOPLASM_OF_THE_STOMACH	66	0.368262	1.54839	0.00625	0.159885	1	2542	tags=30%, list=17%, signal=37%
HP_LUMBAR_HYPERLORDOSIS	58	0.382258	1.54829	0.0238806	0.159626	1	3706	tags=47%, list=25%, signal=62%
HP_CONGENITAL_MUSCULAR_DYSTROPHY	15	0.543373	1.54777	0.035533	0.159882	1	3229	tags=60%, list=22%, signal=77%
HP_CEREBRAL_WHITE_MATTER_ATROPHY	37	0.430705	1.54598	0.0225	0.161559	1	2452	tags=30%, list=17%, signal=36%
GOBP_RESPONSE_TO_COPPER_ION	27	0.455035	1.54379	0.0309278	0.163609	1	3052	tags=44%, list=21%, signal=56%
GOBP_LIPID_OXIDATION	89	0.351987	1.54217	0.00371747	0.164999	1	3271	tags=39%, list=22%, signal=50%
HP_THORACOLUMBAR_SCOLIOSIS	27	0.459566	1.54136	0.0245902	0.165557	1	1045	tags=30%, list=7%, signal=32%
HP_PROTRUDING_EAR	146	0.326092	1.54123	0	0.165413	1	3361	tags=37%, list=23%, signal=48%
GOBP_DIENCEPHALON_DEVELOPMENT	24	0.476045	1.54118	0.03125	0.16509	1	885	tags=29%, list=6%, signal=31%
GOBP_PORPHYRIN_CONTAINING_COMPOUND_METABOLIC_PROCESS	43	0.407279	1.53992	0.0169492	0.166224	1	2548	tags=30%, list=17%, signal=37%
GOBP_REGULATION_OF_MITOCHONDRIAL_FISSION	24	0.469995	1.53989	0.0374332	0.165874	1	3766	tags=46%, list=26%, signal=62%
GOBP_NEGATIVE_REGULATION_OF_METAPHASE_ANAPHASE_TRANSITION_OF_CELL_CYCLE	48	0.386579	1.5395	0.012012	0.165969	1	3828	tags=50%, list=26%, signal=68%
GOBP_SNO_S_RNA_METABOLIC_PROCESS	16	0.532526	1.53943	0.0277778	0.165703	1	3695	tags=50%, list=25%, signal=67%
HP_OPTIC_NERVE_HYPOPLASIA	46	0.39889	1.5392	0.0116279	0.165631	1	3543	tags=39%, list=24%, signal=51%
GOBP_MITOTIC_CYTOKINESIS	76	0.355941	1.53919	0.0132013	0.165278	1	5059	tags=59%, list=35%, signal=90%
HP_APLASIA_HYPOPLASIA_OF_THE_RETINA	26	0.45736	1.53903	0.0165746	0.165077	1	2648	tags=46%, list=18%, signal=56%
HP_ABNORMALITY_OF_THE_UTERUS	150	0.32346	1.53867	0	0.165181	1	3858	tags=42%, list=26%, signal=56%
GOBP_NUCLEOSIDE_BISPHOSPHATE_BIOSYNTHETIC_PROCESS	53	0.392654	1.53491	0.0213904	0.169338	1	3615	tags=40%, list=25%, signal=52%
HP_DELAYED_CLOSURE_OF_THE_ANTERIOR_FONTANELLE	23	0.47452	1.53486	0.033419	0.169032	1	2426	tags=39%, list=17%, signal=47%
GOBP_CARBOHYDRATE_BIOSYNTHETIC_PROCESS	156	0.320906	1.5343	0	0.16928	1	2140	tags=23%, list=15%, signal=27%
GOCC_PORE_COMPLEX	18	0.508076	1.5339	0.0537634	0.169411	1	1724	tags=33%, list=12%, signal=38%
HP_GASTROINTESTINAL_CARCINOMA	65	0.364393	1.53324	0.0102041	0.169767	1	1651	tags=29%, list=11%, signal=33%
HP_COXA_VARA	44	0.401667	1.53322	0.0225352	0.169422	1	2882	tags=43%, list=20%, signal=54%
HP_SHORT_FOOT	97	0.33916	1.53278	0.00374532	0.169553	1	3403	tags=35%, list=23%, signal=45%
HP_PROSTATE_NEOPLASM	28	0.454286	1.53235	0.016	0.169625	1	2458	tags=39%, list=17%, signal=47%
HP_CHORIORETINAL_DYSPLASIA	18	0.50593	1.53177	0.035545	0.169908	1	3316	tags=56%, list=23%, signal=72%
GOBP_OSTEOBLAST_PROLIFERATION	26	0.460819	1.53112	0.0299728	0.17031	1	1683	tags=38%, list=12%, signal=43%
HP_ABNORMAL_METABOLISM	111	0.338116	1.52994	0	0.171425	1	2853	tags=32%, list=20%, signal=39%
GOBP_REGULATION_OF_MICROTUBULE_POLYMERIZATION	41	0.403536	1.5297	0.0314286	0.171326	1	3232	tags=34%, list=22%, signal=44%
GOMF_ATP_DEPENDENT_PROTEIN_FOLDING_CHAPERONE	31	0.431327	1.52937	0.0366492	0.171366	1	2693	tags=39%, list=18%, signal=47%
GOBP_REGULATION_OF_MITOTIC_NUCLEAR_DIVISION	99	0.34894	1.52913	0.0118577	0.171289	1	4704	tags=56%, list=32%, signal=81%
GOBP_SECONDARY_METABOLIC_PROCESS	28	0.439136	1.52869	0.015544	0.171426	1	2711	tags=36%, list=19%, signal=44%
GOBP_POSITIVE_REGULATION_OF_MITOTIC_SISTER_CHROMATID_SEPARATION	17	0.514477	1.52812	0.054321	0.17169	1	4917	tags=65%, list=34%, signal=97%
HP_ACIDEMIA	19	0.494816	1.52747	0.0456853	0.172064	1	4262	tags=63%, list=29%, signal=89%
GOBP_OLIGOSACCHARIDE_LIPID_INTERMEDIATE_BIOSYNTHETIC_PROCESS	19	0.48722	1.52693	0.0353535	0.172336	1	5292	tags=68%, list=36%, signal=107%
GOBP_CELL_VOLUME_HOMEOSTASIS	20	0.483989	1.52486	0.0429594	0.174392	1	3042	tags=45%, list=21%, signal=57%
GOBP_REGULATION_OF_ATP_BIOSYNTHETIC_PROCESS	15	0.538376	1.52419	0.0546318	0.174744	1	2382	tags=47%, list=16%, signal=56%
GOBP_INTERSTRAND_CROSS_LINK_REPAIR	39	0.41167	1.52415	0.0306122	0.174415	1	4168	tags=49%, list=29%, signal=68%
GOMF_ORGANOPHOSPHATE_ESTER_TRANSMEMBRANE_TRANSPORTER_ACTIVITY	28	0.449146	1.52408	0.0245902	0.17412	1	2639	tags=43%, list=18%, signal=52%
HP_ABNORMALITY_OF_NEURONAL_MIGRATION	388	0.2849	1.52338	0	0.174619	1	3682	tags=34%, list=25%, signal=45%
HP_ATHETOSIS	30	0.440127	1.52323	0.0164384	0.17443	1	2122	tags=33%, list=15%, signal=39%
HP_ABNORMAL_PLATELET_AGGREGATION	25	0.453026	1.52297	0.0310078	0.174328	1	1203	tags=24%, list=8%, signal=26%
GOBP_SULFUR_COMPOUND_METABOLIC_PROCESS	250	0.302146	1.52174	0	0.175342	1	3389	tags=34%, list=23%, signal=44%
HP_ABNORMALITY_OF_VITAMIN_METABOLISM	59	0.372579	1.52142	0.012987	0.17543	1	2078	tags=31%, list=14%, signal=35%
GOBP_REGULATION_OF_MITOTIC_SISTER_CHROMATID_SEGREGATION	53	0.384305	1.52136	0.027439	0.175131	1	3828	tags=47%, list=26%, signal=64%
GOCC_ANAPHASE_PROMOTING_COMPLEX	20	0.483526	1.52087	0.055409	0.175321	1	4917	tags=60%, list=34%, signal=90%
HP_SEVERE_MUSCULAR_HYPOTONIA	83	0.347219	1.51894	0.0154321	0.177164	1	3310	tags=36%, list=23%, signal=46%
HP_PYRIDOXINE_RESPONSIVE_SIDEROBLASTIC_ANEMIA	23	0.472842	1.51844	0.0285714	0.177449	1	5225	tags=65%, list=36%, signal=101%
GOBP_CHROMOSOME_ORGANIZATION_INVOLVED_IN_MEIOTIC_CELL_CYCLE	51	0.393605	1.51815	0.017341	0.177482	1	3820	tags=47%, list=26%, signal=63%
HP_METAPHYSEAL_WIDENING	65	0.367151	1.51779	0.00692042	0.177517	1	2808	tags=34%, list=19%, signal=42%
GOBP_PIGMENT_GRANULE_LOCALIZATION	19	0.510946	1.51748	0.0405063	0.177453	1	1121	tags=26%, list=8%, signal=28%
HP_ANKLE_FLEXION_CONTRACTURE	33	0.426176	1.51734	0.0194444	0.177244	1	2426	tags=33%, list=17%, signal=40%
GOBP_REGULATION_OF_DNA_DAMAGE_CHECKPOINT	26	0.453105	1.51676	0.0358056	0.17761	1	4027	tags=50%, list=28%, signal=69%
GOCC_SPINDLE_MICROTUBULE	78	0.356552	1.51664	0.0154799	0.17738	1	5214	tags=55%, list=36%, signal=85%
GOBP_PROTEIN_LOCALIZATION_TO_ENDOSOME	23	0.456561	1.51655	0.0372208	0.177137	1	3217	tags=39%, list=22%, signal=50%
GOBP_REGULATION_OF_TRANSCRIPTION_BY_RNA_POLYMERASE_III	27	0.45231	1.51596	0.0329114	0.177418	1	3686	tags=37%, list=25%, signal=49%
GOBP_LYMPH_VESSEL_DEVELOPMENT	15	0.530959	1.51536	0.0359712	0.177811	1	1606	tags=27%, list=11%, signal=30%
HP_ENCEPHALOPATHY	205	0.299099	1.51526	0.00549451	0.177548	1	3567	tags=35%, list=24%, signal=46%
GOBP_NEGATIVE_REGULATION_OF_SMALL_MOLECULE_METABOLIC_PROCESS	71	0.358022	1.51484	0.00980392	0.1777	1	2557	tags=30%, list=17%, signal=36%
GOCC_CILIARY_BASAL_BODY	119	0.327035	1.51379	0	0.178669	1	3543	tags=35%, list=24%, signal=46%
HP_COLON_CANCER	36	0.416238	1.51313	0.0298913	0.1791	1	1598	tags=28%, list=11%, signal=31%
HP_SOFT_TISSUE_SARCOMA	93	0.34737	1.5125	0.00362319	0.179556	1	2542	tags=29%, list=17%, signal=35%
HP_PROGRESSIVE_MICROCEPHALY	76	0.357126	1.51226	0.00990099	0.179533	1	3891	tags=37%, list=27%, signal=50%
HP_ABSENT_TESTIS	24	0.467117	1.51055	0.0299728	0.181279	1	5225	tags=63%, list=36%, signal=97%
HP_VERY_LONG_CHAIN_FATTY_ACID_ACCUMULATION	17	0.503218	1.50892	0.0435897	0.182971	1	2521	tags=41%, list=17%, signal=50%
HP_GOITER	33	0.428151	1.50849	0.0443864	0.183147	1	1772	tags=33%, list=12%, signal=38%
HP_CONGENITAL_MALFORMATION_OF_THE_LEFT_HEART	25	0.4485	1.50756	0.0494506	0.183923	1	1190	tags=28%, list=8%, signal=30%
GOBP_NEGATIVE_REGULATION_OF_LEUKOCYTE_CHEMOTAXIS	16	0.513548	1.50608	0.0563726	0.185459	1	793	tags=31%, list=5%, signal=33%
GOBP_PIGMENT_METABOLIC_PROCESS	53	0.375366	1.50601	0.0163399	0.185192	1	2548	tags=30%, list=17%, signal=36%
GOBP_SCHWANN_CELL_DIFFERENTIATION	24	0.453364	1.5059	0.04	0.184987	1	3775	tags=46%, list=26%, signal=62%
HP_LEUKOENCEPHALOPATHY	192	0.300333	1.50556	0	0.185086	1	4095	tags=39%, list=28%, signal=54%
GOBP_REGULATION_OF_NUCLEAR_DIVISION	110	0.330817	1.50508	0.00727273	0.185342	1	2760	tags=32%, list=19%, signal=39%
GOBP_PYRIMIDINE_NUCLEOBASE_METABOLIC_PROCESS	15	0.511467	1.50469	0.0606796	0.185519	1	923	tags=33%, list=6%, signal=36%
GOMF_DNA_SECONDARY_STRUCTURE_BINDING	32	0.427295	1.50242	0.0353535	0.188063	1	4163	tags=44%, list=28%, signal=61%
GOBP_SPINDLE_ASSEMBLY	128	0.323429	1.50173	0	0.188459	1	3947	tags=37%, list=27%, signal=50%
HP_DECREASED_FACIAL_EXPRESSION	94	0.3405	1.50171	0.011194	0.188124	1	3567	tags=40%, list=24%, signal=53%
HP_ABNORMALITY_OF_EPIPHYSIS_MORPHOLOGY	193	0.30456	1.50164	0.00985222	0.187839	1	3673	tags=41%, list=25%, signal=55%
HP_APLASIA_HYPOPLASIA_OF_THE_OPTIC_NERVE	58	0.374365	1.50127	0.0136986	0.187891	1	3543	tags=38%, list=24%, signal=50%
GOBP_TRICARBOXYLIC_ACID_CYCLE	28	0.43401	1.5012	0.0336788	0.187582	1	1532	tags=25%, list=10%, signal=28%
GOBP_MITOTIC_CELL_CYCLE_CHECKPOINT_SIGNALING	131	0.319953	1.49974	0.00421941	0.189078	1	3507	tags=40%, list=24%, signal=52%
HP_CEREBRAL_HYPOMYELINATION	27	0.446476	1.49852	0.0328283	0.190309	1	4653	tags=59%, list=32%, signal=87%
GOBP_DNA_INTEGRITY_CHECKPOINT_SIGNALING	121	0.331207	1.49841	0.00395257	0.190065	1	3105	tags=33%, list=21%, signal=42%
GOBP_REGULATION_OF_CHROMOSOME_SEGREGATION	118	0.326278	1.49684	0.00395257	0.191631	1	4735	tags=51%, list=32%, signal=75%
HP_MORTALITY_AGING	235	0.296989	1.49684	0	0.191261	1	3829	tags=38%, list=26%, signal=50%
GOBP_PURINE_NUCLEOBASE_METABOLIC_PROCESS	15	0.524631	1.4966	0.069378	0.191185	1	2584	tags=47%, list=18%, signal=57%
HP_SUBARACHNOID_HEMORRHAGE	23	0.458727	1.49632	0.0431472	0.191268	1	332	tags=17%, list=2%, signal=18%
GOBP_MITOTIC_CHROMOSOME_CONDENSATION	19	0.481687	1.4955	0.0536585	0.191933	1	5212	tags=74%, list=36%, signal=114%
GOBP_PROTEIN_DEMETHYLATION	29	0.429621	1.49522	0.0328283	0.191899	1	1803	tags=28%, list=12%, signal=31%
HP_SECONDARY_MICROCEPHALY	139	0.320554	1.49494	0	0.191917	1	3634	tags=35%, list=25%, signal=46%
HP_WADDLING_GAIT	74	0.351468	1.4939	0.00689655	0.192899	1	1684	tags=22%, list=12%, signal=24%
HP_ABNORMAL_MUSCLE_FIBER_TYPE_DISTRIBUTION	29	0.435742	1.49383	0.0391645	0.192604	1	2210	tags=34%, list=15%, signal=41%
HP_OROMANDIBULAR_DYSTONIA	16	0.51669	1.49361	0.0452261	0.1925	1	3789	tags=56%, list=26%, signal=76%
HP_AGENESIS_OF_CORPUS_CALLOSUM	228	0.293886	1.49228	0	0.193936	1	3941	tags=41%, list=27%, signal=56%
HP_LIMB_HYPERTONIA	85	0.34147	1.49216	0.0103448	0.193713	1	3642	tags=39%, list=25%, signal=51%
GOCC_RNA_POLYMERASE_II_HOLOENZYME	76	0.349728	1.49205	0.027027	0.193488	1	2568	tags=26%, list=18%, signal=32%
GOBP_DNA_METHYLATION_DEPENDENT_HETEROCHROMATIN_FORMATION	20	0.481138	1.49144	0.0637255	0.193896	1	4471	tags=55%, list=31%, signal=79%
HP_ABNORMAL_FALLOPIAN_TUBE_MORPHOLOGY	21	0.475459	1.4911	0.039312	0.193901	1	2418	tags=38%, list=17%, signal=46%
HP_X_LINKED_RECESSIVE_INHERITANCE	122	0.323	1.49105	0.00371747	0.193588	1	2724	tags=33%, list=19%, signal=40%
GOBP_ESTROGEN_METABOLIC_PROCESS	15	0.503667	1.49055	0.0605327	0.19385	1	2806	tags=53%, list=19%, signal=66%
HP_HYPOPLASIA_OF_THE_CORPUS_CALLOSUM	402	0.276806	1.48946	0	0.194864	1	3891	tags=37%, list=27%, signal=49%
GOBP_RIBOSOMAL_LARGE_SUBUNIT_BIOGENESIS	74	0.346458	1.48869	0.00348432	0.195471	1	3091	tags=36%, list=21%, signal=46%
HP_ABNORMAL_FOVEAL_MORPHOLOGY	23	0.460428	1.48829	0.0433673	0.195586	1	2829	tags=43%, list=19%, signal=54%
GOMF_ACID_THIOL_LIGASE_ACTIVITY	22	0.469191	1.4877	0.0537634	0.196006	1	5587	tags=73%, list=38%, signal=118%
HP_GENERALIZED_EDEMA	18	0.481742	1.48766	0.0415704	0.195688	1	2122	tags=44%, list=15%, signal=52%
HP_DECREASED_ACTIVITY_OF_MITOCHONDRIAL_COMPLEX_IV	28	0.432293	1.4871	0.0231959	0.196074	1	3535	tags=50%, list=24%, signal=66%
GOBP_MONOSACCHARIDE_METABOLIC_PROCESS	198	0.301999	1.48702	0	0.195789	1	2103	tags=25%, list=14%, signal=29%
GOBP_REGULATION_OF_CELL_SUBSTRATE_JUNCTION_ORGANIZATION	50	0.377827	1.48649	0.0212766	0.196125	1	615	tags=16%, list=4%, signal=17%
HP_DYSPHONIA	86	0.340026	1.48649	0.00714286	0.195766	1	1642	tags=22%, list=11%, signal=25%
HP_SHORTENING_OF_ALL_DISTAL_PHALANGES_OF_THE_FINGERS	30	0.421301	1.48618	0.035443	0.195748	1	2102	tags=30%, list=14%, signal=35%
GOBP_REGULATION_OF_TRANSLATIONAL_FIDELITY	17	0.50458	1.48602	0.065534	0.195571	1	3160	tags=47%, list=22%, signal=60%
GOCC_VESICLE_TETHERING_COMPLEX	53	0.375374	1.48566	0.0182927	0.195657	1	3536	tags=36%, list=24%, signal=47%
HP_TETRAPLEGIA_TETRAPARESIS	105	0.32809	1.48558	0.00395257	0.195409	1	3854	tags=41%, list=26%, signal=55%
HP_ABNORMAL_OVARIAN_MORPHOLOGY	105	0.327766	1.48404	0	0.197	1	1883	tags=23%, list=13%, signal=26%
GOBP_SULFUR_COMPOUND_CATABOLIC_PROCESS	26	0.439764	1.48397	0.0505319	0.19675	1	1251	tags=15%, list=9%, signal=17%
GOMF_NUCLEASE_ACTIVITY	189	0.302049	1.48374	0	0.19669	1	3873	tags=39%, list=26%, signal=53%
HP_ABNORMALITY_OF_THE_WRIST	99	0.335592	1.48343	0.003861	0.196716	1	800	tags=19%, list=5%, signal=20%
HP_ABNORMAL_CIRCULATING_ASPARTATE_FAMILY_AMINO_ACID_CONCENTRATION	15	0.511121	1.48326	0.0619469	0.196614	1	5039	tags=73%, list=34%, signal=112%
HP_RECTAL_FISTULA	18	0.495807	1.48305	0.0541872	0.196515	1	1190	tags=28%, list=8%, signal=30%
HP_BILATERAL_SINGLE_TRANSVERSE_PALMAR_CREASES	47	0.390996	1.48186	0.0226629	0.197725	1	4079	tags=51%, list=28%, signal=71%
GOCC_HETEROCHROMATIN	69	0.353259	1.48143	0.0159744	0.197933	1	2284	tags=30%, list=16%, signal=36%
GOBP_POSITIVE_REGULATION_OF_NERVOUS_SYSTEM_PROCESS	19	0.483995	1.48126	0.0459184	0.197809	1	1773	tags=26%, list=12%, signal=30%
HP_BRISK_REFLEXES	42	0.398686	1.48117	0.0188172	0.19759	1	3998	tags=50%, list=27%, signal=69%
HP_RHABDOMYOLYSIS	32	0.423078	1.48028	0.04	0.19843	1	2401	tags=41%, list=16%, signal=49%
HP_PATELLAR_APLASIA	15	0.522803	1.48025	0.0540541	0.198117	1	4309	tags=60%, list=29%, signal=85%
HP_HIP_DISLOCATION	177	0.302123	1.47998	0	0.198092	1	3044	tags=33%, list=21%, signal=42%
GOBP_SCHWANN_CELL_DEVELOPMENT	19	0.489223	1.47997	0.0595533	0.197746	1	3775	tags=42%, list=26%, signal=57%
GOBP_REGULATION_OF_CHROMOSOME_SEPARATION	102	0.331167	1.47824	0.00381679	0.199607	1	3828	tags=42%, list=26%, signal=57%
HP_ABNORMALITY_OF_DNA_REPAIR	16	0.48459	1.47739	0.0568475	0.200425	1	4085	tags=44%, list=28%, signal=61%
GOBP_POSITIVE_REGULATION_OF_TELOMERE_CAPPING	16	0.497594	1.47714	0.066838	0.200445	1	2246	tags=31%, list=15%, signal=37%
HP_DECREASED_ACTIVITY_OF_MITOCHONDRIAL_COMPLEX_I	49	0.37807	1.4761	0.0242424	0.201444	1	3381	tags=41%, list=23%, signal=53%
GOBP_REGULATION_OF_SISTER_CHROMATID_COHESION	19	0.478757	1.47597	0.0424403	0.201249	1	4057	tags=53%, list=28%, signal=73%
HP_ABNORMAL_CIRCULATING_GLYCINE_CONCENTRATION	18	0.482657	1.47563	0.0514139	0.201328	1	3544	tags=56%, list=24%, signal=73%
HP_EXERCISE_INTOLERANCE	57	0.361749	1.47512	0.0127796	0.201607	1	1711	tags=26%, list=12%, signal=30%
GOBP_AMP_METABOLIC_PROCESS	20	0.479715	1.4749	0.0476191	0.201566	1	2903	tags=50%, list=20%, signal=62%
GOBP_PYRIDINE_CONTAINING_COMPOUND_BIOSYNTHETIC_PROCESS	22	0.46644	1.47391	0.0512195	0.20254	1	1844	tags=45%, list=13%, signal=52%
GOBP_NEGATIVE_REGULATION_OF_CELL_CYCLE_PROCESS	262	0.29059	1.47371	0	0.202438	1	3109	tags=31%, list=21%, signal=38%
GOBP_REGULATION_OF_OSTEOBLAST_PROLIFERATION	21	0.460943	1.47335	0.0461538	0.202576	1	377	tags=29%, list=3%, signal=29%
HP_ESODEVIATION	116	0.322219	1.47311	0.00806452	0.202549	1	1934	tags=23%, list=13%, signal=27%
HP_DENTAL_CROWDING	77	0.336848	1.4725	0.0136054	0.20302	1	2044	tags=26%, list=14%, signal=30%
GOBP_REGULATION_OF_MITOTIC_SPINDLE_ASSEMBLY	22	0.460706	1.47238	0.0513513	0.202829	1	2075	tags=27%, list=14%, signal=32%
HP_SLENDER_BUILD	21	0.467227	1.47142	0.0612245	0.203701	1	1913	tags=43%, list=13%, signal=49%
GOMF_PHOSPHOLIPID_TRANSFER_ACTIVITY	20	0.470066	1.47124	0.0514139	0.203546	1	2623	tags=35%, list=18%, signal=43%
HP_ABNORMALITY_OF_THE_2ND_TOE	26	0.427319	1.46985	0.0521978	0.205007	1	2316	tags=35%, list=16%, signal=41%
GOBP_TRNA_WOBBLE_BASE_MODIFICATION	20	0.479144	1.46953	0.0564516	0.205151	1	2599	tags=40%, list=18%, signal=49%
GOMF_FIBRONECTIN_BINDING	21	0.469583	1.46952	0.0544554	0.204804	1	615	tags=29%, list=4%, signal=30%
HP_PSEUDOBULBAR_SIGNS	20	0.471233	1.46917	0.0566038	0.204881	1	3847	tags=55%, list=26%, signal=75%
GOCC_MITOTIC_SPINDLE_POLE	36	0.413259	1.46888	0.0429799	0.204923	1	3409	tags=33%, list=23%, signal=43%
HP_CLONUS	81	0.343484	1.46875	0.0100671	0.204764	1	4021	tags=41%, list=28%, signal=56%
HP_ABNORMAL_CNS_MYELINATION	266	0.285501	1.46826	0	0.205127	1	2957	tags=28%, list=20%, signal=35%
HP_ABNORMAL_LEFT_VENTRICULAR_OUTFLOW_TRACT_MORPHOLOGY	15	0.513001	1.46796	0.0778894	0.205213	1	2542	tags=33%, list=17%, signal=40%
HP_LISSENCEPHALY	128	0.317171	1.46687	0.0119048	0.206339	1	3682	tags=36%, list=25%, signal=48%
GOBP_CORTICAL_ACTIN_CYTOSKELETON_ORGANIZATION	35	0.400373	1.46633	0.0277008	0.206766	1	3301	tags=37%, list=23%, signal=48%
GOBP_POSTSYNAPTIC_MEMBRANE_ORGANIZATION	20	0.46673	1.4662	0.0731071	0.206593	1	572	tags=25%, list=4%, signal=26%
HP_ABNORMAL_PREPUTIUM_MORPHOLOGY	29	0.422293	1.46588	0.0534351	0.206631	1	3825	tags=41%, list=26%, signal=56%
HP_MELENA	18	0.483245	1.46516	0.0440415	0.20722	1	332	tags=17%, list=2%, signal=17%
HP_TELANGIECTASIA	121	0.316403	1.46442	0.0121951	0.207949	1	1763	tags=21%, list=12%, signal=24%
HP_SPONTANEOUS_HEMATOMAS	16	0.497437	1.46322	0.0749415	0.209357	1	2053	tags=38%, list=14%, signal=44%
HP_ABNORMAL_CRANIAL_NERVE_MORPHOLOGY	178	0.297075	1.46316	0	0.209114	1	1798	tags=21%, list=12%, signal=24%
HP_ABNORMAL_EPIPHYSEAL_OSSIFICATION	46	0.375429	1.46038	0.0433604	0.212572	1	2759	tags=35%, list=19%, signal=43%
GOBP_NUCLEOTIDE_SUGAR_BIOSYNTHETIC_PROCESS	16	0.50346	1.45988	0.0604534	0.212941	1	5662	tags=69%, list=39%, signal=112%
HP_FETAL_ULTRASOUND_SOFT_MARKER	79	0.344562	1.45979	0.020202	0.212736	1	1497	tags=24%, list=10%, signal=27%
HP_APLASIA_HYPOPLASIA_OF_THE_PATELLA	21	0.46421	1.45925	0.0558376	0.213119	1	4309	tags=57%, list=29%, signal=81%
HP_ATROPHIC_SCARS	27	0.422177	1.45906	0.0572207	0.213034	1	1666	tags=26%, list=11%, signal=29%
HP_PACHYGYRIA	111	0.318239	1.45858	0.013986	0.213366	1	3682	tags=37%, list=25%, signal=49%
GOBP_MATURATION_OF_SSU_RRNA	53	0.373457	1.45839	0.0141243	0.213261	1	2870	tags=36%, list=20%, signal=44%
GOMF_NAD_BINDING	50	0.370923	1.4582	0.0194175	0.213164	1	4520	tags=50%, list=31%, signal=72%
HP_EXTERNAL_OPHTHALMOPLEGIA	41	0.386248	1.45802	0.0422961	0.21304	1	1642	tags=22%, list=11%, signal=25%
HP_ABNORMALITY_OF_THE_CLITORIS	71	0.341763	1.4564	0.00694444	0.215106	1	3105	tags=34%, list=21%, signal=43%
GOMF_CYCLOSPORIN_A_BINDING	17	0.487952	1.45509	0.0680101	0.216531	1	3313	tags=41%, list=23%, signal=53%
GOBP_BODY_FLUID_SECRETION	56	0.361187	1.45456	0.00319489	0.216863	1	2788	tags=30%, list=19%, signal=37%
HP_NEOPLASM_OF_THE_LARGE_INTESTINE	97	0.330048	1.45384	0.015748	0.217533	1	1317	tags=23%, list=9%, signal=25%
HP_JOINT_DISLOCATION	265	0.280741	1.45336	0	0.217866	1	3049	tags=30%, list=21%, signal=37%
HP_ABNORMAL_STOMACH_MORPHOLOGY	218	0.291404	1.45317	0.00534759	0.21783	1	2597	tags=26%, list=18%, signal=31%
GOMF_GENERAL_TRANSCRIPTION_INITIATION_FACTOR_ACTIVITY	48	0.377756	1.45123	0.0368098	0.220182	1	3360	tags=29%, list=23%, signal=38%
HP_THICK_UPPER_LIP_VERMILION	18	0.47315	1.45118	0.0692124	0.219895	1	1705	tags=33%, list=12%, signal=38%
GOBP_ATTACHMENT_OF_SPINDLE_MICROTUBULES_TO_KINETOCHORE	42	0.388477	1.44963	0.0336134	0.221683	1	4057	tags=40%, list=28%, signal=56%
HP_PULMONARY_HYPOPLASIA	73	0.346472	1.44865	0.00689655	0.222671	1	3416	tags=41%, list=23%, signal=53%
HP_SINUS_TACHYCARDIA	21	0.456644	1.44846	0.0705596	0.222558	1	1684	tags=29%, list=12%, signal=32%
GOBP_RETROGRADE_TRANSPORT_ENDOSOME_TO_GOLGI	86	0.334314	1.4481	0.0262295	0.222732	1	4645	tags=44%, list=32%, signal=64%
HP_APLASIA_HYPOPLASIA_OF_THE_OVARY	53	0.365525	1.4479	0.0367232	0.222634	1	1848	tags=28%, list=13%, signal=32%
HP_ABNORMALITY_OF_THE_TESTIS_SIZE	112	0.314768	1.44758	0.0112782	0.222709	1	3051	tags=32%, list=21%, signal=40%
HP_ABNORMALITY_OF_THE_PHALANGES_OF_THE_TOES	79	0.340906	1.44678	0.0169492	0.223452	1	2453	tags=25%, list=17%, signal=30%
HP_ELEVATED_CIRCULATING_FOLLICLE_STIMULATING_HORMONE_LEVEL	18	0.475863	1.44657	0.0824742	0.223384	1	1905	tags=39%, list=13%, signal=45%
HP_ABNORMAL_CIRCULATING_LONG_CHAIN_FATTY_ACID_CONCENTRATION	17	0.484422	1.44638	0.0817308	0.223318	1	4721	tags=71%, list=32%, signal=104%
HP_DEATH_IN_CHILDHOOD	48	0.379303	1.4461	0.0416667	0.223382	1	3896	tags=40%, list=27%, signal=54%
HP_ABNORMAL_LEVELS_OF_ALPHA_FETOPROTEIN	22	0.449155	1.44608	0.0598504	0.223052	1	2460	tags=45%, list=17%, signal=55%
GOBP_ISOPRENOID_BIOSYNTHETIC_PROCESS	21	0.454057	1.44592	0.0558376	0.222907	1	4427	tags=67%, list=30%, signal=95%
GOBP_SKIN_EPIDERMIS_DEVELOPMENT	46	0.378615	1.44565	0.0365169	0.222905	1	3992	tags=46%, list=27%, signal=63%
GOBP_TELOMERE_MAINTENANCE_VIA_RECOMBINATION	15	0.50536	1.4453	0.0791855	0.222993	1	3895	tags=53%, list=27%, signal=73%
GOBP_GLUCOSE_6_PHOSPHATE_METABOLIC_PROCESS	23	0.448217	1.44493	0.0411622	0.22316	1	4265	tags=52%, list=29%, signal=74%
GOBP_CELLULAR_RESPONSE_TO_REACTIVE_NITROGEN_SPECIES	15	0.49475	1.44453	0.0757946	0.223325	1	3838	tags=47%, list=26%, signal=63%
GOBP_POSITIVE_REGULATION_OF_CELL_CYCLE	258	0.280535	1.44402	0	0.223743	1	3088	tags=29%, list=21%, signal=37%
HP_OSTEOMALACIA	19	0.476573	1.44301	0.0621762	0.224827	1	1997	tags=37%, list=14%, signal=43%
HP_FINGER_SYNDACTYLY	134	0.303634	1.44281	0.0117188	0.224724	1	2122	tags=23%, list=15%, signal=27%
GOBP_RESPONSE_TO_OXYGEN_RADICAL	22	0.44805	1.44156	0.0612813	0.226168	1	2074	tags=41%, list=14%, signal=48%
GOBP_METAPHASE_ANAPHASE_TRANSITION_OF_CELL_CYCLE	91	0.322567	1.44128	0.0136054	0.226199	1	3828	tags=42%, list=26%, signal=56%
HP_HYPOMIMIC_FACE	28	0.423245	1.44013	0.065445	0.227486	1	3431	tags=46%, list=23%, signal=61%
GOBP_NADH_REGENERATION	15	0.506448	1.43993	0.0714286	0.227429	1	2300	tags=33%, list=16%, signal=40%
GOMF_METHYLATED_HISTONE_BINDING	69	0.34329	1.43938	0.0136986	0.227848	1	2973	tags=32%, list=20%, signal=40%
GOBP_REGULATION_OF_PROTEIN_AUTOPHOSPHORYLATION	35	0.398663	1.43888	0.0334262	0.228201	1	3083	tags=37%, list=21%, signal=47%
HP_ABNORMAL_CIRCULATING_SERINE_FAMILY_AMINO_ACID_CONCENTRATION	21	0.454104	1.438	0.0564516	0.229107	1	3544	tags=52%, list=24%, signal=69%
GOMF_SOLUTE_CATION_SYMPORTER_ACTIVITY	48	0.374364	1.43784	0.0316092	0.228968	1	1192	tags=19%, list=8%, signal=20%
GOBP_GLUTAMINE_METABOLIC_PROCESS	19	0.466068	1.43751	0.0636605	0.22905	1	4486	tags=58%, list=31%, signal=83%
HP_BLUE_SCLERAE	73	0.341618	1.43748	0.0216718	0.228741	1	2882	tags=33%, list=20%, signal=41%
HP_DYSTONIA	400	0.265788	1.43696	0	0.229136	1	3611	tags=33%, list=25%, signal=43%
HP_SHORT_MIDDLE_PHALANX_OF_FINGER	26	0.442056	1.43641	0.0416667	0.229619	1	377	tags=23%, list=3%, signal=24%
GOMF_MAGNESIUM_ION_BINDING	186	0.292702	1.43491	0	0.231494	1	3531	tags=31%, list=24%, signal=40%
HP_TURRICEPHALY	31	0.413162	1.43444	0.0435967	0.231816	1	1239	tags=26%, list=8%, signal=28%
HP_INABILITY_TO_WALK	195	0.289053	1.43427	0.0103627	0.231716	1	4445	tags=43%, list=30%, signal=61%
HP_ABNORMAL_PERIVENTRICULAR_WHITE_MATTER_MORPHOLOGY	98	0.319783	1.4342	0.0104895	0.231447	1	4095	tags=43%, list=28%, signal=59%
GOBP_RESPONSE_TO_THYROID_HORMONE	22	0.449356	1.43349	0.0585242	0.232121	1	2743	tags=45%, list=19%, signal=56%
GOBP_SULFUR_COMPOUND_TRANSPORT	38	0.387087	1.43305	0.0506667	0.232472	1	3281	tags=47%, list=22%, signal=61%
GOMF_DEMETHYLASE_ACTIVITY	35	0.398285	1.43246	0.0282776	0.233059	1	1803	tags=26%, list=12%, signal=29%
HP_PROMINENT_NASAL_BRIDGE	173	0.29376	1.43245	0	0.232724	1	2044	tags=21%, list=14%, signal=24%
GOBP_TETRAPYRROLE_METABOLIC_PROCESS	52	0.366116	1.43195	0.0490798	0.233123	1	2809	tags=33%, list=19%, signal=40%
HP_WEAKNESS_DUE_TO_UPPER_MOTOR_NEURON_DYSFUNCTION	360	0.266438	1.43181	0	0.233005	1	3854	tags=37%, list=26%, signal=49%
HP_ABNORMALITY_OF_LIMB_EPIPHYSIS_MORPHOLOGY	82	0.335271	1.4316	0.0158228	0.232951	1	3673	tags=50%, list=25%, signal=66%
GOBP_REGULATION_OF_CELL_CYCLE_PHASE_TRANSITION	371	0.265986	1.43124	0	0.233125	1	3507	tags=33%, list=24%, signal=43%
HP_ADRENAL_INSUFFICIENCY	70	0.343865	1.43106	0.0238908	0.233057	1	2564	tags=31%, list=18%, signal=38%
GOBP_NEURON_PROJECTION_EXTENSION_INVOLVED_IN_NEURON_PROJECTION_GUIDANCE	18	0.465758	1.43101	0.0558252	0.232779	1	2045	tags=33%, list=14%, signal=39%
HP_SEVERE_SHORT_STATURE	84	0.333188	1.43084	0.0173611	0.232677	1	3105	tags=35%, list=21%, signal=44%
HP_APLASIA_HYPOPLASIA_INVOLVING_THE_FEMORAL_HEAD_AND_NECK	30	0.410081	1.4305	0.0502645	0.232875	1	986	tags=27%, list=7%, signal=29%
GOBP_LACTATION	29	0.412652	1.42938	0.056338	0.234073	1	3421	tags=45%, list=23%, signal=58%
GOBP_REGULATION_OF_INCLUSION_BODY_ASSEMBLY	15	0.504499	1.42836	0.0595238	0.235234	1	1614	tags=27%, list=11%, signal=30%
GOBP_ESTABLISHMENT_OF_PROTEIN_LOCALIZATION_TO_TELOMERE	17	0.459168	1.42828	0.0870647	0.23499	1	2531	tags=41%, list=17%, signal=50%
HP_CHORIORETINAL_DEGENERATION	21	0.450892	1.42786	0.0503778	0.235243	1	2383	tags=52%, list=16%, signal=62%
HP_LOSS_OF_AMBULATION	47	0.368478	1.42774	0.057508	0.235057	1	4381	tags=47%, list=30%, signal=67%
GOBP_ANION_TRANSPORT	273	0.274719	1.42717	0	0.235545	1	2696	tags=30%, list=18%, signal=36%
GOBP_CRANIAL_SKELETAL_SYSTEM_DEVELOPMENT	42	0.372506	1.42507	0.0444444	0.238333	1	1661	tags=29%, list=11%, signal=32%
HP_DECREASED_ADIPOSE_TISSUE	36	0.390383	1.42461	0.0569106	0.238615	1	1162	tags=19%, list=8%, signal=21%
GOBP_GLUCOSE_METABOLIC_PROCESS	149	0.2952	1.42461	0.00425532	0.238259	1	1989	tags=23%, list=14%, signal=27%
GOBP_POSITIVE_REGULATION_OF_PROTEIN_AUTOPHOSPHORYLATION	22	0.43658	1.42407	0.0687961	0.238668	1	2842	tags=41%, list=19%, signal=51%
HP_INTERICTAL_EEG_ABNORMALITY	213	0.280034	1.42279	0	0.24025	1	3728	tags=34%, list=25%, signal=45%
HP_ABNORMAL_MYELINATION	436	0.266767	1.42194	0	0.241135	1	3789	tags=33%, list=26%, signal=44%
HP_MUSCULAR_HYPOTONIA_OF_THE_TRUNK	170	0.292601	1.41997	0.00952381	0.243796	1	3728	tags=38%, list=25%, signal=51%
HP_EEG_WITH_FOCAL_EPILEPTIFORM_DISCHARGES	102	0.313585	1.41984	0.0185874	0.243638	1	3606	tags=34%, list=25%, signal=45%
HP_COXA_VALGA	63	0.346359	1.41981	0.0357143	0.243312	1	3068	tags=32%, list=21%, signal=40%
GOBP_RNA_LOCALIZATION	184	0.284058	1.41978	0.00995025	0.243002	1	4405	tags=38%, list=30%, signal=54%
GOBP_RRNA_TRANSCRIPTION	33	0.404327	1.41975	0.0692521	0.242682	1	3856	tags=36%, list=26%, signal=49%
HP_EPILEPTIC_SPASM	155	0.294374	1.41933	0.0133929	0.242963	1	3606	tags=36%, list=25%, signal=47%
HP_BREAST_CARCINOMA	55	0.352307	1.41899	0.0273556	0.243077	1	3715	tags=44%, list=25%, signal=58%
HP_PREAXIAL_POLYDACTYLY	55	0.359631	1.41885	0.0228013	0.242925	1	4095	tags=47%, list=28%, signal=65%
GOCC_REPLISOME	15	0.49529	1.4184	0.0645995	0.243207	1	4949	tags=80%, list=34%, signal=121%
HP_ABNORMAL_BLOOD_POTASSIUM_CONCENTRATION	44	0.374341	1.41811	0.0375	0.243327	1	2607	tags=39%, list=18%, signal=47%
GOBP_NEGATIVE_REGULATION_OF_TELOMERE_MAINTENANCE_VIA_TELOMERE_LENGTHENING	27	0.411873	1.41791	0.0616247	0.243277	1	257	tags=11%, list=2%, signal=11%
GOBP_PEROXISOMAL_TRANSPORT	20	0.446765	1.41721	0.0686275	0.243955	1	2521	tags=35%, list=17%, signal=42%
HP_ABNORMAL_CIRCULATING_PROTEINOGENIC_AMINO_ACID_CONCENTRATION	65	0.340818	1.41663	0.033557	0.244519	1	3103	tags=35%, list=21%, signal=45%
GOMF_ADP_BINDING	30	0.410604	1.41653	0.0549133	0.244306	1	2699	tags=40%, list=18%, signal=49%
HP_CYTOCHROME_C_OXIDASE_NEGATIVE_MUSCLE_FIBERS	18	0.461393	1.41636	0.0969267	0.244211	1	3255	tags=44%, list=22%, signal=57%
GOBP_RIBOSOMAL_SMALL_SUBUNIT_BIOGENESIS	76	0.329299	1.41628	0.0392157	0.243952	1	2870	tags=34%, list=20%, signal=42%
GOBP_ANGIOGENESIS_INVOLVED_IN_WOUND_HEALING	21	0.448108	1.41625	0.061008	0.243644	1	878	tags=33%, list=6%, signal=35%
GOBP_RESPONSE_TO_HEAT	84	0.328315	1.41619	0.0280702	0.243367	1	1835	tags=23%, list=13%, signal=26%
GOBP_CELLULAR_HORMONE_METABOLIC_PROCESS	60	0.350971	1.41557	0.0228013	0.244042	1	2806	tags=37%, list=19%, signal=45%
GOBP_C21_STEROID_HORMONE_METABOLIC_PROCESS	17	0.472078	1.41529	0.085213	0.244078	1	2806	tags=47%, list=19%, signal=58%
HP_PROXIMAL_MUSCLE_WEAKNESS_IN_LOWER_LIMBS	39	0.386279	1.41509	0.0582011	0.244001	1	1666	tags=26%, list=11%, signal=29%
HP_POSTURAL_TREMOR	34	0.386191	1.41431	0.0490463	0.244799	1	3381	tags=47%, list=23%, signal=61%
GOMF_CIS_TRANS_ISOMERASE_ACTIVITY	35	0.392563	1.41418	0.0625	0.244629	1	3227	tags=40%, list=22%, signal=51%
HP_JOINT_HYPERFLEXIBILITY	139	0.300013	1.41321	0.00873363	0.245872	1	3420	tags=34%, list=23%, signal=44%
HP_ABNORMALITY_OF_THE_PYLORUS	95	0.316631	1.41314	0.015748	0.245608	1	2597	tags=28%, list=18%, signal=34%
HP_HYPOTELORISM	91	0.323308	1.41314	0.0104895	0.245269	1	2000	tags=25%, list=14%, signal=29%
GOMF_OXIDOREDUCTASE_ACTIVITY_ACTING_ON_CH_OH_GROUP_OF_DONORS	94	0.318379	1.41313	0.0184502	0.244935	1	2901	tags=32%, list=20%, signal=40%
GOBP_REGULATION_OF_RESPONSE_TO_EXTRACELLULAR_STIMULUS	19	0.456302	1.41273	0.071066	0.245146	1	1671	tags=26%, list=11%, signal=30%
HP_BONE_SPICULE_PIGMENTATION_OF_THE_RETINA	21	0.450731	1.41272	0.075718	0.244807	1	4532	tags=57%, list=31%, signal=83%
GOMF_CATALYTIC_ACTIVITY_ACTING_ON_A_RRNA	21	0.442887	1.4126	0.0779221	0.244654	1	4861	tags=48%, list=33%, signal=71%
GOBP_ESTABLISHMENT_OF_MITOTIC_SPINDLE_LOCALIZATION	31	0.402891	1.41124	0.075718	0.246335	1	3624	tags=39%, list=25%, signal=51%
HP_METATARSUS_VALGUS	17	0.470472	1.41082	0.0913838	0.246615	1	3420	tags=47%, list=23%, signal=61%
HP_ABNORMALITY_OF_THE_ENDOMETRIUM	20	0.44844	1.41071	0.0703518	0.246451	1	3671	tags=55%, list=25%, signal=73%
HP_SIDEROBLASTIC_ANEMIA	32	0.401403	1.41016	0.0630137	0.246891	1	3253	tags=38%, list=22%, signal=48%
HP_PACE_OF_PROGRESSION	330	0.269303	1.40992	0	0.246896	1	3335	tags=28%, list=23%, signal=36%
HP_INFECTION_RELATED_SEIZURE	65	0.340386	1.40961	0.028481	0.247059	1	1865	tags=23%, list=13%, signal=26%
HP_ABNORMALITY_OF_THE_ANTERIOR_FONTANELLE	76	0.325849	1.40952	0.0148699	0.24686	1	2597	tags=34%, list=18%, signal=41%
HP_INCREASED_PROTEINOGENIC_AMINO_ACID_LEVEL_IN_URINE	29	0.404638	1.40934	0.0469613	0.246765	1	3102	tags=45%, list=21%, signal=57%
HP_ACETABULAR_DYSPLASIA	17	0.47007	1.40807	0.0671835	0.248309	1	4066	tags=53%, list=28%, signal=73%
HP_COGNITIVE_IMPAIRMENT	449	0.261517	1.40782	0	0.24832	1	3568	tags=33%, list=24%, signal=42%
HP_TETRAPLEGIA	26	0.418557	1.40665	0.0706806	0.24979	1	2516	tags=38%, list=17%, signal=46%
HP_ABNORMAL_POSTERIOR_SEGMENT_IMAGING	22	0.431399	1.40647	0.0738916	0.249725	1	5145	tags=59%, list=35%, signal=91%
HP_ABNORMAL_CIRCULATING_NITROGEN_COMPOUND_CONCENTRATION	104	0.316268	1.40561	0.0149254	0.250654	1	2401	tags=29%, list=16%, signal=34%
GOBP_TRANSCRIPTION_BY_RNA_POLYMERASE_I	53	0.351329	1.40523	0.0339943	0.250861	1	3770	tags=36%, list=26%, signal=48%
HP_MILDLY_ELEVATED_CREATINE_KINASE	37	0.385092	1.40491	0.0710382	0.251013	1	2237	tags=32%, list=15%, signal=38%
HP_MUSCLE_SPASM	123	0.299351	1.40481	0.0164609	0.250858	1	2967	tags=30%, list=20%, signal=37%
HP_ABNORMALITY_OF_THE_SEVENTH_CRANIAL_NERVE	143	0.293768	1.40384	0.00806452	0.252059	1	2584	tags=27%, list=18%, signal=33%
HP_PTERYGIUM	20	0.453299	1.4035	0.0992366	0.252239	1	2122	tags=30%, list=15%, signal=35%
GOBP_OLIGOSACCHARIDE_BIOSYNTHETIC_PROCESS	16	0.471486	1.40349	0.0745501	0.251896	1	563	tags=25%, list=4%, signal=26%
HP_ADIPOSE_TISSUE_LOSS	24	0.428991	1.40346	0.0603015	0.251592	1	1162	tags=21%, list=8%, signal=23%
HP_ABNORMAL_LEFT_VENTRICLE_MORPHOLOGY	69	0.3305	1.40302	0.0285714	0.251854	1	1848	tags=22%, list=13%, signal=25%
GOMF_NUCLEOSOME_BINDING	53	0.357814	1.40192	0.0350318	0.253275	1	3577	tags=34%, list=24%, signal=45%
GOBP_POSITIVE_REGULATION_OF_CELL_CYCLE_G1_S_PHASE_TRANSITION	46	0.366247	1.4018	0.0436047	0.25309	1	3088	tags=41%, list=21%, signal=52%
HP_ABNORMAL_CIRCULATING_ANDROGEN_LEVEL	45	0.358763	1.40167	0.0379009	0.252958	1	2516	tags=31%, list=17%, signal=37%
GOBP_RIBONUCLEOSIDE_MONOPHOSPHATE_METABOLIC_PROCESS	47	0.361294	1.40094	0.0412979	0.253766	1	2903	tags=36%, list=20%, signal=45%
HP_ABNORMAL_PROTEIN_GLYCOSYLATION	41	0.373088	1.40055	0.0437318	0.254029	1	3427	tags=37%, list=23%, signal=48%
GOBP_POSITIVE_REGULATION_OF_ATP_DEPENDENT_ACTIVITY	36	0.391008	1.40055	0.0385604	0.253683	1	1790	tags=25%, list=12%, signal=28%
GOMF_DNA_POLYMERASE_ACTIVITY	31	0.40711	1.40055	0.0653951	0.253335	1	2379	tags=32%, list=16%, signal=38%
GOCC_BRUSH_BORDER_MEMBRANE	30	0.393941	1.40037	0.0483871	0.253256	1	3260	tags=43%, list=22%, signal=56%
GOBP_REGULATION_OF_NCRNA_TRANSCRIPTION	19	0.453803	1.39928	0.0877193	0.254596	1	3587	tags=47%, list=25%, signal=63%
HP_GENERALIZED_AMYOTROPHY	55	0.34815	1.39756	0.0474684	0.257006	1	1729	tags=27%, list=12%, signal=31%
GOBP_REGULATION_OF_MORPHOGENESIS_OF_A_BRANCHING_STRUCTURE	22	0.44416	1.39727	0.0894737	0.257093	1	2182	tags=32%, list=15%, signal=37%
GOBP_SMOOTH_MUSCLE_CELL_MIGRATION	54	0.349246	1.39717	0.060241	0.256892	1	695	tags=20%, list=5%, signal=21%
HP_CHILLS	16	0.474405	1.39693	0.105	0.256944	1	194	tags=19%, list=1%, signal=19%
GOMF_PROTEIN_DEMETHYLASE_ACTIVITY	27	0.418071	1.39616	0.0691489	0.257732	1	1803	tags=26%, list=12%, signal=30%
GOCC_MICROTUBULE	334	0.266609	1.39606	0	0.25753	1	3177	tags=27%, list=22%, signal=34%
HP_KETOSIS	40	0.377994	1.39585	0.0661157	0.257522	1	3255	tags=48%, list=22%, signal=61%
HP_APLASIA_HYPOPLASIA_OF_THE_NIPPLES	35	0.392593	1.39578	0.0406504	0.257262	1	1978	tags=34%, list=14%, signal=40%
HP_HYPOGONADISM	280	0.271091	1.39536	0.00578035	0.257585	1	3829	tags=34%, list=26%, signal=45%
GOBP_TELOMERASE_RNA_LOCALIZATION	19	0.457659	1.39528	0.0792079	0.257395	1	2531	tags=42%, list=17%, signal=51%
HP_ABNORMAL_GLOMERULAR_MESANGIUM_MORPHOLOGY	35	0.384911	1.39526	0.0598802	0.257072	1	3450	tags=51%, list=24%, signal=67%
HP_LIMB_UNDERGROWTH	176	0.282768	1.39523	0.0130435	0.256782	1	3059	tags=31%, list=21%, signal=39%
HP_EXCESSIVE_SALIVATION	81	0.3249	1.39501	0.0224719	0.256765	1	3847	tags=40%, list=26%, signal=53%
HP_MOTOR_POLYNEUROPATHY	22	0.443621	1.39458	0.0755668	0.257128	1	2400	tags=36%, list=16%, signal=43%
GOMF_HORMONE_BINDING	35	0.392671	1.39444	0.0616247	0.256983	1	2607	tags=34%, list=18%, signal=42%
GOBP_DNA_TEMPLATED_TRANSCRIPTION_TERMINATION	22	0.428312	1.39407	0.0915663	0.257197	1	1712	tags=23%, list=12%, signal=26%
GOCC_MICROTUBULE_ASSOCIATED_COMPLEX	107	0.31102	1.39317	0.0180505	0.258284	1	3133	tags=28%, list=21%, signal=35%
GOBP_MISMATCH_REPAIR	33	0.393592	1.39237	0.0647887	0.259205	1	4085	tags=52%, list=28%, signal=71%
HP_DEVIATION_OF_THE_THUMB	31	0.392307	1.3921	0.0546448	0.259295	1	2584	tags=35%, list=18%, signal=43%
GOBP_NUCLEOSIDE_MONOPHOSPHATE_METABOLIC_PROCESS	61	0.343254	1.39197	0.0318471	0.259118	1	2908	tags=33%, list=20%, signal=41%
GOMF_ANTIPORTER_ACTIVITY	68	0.332116	1.39127	0.0492308	0.259849	1	1517	tags=21%, list=10%, signal=23%
GOBP_RIBONUCLEOPROTEIN_COMPLEX_BIOGENESIS	446	0.25587	1.39073	0	0.260307	1	4217	tags=36%, list=29%, signal=49%
HP_DISTAL_SENSORY_IMPAIRMENT	89	0.314334	1.39072	0.0234114	0.259974	1	2477	tags=28%, list=17%, signal=34%
GOBP_REGULATION_OF_CELL_CYCLE_CHECKPOINT	46	0.368491	1.39052	0.0601719	0.259942	1	2880	tags=37%, list=20%, signal=46%
HP_DECREASED_ABSENT_ANKLE_REFLEXES	26	0.42174	1.39009	0.086351	0.260273	1	3998	tags=46%, list=27%, signal=63%
HP_ABNORMAL_MUSCLE_FIBER_PROTEIN_EXPRESSION	19	0.451641	1.38713	0.0938215	0.264809	1	3269	tags=47%, list=22%, signal=61%
HP_ABNORMALITY_OF_CIRCULATING_ENZYME_LEVEL	221	0.276669	1.3867	0.00581395	0.265129	1	2401	tags=24%, list=16%, signal=28%
GOBP_NEGATIVE_REGULATION_OF_RHO_PROTEIN_SIGNAL_TRANSDUCTION	18	0.459002	1.38654	0.0806045	0.265029	1	3123	tags=44%, list=21%, signal=56%
HP_NEOPLASM_OF_THE_PANCREAS	72	0.330462	1.38634	0.0419355	0.264999	1	3285	tags=35%, list=22%, signal=45%
GOBP_NEGATIVE_REGULATION_OF_COLD_INDUCED_THERMOGENESIS	34	0.382296	1.38634	0.0785908	0.264659	1	815	tags=21%, list=6%, signal=22%
HP_CEREBRAL_HEMORRHAGE	50	0.3545	1.38536	0.0601719	0.265947	1	1763	tags=24%, list=12%, signal=27%
HP_PERIVENTRICULAR_LEUKOMALACIA	33	0.39353	1.38535	0.0696379	0.265612	1	2925	tags=39%, list=20%, signal=49%
HP_ABNORMALITY_OF_THE_SUPRAORBITAL_RIDGES	70	0.338288	1.38527	0.0343643	0.265395	1	2595	tags=33%, list=18%, signal=40%
GOBP_MEIOTIC_CHROMOSOME_SEPARATION	21	0.437862	1.38501	0.0954907	0.265453	1	4517	tags=57%, list=31%, signal=83%
HP_ABNORMAL_BLOOD_TRANSITION_ELEMENT_CATION_CONCENTRATION	28	0.399488	1.3846	0.0867347	0.265715	1	2663	tags=39%, list=18%, signal=48%
GOBP_NEGATIVE_REGULATION_OF_STEROID_METABOLIC_PROCESS	15	0.480649	1.3831	0.100233	0.267836	1	2967	tags=40%, list=20%, signal=50%
GOMF_EXTRACELLULAR_MATRIX_STRUCTURAL_CONSTITUENT	64	0.331415	1.38308	0.0498442	0.26752	1	1683	tags=34%, list=12%, signal=39%
HP_ABNORMALITY_OF_THE_SYNOVIA	249	0.268875	1.38295	0.005	0.267421	1	3049	tags=31%, list=21%, signal=38%
HP_ABNORMAL_SCLERA_MORPHOLOGY	93	0.309901	1.38279	0.0280702	0.267303	1	2882	tags=30%, list=20%, signal=37%
HP_PHENOTYPIC_VARIABILITY	258	0.267781	1.38271	0	0.267087	1	3349	tags=31%, list=23%, signal=40%
GOBP_POLYOL_METABOLIC_PROCESS	84	0.315168	1.38176	0.0337838	0.268299	1	2940	tags=29%, list=20%, signal=36%
HP_ABNORMAL_LUNG_DEVELOPMENT	134	0.292301	1.38146	0.0155642	0.268417	1	3611	tags=40%, list=25%, signal=53%
GOBP_CELLULAR_COPPER_ION_HOMEOSTASIS	15	0.483356	1.38144	0.110024	0.268098	1	2343	tags=40%, list=16%, signal=48%
GOBP_CRANIAL_NERVE_DEVELOPMENT	26	0.417738	1.38107	0.0857143	0.268315	1	186	tags=19%, list=1%, signal=19%
HP_FEEDING_DIFFICULTIES_IN_INFANCY	444	0.255141	1.381	0	0.268055	1	3907	tags=34%, list=27%, signal=44%
HP_ABNORMAL_PERIPHERAL_NERVOUS_SYSTEM_MORPHOLOGY	390	0.259704	1.38003	0	0.269421	1	4071	tags=36%, list=28%, signal=48%
GOBP_POSITIVE_REGULATION_OF_TELOMERASE_RNA_LOCALIZATION_TO_CAJAL_BODY	15	0.481628	1.37997	0.106024	0.269167	1	2531	tags=53%, list=17%, signal=64%
HP_ABNORMALITY_OF_URINE_CATECHOLAMINE_LEVEL	21	0.43403	1.37989	0.12065	0.268965	1	1532	tags=24%, list=10%, signal=27%
HP_BELL_SHAPED_THORAX	18	0.453829	1.37962	0.0918635	0.269091	1	3871	tags=44%, list=26%, signal=60%
HP_ABNORMAL_BLOOD_GLUCOSE_CONCENTRATION	193	0.280097	1.37957	0.00938967	0.268819	1	3563	tags=39%, list=24%, signal=51%
HP_MODERATE_GLOBAL_DEVELOPMENTAL_DELAY	18	0.455107	1.37883	0.0854922	0.269652	1	2806	tags=33%, list=19%, signal=41%
HP_ABNORMALITY_OF_URINE_HOMEOSTASIS	472	0.259607	1.37874	0	0.269453	1	2418	tags=25%, list=17%, signal=29%
HP_EXODEVIATION	71	0.329209	1.37872	0.0508475	0.26913	1	3049	tags=31%, list=21%, signal=39%
HP_DECREASED_TESTICULAR_SIZE	80	0.320873	1.37845	0.040404	0.269217	1	3051	tags=35%, list=21%, signal=44%
HP_HYPOPLASIA_OF_THE_BRAINSTEM	64	0.333584	1.37825	0.0415335	0.269197	1	3615	tags=39%, list=25%, signal=52%
HP_OVARIAN_CYST	55	0.339287	1.37791	0.0494186	0.269429	1	839	tags=16%, list=6%, signal=17%
GOCC_CORTICAL_ACTIN_CYTOSKELETON	54	0.34588	1.37776	0.0482955	0.269401	1	1938	tags=20%, list=13%, signal=23%
GOBP_REGULATION_OF_FIBROBLAST_MIGRATION	35	0.384564	1.37772	0.0642458	0.269107	1	1995	tags=29%, list=14%, signal=33%
GOMF_DAMAGED_DNA_BINDING	69	0.329652	1.37758	0.0373832	0.269003	1	4300	tags=41%, list=29%, signal=57%
GOMF_STRUCTURAL_CONSTITUENT_OF_CYTOSKELETON	60	0.338191	1.37708	0.0414201	0.269544	1	2656	tags=30%, list=18%, signal=37%
GOMF_NUCLEOTIDE_TRANSMEMBRANE_TRANSPORTER_ACTIVITY	23	0.439227	1.37679	0.0897436	0.269664	1	2639	tags=43%, list=18%, signal=53%
GOBP_DNA_REPLICATION_CHECKPOINT_SIGNALING	16	0.472434	1.37576	0.11811	0.270956	1	3826	tags=44%, list=26%, signal=59%
HP_CRANIOSYNOSTOSIS	130	0.292173	1.37505	0.0206612	0.271748	1	3105	tags=28%, list=21%, signal=36%
HP_KYPHOSCOLIOSIS	139	0.285793	1.3747	0.00401606	0.271931	1	2477	tags=24%, list=17%, signal=28%
HP_ABNORMALITY_OF_ADRENAL_PHYSIOLOGY	85	0.3154	1.37468	0.0340136	0.271632	1	2564	tags=31%, list=18%, signal=37%
GOBP_RESPIRATORY_SYSTEM_DEVELOPMENT	128	0.295939	1.37465	0.0245902	0.271336	1	2350	tags=24%, list=16%, signal=29%
GOBP_SISTER_CHROMATID_COHESION	56	0.348461	1.37453	0.0584615	0.271182	1	4079	tags=45%, list=28%, signal=62%
GOBP_PROTEIN_LOCALIZATION_TO_CHROMATIN	32	0.38348	1.37434	0.0606936	0.271132	1	4240	tags=56%, list=29%, signal=79%
HP_INCREASED_SERUM_PYRUVATE	46	0.355225	1.37422	0.0687679	0.270953	1	1822	tags=24%, list=12%, signal=27%
HP_ABNORMALITY_OF_COAGULATION	164	0.285309	1.37415	0.004329	0.270733	1	2521	tags=28%, list=17%, signal=34%
GOBP_REGULATION_OF_ALCOHOL_BIOSYNTHETIC_PROCESS	34	0.385036	1.37354	0.0738462	0.271382	1	3166	tags=38%, list=22%, signal=49%
HP_PREMATURE_OVARIAN_INSUFFICIENCY	48	0.350351	1.3732	0.0555556	0.271579	1	4667	tags=50%, list=32%, signal=73%
HP_ABNORMAL_FEMORAL_HEAD_MORPHOLOGY	56	0.342286	1.37317	0.060241	0.271289	1	3494	tags=46%, list=24%, signal=61%
GOMF_MONOCARBOXYLIC_ACID_TRANSMEMBRANE_TRANSPORTER_ACTIVITY	33	0.383952	1.37302	0.0769231	0.271221	1	3399	tags=42%, list=23%, signal=55%
GOBP_NEGATIVE_REGULATION_OF_BMP_SIGNALING_PATHWAY	34	0.38406	1.37239	0.0941828	0.271928	1	226	tags=18%, list=2%, signal=18%
HP_OPTIC_ATROPHY	442	0.252614	1.37134	0	0.273336	1	3946	tags=34%, list=27%, signal=45%
GOBP_FATTY_ACYL_COA_BIOSYNTHETIC_PROCESS	20	0.433948	1.37118	0.104712	0.273256	1	2872	tags=35%, list=20%, signal=43%
HP_BIRTH_LENGTH_LESS_THAN_3RD_PERCENTILE	15	0.486049	1.37095	0.100985	0.273344	1	2476	tags=40%, list=17%, signal=48%
GOMF_STEROID_DEHYDROGENASE_ACTIVITY_ACTING_ON_THE_CH_OH_GROUP_OF_DONORS_NAD_OR_NADP_AS_ACCEPTOR	15	0.475655	1.37091	0.117925	0.273082	1	2806	tags=53%, list=19%, signal=66%
GOBP_COPPER_ION_HOMEOSTASIS	18	0.449751	1.37041	0.109137	0.273611	1	2343	tags=33%, list=16%, signal=40%
HP_WIDE_ANTERIOR_FONTANEL	54	0.340603	1.3702	0.0480769	0.273613	1	3775	tags=48%, list=26%, signal=65%
GOBP_FATTY_ACID_TRANSMEMBRANE_TRANSPORT	17	0.458767	1.36996	0.0800971	0.273651	1	1748	tags=35%, list=12%, signal=40%
HP_ABNORMAL_FACIAL_EXPRESSION	109	0.303619	1.36899	0.0297398	0.274953	1	3567	tags=39%, list=24%, signal=51%
GOMF_NUCLEOSOMAL_DNA_BINDING	24	0.432175	1.3684	0.11	0.275655	1	2096	tags=25%, list=14%, signal=29%
GOBP_CELLULAR_MODIFIED_AMINO_ACID_METABOLIC_PROCESS	118	0.296417	1.36834	0.0265152	0.275423	1	2980	tags=33%, list=20%, signal=41%
GOMF_TBP_CLASS_PROTEIN_BINDING	23	0.42418	1.36822	0.0980926	0.275269	1	2860	tags=35%, list=20%, signal=43%
GOBP_POSITIVE_REGULATION_OF_G1_S_TRANSITION_OF_MITOTIC_CELL_CYCLE	38	0.367901	1.36809	0.0526316	0.275182	1	2896	tags=42%, list=20%, signal=52%
HP_PLATYSPONDYLY	91	0.305784	1.36761	0.0363036	0.275617	1	2882	tags=33%, list=20%, signal=41%
GOBP_CENTROMERE_COMPLEX_ASSEMBLY	30	0.400503	1.3676	0.0727273	0.27529	1	4168	tags=50%, list=29%, signal=70%
GOBP_RIBONUCLEOSIDE_MONOPHOSPHATE_BIOSYNTHETIC_PROCESS	29	0.388371	1.36743	0.086351	0.275209	1	2850	tags=41%, list=19%, signal=51%
HP_HYPERACTIVE_DEEP_TENDON_REFLEXES	25	0.412529	1.36737	0.0972222	0.274966	1	2293	tags=36%, list=16%, signal=43%
HP_SQUAMOUS_CELL_CARCINOMA	48	0.349449	1.36676	0.0573066	0.275595	1	4085	tags=44%, list=28%, signal=61%
HP_GENERALIZED_ONSET_SEIZURE	240	0.272283	1.36664	0	0.275471	1	3634	tags=34%, list=25%, signal=44%
GOBP_ALCOHOL_CATABOLIC_PROCESS	37	0.373829	1.36633	0.0660661	0.275659	1	2217	tags=30%, list=15%, signal=35%
GOMF_GTPASE_ACTIVATOR_ACTIVITY	215	0.27475	1.36561	0.0242718	0.276568	1	2004	tags=22%, list=14%, signal=25%
HP_SOFT_SKIN	24	0.418604	1.36538	0.076087	0.276623	1	1604	tags=25%, list=11%, signal=28%
GOMF_NUCLEOTIDYLTRANSFERASE_ACTIVITY	111	0.303615	1.36461	0.0177936	0.277573	1	2384	tags=29%, list=16%, signal=34%
HP_ABNORMALITY_OF_THE_COAGULATION_CASCADE	108	0.301539	1.36449	0.0339623	0.277416	1	2499	tags=31%, list=17%, signal=38%
HP_PRENATAL_MOVEMENT_ABNORMALITY	134	0.286072	1.36423	0.0077821	0.277513	1	3573	tags=35%, list=24%, signal=46%
HP_HIGH_PITCHED_VOICE	33	0.377487	1.36416	0.0737463	0.277296	1	2852	tags=39%, list=20%, signal=49%
GOCC_MICROTUBULE_END	28	0.406066	1.364	0.0909091	0.277245	1	3232	tags=39%, list=22%, signal=50%
HP_RENAL_TUBULAR_DYSFUNCTION	74	0.318737	1.36395	0.0424837	0.27701	1	3405	tags=41%, list=23%, signal=53%
GOBP_HEMATOPOIETIC_STEM_CELL_HOMEOSTASIS	16	0.472806	1.36387	0.112272	0.276824	1	2080	tags=38%, list=14%, signal=44%
GOBP_STEROID_HORMONE_BIOSYNTHETIC_PROCESS	21	0.432222	1.36376	0.108527	0.276695	1	2673	tags=38%, list=18%, signal=47%
GOBP_VASCULAR_ENDOTHELIAL_GROWTH_FACTOR_RECEPTOR_SIGNALING_PATHWAY	35	0.373728	1.36353	0.0662983	0.276747	1	1465	tags=26%, list=10%, signal=29%
GOBP_CELLULAR_RESPONSE_TO_DEXAMETHASONE_STIMULUS	21	0.434546	1.3633	0.0829146	0.276795	1	571	tags=19%, list=4%, signal=20%
GOCC_RNA_POLYMERASE_III_COMPLEX	18	0.442882	1.36299	0.110256	0.277007	1	1524	tags=28%, list=10%, signal=31%
HP_ABNORMAL_URINE_METABOLITE_LEVEL	360	0.25648	1.3611	0	0.279691	1	2418	tags=25%, list=17%, signal=29%
GOBP_DNA_CATABOLIC_PROCESS	24	0.419262	1.36046	0.0886427	0.280296	1	2782	tags=42%, list=19%, signal=51%
GOBP_C4_DICARBOXYLATE_TRANSPORT	19	0.447361	1.35997	0.0997442	0.280763	1	3281	tags=42%, list=22%, signal=54%
HP_ABNORMALITY_OF_BLADDER_MORPHOLOGY	50	0.345361	1.35933	0.0424242	0.281478	1	1456	tags=24%, list=10%, signal=27%
GOBP_REGULATION_OF_CELLULAR_CARBOHYDRATE_METABOLIC_PROCESS	119	0.290614	1.35898	0.015748	0.28171	1	2103	tags=24%, list=14%, signal=28%
GOBP_NEURON_PROJECTION_ARBORIZATION	19	0.446453	1.35832	0.0929648	0.282445	1	258	tags=16%, list=2%, signal=16%
HP_WEAKNESS_OF_FACIAL_MUSCULATURE	163	0.282492	1.35784	0.0226244	0.282922	1	2584	tags=26%, list=18%, signal=32%
GOBP_REGULATION_OF_SPINDLE_ASSEMBLY	31	0.385797	1.35736	0.0962567	0.283392	1	5021	tags=55%, list=34%, signal=83%
HP_TETRAPARESIS	83	0.316607	1.35694	0.0433333	0.283736	1	3854	tags=41%, list=26%, signal=55%
GOBP_POSITIVE_REGULATION_OF_SMOOTHENED_SIGNALING_PATHWAY	20	0.428443	1.35652	0.108696	0.284119	1	3777	tags=55%, list=26%, signal=74%
GOBP_RESPONSE_TO_CADMIUM_ION	48	0.345562	1.35639	0.0581395	0.283975	1	2967	tags=35%, list=20%, signal=44%
GOMF_SINGLE_STRANDED_DNA_BINDING	117	0.296356	1.35607	0.0149813	0.284194	1	4424	tags=44%, list=30%, signal=62%
HP_HYPOPLASIA_OF_THE_FRONTAL_LOBES	32	0.379799	1.3555	0.115281	0.284781	1	1944	tags=25%, list=13%, signal=29%
GOCC_INTRINSIC_COMPONENT_OF_MITOCHONDRIAL_OUTER_MEMBRANE	24	0.412462	1.35476	0.0934343	0.285663	1	4138	tags=46%, list=28%, signal=64%
HP_IMPAIRED_PROPRIOCEPTION	90	0.302027	1.35469	0.0258303	0.285415	1	2212	tags=24%, list=15%, signal=29%
HP_UPSLANTED_PALPEBRAL_FISSURE	234	0.268205	1.35463	0.0120482	0.285169	1	2595	tags=26%, list=18%, signal=32%
GOMF_SOLUTE_SODIUM_SYMPORTER_ACTIVITY	25	0.394806	1.35417	0.0793651	0.285558	1	1014	tags=20%, list=7%, signal=21%
HP_HYPOSMIA	34	0.377781	1.35415	0.0801105	0.285261	1	2774	tags=35%, list=19%, signal=43%
HP_LONG_TOE	26	0.407101	1.3537	0.0822622	0.285691	1	3706	tags=46%, list=25%, signal=62%
HP_ABNORMAL_FEMORAL_NECK_MORPHOLOGY	107	0.304539	1.35301	0.0222222	0.286549	1	3138	tags=34%, list=21%, signal=43%
GOBP_NEGATIVE_REGULATION_OF_CELL_CYCLE_G2_M_PHASE_TRANSITION	57	0.33609	1.35227	0.0685358	0.287411	1	4839	tags=54%, list=33%, signal=81%
HP_PAIN_IN_HEAD_AND_NECK_REGION	24	0.414361	1.35218	0.10705	0.287226	1	535	tags=21%, list=4%, signal=22%
HP_NASOGASTRIC_TUBE_FEEDING	64	0.330027	1.35158	0.0610933	0.287922	1	3977	tags=39%, list=27%, signal=53%
HP_INFANTILE_MUSCULAR_HYPOTONIA	156	0.279479	1.35103	0.0173913	0.288611	1	3705	tags=35%, list=25%, signal=46%
HP_INCREASED_CSF_LACTATE	80	0.315987	1.351	0.0383275	0.288329	1	3381	tags=34%, list=23%, signal=44%
GOBP_PEPTIDYL_PROLINE_MODIFICATION	36	0.356975	1.3507	0.074184	0.288504	1	3000	tags=33%, list=21%, signal=42%
HP_GLOMERULAR_SCLEROSIS	63	0.335447	1.35062	0.0586319	0.28829	1	3492	tags=43%, list=24%, signal=56%
HP_JAUNDICE	157	0.279209	1.35039	0.0128755	0.288378	1	2088	tags=25%, list=14%, signal=29%
HP_SPASTIC_GAIT	54	0.342381	1.35027	0.046729	0.288244	1	4606	tags=50%, list=32%, signal=73%
GOBP_MICROTUBULE_CYTOSKELETON_ORGANIZATION	482	0.249331	1.35013	0	0.288164	1	3682	tags=30%, list=25%, signal=39%
GOBP_NEGATIVE_REGULATION_OF_GTPASE_ACTIVITY	29	0.393258	1.35012	0.0781671	0.287837	1	474	tags=14%, list=3%, signal=14%
HP_BABINSKI_SIGN	196	0.268591	1.34995	0	0.287798	1	3917	tags=35%, list=27%, signal=47%
HP_ABNORMAL_GLOBUS_PALLIDUS_MORPHOLOGY	19	0.429555	1.3497	0.114286	0.287898	1	3431	tags=53%, list=23%, signal=69%
HP_ABNORMAL_CIRCULATING_FOLLICLE_STIMULATING_HORMONE_CONCENTRATION	31	0.392555	1.3496	0.0835509	0.287738	1	2177	tags=29%, list=15%, signal=34%
GOBP_NEGATIVE_REGULATION_OF_BLOOD_PRESSURE	25	0.403955	1.34953	0.0923913	0.28752	1	1773	tags=32%, list=12%, signal=36%
GOMF_ORGANIC_CATION_TRANSMEMBRANE_TRANSPORTER_ACTIVITY	17	0.453428	1.34918	0.110818	0.28776	1	1540	tags=35%, list=11%, signal=39%
GOBP_NUCLEOTIDE_TRANSPORT	30	0.387006	1.34859	0.100264	0.288452	1	2639	tags=37%, list=18%, signal=45%
GOMF_3_5_EXONUCLEASE_ACTIVITY	53	0.343374	1.34853	0.0739645	0.288214	1	3657	tags=43%, list=25%, signal=58%
GOBP_ANAPHASE_PROMOTING_COMPLEX_DEPENDENT_CATABOLIC_PROCESS	22	0.418863	1.34792	0.108911	0.288943	1	4917	tags=55%, list=34%, signal=82%
GOBP_CYTOKINESIS	143	0.285975	1.34745	0.00434783	0.289363	1	3514	tags=32%, list=24%, signal=42%
HP_URINARY_TRACT_NEOPLASM	113	0.296194	1.34724	0.0351562	0.289374	1	1772	tags=23%, list=12%, signal=26%
HP_DERMATOLOGICAL_MANIFESTATIONS_OF_SYSTEMIC_DISORDERS	206	0.272303	1.34703	0.0207254	0.289388	1	2088	tags=24%, list=14%, signal=27%
HP_APLASIA_HYPOPLASIA_OF_THE_FEMUR	40	0.36244	1.34606	0.0893372	0.290809	1	1209	tags=25%, list=8%, signal=27%
GOBP_DNA_RECOMBINATION	276	0.261675	1.34598	0.0122699	0.290649	1	3838	tags=37%, list=26%, signal=49%
HP_TRIANGULAR_FACE	110	0.292555	1.34551	0.0343511	0.291169	1	3361	tags=33%, list=23%, signal=42%
HP_ABDOMINAL_DISTENTION	88	0.305989	1.34541	0.024911	0.290993	1	2499	tags=30%, list=17%, signal=35%
GOBP_NEGATIVE_REGULATION_OF_SUPRAMOLECULAR_FIBER_ORGANIZATION	109	0.29686	1.34534	0.0244898	0.290792	1	1692	tags=17%, list=12%, signal=19%
HP_FACIAL_ASYMMETRY	94	0.303702	1.34527	0.0361011	0.290567	1	3339	tags=32%, list=23%, signal=41%
HP_VARIABLE_EXPRESSIVITY	194	0.271502	1.34504	0.00465116	0.290633	1	3326	tags=33%, list=23%, signal=42%
GOBP_REGULATION_OF_MEIOTIC_CELL_CYCLE	40	0.355637	1.34434	0.0736544	0.291494	1	3808	tags=38%, list=26%, signal=51%
GOBP_NEGATIVE_REGULATION_OF_PROTEIN_MATURATION	20	0.42782	1.34389	0.100559	0.291899	1	1016	tags=25%, list=7%, signal=27%
HP_DIFFUSE_CEREBRAL_ATROPHY	33	0.377882	1.34343	0.0906736	0.29234	1	3484	tags=36%, list=24%, signal=48%
HP_LOWER_EXTREMITY_JOINT_DISLOCATION	216	0.261779	1.34341	0.0203046	0.292049	1	2597	tags=26%, list=18%, signal=32%
HP_ABNORMAL_CORTICAL_BONE_MORPHOLOGY	57	0.333633	1.34247	0.0608974	0.293372	1	3715	tags=42%, list=25%, signal=56%
GOBP_PURINE_CONTAINING_COMPOUND_TRANSMEMBRANE_TRANSPORT	18	0.44585	1.34131	0.103015	0.295081	1	2775	tags=56%, list=19%, signal=68%
HP_ABNORMALITY_OF_THE_NASAL_DORSUM	161	0.274162	1.34115	0.0223214	0.294975	1	4104	tags=44%, list=28%, signal=61%
HP_ABNORMALITY_OF_LOWER_LIMB_EPIPHYSIS_MORPHOLOGY	53	0.334302	1.341	0.0864553	0.294931	1	3299	tags=45%, list=23%, signal=58%
HP_FLAT_ACETABULAR_ROOF	21	0.428517	1.3406	0.126289	0.295286	1	2413	tags=29%, list=17%, signal=34%
HP_LARGE_INTESTINAL_POLYPOSIS	27	0.388773	1.33997	0.0904393	0.296072	1	3082	tags=41%, list=21%, signal=52%
GOBP_IRON_ION_TRANSMEMBRANE_TRANSPORT	16	0.449388	1.33974	0.113164	0.296139	1	1340	tags=31%, list=9%, signal=34%
HP_NEOPLASM_OF_THE_RECTUM	39	0.364637	1.33972	0.0828571	0.295856	1	3082	tags=38%, list=21%, signal=49%
HP_ABSENT_EARLOBE	17	0.449917	1.33968	0.119048	0.29558	1	3387	tags=47%, list=23%, signal=61%
HP_CRANIAL_HYPEROSTOSIS	36	0.371226	1.33933	0.0837838	0.295902	1	4085	tags=42%, list=28%, signal=58%
GOBP_POSITIVE_REGULATION_OF_GLUCOSE_IMPORT	27	0.393888	1.33911	0.102426	0.29591	1	2563	tags=37%, list=18%, signal=45%
GOBP_NEGATIVE_REGULATION_OF_MICROTUBULE_POLYMERIZATION_OR_DEPOLYMERIZATION	27	0.399197	1.3391	0.0977012	0.295594	1	3123	tags=33%, list=21%, signal=42%
GOBP_MITOTIC_DNA_INTEGRITY_CHECKPOINT_SIGNALING	78	0.316822	1.33898	0.0363636	0.295472	1	3036	tags=35%, list=21%, signal=43%
GOBP_REGULATION_OF_MICROTUBULE_POLYMERIZATION_OR_DEPOLYMERIZATION	64	0.326009	1.33719	0.0694864	0.298292	1	3232	tags=31%, list=22%, signal=40%
HP_HAND_TREMOR	17	0.438898	1.33621	0.113861	0.299726	1	3593	tags=47%, list=25%, signal=62%
GOBP_PERIPHERAL_NERVOUS_SYSTEM_DEVELOPMENT	38	0.365999	1.33553	0.0718391	0.300622	1	3775	tags=42%, list=26%, signal=57%
GOMF_PROTEIN_METHYLTRANSFERASE_ACTIVITY	79	0.310331	1.33528	0.0337838	0.300706	1	3693	tags=37%, list=25%, signal=49%
HP_UPPER_EXTREMITY_JOINT_DISLOCATION	62	0.32909	1.33506	0.044164	0.300788	1	3105	tags=35%, list=21%, signal=45%
GOBP_THIOESTER_BIOSYNTHETIC_PROCESS	39	0.362063	1.33477	0.0679887	0.300968	1	3615	tags=38%, list=25%, signal=51%
GOBP_ALCOHOL_METABOLIC_PROCESS	241	0.261714	1.33468	0.0114286	0.300799	1	3355	tags=33%, list=23%, signal=42%
HP_LIMB_JOINT_CONTRACTURE	277	0.258603	1.33424	0	0.301205	1	2691	tags=26%, list=18%, signal=31%
GOBP_SENSORY_PERCEPTION_OF_LIGHT_STIMULUS	87	0.303391	1.33393	0.0528302	0.301462	1	2383	tags=23%, list=16%, signal=27%
GOBP_IRON_SULFUR_CLUSTER_ASSEMBLY	29	0.390407	1.33365	0.133333	0.301658	1	5189	tags=55%, list=35%, signal=85%
HP_PNEUMOTHORAX	31	0.373749	1.33354	0.0961538	0.301489	1	246	tags=13%, list=2%, signal=13%
HP_PARALYSIS	104	0.298399	1.33352	0.0337079	0.301199	1	1642	tags=23%, list=11%, signal=26%
HP_DEVELOPMENTAL_REGRESSION	277	0.257862	1.33341	0	0.301055	1	3728	tags=34%, list=25%, signal=44%
GOBP_POSITIVE_REGULATION_OF_CHROMATIN_ORGANIZATION	16	0.450449	1.33327	0.114014	0.301002	1	4704	tags=56%, list=32%, signal=83%
HP_TELANGIECTASIA_OF_THE_SKIN	65	0.321045	1.33261	0.0410095	0.301801	1	1710	tags=22%, list=12%, signal=24%
HP_PALLOR	121	0.286166	1.33116	0.0378788	0.304008	1	2039	tags=24%, list=14%, signal=28%
HP_ABNORMAL_CHORIORETINAL_MORPHOLOGY	105	0.293521	1.33081	0.0180505	0.304328	1	2555	tags=30%, list=17%, signal=37%
HP_CONE_SHAPED_EPIPHYSIS	59	0.331339	1.33052	0.081761	0.304497	1	3901	tags=49%, list=27%, signal=67%
GOBP_MEGAKARYOCYTE_DIFFERENTIATION	45	0.342806	1.33031	0.0816901	0.304522	1	2586	tags=29%, list=18%, signal=35%
HP_ABNORMAL_RETICULOCYTE_MORPHOLOGY	72	0.315566	1.33031	0.0673401	0.304199	1	2022	tags=31%, list=14%, signal=35%
GOMF_COA_HYDROLASE_ACTIVITY	18	0.439568	1.32976	0.105943	0.30487	1	3431	tags=44%, list=23%, signal=58%
GOBP_NEURON_PROJECTION_GUIDANCE	94	0.294779	1.32933	0.0277778	0.305321	1	1239	tags=19%, list=8%, signal=21%
GOBP_KINETOCHORE_ORGANIZATION	23	0.409865	1.32886	0.114144	0.305795	1	3558	tags=43%, list=24%, signal=57%
GOCC_MICROBODY	119	0.286789	1.32861	0.0265152	0.305918	1	3722	tags=34%, list=25%, signal=46%
HP_MYOPATHY	203	0.269946	1.3284	0.00492611	0.305941	1	2237	tags=22%, list=15%, signal=25%
HP_SKELETAL_MUSCLE_ATROPHY	388	0.247597	1.32813	0	0.306114	1	2477	tags=23%, list=17%, signal=27%
HP_MULTIPLE_LIPOMAS	23	0.403172	1.32804	0.119403	0.305981	1	3257	tags=43%, list=22%, signal=56%
GOBP_CRANIAL_NERVE_MORPHOGENESIS	15	0.460133	1.32793	0.118388	0.305835	1	186	tags=27%, list=1%, signal=27%
HP_ABNORMAL_GALLBLADDER_MORPHOLOGY	73	0.314154	1.32752	0.0459016	0.306216	1	2499	tags=26%, list=17%, signal=31%
GOMF_SPECTRIN_BINDING	15	0.469863	1.32728	0.14578	0.306343	1	935	tags=20%, list=6%, signal=21%
GOMF_LYASE_ACTIVITY	153	0.279206	1.32713	0.016	0.306275	1	3263	tags=33%, list=22%, signal=42%
HP_ABNORMAL_RECTUM_MORPHOLOGY	96	0.306089	1.32699	0.0498221	0.306207	1	3159	tags=31%, list=22%, signal=40%
HP_EPIPHYSEAL_DYSPLASIA	19	0.430496	1.32677	0.103275	0.306264	1	828	tags=26%, list=6%, signal=28%
HP_MYOPATHIC_FACIES	32	0.387228	1.32651	0.101648	0.306442	1	3477	tags=47%, list=24%, signal=61%
GOBP_CELLULAR_RESPONSE_TO_VASCULAR_ENDOTHELIAL_GROWTH_FACTOR_STIMULUS	45	0.349058	1.32636	0.0793201	0.306414	1	1037	tags=22%, list=7%, signal=24%
HP_ABNORMALITY_OF_THE_SPINAL_CORD	234	0.261694	1.32627	0.0108108	0.306222	1	3362	tags=33%, list=23%, signal=42%
HP_ABNORMAL_HEAD_MOVEMENTS	23	0.401917	1.32622	0.117647	0.305988	1	3789	tags=43%, list=26%, signal=59%
HP_INTELLECTUAL_DISABILITY_PROFOUND	115	0.293005	1.32591	0.0364963	0.30625	1	3389	tags=34%, list=23%, signal=44%
HP_CHOLESTASIS	202	0.267921	1.32591	0.0257732	0.305924	1	2088	tags=25%, list=14%, signal=28%
GOBP_ALCOHOL_BIOSYNTHETIC_PROCESS	100	0.293746	1.32589	0.026616	0.305633	1	3326	tags=34%, list=23%, signal=44%
GOBP_NUCLEOTIDE_TRANSMEMBRANE_TRANSPORT	17	0.457704	1.32572	0.128788	0.305597	1	2639	tags=53%, list=18%, signal=65%
GOBP_CELL_CYCLE_PHASE_TRANSITION	475	0.244756	1.32489	0	0.306832	1	3507	tags=31%, list=24%, signal=40%
HP_ECTRODACTYLY	50	0.343728	1.32488	0.0706215	0.306512	1	2848	tags=36%, list=19%, signal=45%
GOBP_REGULATION_OF_NITRIC_OXIDE_SYNTHASE_ACTIVITY	25	0.397646	1.32424	0.125	0.307355	1	370	tags=16%, list=3%, signal=16%
HP_PREMATURELY_AGED_APPEARANCE	119	0.288557	1.32407	0.0416667	0.307308	1	3884	tags=29%, list=27%, signal=40%
GOBP_REGULATION_OF_TELOMERASE_ACTIVITY	46	0.340018	1.32403	0.0657143	0.307051	1	2531	tags=22%, list=17%, signal=26%
GOBP_PROTEIN_PEPTIDYL_PROLYL_ISOMERIZATION	24	0.411803	1.32335	0.110526	0.307932	1	3000	tags=38%, list=21%, signal=47%
HP_ABNORMALITY_OF_MALE_INTERNAL_GENITALIA	44	0.357925	1.32286	0.0786517	0.308509	1	2458	tags=39%, list=17%, signal=46%
HP_ABNORMALITY_OF_THE_AMNIOTIC_FLUID	286	0.257838	1.32277	0.0189873	0.308352	1	3075	tags=29%, list=21%, signal=36%
GOMF_MANNOSYLTRANSFERASE_ACTIVITY	21	0.416311	1.32276	0.126904	0.308042	1	3943	tags=43%, list=27%, signal=59%
GOCC_LATERAL_PLASMA_MEMBRANE	43	0.343783	1.32207	0.0659026	0.308908	1	1606	tags=26%, list=11%, signal=29%
HP_SPASTIC_TETRAPARESIS	52	0.334472	1.32134	0.0809969	0.309859	1	3814	tags=40%, list=26%, signal=54%
HP_TACHYPNEA	59	0.331915	1.32093	0.0784314	0.310223	1	3842	tags=37%, list=26%, signal=50%
GOMF_DEOXYRIBONUCLEASE_ACTIVITY	57	0.328377	1.32092	0.0601266	0.309915	1	3488	tags=40%, list=24%, signal=53%
HP_NEOPLASM_OF_THE_BREAST	74	0.315145	1.32065	0.0493421	0.310082	1	3082	tags=34%, list=21%, signal=43%
GOBP_ESTABLISHMENT_OF_SPINDLE_ORIENTATION	31	0.378789	1.32007	0.101156	0.31078	1	3624	tags=39%, list=25%, signal=51%
HP_NAUSEA	68	0.317374	1.31942	0.0485437	0.311484	1	3285	tags=38%, list=22%, signal=49%
GOBP_RESPONSE_TO_ANGIOTENSIN	22	0.408806	1.31894	0.108808	0.312039	1	2476	tags=27%, list=17%, signal=33%
GOBP_METHYLATION	316	0.251595	1.31861	0	0.312322	1	2834	tags=26%, list=19%, signal=31%
HP_SOMATIC_MUTATION	146	0.271427	1.31831	0.037037	0.312557	1	2739	tags=25%, list=19%, signal=31%
GOBP_ORGANIC_HYDROXY_COMPOUND_METABOLIC_PROCESS	335	0.247906	1.31728	0.00735294	0.314033	1	3052	tags=29%, list=21%, signal=35%
GOBP_HOMEOSTASIS_OF_NUMBER_OF_CELLS_WITHIN_A_TISSUE	22	0.412979	1.31728	0.161039	0.313713	1	1848	tags=27%, list=13%, signal=31%
GOBP_LONG_CHAIN_FATTY_ACID_TRANSPORT	39	0.355322	1.31637	0.0898204	0.31502	1	1773	tags=26%, list=12%, signal=29%
GOMF_MANNOSIDASE_ACTIVITY	15	0.455652	1.31632	0.128641	0.31477	1	2640	tags=40%, list=18%, signal=49%
HP_ABNORMALITY_OF_VITAMIN_D_METABOLISM	27	0.38325	1.31578	0.0943878	0.315423	1	839	tags=26%, list=6%, signal=27%
GOBP_POLYOL_BIOSYNTHETIC_PROCESS	44	0.348456	1.31437	0.085044	0.31767	1	2940	tags=32%, list=20%, signal=40%
GOMF_VITAMIN_BINDING	93	0.301811	1.31435	0.0316901	0.317361	1	3211	tags=38%, list=22%, signal=48%
GOBP_CELLULAR_RESPONSE_TO_THYROID_HORMONE_STIMULUS	16	0.447574	1.31418	0.144208	0.317341	1	2460	tags=44%, list=17%, signal=53%
HP_ANISOCYTOSIS	16	0.449641	1.314	0.159314	0.317339	1	3991	tags=63%, list=27%, signal=86%
GOBP_ORGANIC_HYDROXY_COMPOUND_CATABOLIC_PROCESS	43	0.349139	1.31361	0.0670554	0.317718	1	2217	tags=28%, list=15%, signal=33%
HP_PRIMARY_MICROCEPHALY	37	0.361156	1.31294	0.0940171	0.318712	1	3361	tags=38%, list=23%, signal=49%
GOBP_REGULATION_OF_MITOCHONDRIAL_GENE_EXPRESSION	29	0.385762	1.31285	0.10221	0.31855	1	4160	tags=48%, list=28%, signal=67%
HP_ABNORMAL_NERVOUS_SYSTEM_ELECTROPHYSIOLOGY	468	0.241388	1.31262	0	0.318622	1	3785	tags=33%, list=26%, signal=44%
HP_OLIGOSPERMIA	19	0.428309	1.31245	0.122137	0.318566	1	1127	tags=21%, list=8%, signal=23%
HP_ABNORMALITY_OF_CORNEAL_THICKNESS	66	0.318111	1.31238	0.0722892	0.31836	1	4052	tags=38%, list=28%, signal=52%
GOBP_RESPONSE_TO_DEXAMETHASONE	28	0.378874	1.31117	0.108808	0.320223	1	571	tags=14%, list=4%, signal=15%
GOCC_INTRINSIC_COMPONENT_OF_MITOCHONDRIAL_MEMBRANE	87	0.301522	1.31078	0.0428571	0.320566	1	3766	tags=38%, list=26%, signal=51%
HP_HYPOPLASTIC_HEART	24	0.406562	1.31034	0.11165	0.321022	1	1190	tags=25%, list=8%, signal=27%
GOBP_POSITIVE_REGULATION_OF_MONOOXYGENASE_ACTIVITY	24	0.397264	1.3103	0.125348	0.320767	1	370	tags=17%, list=3%, signal=17%
HP_DECREASED_CIRCULATING_ANDROGEN_CONCENTRATION	34	0.363214	1.30947	0.104651	0.321945	1	1883	tags=26%, list=13%, signal=30%
HP_CONVEX_NASAL_RIDGE	61	0.323359	1.30947	0.0662824	0.321626	1	3826	tags=46%, list=26%, signal=62%
GOCC_DNA_POLYMERASE_COMPLEX	19	0.41705	1.30926	0.123762	0.321659	1	4949	tags=63%, list=34%, signal=95%
HP_MILD_HEARING_IMPAIRMENT	25	0.399457	1.30854	0.123944	0.32264	1	2102	tags=32%, list=14%, signal=37%
GOBP_OLFACTORY_LOBE_DEVELOPMENT	15	0.463504	1.30838	0.153846	0.322624	1	2586	tags=40%, list=18%, signal=49%
GOBP_NUCLEOSIDE_MONOPHOSPHATE_BIOSYNTHETIC_PROCESS	36	0.354539	1.30838	0.0852941	0.322304	1	2850	tags=33%, list=19%, signal=41%
GOBP_REGULATION_OF_ANDROGEN_RECEPTOR_SIGNALING_PATHWAY	23	0.401837	1.30806	0.136729	0.322564	1	3035	tags=39%, list=21%, signal=49%
GOBP_NUCLEOBASE_CONTAINING_COMPOUND_TRANSPORT	193	0.261889	1.30788	0.0199005	0.322571	1	3681	tags=30%, list=25%, signal=40%
HP_INCREASED_HEAD_CIRCUMFERENCE	362	0.247755	1.30776	0	0.322464	1	2613	tags=23%, list=18%, signal=27%
GOBP_CELLULAR_CARBOHYDRATE_METABOLIC_PROCESS	226	0.260197	1.30771	0.0216216	0.322257	1	2140	tags=23%, list=15%, signal=26%
GOBP_APOPTOTIC_PROCESS_INVOLVED_IN_MORPHOGENESIS	16	0.444323	1.30766	0.143939	0.322014	1	1683	tags=38%, list=12%, signal=42%
GOBP_REGULATION_OF_FILOPODIUM_ASSEMBLY	37	0.354055	1.30682	0.0815217	0.323257	1	962	tags=19%, list=7%, signal=20%
HP_CONTRACTURES_INVOLVING_THE_JOINTS_OF_THE_FEET	62	0.322796	1.3068	0.0576369	0.322969	1	3338	tags=40%, list=23%, signal=52%
HP_ABNORMALITY_OF_UPPER_LIMB_EPIPHYSIS_MORPHOLOGY	41	0.344064	1.30641	0.079096	0.323363	1	3673	tags=51%, list=25%, signal=68%
HP_HYPERTHYROIDISM	25	0.389139	1.30629	0.114667	0.323248	1	1975	tags=32%, list=14%, signal=37%
HP_HYPERINTENSITY_OF_CEREBRAL_WHITE_MATTER_ON_MRI	40	0.353631	1.30614	0.0851064	0.323222	1	3113	tags=35%, list=21%, signal=44%
GOBP_PROTEIN_FOLDING	188	0.2654	1.30567	0.0189573	0.323716	1	3000	tags=29%, list=21%, signal=36%
HP_VOCAL_CORD_PARALYSIS	40	0.349718	1.30528	0.0833333	0.324119	1	1532	tags=25%, list=10%, signal=28%
GOBP_SULFUR_COMPOUND_BIOSYNTHETIC_PROCESS	116	0.284579	1.30506	0.0559702	0.324244	1	3439	tags=32%, list=24%, signal=41%
HP_BROAD_BASED_GAIT	68	0.307471	1.30502	0.0714286	0.324028	1	3484	tags=34%, list=24%, signal=44%
HP_PARAGANGLIOMA	20	0.418468	1.30448	0.125592	0.324654	1	1532	tags=25%, list=10%, signal=28%
GOBP_CELL_JUNCTION_ASSEMBLY	216	0.262942	1.30428	0.0231481	0.32473	1	1741	tags=18%, list=12%, signal=20%
HP_ABNORMAL_MALE_REPRODUCTIVE_SYSTEM_PHYSIOLOGY	174	0.266764	1.30382	0.0225225	0.325264	1	2074	tags=22%, list=14%, signal=25%
GOBP_POSITIVE_REGULATION_OF_OXIDOREDUCTASE_ACTIVITY	45	0.338618	1.30356	0.0914454	0.325404	1	370	tags=13%, list=3%, signal=14%
GOCC_MIDBODY	183	0.265114	1.30316	0.00930233	0.325827	1	3546	tags=35%, list=24%, signal=46%
HP_ABNORMAL_CIRCULATING_FERRITIN_CONCENTRATION	35	0.366503	1.30315	0.112903	0.325518	1	2176	tags=43%, list=15%, signal=50%
GOBP_NEGATIVE_REGULATION_OF_CELLULAR_RESPONSE_TO_GROWTH_FACTOR_STIMULUS	62	0.316013	1.30313	0.0879765	0.325227	1	741	tags=18%, list=5%, signal=19%
GOMF_PROTEIN_LYSINE_DEACETYLASE_ACTIVITY	22	0.407547	1.30289	0.141414	0.325367	1	2751	tags=36%, list=19%, signal=45%
GOBP_ACETYL_COA_METABOLIC_PROCESS	26	0.391846	1.30282	0.141414	0.325172	1	4349	tags=50%, list=30%, signal=71%
GOBP_TRANSITION_METAL_ION_TRANSPORT	71	0.304859	1.30265	0.0638298	0.325118	1	1415	tags=21%, list=10%, signal=23%
HP_FOCAL_SEGMENTAL_GLOMERULOSCLEROSIS	35	0.357882	1.30244	0.107692	0.325182	1	3450	tags=51%, list=24%, signal=67%
GOBP_LONG_CHAIN_FATTY_ACYL_COA_METABOLIC_PROCESS	19	0.416102	1.30185	0.155	0.325916	1	5422	tags=63%, list=37%, signal=100%
GOBP_REGULATION_OF_DNA_TEMPLATED_DNA_REPLICATION	54	0.33181	1.3018	0.0798722	0.325676	1	3354	tags=41%, list=23%, signal=53%
HP_THICKENED_NUCHAL_SKIN_FOLD	51	0.332065	1.30123	0.0935484	0.326423	1	2521	tags=31%, list=17%, signal=38%
GOBP_SPINDLE_LOCALIZATION	45	0.339452	1.30091	0.102102	0.326668	1	3766	tags=38%, list=26%, signal=51%
HP_HAND_CLENCHING	18	0.431331	1.30054	0.15534	0.327024	1	3642	tags=44%, list=25%, signal=59%
GOBP_RESPONSE_TO_GROWTH_HORMONE	25	0.390286	1.30035	0.138298	0.327088	1	2479	tags=28%, list=17%, signal=34%
GOBP_COLLAGEN_FIBRIL_ORGANIZATION	34	0.362037	1.30003	0.105793	0.327344	1	1646	tags=24%, list=11%, signal=26%
GOBP_MICROTUBULE_ORGANIZING_CENTER_LOCALIZATION	27	0.39474	1.29978	0.0986667	0.327494	1	2656	tags=33%, list=18%, signal=41%
HP_BLOODY_DIARRHEA	33	0.36181	1.29932	0.105121	0.328062	1	3137	tags=33%, list=21%, signal=42%
HP_OCCIPITAL_ENCEPHALOCELE	22	0.395706	1.29894	0.121951	0.328439	1	3299	tags=41%, list=23%, signal=53%
GOCC_POLYMERIC_CYTOSKELETAL_FIBER	448	0.240045	1.2989	0	0.32819	1	3281	tags=27%, list=22%, signal=33%
GOBP_POSITIVE_REGULATION_OF_RECEPTOR_MEDIATED_ENDOCYTOSIS	35	0.352971	1.29846	0.0997375	0.328702	1	2565	tags=26%, list=18%, signal=31%
GOCC_CAVEOLA	52	0.324285	1.29838	0.0906344	0.328518	1	2966	tags=29%, list=20%, signal=36%
HP_GAIT_ATAXIA	150	0.271892	1.29809	0.03125	0.328716	1	3770	tags=37%, list=26%, signal=49%
HP_APLASIA_HYPOPLASIA_AFFECTING_THE_ANTERIOR_SEGMENT_OF_THE_EYE	107	0.288276	1.29773	0.0387324	0.329086	1	3829	tags=36%, list=26%, signal=49%
HP_OVARIAN_NEOPLASM	55	0.330309	1.29733	0.0925373	0.329554	1	1829	tags=25%, list=13%, signal=29%
HP_BREAST_APLASIA	15	0.452687	1.29729	0.133663	0.329307	1	3105	tags=40%, list=21%, signal=51%
HP_ABNORMALITY_IRIS_MORPHOLOGY	293	0.248049	1.29723	0.0133333	0.329128	1	3922	tags=34%, list=27%, signal=46%
HP_BLINDNESS	205	0.262273	1.29706	0.025	0.329146	1	3761	tags=35%, list=26%, signal=46%
HP_BILATERAL_SENSORINEURAL_HEARING_IMPAIRMENT	48	0.333988	1.297	0.0969529	0.328936	1	1141	tags=21%, list=8%, signal=23%
HP_ABNORMALITY_OF_IRON_HOMEOSTASIS	18	0.428175	1.29654	0.137255	0.329454	1	2588	tags=44%, list=18%, signal=54%
HP_CRANIOFACIAL_HYPEROSTOSIS	23	0.400154	1.29646	0.107817	0.329276	1	2426	tags=26%, list=17%, signal=31%
GOMF_DNA_DIRECTED_DNA_POLYMERASE_ACTIVITY	24	0.396422	1.29503	0.120112	0.331651	1	2379	tags=33%, list=16%, signal=40%
HP_FETAL_NECK_ANOMALY	85	0.297724	1.29473	0.0557621	0.331908	1	2542	tags=28%, list=17%, signal=34%
GOBP_REGULATION_OF_KIDNEY_DEVELOPMENT	15	0.455845	1.2946	0.1621	0.331842	1	1177	tags=33%, list=8%, signal=36%
HP_TRUNCAL_ATAXIA	43	0.339975	1.2943	0.0898551	0.332119	1	3051	tags=33%, list=21%, signal=41%
GOBP_POSITIVE_REGULATION_OF_ERYTHROCYTE_DIFFERENTIATION	33	0.364673	1.29372	0.107463	0.332847	1	2455	tags=33%, list=17%, signal=40%
GOBP_BASEMENT_MEMBRANE_ORGANIZATION	19	0.418877	1.29368	0.130667	0.332603	1	617	tags=21%, list=4%, signal=22%
GOMF_ACTIVE_ION_TRANSMEMBRANE_TRANSPORTER_ACTIVITY	159	0.271638	1.29308	0.0318182	0.333421	1	1517	tags=16%, list=10%, signal=18%
GOBP_REGULATION_OF_GLUCOSE_METABOLIC_PROCESS	85	0.298266	1.29307	0.0750853	0.333117	1	2103	tags=24%, list=14%, signal=27%
HP_ABNORMALITY_OF_THE_ADRENAL_GLANDS	137	0.27171	1.29231	0.034188	0.334199	1	2564	tags=28%, list=18%, signal=33%
HP_NEUROFIBROMAS	17	0.433184	1.29228	0.15051	0.333953	1	1116	tags=18%, list=8%, signal=19%
HP_EPIPHYSEAL_STIPPLING	29	0.370384	1.292	0.128686	0.334204	1	2702	tags=34%, list=18%, signal=42%
HP_AQUEDUCTAL_STENOSIS	17	0.435552	1.29184	0.14455	0.334192	1	3715	tags=53%, list=25%, signal=71%
HP_ABNORMAL_ELECTRORETINOGRAM	126	0.276276	1.29174	0.0425532	0.334019	1	3780	tags=33%, list=26%, signal=45%
GOBP_ENDOCARDIAL_CUSHION_MORPHOGENESIS	18	0.424136	1.29111	0.13486	0.334918	1	1493	tags=28%, list=10%, signal=31%
GOBP_NUCLEOTIDE_EXCISION_REPAIR	82	0.296647	1.2909	0.0779661	0.334979	1	3164	tags=27%, list=22%, signal=34%
GOBP_POSITIVE_REGULATION_OF_DENDRITIC_SPINE_DEVELOPMENT	26	0.389202	1.29073	0.145604	0.334998	1	5076	tags=46%, list=35%, signal=71%
HP_ACCESSORY_SPLEEN	26	0.381288	1.2903	0.140957	0.335489	1	4095	tags=54%, list=28%, signal=75%
GOBP_CELLULAR_COMPONENT_DISASSEMBLY_INVOLVED_IN_EXECUTION_PHASE_OF_APOPTOSIS	21	0.410011	1.29025	0.164103	0.335245	1	3036	tags=38%, list=21%, signal=48%
HP_FLAT_OCCIPUT	47	0.339497	1.29011	0.0906433	0.335206	1	2595	tags=36%, list=18%, signal=44%
GOBP_ZINC_ION_HOMEOSTASIS	27	0.372277	1.29008	0.106771	0.334936	1	2774	tags=37%, list=19%, signal=46%
HP_IMPAIRED_SMOOTH_PURSUIT	31	0.360788	1.28994	0.127536	0.334886	1	3764	tags=42%, list=26%, signal=56%
HP_FUNCTIONAL_ABNORMALITY_OF_MALE_INTERNAL_GENITALIA	136	0.276516	1.28946	0.0506912	0.335465	1	2074	tags=22%, list=14%, signal=25%
GOCC_INTRACILIARY_TRANSPORT_PARTICLE_B	17	0.425907	1.28924	0.155941	0.335542	1	4317	tags=53%, list=30%, signal=75%
HP_PROPORTIONATE_SHORT_STATURE	106	0.284371	1.28915	0.0646388	0.33539	1	3105	tags=30%, list=21%, signal=38%
HP_FOCAL_ONSET_SEIZURE	207	0.255802	1.28841	0.02	0.336435	1	3634	tags=32%, list=25%, signal=42%
GOBP_REGULATION_OF_CELL_FATE_SPECIFICATION	15	0.442455	1.28821	0.166265	0.336508	1	3697	tags=40%, list=25%, signal=53%
HP_HYPEREXTENSIBILITY_OF_THE_KNEE	28	0.376992	1.28806	0.13388	0.336474	1	4066	tags=50%, list=28%, signal=69%
HP_ABNORMALITY_OF_THE_FETAL_CARDIOVASCULAR_SYSTEM	25	0.380568	1.28679	0.147849	0.338537	1	1497	tags=24%, list=10%, signal=27%
GOMF_ION_TRANSMEMBRANE_TRANSPORTER_ACTIVITY	420	0.242296	1.28636	0.00806452	0.339044	1	2701	tags=25%, list=18%, signal=30%
HP_DEATH_IN_INFANCY	146	0.270177	1.28576	0.0633484	0.339867	1	3678	tags=34%, list=25%, signal=44%
GOBP_MUSCLE_CELL_MIGRATION	62	0.323075	1.28552	0.102639	0.340011	1	695	tags=18%, list=5%, signal=19%
HP_ABNORMAL_CEREBRAL_VASCULAR_MORPHOLOGY	212	0.257721	1.28515	0.0106383	0.340367	1	3103	tags=29%, list=21%, signal=36%
GOMF_ENDORIBONUCLEASE_ACTIVITY	63	0.314549	1.28407	0.0725552	0.342071	1	1384	tags=21%, list=9%, signal=23%
HP_ABNORMAL_SHAPE_OF_THE_FRONTAL_REGION	293	0.248445	1.28406	0.025	0.341776	1	3361	tags=30%, list=23%, signal=38%
HP_ABNORMALITY_OF_THE_METAPHYSIS	172	0.26291	1.28338	0.0410959	0.342722	1	3049	tags=31%, list=21%, signal=39%
GOBP_MONOCARBOXYLIC_ACID_METABOLIC_PROCESS	410	0.240071	1.28315	0.0140845	0.342817	1	3189	tags=31%, list=22%, signal=39%
HP_RETINAL_DYSTROPHY	218	0.257298	1.28168	0.0263158	0.345312	1	3785	tags=34%, list=26%, signal=46%
HP_ABNORMAL_LARGE_INTESTINE_MORPHOLOGY	224	0.25544	1.28144	0	0.345478	1	1705	tags=21%, list=12%, signal=23%
HP_ABNORMALITY_OF_CENTRAL_NERVOUS_SYSTEM_ELECTROPHYSIOLOGY	395	0.241544	1.28127	0.0172414	0.345444	1	3785	tags=33%, list=26%, signal=44%
GOMF_STEROID_DEHYDROGENASE_ACTIVITY	21	0.407567	1.28089	0.135135	0.34584	1	2806	tags=48%, list=19%, signal=59%
HP_ABNORMAL_MACROSCOPIC_URINE_APPEARANCE	40	0.344644	1.28077	0.0972222	0.345778	1	3991	tags=55%, list=27%, signal=75%
GOBP_POSITIVE_REGULATION_OF_MORPHOGENESIS_OF_AN_EPITHELIUM	17	0.426739	1.28063	0.182648	0.345722	1	2182	tags=41%, list=15%, signal=48%
GOCC_ORGANELLE_ENVELOPE_LUMEN	87	0.29298	1.28005	0.0678571	0.346475	1	3415	tags=38%, list=23%, signal=49%
HP_ABNORMALITY_OF_TIBIA_MORPHOLOGY	52	0.32441	1.27976	0.0897833	0.34667	1	3730	tags=42%, list=26%, signal=57%
GOBP_REGULATION_OF_DNA_BIOSYNTHETIC_PROCESS	108	0.279839	1.27964	0.0600707	0.34661	1	2531	tags=24%, list=17%, signal=29%
GOBP_CELLULAR_MODIFIED_AMINO_ACID_CATABOLIC_PROCESS	19	0.406857	1.27956	0.171053	0.346457	1	3116	tags=37%, list=21%, signal=47%
HP_SANDAL_GAP	71	0.307668	1.27949	0.066879	0.346257	1	3873	tags=35%, list=26%, signal=48%
GOCC_TRANSFERASE_COMPLEX_TRANSFERRING_PHOSPHORUS_CONTAINING_GROUPS	251	0.248719	1.27937	0.0260417	0.346187	1	2568	tags=22%, list=18%, signal=27%
HP_LARGE_EARLOBE	20	0.411584	1.27911	0.136126	0.346379	1	395	tags=20%, list=3%, signal=21%
GOBP_MONOSACCHARIDE_CATABOLIC_PROCESS	37	0.340838	1.27901	0.107895	0.34628	1	2418	tags=32%, list=17%, signal=39%
GOBP_NEGATIVE_REGULATION_OF_PROTEIN_POLYMERIZATION	56	0.317873	1.27866	0.0869565	0.346633	1	1663	tags=18%, list=11%, signal=20%
HP_APLASIA_HYPOPLASIA_OF_THE_CEREBELLUM	361	0.238276	1.27854	0	0.346544	1	3347	tags=29%, list=23%, signal=37%
HP_ABNORMAL_PYRAMIDAL_SIGN	293	0.246073	1.2784	0	0.346501	1	3794	tags=33%, list=26%, signal=44%
HP_PARAPLEGIA	120	0.278702	1.27838	0.0661157	0.346214	1	4102	tags=39%, list=28%, signal=54%
HP_ABNORMAL_FEMALE_REPRODUCTIVE_SYSTEM_PHYSIOLOGY	219	0.25281	1.27832	0.037037	0.34601	1	2328	tags=21%, list=16%, signal=25%
HP_SARCOMA	133	0.272306	1.27801	0.0522088	0.346328	1	1317	tags=17%, list=9%, signal=19%
GOBP_NEGATIVE_REGULATION_OF_CELL_CYCLE	321	0.243115	1.27789	0.0149254	0.346243	1	3177	tags=29%, list=22%, signal=36%
GOCC_CELL_CORTEX	208	0.257469	1.27782	0.0102041	0.346077	1	2499	tags=22%, list=17%, signal=26%
HP_SKELETAL_DYSPLASIA	132	0.273942	1.27777	0.0664062	0.345851	1	1798	tags=22%, list=12%, signal=25%
GOBP_EXTRACELLULAR_MATRIX_ASSEMBLY	29	0.365711	1.27739	0.134078	0.346236	1	1340	tags=24%, list=9%, signal=27%
HP_YOUNG_ADULT_ONSET	50	0.330194	1.27694	0.0911854	0.346795	1	1678	tags=22%, list=11%, signal=25%
HP_PROMINENT_SUPERFICIAL_BLOOD_VESSELS	28	0.379351	1.27663	0.139665	0.347034	1	1428	tags=21%, list=10%, signal=24%
GOBP_CELLULAR_RESPONSE_TO_COPPER_ION	18	0.422889	1.27625	0.159574	0.347504	1	1340	tags=22%, list=9%, signal=24%
HP_CONGENITAL_ONSET	298	0.247296	1.27594	0.0375	0.347796	1	3645	tags=34%, list=25%, signal=44%
HP_TREMOR	387	0.23673	1.2753	0	0.348736	1	3789	tags=33%, list=26%, signal=43%
HP_THIN_SKIN	57	0.318769	1.27512	0.090379	0.348774	1	1495	tags=18%, list=10%, signal=19%
GOBP_POSITIVE_REGULATION_OF_TRANSCRIPTION_BY_RNA_POLYMERASE_I	28	0.372201	1.27506	0.128609	0.348568	1	3563	tags=32%, list=24%, signal=42%
GOBP_HYALURONAN_METABOLIC_PROCESS	19	0.405606	1.27481	0.150617	0.348741	1	865	tags=21%, list=6%, signal=22%
GOBP_HISTONE_MRNA_METABOLIC_PROCESS	24	0.380829	1.27467	0.15625	0.34866	1	2276	tags=29%, list=16%, signal=34%
HP_ABNORMAL_ACTIVITY_OF_MITOCHONDRIAL_RESPIRATORY_CHAIN	89	0.293503	1.27435	0.056338	0.348947	1	3381	tags=34%, list=23%, signal=44%
HP_RESPIRATORY_DISTRESS	126	0.27339	1.2743	0.0572519	0.348705	1	1760	tags=20%, list=12%, signal=22%
HP_CAPILLARY_HEMANGIOMA	31	0.373441	1.27412	0.128767	0.348776	1	4079	tags=48%, list=28%, signal=67%
HP_HIGH_NARROW_PALATE	99	0.285522	1.27264	0.0787671	0.351297	1	3105	tags=30%, list=21%, signal=38%
GOCC_CILIARY_TIP	33	0.35674	1.2725	0.128342	0.351237	1	4527	tags=52%, list=31%, signal=74%
GOCC_MALE_GERM_CELL_NUCLEUS	36	0.347587	1.27224	0.136628	0.351365	1	1614	tags=19%, list=11%, signal=22%
GOBP_DIOL_BIOSYNTHETIC_PROCESS	16	0.437303	1.27214	0.14742	0.351247	1	2856	tags=38%, list=20%, signal=47%
HP_ELEVATED_CIRCULATING_ASPARTATE_AMINOTRANSFERASE_CONCENTRATION	23	0.391077	1.27204	0.147668	0.351138	1	4083	tags=43%, list=28%, signal=60%
GOBP_PYRIMIDINE_NUCLEOTIDE_METABOLIC_PROCESS	46	0.334021	1.27203	0.105105	0.350828	1	3660	tags=41%, list=25%, signal=55%
GOBP_REGULATION_OF_DOUBLE_STRAND_BREAK_REPAIR_VIA_HOMOLOGOUS_RECOMBINATION	66	0.305399	1.27199	0.0841424	0.350595	1	3806	tags=39%, list=26%, signal=53%
HP_MYOCLONUS	242	0.250226	1.27169	0.0295858	0.350854	1	3570	tags=35%, list=24%, signal=45%
GOBP_INTRACILIARY_ANTEROGRADE_TRANSPORT	16	0.434008	1.27163	0.165333	0.350675	1	4317	tags=56%, list=30%, signal=80%
GOCC_INTERCELLULAR_BRIDGE	70	0.306913	1.27154	0.108626	0.350535	1	2566	tags=31%, list=18%, signal=38%
HP_RETINAL_PIGMENT_EPITHELIAL_MOTTLING	18	0.411673	1.27131	0.160377	0.350642	1	2759	tags=39%, list=19%, signal=48%
GOMF_ORGANIC_ACID_TRANSMEMBRANE_TRANSPORTER_ACTIVITY	95	0.291116	1.2712	0.0782313	0.350547	1	3399	tags=35%, list=23%, signal=45%
GOBP_INSULIN_LIKE_GROWTH_FACTOR_RECEPTOR_SIGNALING_PATHWAY	23	0.382329	1.27117	0.150259	0.350283	1	2189	tags=35%, list=15%, signal=41%
GOBP_KIDNEY_EPITHELIUM_DEVELOPMENT	72	0.299416	1.27101	0.077193	0.350296	1	1251	tags=22%, list=9%, signal=24%
HP_CHOREOATHETOSIS	76	0.298023	1.2708	0.0921053	0.35038	1	3384	tags=33%, list=23%, signal=43%
GOBP_NEGATIVE_REGULATION_OF_MITOTIC_CELL_CYCLE	202	0.249712	1.27077	0.00917431	0.350139	1	3036	tags=30%, list=21%, signal=37%
GOBP_MICROTUBULE_POLYMERIZATION_OR_DEPOLYMERIZATION	98	0.284921	1.27034	0.0489511	0.350637	1	3530	tags=29%, list=24%, signal=37%
HP_ABNORMAL_MYOCARDIUM_MORPHOLOGY	414	0.238162	1.27015	0	0.35066	1	3406	tags=31%, list=23%, signal=39%
HP_RETINAL_DYSPLASIA	19	0.407986	1.27015	0.163366	0.350349	1	4615	tags=53%, list=32%, signal=77%
GOBP_REGULATION_OF_RECEPTOR_INTERNALIZATION	38	0.348708	1.26972	0.133531	0.350873	1	2565	tags=21%, list=18%, signal=25%
HP_FOCAL_DYSTONIA	73	0.30047	1.26906	0.111475	0.351992	1	3856	tags=40%, list=26%, signal=54%
HP_PES_CAVUS	243	0.248677	1.26894	0.0344828	0.351887	1	2638	tags=25%, list=18%, signal=30%
HP_PARAPLEGIA_PARAPARESIS	173	0.25614	1.26894	0.0224215	0.351578	1	4102	tags=38%, list=28%, signal=52%
HP_MIGRAINE	77	0.296014	1.26832	0.0595611	0.352511	1	1291	tags=16%, list=9%, signal=17%
GOBP_METANEPHROS_DEVELOPMENT	43	0.337357	1.2677	0.123944	0.353428	1	1251	tags=28%, list=9%, signal=30%
GOBP_REGULATION_OF_VASCULAR_ENDOTHELIAL_GROWTH_FACTOR_RECEPTOR_SIGNALING_PATHWAY	18	0.412102	1.26767	0.173171	0.35317	1	559	tags=22%, list=4%, signal=23%
HP_SMALL_FOR_GESTATIONAL_AGE	179	0.261952	1.26719	0.0272727	0.353817	1	2808	tags=28%, list=19%, signal=35%
HP_DYSKINESIA	172	0.259578	1.26683	0.0447154	0.354236	1	3675	tags=34%, list=25%, signal=45%
GOMF_CARBOHYDRATE_DERIVATIVE_TRANSMEMBRANE_TRANSPORTER_ACTIVITY	43	0.336828	1.26659	0.128571	0.354402	1	2775	tags=35%, list=19%, signal=43%
GOBP_PYRIMIDINE_NUCLEOSIDE_TRIPHOSPHATE_BIOSYNTHETIC_PROCESS	17	0.413696	1.26644	0.167513	0.354398	1	3658	tags=47%, list=25%, signal=63%
HP_INCOMPLETE_PENETRANCE	84	0.288324	1.26634	0.0833333	0.35425	1	1865	tags=20%, list=13%, signal=23%
GOBP_TRANSCRIPTION_INITIATION_AT_RNA_POLYMERASE_II_PROMOTER	84	0.290781	1.26603	0.085443	0.35453	1	1141	tags=12%, list=8%, signal=13%
GOMF_MONOSACCHARIDE_BINDING	51	0.31746	1.26602	0.10951	0.354226	1	4035	tags=45%, list=28%, signal=62%
HP_ABNORMAL_GASTROINTESTINAL_MOTILITY	59	0.312472	1.26596	0.11254	0.354035	1	3003	tags=34%, list=21%, signal=42%
GOBP_NADPH_REGENERATION	19	0.420102	1.26469	0.14899	0.356279	1	4491	tags=58%, list=31%, signal=83%
GOMF_HEAT_SHOCK_PROTEIN_BINDING	106	0.278218	1.2646	0.0543478	0.356151	1	3897	tags=37%, list=27%, signal=50%
HP_BRONCHOMALACIA	16	0.427775	1.26445	0.169811	0.356135	1	1644	tags=25%, list=11%, signal=28%
GOBP_REGULATION_OF_CHROMATIN_ORGANIZATION	38	0.347113	1.26396	0.127027	0.356713	1	4471	tags=45%, list=31%, signal=64%
GOBP_MICROTUBULE_POLYMERIZATION	70	0.2997	1.26395	0.108696	0.356423	1	3387	tags=27%, list=23%, signal=35%
HP_ABNORMALITY_OF_THE_MENSTRUAL_CYCLE	169	0.258921	1.26376	0.030837	0.356482	1	3303	tags=30%, list=23%, signal=38%
GOBP_REGULATION_OF_MITOTIC_CELL_CYCLE	424	0.232385	1.26306	0	0.357563	1	3514	tags=31%, list=24%, signal=39%
HP_NEOPLASM_OF_THE_GENITOURINARY_TRACT	181	0.256512	1.26301	0.0537634	0.357342	1	1829	tags=22%, list=13%, signal=24%
HP_RECURRENT_URINARY_TRACT_INFECTIONS	111	0.280804	1.26297	0.0793651	0.357117	1	2768	tags=27%, list=19%, signal=33%
HP_ABNORMALITY_OF_THE_SENSE_OF_SMELL	58	0.314569	1.26278	0.096463	0.357161	1	2822	tags=29%, list=19%, signal=36%
GOBP_NEGATIVE_REGULATION_OF_ORGAN_GROWTH	25	0.382461	1.26267	0.158809	0.357041	1	2328	tags=28%, list=16%, signal=33%
HP_ABNORMAL_FETAL_MORPHOLOGY	205	0.252028	1.26227	0.0334928	0.357498	1	2542	tags=26%, list=17%, signal=31%
HP_LARGE_HANDS	31	0.36023	1.26223	0.138418	0.35729	1	2460	tags=29%, list=17%, signal=35%
GOBP_ESTABLISHMENT_OF_RNA_LOCALIZATION	148	0.262265	1.26182	0.0305344	0.357781	1	4160	tags=33%, list=28%, signal=46%
HP_MANIA	28	0.360866	1.26178	0.162983	0.357549	1	1682	tags=29%, list=12%, signal=32%
GOMF_RACEMASE_AND_EPIMERASE_ACTIVITY	15	0.442842	1.26136	0.161369	0.358125	1	1327	tags=27%, list=9%, signal=29%
HP_CHROMOSOME_BREAKAGE	28	0.367976	1.26129	0.156757	0.357937	1	2000	tags=21%, list=14%, signal=25%
HP_BRADYKINESIA	69	0.305265	1.26111	0.116041	0.35795	1	3431	tags=36%, list=23%, signal=47%
HP_TONGUE_FASCICULATIONS	19	0.403888	1.261	0.166259	0.357858	1	3998	tags=42%, list=27%, signal=58%
GOCC_CORTICAL_CYTOSKELETON	73	0.296724	1.26084	0.0796178	0.357861	1	1956	tags=18%, list=13%, signal=20%
HP_VENOUS_INSUFFICIENCY	26	0.37667	1.2603	0.13624	0.358666	1	1718	tags=27%, list=12%, signal=30%
HP_ABNORMAL_THALAMIC_MRI_SIGNAL_INTENSITY	18	0.420231	1.26013	0.181818	0.358678	1	1767	tags=22%, list=12%, signal=25%
GOMF_OXIDOREDUCTASE_ACTIVITY_ACTING_ON_PAIRED_DONORS_WITH_INCORPORATION_OR_REDUCTION_OF_MOLECULAR_OXYGEN_NAD_P_H_AS_ONE_DONOR_AND_INCORPORATION_OF_ONE_ATOM_OF_OXYGEN	16	0.428506	1.2597	0.167513	0.359182	1	3707	tags=44%, list=25%, signal=59%
HP_ABNORMALITY_OF_FONTANELLES	121	0.274732	1.25966	0.0362319	0.358967	1	2182	tags=26%, list=15%, signal=31%
GOBP_OVARIAN_FOLLICLE_DEVELOPMENT	37	0.341713	1.25869	0.147727	0.36067	1	826	tags=19%, list=6%, signal=20%
GOCC_TERMINAL_BOUTON	21	0.394781	1.25854	0.170426	0.360604	1	2292	tags=33%, list=16%, signal=39%
GOBP_ENDODERMAL_CELL_DIFFERENTIATION	27	0.371867	1.25844	0.141333	0.360492	1	3936	tags=44%, list=27%, signal=61%
HP_ABNORMAL_PROSTATE_MORPHOLOGY	35	0.349648	1.25786	0.121884	0.361317	1	2458	tags=37%, list=17%, signal=45%
GOCC_CYTOPLASMIC_DYNEIN_COMPLEX	15	0.42938	1.25772	0.188862	0.361281	1	1968	tags=27%, list=13%, signal=31%
HP_DISPROPORTIONATE_SHORT_STATURE	87	0.28303	1.25749	0.0688525	0.361414	1	2882	tags=31%, list=20%, signal=38%
GOBP_RESPONSE_TO_TEMPERATURE_STIMULUS	123	0.270251	1.25737	0.0615385	0.361354	1	1910	tags=23%, list=13%, signal=26%
HP_MASK_LIKE_FACIES	37	0.342095	1.25693	0.117647	0.361945	1	3567	tags=35%, list=24%, signal=46%
HP_APLASIA_HYPOPLASIA_AFFECTING_THE_EYE	306	0.24145	1.25681	0.0197368	0.361878	1	3856	tags=34%, list=26%, signal=45%
GOBP_NEGATIVE_REGULATION_OF_PROTEIN_CONTAINING_COMPLEX_ASSEMBLY	107	0.280243	1.25652	0.0808824	0.362101	1	1016	tags=14%, list=7%, signal=15%
GOBP_REGULATION_OF_BMP_SIGNALING_PATHWAY	56	0.313454	1.25573	0.11254	0.363307	1	416	tags=14%, list=3%, signal=15%
HP_YELLOW_WHITE_LESIONS_OF_THE_RETINA	23	0.392403	1.25554	0.174807	0.363326	1	2177	tags=35%, list=15%, signal=41%
HP_INCREASED_CIRCULATING_GONADOTROPIN_LEVEL	33	0.35039	1.25529	0.124668	0.363485	1	2066	tags=30%, list=14%, signal=35%
GOMF_2_OXOGLUTARATE_DEPENDENT_DIOXYGENASE_ACTIVITY	50	0.319912	1.25508	0.116923	0.363651	1	2467	tags=26%, list=17%, signal=31%
GOBP_VESICLE_MEDIATED_TRANSPORT_BETWEEN_ENDOSOMAL_COMPARTMENTS	42	0.329774	1.25501	0.135838	0.36346	1	2632	tags=29%, list=18%, signal=35%
HP_CONSTRICTION_OF_PERIPHERAL_VISUAL_FIELD	60	0.305876	1.25462	0.103858	0.363892	1	3756	tags=38%, list=26%, signal=51%
HP_ABNORMALITY_OF_FACIAL_MUSCULATURE	224	0.258805	1.25444	0.0561798	0.36395	1	2861	tags=27%, list=20%, signal=33%
HP_CONTRACTURES_OF_THE_JOINTS_OF_THE_LOWER_LIMBS	140	0.266093	1.25415	0.0336134	0.364197	1	3338	tags=34%, list=23%, signal=43%
HP_HYPERPITUITARISM	58	0.309208	1.25389	0.110063	0.364422	1	2066	tags=26%, list=14%, signal=30%
HP_ABNORMAL_SUBARACHNOID_SPACE_MORPHOLOGY	88	0.285298	1.25363	0.0886525	0.364643	1	1815	tags=19%, list=12%, signal=22%
GOBP_CARBOHYDRATE_DERIVATIVE_TRANSPORT	66	0.308784	1.2536	0.114198	0.364384	1	2775	tags=33%, list=19%, signal=41%
HP_PROXIMAL_MUSCLE_WEAKNESS	152	0.262943	1.25299	0.0472103	0.365253	1	1684	tags=18%, list=12%, signal=20%
HP_PUBERTY_AND_GONADAL_DISORDERS	467	0.232861	1.25298	0	0.36499	1	3837	tags=32%, list=26%, signal=42%
GOBP_MATING_BEHAVIOR	15	0.442506	1.25167	0.169683	0.367299	1	850	tags=20%, list=6%, signal=21%
HP_NEOPLASM_OF_THE_MALE_EXTERNAL_GENITALIA	27	0.367247	1.25167	0.17033	0.366991	1	2516	tags=37%, list=17%, signal=45%
HP_REDUCED_VISUAL_ACUITY	356	0.236918	1.25145	0.0153846	0.367173	1	3769	tags=32%, list=26%, signal=42%
GOBP_ESTABLISHMENT_OF_SISTER_CHROMATID_COHESION	15	0.430492	1.25026	0.209412	0.369309	1	4057	tags=47%, list=28%, signal=65%
HP_EMG_ABNORMALITY	161	0.260134	1.24985	0.0717489	0.369812	1	3492	tags=34%, list=24%, signal=44%
HP_ABNORMALITY_OF_THE_GALLBLADDER	86	0.282783	1.24981	0.0846906	0.369575	1	2499	tags=24%, list=17%, signal=29%
GOBP_SEGMENTATION	51	0.321809	1.2496	0.0927536	0.369692	1	425	tags=16%, list=3%, signal=16%
HP_ABNORMAL_PLACENTA_MORPHOLOGY	25	0.377345	1.24946	0.167568	0.369656	1	2460	tags=44%, list=17%, signal=53%
HP_ABNORMAL_URINARY_COLOR	19	0.400421	1.24944	0.167883	0.369389	1	2494	tags=42%, list=17%, signal=51%
GOBP_PROTEIN_DNA_COMPLEX_SUBUNIT_ORGANIZATION	176	0.253131	1.24942	0.0444444	0.369132	1	3592	tags=30%, list=25%, signal=39%
HP_NARROW_PALATE	129	0.266416	1.24932	0.0716846	0.36901	1	2568	tags=26%, list=18%, signal=32%
HP_ABSENT_SEPTUM_PELLUCIDUM	77	0.287185	1.24917	0.100334	0.369039	1	3873	tags=39%, list=26%, signal=53%
HP_OLIGOHYDRAMNIOS	121	0.272405	1.2491	0.0661157	0.368864	1	3884	tags=38%, list=27%, signal=51%
HP_NAUSEA_AND_VOMITING	362	0.236628	1.2486	0.0168067	0.369538	1	2518	tags=25%, list=17%, signal=29%
HP_PROMINENT_SUPRAORBITAL_RIDGES	32	0.353444	1.24846	0.137143	0.36951	1	2568	tags=28%, list=18%, signal=34%
HP_ABNORMAL_CRANIAL_NERVE_PHYSIOLOGY	228	0.246619	1.24833	0.0326087	0.369457	1	2102	tags=21%, list=14%, signal=25%
HP_ABNORMAL_CSF_METABOLITE_CONCENTRATION	102	0.277755	1.24774	0.0860215	0.370376	1	3381	tags=30%, list=23%, signal=39%
HP_APLASIA_HYPOPLASIA_INVOLVING_THE_PELVIS	47	0.326555	1.24728	0.126374	0.371004	1	3542	tags=45%, list=24%, signal=59%
HP_ABNORMAL_NERVE_CONDUCTION_VELOCITY	87	0.288171	1.24706	0.0924657	0.371122	1	4350	tags=44%, list=30%, signal=62%
GOBP_CELL_PROLIFERATION_INVOLVED_IN_KIDNEY_DEVELOPMENT	15	0.423176	1.2469	0.174564	0.371148	1	1182	tags=40%, list=8%, signal=43%
GOBP_CHAPERONE_MEDIATED_PROTEIN_FOLDING	66	0.302727	1.24607	0.10625	0.372563	1	2839	tags=32%, list=19%, signal=39%
HP_ABNORMAL_FEMORAL_NECK_HEAD_MORPHOLOGY	129	0.268237	1.24603	0.0913044	0.372319	1	3138	tags=32%, list=21%, signal=40%
GOBP_FATTY_ACID_TRANSPORT	57	0.312284	1.24564	0.107246	0.372812	1	1773	tags=25%, list=12%, signal=28%
GOBP_NEGATIVE_REGULATION_OF_CYTOSKELETON_ORGANIZATION	109	0.277581	1.24524	0.0714286	0.373347	1	1692	tags=16%, list=12%, signal=18%
HP_APNEA	224	0.243791	1.24475	0.0223464	0.373988	1	3891	tags=35%, list=27%, signal=47%
HP_ABNORMAL_VISUAL_ELECTROPHYSIOLOGY	162	0.257143	1.24429	0.0601852	0.37459	1	3780	tags=33%, list=26%, signal=44%
GOMF_INTEGRIN_BINDING	90	0.280353	1.24428	0.0965517	0.374294	1	332	tags=11%, list=2%, signal=11%
GOBP_REGULATION_OF_MITOTIC_CELL_CYCLE_PHASE_TRANSITION	295	0.239718	1.24421	0.0136986	0.37414	1	3855	tags=35%, list=26%, signal=47%
GOBP_REGULATION_OF_GLUCOSE_IMPORT	41	0.331528	1.244	0.144809	0.374235	1	2563	tags=32%, list=18%, signal=38%
GOMF_DEACETYLASE_ACTIVITY	33	0.348944	1.24387	0.159544	0.374216	1	2249	tags=33%, list=15%, signal=39%
GOCC_MICROVILLUS	57	0.306571	1.24313	0.134426	0.375382	1	3205	tags=35%, list=22%, signal=45%
GOBP_MIDBODY_ABSCISSION	16	0.428909	1.24303	0.194444	0.37526	1	5021	tags=63%, list=34%, signal=95%
GOBP_OOCYTE_DIFFERENTIATION	34	0.343644	1.24286	0.176796	0.37533	1	1236	tags=18%, list=8%, signal=19%
HP_ABNORMALITY_OF_LOWER_LIMB_JOINT	480	0.230535	1.24242	0.00970874	0.37591	1	3349	tags=29%, list=23%, signal=36%
HP_ABNORMAL_MOTOR_NERVE_CONDUCTION_VELOCITY	48	0.317557	1.24209	0.116618	0.376276	1	4350	tags=48%, list=30%, signal=68%
GOCC_CHAPERONE_COMPLEX	39	0.34069	1.24189	0.154696	0.376352	1	3818	tags=46%, list=26%, signal=62%
GOBP_CARDIAC_MUSCLE_CELL_DIFFERENTIATION	65	0.301344	1.24169	0.109034	0.376467	1	2328	tags=26%, list=16%, signal=31%
HP_ABNORMAL_MACULAR_MORPHOLOGY	114	0.272223	1.24132	0.0950704	0.376941	1	3356	tags=33%, list=23%, signal=43%
GOBP_ACETYL_COA_BIOSYNTHETIC_PROCESS	17	0.410656	1.2409	0.194514	0.377551	1	1424	tags=29%, list=10%, signal=33%
HP_LOWER_LIMB_HYPERTONIA	26	0.364705	1.24	0.158602	0.379104	1	4021	tags=42%, list=28%, signal=58%
GOBP_PROTEIN_TARGETING_TO_PEROXISOME	17	0.428066	1.23969	0.175127	0.379482	1	2521	tags=35%, list=17%, signal=43%
HP_ABNORMAL_CIRCULATING_CARBOHYDRATE_CONCENTRATION	58	0.308263	1.23925	0.137725	0.380054	1	1822	tags=22%, list=12%, signal=26%
HP_AVASCULAR_NECROSIS_OF_THE_CAPITAL_FEMORAL_EPIPHYSIS	19	0.398984	1.23871	0.213399	0.380908	1	3138	tags=53%, list=21%, signal=67%
GOBP_ORGANIC_HYDROXY_COMPOUND_BIOSYNTHETIC_PROCESS	158	0.258927	1.23858	0.0528634	0.380869	1	3171	tags=32%, list=22%, signal=40%
GOBP_VERY_LONG_CHAIN_FATTY_ACID_METABOLIC_PROCESS	26	0.36615	1.23835	0.151134	0.381	1	3351	tags=38%, list=23%, signal=50%
GOBP_REGULATION_OF_GLUCAN_BIOSYNTHETIC_PROCESS	20	0.40122	1.23821	0.157216	0.380962	1	664	tags=15%, list=5%, signal=16%
HP_SLENDER_FINGER	105	0.272165	1.23811	0.0722022	0.380843	1	3805	tags=36%, list=26%, signal=49%
HP_ABNORMAL_PERIPHERAL_NERVOUS_SYSTEM_PHYSIOLOGY	112	0.274784	1.23785	0.0830325	0.381046	1	4350	tags=44%, list=30%, signal=62%
HP_ATROPHY_DEGENERATION_AFFECTING_THE_BRAINSTEM	22	0.388771	1.23753	0.167959	0.381386	1	4403	tags=45%, list=30%, signal=65%
HP_SLOWLY_PROGRESSIVE	117	0.26942	1.2375	0.0912281	0.381131	1	3051	tags=26%, list=21%, signal=33%
HP_CUTANEOUS_PHOTOSENSITIVITY	71	0.2979	1.23734	0.116438	0.381122	1	4085	tags=41%, list=28%, signal=56%
HP_MELANOMA	64	0.301986	1.23733	0.11039	0.380841	1	3253	tags=31%, list=22%, signal=40%
GOMF_STRUCTURAL_CONSTITUENT_OF_MUSCLE	21	0.396463	1.23719	0.173913	0.380825	1	1684	tags=24%, list=12%, signal=27%
GOBP_BONE_MORPHOGENESIS	53	0.313379	1.2371	0.125364	0.380696	1	413	tags=15%, list=3%, signal=15%
GOBP_REGULATION_OF_MICROTUBULE_CYTOSKELETON_ORGANIZATION	119	0.270719	1.23702	0.07393	0.38055	1	3530	tags=29%, list=24%, signal=38%
GOCC_PROTEIN_KINASE_COMPLEX	113	0.267972	1.23699	0.084	0.380311	1	1123	tags=14%, list=8%, signal=15%
HP_HEPATIC_FAILURE	119	0.271803	1.2368	0.10274	0.380372	1	2117	tags=25%, list=14%, signal=29%
GOCC_RECYCLING_ENDOSOME	161	0.256029	1.23659	0.041841	0.380474	1	3241	tags=32%, list=22%, signal=41%
GOBP_MITOTIC_G2_DNA_DAMAGE_CHECKPOINT_SIGNALING	32	0.350177	1.23634	0.159091	0.380707	1	3036	tags=41%, list=21%, signal=51%
HP_ABNORMAL_LACTATE_DEHYDROGENASE_LEVEL	60	0.307519	1.23594	0.0943953	0.381194	1	2555	tags=32%, list=17%, signal=38%
GOMF_N_METHYLTRANSFERASE_ACTIVITY	85	0.287042	1.23535	0.0960265	0.382156	1	3497	tags=34%, list=24%, signal=45%
HP_PIGMENTARY_RETINOPATHY	122	0.267251	1.23499	0.0916667	0.382584	1	3568	tags=33%, list=24%, signal=43%
HP_DILATED_CARDIOMYOPATHY	99	0.273268	1.23463	0.0872483	0.383047	1	2271	tags=25%, list=16%, signal=30%
GOBP_ANOIKIS	29	0.35549	1.23461	0.162465	0.382785	1	2574	tags=34%, list=18%, signal=42%
HP_VISUAL_FIELD_DEFECT	142	0.265468	1.23454	0.0669456	0.382604	1	2588	tags=24%, list=18%, signal=29%
HP_DIFFICULTY_CLIMBING_STAIRS	35	0.338851	1.23446	0.156915	0.382461	1	3255	tags=31%, list=22%, signal=40%
HP_PROFOUND_GLOBAL_DEVELOPMENTAL_DELAY	41	0.333925	1.23417	0.143662	0.382728	1	2663	tags=32%, list=18%, signal=39%
GOCC_MLL1_2_COMPLEX	32	0.359387	1.23411	0.151099	0.382549	1	2568	tags=31%, list=18%, signal=38%
GOMF_NEUTRAL_AMINO_ACID_TRANSMEMBRANE_TRANSPORTER_ACTIVITY	29	0.355447	1.2341	0.179144	0.382254	1	4542	tags=48%, list=31%, signal=70%
GOMF_ACTIVE_TRANSMEMBRANE_TRANSPORTER_ACTIVITY	260	0.2403	1.23404	0.0208333	0.382089	1	1517	tags=15%, list=10%, signal=17%
GOBP_MITOCHONDRIAL_FUSION	30	0.358797	1.23374	0.149864	0.382416	1	1437	tags=20%, list=10%, signal=22%
HP_ABNORMAL_PROXIMAL_PHALANX_MORPHOLOGY_OF_THE_HAND	17	0.418437	1.23359	0.179293	0.382425	1	2000	tags=35%, list=14%, signal=41%
GOMF_QUINONE_BINDING	15	0.423437	1.23345	0.19378	0.382379	1	4494	tags=40%, list=31%, signal=58%
GOCC_DNA_PACKAGING_COMPLEX	76	0.285209	1.23269	0.105611	0.383587	1	3031	tags=32%, list=21%, signal=40%
HP_CORNEAL_NEOVASCULARIZATION	16	0.417458	1.23228	0.188725	0.384142	1	1010	tags=25%, list=7%, signal=27%
GOBP_VASCULAR_PROCESS_IN_CIRCULATORY_SYSTEM	152	0.258835	1.23208	0.0882353	0.384272	1	2229	tags=24%, list=15%, signal=28%
GOBP_TRANSCRIPTION_BY_RNA_POLYMERASE_III	50	0.314178	1.23199	0.131498	0.384163	1	3706	tags=28%, list=25%, signal=37%
GOBP_COENZYME_A_METABOLIC_PROCESS	17	0.403605	1.23194	0.2	0.383971	1	4428	tags=41%, list=30%, signal=59%
HP_ABNORMALITY_OF_FLUID_REGULATION	463	0.228078	1.23172	0	0.384091	1	2542	tags=26%, list=17%, signal=30%
GOMF_DISULFIDE_OXIDOREDUCTASE_ACTIVITY	36	0.337109	1.2308	0.169312	0.385653	1	2489	tags=22%, list=17%, signal=27%
GOCC_AGGRESOME	27	0.37552	1.23066	0.197143	0.385612	1	1692	tags=22%, list=12%, signal=25%
GOBP_REGULATION_OF_TELOMERE_MAINTENANCE_IN_RESPONSE_TO_DNA_DAMAGE	16	0.429672	1.2304	0.215496	0.385838	1	2469	tags=31%, list=17%, signal=38%
HP_TALIPES_EQUINOVARUS	236	0.241404	1.22976	0.040201	0.386892	1	4104	tags=38%, list=28%, signal=52%
HP_MEGALOCORNEA	35	0.338131	1.22917	0.145658	0.387856	1	3829	tags=43%, list=26%, signal=58%
GOBP_MODIFIED_AMINO_ACID_TRANSPORT	29	0.351503	1.22913	0.186246	0.387641	1	1281	tags=24%, list=9%, signal=26%
HP_ABNORMALITY_OF_FACIAL_SOFT_TISSUE	349	0.230473	1.22893	0.00787402	0.387756	1	2597	tags=23%, list=18%, signal=28%
HP_HEPATIC_CYSTS	17	0.406923	1.22879	0.192308	0.387765	1	4807	tags=47%, list=33%, signal=70%
GOBP_TEMPERATURE_HOMEOSTASIS	125	0.263508	1.22878	0.0837004	0.387486	1	2118	tags=25%, list=14%, signal=29%
HP_ELEVATED_CIRCULATING_ALANINE_AMINOTRANSFERASE_CONCENTRATION	22	0.380048	1.22846	0.170426	0.387865	1	4476	tags=50%, list=31%, signal=72%
GOBP_MITOTIC_G2_M_TRANSITION_CHECKPOINT	46	0.318679	1.22799	0.144886	0.388508	1	4839	tags=54%, list=33%, signal=81%
HP_ROD_CONE_DYSTROPHY	140	0.257625	1.22781	0.0988142	0.388629	1	3785	tags=35%, list=26%, signal=47%
HP_ABNORMAL_MUSCLE_FIBER_MORPHOLOGY	155	0.25884	1.22778	0.0732759	0.388395	1	3526	tags=30%, list=24%, signal=40%
HP_WRIST_FLEXION_CONTRACTURE	19	0.408642	1.22731	0.177034	0.389109	1	2426	tags=47%, list=17%, signal=57%
GOBP_PROTEIN_CONTAINING_COMPLEX_LOCALIZATION	129	0.264267	1.22726	0.0938776	0.388912	1	3771	tags=34%, list=26%, signal=46%
HP_FREQUENT_FALLS	84	0.28195	1.22721	0.126866	0.388705	1	2841	tags=27%, list=19%, signal=34%
HP_OSTEOPETROSIS	15	0.423978	1.22711	0.21957	0.388616	1	3940	tags=53%, list=27%, signal=73%
HP_LOW_SET_POSTERIORLY_ROTATED_EARS	209	0.241779	1.22686	0.0427807	0.388862	1	3871	tags=34%, list=26%, signal=46%
HP_ABNORMALITY_OF_SKELETAL_MUSCLE_FIBER_SIZE	46	0.31876	1.22632	0.131148	0.389705	1	1975	tags=22%, list=14%, signal=25%
GOBP_DENDRITIC_SPINE_MORPHOGENESIS	40	0.324629	1.22603	0.14	0.389978	1	2565	tags=25%, list=18%, signal=30%
GOBP_ESTABLISHMENT_OF_PROTEIN_LOCALIZATION_TO_CHROMOSOME	24	0.3757	1.22589	0.174242	0.38996	1	2531	tags=38%, list=17%, signal=45%
GOBP_LIPID_MODIFICATION	155	0.252293	1.22581	0.0680851	0.389842	1	3355	tags=33%, list=23%, signal=42%
GOBP_NUCLEOSIDE_PHOSPHATE_BIOSYNTHETIC_PROCESS	231	0.245053	1.22564	0.0491803	0.389887	1	2908	tags=26%, list=20%, signal=32%
GOBP_MITOTIC_CYTOKINETIC_PROCESS	22	0.376556	1.22561	0.185984	0.389644	1	5021	tags=55%, list=34%, signal=83%
HP_ABNORMAL_FETAL_PHYSIOLOGY	175	0.253188	1.22543	0.0574163	0.389734	1	3573	tags=33%, list=24%, signal=43%
GOBP_REGULATION_OF_CELL_JUNCTION_ASSEMBLY	108	0.268729	1.22518	0.0842912	0.389967	1	615	tags=11%, list=4%, signal=12%
GOBP_PYRIDINE_NUCLEOTIDE_BIOSYNTHETIC_PROCESS	19	0.40266	1.22492	0.193154	0.390186	1	1844	tags=42%, list=13%, signal=48%
GOBP_KINETOCHORE_ASSEMBLY	18	0.404449	1.22452	0.180905	0.390703	1	1647	tags=28%, list=11%, signal=31%
GOBP_MESENCHYMAL_CELL_MIGRATION	22	0.381933	1.22447	0.201005	0.390473	1	1226	tags=23%, list=8%, signal=25%
HP_ABNORMALLY_FOLDED_HELIX	53	0.309079	1.22373	0.121212	0.391708	1	1497	tags=25%, list=10%, signal=27%
GOMF_LOW_DENSITY_LIPOPROTEIN_PARTICLE_RECEPTOR_BINDING	18	0.397407	1.22346	0.185279	0.391881	1	3334	tags=33%, list=23%, signal=43%
HP_FETAL_ANOMALY	358	0.230324	1.22261	0.0234375	0.393401	1	2546	tags=24%, list=17%, signal=28%
HP_APLASIA_HYPOPLASIA_OF_THE_UVULA	25	0.367655	1.22134	0.173797	0.395701	1	5225	tags=56%, list=36%, signal=87%
GOBP_CARBOHYDRATE_METABOLIC_PROCESS	447	0.227868	1.22126	0.019802	0.395563	1	2140	tags=19%, list=15%, signal=22%
GOBP_RIBONUCLEOSIDE_DIPHOSPHATE_METABOLIC_PROCESS	92	0.272628	1.22041	0.101399	0.397125	1	2407	tags=26%, list=16%, signal=31%
HP_KERATOSIS_PILARIS	16	0.415316	1.22014	0.217054	0.397386	1	1666	tags=25%, list=11%, signal=28%
GOBP_REGULATION_OF_DIGESTIVE_SYSTEM_PROCESS	23	0.378111	1.22014	0.168394	0.397081	1	360	tags=17%, list=2%, signal=18%
HP_ABNORMALITY_OF_RETINAL_PIGMENTATION	236	0.246325	1.2201	0.0611111	0.396853	1	3770	tags=32%, list=26%, signal=43%
GOBP_GLUCOSE_IMPORT	52	0.309916	1.22	0.123077	0.396742	1	2563	tags=29%, list=18%, signal=35%
HP_BLADDER_DIVERTICULUM	28	0.358308	1.21981	0.150943	0.396855	1	3159	tags=32%, list=22%, signal=41%
GOCC_PLATELET_ALPHA_GRANULE	68	0.292278	1.21933	0.132911	0.397537	1	2167	tags=25%, list=15%, signal=29%
HP_ABNORMAL_ANTIHELIX_MORPHOLOGY	25	0.367459	1.21903	0.18306	0.397853	1	1705	tags=32%, list=12%, signal=36%
GOCC_TELOMERASE_HOLOENZYME_COMPLEX	22	0.378832	1.21871	0.19084	0.398241	1	4190	tags=41%, list=29%, signal=57%
HP_ABNORMAL_CIRCULATING_CREATININE_CONCENTRATION	26	0.365714	1.21853	0.163636	0.398311	1	1606	tags=27%, list=11%, signal=30%
GOMF_HEXOSYLTRANSFERASE_ACTIVITY	128	0.258063	1.21821	0.0805861	0.39872	1	3485	tags=34%, list=24%, signal=45%
GOCC_ENDOPLASMIC_RETICULUM_TUBULAR_NETWORK	22	0.383777	1.21801	0.199468	0.398848	1	3269	tags=36%, list=22%, signal=47%
HP_ABNORMAL_BRAINSTEM_MORPHOLOGY	198	0.24863	1.21773	0.0340909	0.399099	1	3764	tags=32%, list=26%, signal=42%
HP_ABNORMAL_OVARIAN_PHYSIOLOGY	62	0.29377	1.21743	0.127389	0.399467	1	3761	tags=35%, list=26%, signal=48%
GOBP_RRNA_MODIFICATION	35	0.33576	1.21669	0.184987	0.400714	1	4531	tags=43%, list=31%, signal=62%
HP_PROTRUDING_TONGUE	31	0.34672	1.21621	0.194286	0.401433	1	1083	tags=19%, list=7%, signal=21%
GOBP_POSITIVE_REGULATION_OF_GLUCOSE_METABOLIC_PROCESS	30	0.341108	1.2162	0.188679	0.401149	1	1844	tags=23%, list=13%, signal=27%
GOBP_NERVE_DEVELOPMENT	39	0.32736	1.21617	0.165217	0.400899	1	2045	tags=26%, list=14%, signal=30%
GOBP_RIBOSE_PHOSPHATE_BIOSYNTHETIC_PROCESS	192	0.244323	1.21603	0.0533981	0.400894	1	3461	tags=30%, list=24%, signal=39%
HP_CONTRACTURES_OF_THE_JOINTS_OF_THE_UPPER_LIMBS	214	0.241594	1.21575	0.0394089	0.40114	1	3991	tags=37%, list=27%, signal=50%
GOMF_SYNTAXIN_BINDING	46	0.314476	1.21548	0.163077	0.401463	1	1948	tags=24%, list=13%, signal=28%
HP_POLYCYSTIC_KIDNEY_DYSPLASIA	39	0.336396	1.21545	0.168168	0.401226	1	2413	tags=36%, list=17%, signal=43%
GOBP_CELLULAR_RESPONSE_TO_CORTICOSTEROID_STIMULUS	41	0.321708	1.21539	0.175141	0.40105	1	809	tags=15%, list=6%, signal=15%
GOMF_NUCLEOCYTOPLASMIC_CARRIER_ACTIVITY	27	0.362482	1.21513	0.189702	0.401332	1	4714	tags=56%, list=32%, signal=82%
HP_ABNORMAL_CHOROID_MORPHOLOGY	118	0.26307	1.21507	0.0905172	0.401161	1	3777	tags=41%, list=26%, signal=54%
GOBP_DNA_METHYLATION	52	0.304175	1.21494	0.146497	0.401126	1	2569	tags=29%, list=18%, signal=35%
GOBP_GLYCOSYLATION	185	0.244204	1.21448	0.0576923	0.401817	1	3480	tags=32%, list=24%, signal=42%
HP_RECURRENT_PAROXYSMAL_HEADACHE	17	0.403669	1.21441	0.200993	0.401662	1	1532	tags=24%, list=10%, signal=26%
HP_SENSORY_AXONAL_NEUROPATHY	30	0.347971	1.21373	0.175824	0.40288	1	2822	tags=33%, list=19%, signal=41%
HP_RESPIRATORY_INSUFFICIENCY	412	0.22746	1.21296	0.046729	0.404272	1	3605	tags=32%, list=25%, signal=42%
GOBP_POSITIVE_REGULATION_BY_HOST_OF_VIRAL_PROCESS	18	0.401026	1.21259	0.186732	0.404662	1	4426	tags=44%, list=30%, signal=64%
HP_ABNORMALITY_OF_CHROMOSOME_STABILITY	49	0.310907	1.21258	0.172414	0.404391	1	2067	tags=24%, list=14%, signal=28%
GOBP_POSITIVE_REGULATION_OF_OXIDATIVE_STRESS_INDUCED_CELL_DEATH	17	0.417701	1.2124	0.227603	0.404452	1	2967	tags=29%, list=20%, signal=37%
GOBP_NEGATIVE_REGULATION_OF_GROWTH	166	0.24982	1.21209	0.0714286	0.404803	1	2418	tags=23%, list=17%, signal=28%
HP_COLORECTAL_POLYPOSIS	20	0.391034	1.21183	0.200501	0.405071	1	1651	tags=30%, list=11%, signal=34%
GOBP_INTRA_GOLGI_VESICLE_MEDIATED_TRANSPORT	30	0.3515	1.21176	0.201592	0.404924	1	2319	tags=27%, list=16%, signal=32%
GOBP_PRIMARY_ALCOHOL_METABOLIC_PROCESS	55	0.300617	1.2115	0.167173	0.405179	1	2734	tags=35%, list=19%, signal=42%
HP_ABNORMALITY_OF_THE_FONTANELLES_OR_CRANIAL_SUTURES	295	0.231526	1.2114	0.0509554	0.405104	1	3061	tags=28%, list=21%, signal=34%
GOBP_MICROTUBULE_ORGANIZING_CENTER_ORGANIZATION	132	0.259319	1.21054	0.09375	0.406636	1	3754	tags=28%, list=26%, signal=37%
HP_GRAY_MATTER_HETEROTOPIA	91	0.273571	1.21045	0.126667	0.406521	1	4104	tags=40%, list=28%, signal=55%
HP_HYPERREFLEXIA_IN_UPPER_LIMBS	18	0.389891	1.20997	0.193467	0.407234	1	1543	tags=22%, list=11%, signal=25%
HP_POOR_SPEECH	218	0.238193	1.20945	0.0425532	0.408021	1	3873	tags=32%, list=26%, signal=43%
GOBP_POSITIVE_REGULATION_OF_DENDRITE_MORPHOGENESIS	25	0.364118	1.20929	0.18408	0.408065	1	3709	tags=44%, list=25%, signal=59%
GOBP_PURINE_NUCLEOSIDE_MONOPHOSPHATE_METABOLIC_PROCESS	35	0.32968	1.20868	0.176638	0.4091	1	2903	tags=31%, list=20%, signal=39%
HP_PERIPHERAL_DEMYELINATION	33	0.336798	1.20806	0.177378	0.410184	1	2477	tags=36%, list=17%, signal=44%
GOBP_TRNA_5_END_PROCESSING	15	0.417831	1.20765	0.224256	0.410729	1	3482	tags=33%, list=24%, signal=44%
GOBP_DETERMINATION_OF_ADULT_LIFESPAN	17	0.400237	1.20739	0.214286	0.410962	1	3577	tags=53%, list=24%, signal=70%
HP_PERIPHERAL_AXONAL_NEUROPATHY	111	0.264235	1.20725	0.101504	0.411007	1	3675	tags=32%, list=25%, signal=43%
HP_FRECKLING	39	0.325845	1.20709	0.189759	0.41104	1	4085	tags=41%, list=28%, signal=57%
GOBP_REGULATION_OF_HETEROCHROMATIN_FORMATION	23	0.373145	1.20697	0.179028	0.411008	1	4704	tags=52%, list=32%, signal=77%
GOBP_DIGESTION	58	0.30012	1.20687	0.151604	0.410898	1	538	tags=14%, list=4%, signal=14%
HP_MYOGLOBINURIA	20	0.387825	1.20686	0.21	0.410602	1	2327	tags=35%, list=16%, signal=42%
HP_ABNORMALITY_OF_MALAR_BONES	161	0.249516	1.20681	0.0913044	0.410395	1	2569	tags=25%, list=18%, signal=31%
HP_ABNORMALITY_OF_THE_COMMON_COAGULATION_PATHWAY	49	0.314046	1.20679	0.190476	0.410154	1	2853	tags=37%, list=20%, signal=45%
GOBP_NEPHRON_MORPHOGENESIS	36	0.327531	1.20658	0.180516	0.410296	1	615	tags=22%, list=4%, signal=23%
GOBP_CARDIAC_ATRIUM_DEVELOPMENT	18	0.400184	1.20653	0.225728	0.410117	1	1953	tags=22%, list=13%, signal=26%
HP_NEOPLASM_OF_FATTY_TISSUE	31	0.341118	1.20617	0.180055	0.410593	1	3257	tags=42%, list=22%, signal=54%
GOBP_REGULATION_OF_MICROTUBULE_BASED_PROCESS	182	0.247671	1.20604	0.103286	0.410575	1	3530	tags=29%, list=24%, signal=38%
HP_ACHILLES_TENDON_CONTRACTURE	27	0.362064	1.20582	0.174731	0.410752	1	2411	tags=33%, list=16%, signal=40%
HP_BICORNUATE_UTERUS	34	0.335202	1.20541	0.171831	0.411395	1	3253	tags=38%, list=22%, signal=49%
GOBP_RRNA_CATABOLIC_PROCESS	20	0.390795	1.20534	0.193122	0.411249	1	3708	tags=40%, list=25%, signal=54%
HP_CEREBELLAR_HYPOPLASIA	317	0.230304	1.20514	0.0377359	0.411375	1	3347	tags=28%, list=23%, signal=36%
HP_NEOPLASM_OF_THE_COLON	71	0.287154	1.205	0.148867	0.411364	1	1651	tags=23%, list=11%, signal=25%
HP_REDUCED_CONSCIOUSNESS_CONFUSION	283	0.229543	1.20487	0.0526316	0.411384	1	3271	tags=32%, list=22%, signal=40%
GOBP_MICROTUBULE_DEPOLYMERIZATION	31	0.354355	1.20337	0.191781	0.414239	1	3123	tags=32%, list=21%, signal=41%
GOBP_CYTOPLASMIC_SEQUESTERING_OF_PROTEIN	19	0.39287	1.20322	0.234097	0.414235	1	2426	tags=32%, list=17%, signal=38%
GOBP_RESOLUTION_OF_MEIOTIC_RECOMBINATION_INTERMEDIATES	15	0.42315	1.20269	0.235751	0.415134	1	1556	tags=27%, list=11%, signal=30%
GOBP_MICROTUBULE_NUCLEATION	38	0.32525	1.20254	0.191667	0.415152	1	3387	tags=26%, list=23%, signal=34%
GOBP_SMALL_REGULATORY_NCRNA_3_END_PROCESSING	18	0.400274	1.2023	0.213777	0.415388	1	1841	tags=28%, list=13%, signal=32%
GOBP_NEPHRON_DEVELOPMENT	75	0.287314	1.20215	0.145907	0.415423	1	1251	tags=23%, list=9%, signal=25%
HP_SEVERELY_REDUCED_VISUAL_ACUITY	21	0.37391	1.20193	0.201635	0.415624	1	3761	tags=43%, list=26%, signal=58%
HP_UNILATERAL_RENAL_AGENESIS	54	0.30811	1.20149	0.144172	0.416232	1	1944	tags=24%, list=13%, signal=28%
HP_ABNORMAL_ILIUM_MORPHOLOGY	72	0.282268	1.20105	0.130293	0.416853	1	2867	tags=33%, list=20%, signal=41%
GOBP_CELL_MATRIX_ADHESION	150	0.250401	1.20094	0.0619469	0.416794	1	795	tags=13%, list=5%, signal=14%
HP_ABNORMALITY_OF_EXTRAPYRAMIDAL_MOTOR_FUNCTION	200	0.240688	1.20072	0.062201	0.416978	1	3450	tags=31%, list=24%, signal=40%
HP_BACK_PAIN	54	0.297885	1.20062	0.153846	0.416871	1	1427	tags=15%, list=10%, signal=16%
HP_NYCTALOPIA	124	0.256152	1.20057	0.0897436	0.416665	1	3202	tags=31%, list=22%, signal=40%
GOMF_OXIDOREDUCTASE_ACTIVITY_ACTING_ON_PAIRED_DONORS_WITH_INCORPORATION_OR_REDUCTION_OF_MOLECULAR_OXYGEN	97	0.270345	1.2005	0.129139	0.416517	1	2554	tags=24%, list=17%, signal=29%
HP_FUNCTIONAL_MOTOR_DEFICIT	343	0.228728	1.19999	0.0150376	0.417327	1	3326	tags=27%, list=23%, signal=34%
HP_ABNORMALITY_OF_FEMUR_MORPHOLOGY	196	0.245804	1.19976	0.0678733	0.417537	1	3068	tags=30%, list=21%, signal=37%
HP_MUSCLE_ABNORMALITY_RELATED_TO_MITOCHONDRIAL_DYSFUNCTION	57	0.298838	1.19962	0.161765	0.417556	1	4366	tags=44%, list=30%, signal=62%
HP_ABNORMAL_METACARPAL_MORPHOLOGY	119	0.259252	1.19935	0.122137	0.417804	1	3049	tags=29%, list=21%, signal=36%
GOMF_HISTONE_METHYLTRANSFERASE_ACTIVITY	52	0.306265	1.1993	0.153614	0.417616	1	2834	tags=33%, list=19%, signal=40%
GOMF_PROTEIN_C_TERMINUS_BINDING	150	0.250274	1.1993	0.0875576	0.41733	1	3379	tags=29%, list=23%, signal=37%
GOBP_CRISTAE_FORMATION	15	0.420183	1.19884	0.240196	0.417995	1	4760	tags=60%, list=33%, signal=89%
GOMF_PHOSPHATASE_ACTIVATOR_ACTIVITY	20	0.385012	1.19803	0.223684	0.419514	1	1008	tags=15%, list=7%, signal=16%
GOBP_INNER_EAR_RECEPTOR_CELL_STEREOCILIUM_ORGANIZATION	20	0.382582	1.1974	0.219949	0.420619	1	2967	tags=40%, list=20%, signal=50%
GOBP_ORGANIC_ACID_BIOSYNTHETIC_PROCESS	213	0.241156	1.19655	0.0594595	0.422172	1	3221	tags=33%, list=22%, signal=42%
HP_CUBITUS_VALGUS	31	0.331822	1.19637	0.182306	0.422264	1	3715	tags=35%, list=25%, signal=47%
HP_EXTERNAL_GENITAL_HYPOPLASIA	413	0.22379	1.19633	0.042735	0.42205	1	3901	tags=33%, list=27%, signal=43%
GOCC_DNA_REPAIR_COMPLEX	22	0.365864	1.19629	0.232911	0.421852	1	2183	tags=32%, list=15%, signal=37%
GOBP_G1_TO_G0_TRANSITION	16	0.407157	1.19569	0.22381	0.422838	1	2726	tags=38%, list=19%, signal=46%
HP_ABNORMAL_SHAPE_OF_THE_PALPEBRAL_FISSURE	44	0.316659	1.19524	0.174556	0.423593	1	5225	tags=55%, list=36%, signal=85%
HP_ABNORMAL_CIRCULATING_GLUTAMINE_FAMILY_AMINO_ACID_CONCENTRATION	16	0.410993	1.19518	0.229974	0.423422	1	171	tags=13%, list=1%, signal=13%
HP_ABNORMAL_CIRCULATING_PROTEIN_CONCENTRATION	427	0.222732	1.19509	0.021978	0.423298	1	2460	tags=24%, list=17%, signal=28%
GOBP_REGULATION_OF_OXIDOREDUCTASE_ACTIVITY	70	0.284219	1.19487	0.133333	0.423465	1	2786	tags=29%, list=19%, signal=35%
HP_UNDERDEVELOPED_SUPRAORBITAL_RIDGES	39	0.325712	1.19465	0.203966	0.423627	1	2595	tags=36%, list=18%, signal=44%
GOCC_RECYCLING_ENDOSOME_MEMBRANE	82	0.270533	1.19459	0.128028	0.423446	1	2493	tags=27%, list=17%, signal=32%
HP_INTESTINAL_FISTULA	23	0.369759	1.19435	0.209877	0.423693	1	1190	tags=22%, list=8%, signal=24%
HP_RETINAL_VASCULAR_TORTUOSITY	34	0.336068	1.19397	0.187328	0.424229	1	1636	tags=24%, list=11%, signal=26%
GOBP_RRNA_METHYLATION	24	0.362395	1.19379	0.210106	0.424346	1	4861	tags=42%, list=33%, signal=62%
HP_DISTAL_MUSCLE_WEAKNESS	138	0.253302	1.19378	0.099631	0.424077	1	2477	tags=23%, list=17%, signal=28%
HP_ABNORMALITY_OF_THE_MUSCULATURE_OF_THE_LIMBS	375	0.223748	1.19375	0.0298507	0.423852	1	3326	tags=26%, list=23%, signal=33%
GOMF_TRANSFERASE_ACTIVITY_TRANSFERRING_SULPHUR_CONTAINING_GROUPS	35	0.330598	1.19364	0.185676	0.423777	1	2453	tags=34%, list=17%, signal=41%
HP_LIPOATROPHY	43	0.316155	1.19346	0.181556	0.423916	1	1502	tags=23%, list=10%, signal=26%
HP_GENERALIZED_HYPERPIGMENTATION	29	0.337425	1.19309	0.18299	0.424434	1	2516	tags=31%, list=17%, signal=37%
HP_ABNORMAL_BLOOD_MONOVALENT_INORGANIC_CATION_CONCENTRATION	68	0.28436	1.19289	0.148265	0.424584	1	2607	tags=34%, list=18%, signal=41%
GOBP_RESPONSE_TO_METAL_ION	225	0.237856	1.19279	0.0478723	0.424499	1	2967	tags=27%, list=20%, signal=33%
GOBP_NEGATIVE_REGULATION_OF_NEURON_APOPTOTIC_PROCESS	92	0.277487	1.19268	0.112628	0.424416	1	1511	tags=17%, list=10%, signal=19%
HP_ABNORMALITY_OF_REFRACTION	474	0.218784	1.19267	0	0.42414	1	3310	tags=28%, list=23%, signal=35%
GOBP_HOMOLOGOUS_CHROMOSOME_SEGREGATION	37	0.327556	1.19239	0.189189	0.424459	1	2071	tags=30%, list=14%, signal=35%
GOBP_OOGENESIS	56	0.297689	1.1923	0.156923	0.424373	1	2071	tags=21%, list=14%, signal=25%
GOBP_ENDOSOME_TO_LYSOSOME_TRANSPORT_VIA_MULTIVESICULAR_BODY_SORTING_PATHWAY	16	0.412421	1.19206	0.246719	0.424616	1	5021	tags=63%, list=34%, signal=95%
HP_ABNORMALITY_OF_THE_BREAST	298	0.230544	1.1919	0.0392157	0.424687	1	3350	tags=31%, list=23%, signal=39%
GOBP_NEGATIVE_REGULATION_OF_NEURON_DEATH	143	0.251473	1.19137	0.0916335	0.425569	1	2774	tags=24%, list=19%, signal=29%
HP_APLASIA_HYPOPLASIA_OF_THE_PHALANGES_OF_THE_HAND	170	0.244372	1.19136	0.0987124	0.425296	1	3049	tags=29%, list=21%, signal=37%
GOCC_BRUSH_BORDER	59	0.287938	1.19129	0.158055	0.425159	1	3260	tags=31%, list=22%, signal=39%
GOBP_CARBOHYDRATE_TRANSPORT	106	0.261912	1.19079	0.135888	0.426016	1	2670	tags=25%, list=18%, signal=31%
GOBP_REGULATION_OF_CANONICAL_WNT_SIGNALING_PATHWAY	165	0.249564	1.19056	0.107623	0.426233	1	2200	tags=22%, list=15%, signal=25%
HP_RESTING_TREMOR	40	0.319388	1.19051	0.159884	0.42603	1	3675	tags=43%, list=25%, signal=57%
GOBP_ORGANELLE_LOCALIZATION	463	0.22172	1.19043	0.05	0.425911	1	2828	tags=23%, list=19%, signal=28%
HP_PIERRE_ROBIN_SEQUENCE	15	0.417077	1.19026	0.238208	0.426006	1	4242	tags=60%, list=29%, signal=84%
HP_ABNORMALITY_OF_BONE_MINERAL_DENSITY	404	0.22018	1.19002	0.037594	0.426253	1	3871	tags=35%, list=26%, signal=46%
GOBP_MITOCHONDRIAL_TRANSCRIPTION	17	0.392449	1.18983	0.193122	0.426374	1	1770	tags=24%, list=12%, signal=27%
GOBP_REGULATION_OF_RHO_PROTEIN_SIGNAL_TRANSDUCTION	60	0.296244	1.18981	0.17284	0.426105	1	1139	tags=18%, list=8%, signal=20%
HP_DYSARTHRIA	403	0.219977	1.18934	0.0454545	0.426878	1	3847	tags=31%, list=26%, signal=41%
HP_AMBIGUOUS_GENITALIA	64	0.288275	1.18906	0.171975	0.427138	1	3858	tags=42%, list=26%, signal=57%
GOCC_CULLIN_RING_UBIQUITIN_LIGASE_COMPLEX	148	0.24873	1.18903	0.0857143	0.426903	1	3990	tags=35%, list=27%, signal=48%
HP_STAGE_5_CHRONIC_KIDNEY_DISEASE	86	0.277672	1.18885	0.14652	0.427008	1	3823	tags=40%, list=26%, signal=53%
HP_EPISODIC_ATAXIA	16	0.404185	1.18868	0.227818	0.427091	1	1604	tags=19%, list=11%, signal=21%
HP_PHEOCHROMOCYTOMA	25	0.364336	1.18839	0.224181	0.42745	1	1772	tags=24%, list=12%, signal=27%
GOBP_TRANSEPITHELIAL_TRANSPORT	16	0.409713	1.18804	0.217172	0.427925	1	3019	tags=44%, list=21%, signal=55%
GOBP_REGULATION_OF_DNA_STRAND_ELONGATION	17	0.401468	1.18763	0.242353	0.42853	1	3510	tags=41%, list=24%, signal=54%
GOBP_VASCULAR_ASSOCIATED_SMOOTH_MUSCLE_CELL_MIGRATION	23	0.368685	1.18757	0.225888	0.428349	1	2189	tags=39%, list=15%, signal=46%
GOBP_ORGANIC_ANION_TRANSPORT	210	0.236352	1.18692	0.0769231	0.429492	1	2696	tags=27%, list=18%, signal=33%
GOBP_ONE_CARBON_METABOLIC_PROCESS	27	0.346334	1.18669	0.197436	0.42974	1	2934	tags=37%, list=20%, signal=46%
GOCC_SITE_OF_DNA_DAMAGE	101	0.260312	1.18653	0.130282	0.429776	1	4382	tags=43%, list=30%, signal=60%
HP_POSITIONAL_FOOT_DEFORMITY	295	0.226611	1.18652	0.037037	0.429506	1	4104	tags=37%, list=28%, signal=51%
HP_RECURRENT_FRACTURES	82	0.269544	1.18589	0.157895	0.430606	1	2044	tags=23%, list=14%, signal=27%
HP_OCULAR_ANTERIOR_SEGMENT_DYSGENESIS	231	0.233447	1.18573	0.0618557	0.430689	1	2453	tags=23%, list=17%, signal=27%
HP_ARTHRITIS	152	0.24751	1.18566	0.117409	0.430543	1	2053	tags=23%, list=14%, signal=27%
HP_LIMITED_ELBOW_MOVEMENT	99	0.262251	1.18538	0.121406	0.430802	1	3049	tags=31%, list=21%, signal=39%
GOBP_REGULATION_OF_SMALL_MOLECULE_METABOLIC_PROCESS	241	0.233219	1.18503	0.0467836	0.431303	1	2123	tags=22%, list=15%, signal=25%
HP_HYPERTENSIVE_RETINOPATHY	17	0.403669	1.18483	0.244019	0.431449	1	1532	tags=24%, list=10%, signal=26%
HP_ABNORMALITY_OF_HEPATOBILIARY_SYSTEM_PHYSIOLOGY	171	0.244568	1.18445	0.112195	0.431993	1	2797	tags=29%, list=19%, signal=35%
GOBP_NEGATIVE_REGULATION_OF_CARBOHYDRATE_METABOLIC_PROCESS	39	0.316518	1.18432	0.194286	0.431989	1	2767	tags=28%, list=19%, signal=35%
HP_ABNORMAL_ALDOLASE_LEVEL	17	0.397094	1.18429	0.243655	0.431749	1	3316	tags=41%, list=23%, signal=53%
HP_IMPAIRED_VIBRATORY_SENSATION	72	0.27637	1.18374	0.16	0.432685	1	2175	tags=24%, list=15%, signal=28%
HP_ABNORMAL_CEREBRAL_ARTERY_MORPHOLOGY	51	0.29682	1.18353	0.182099	0.432876	1	3052	tags=33%, list=21%, signal=42%
GOBP_TRABECULA_MORPHOGENESIS	28	0.350533	1.18346	0.214106	0.432715	1	1793	tags=32%, list=12%, signal=37%
GOMF_FAD_BINDING	33	0.33214	1.18287	0.228643	0.433715	1	2951	tags=30%, list=20%, signal=38%
GOMF_MICROTUBULE_BINDING	205	0.237722	1.18262	0.08	0.434	1	3043	tags=26%, list=21%, signal=32%
HP_ABNORMALITY_OF_THE_PITUITARY_GLAND	195	0.24222	1.18241	0.0921659	0.434153	1	3706	tags=35%, list=25%, signal=46%
GOBP_PROTEIN_LOCALIZATION_TO_MICROTUBULE	16	0.4137	1.18192	0.245098	0.435005	1	1538	tags=25%, list=11%, signal=28%
HP_SYNDACTYLY	286	0.228818	1.18192	0.0662252	0.434713	1	2584	tags=22%, list=18%, signal=26%
GOBP_ARGININE_METABOLIC_PROCESS	15	0.424049	1.18173	0.264484	0.434852	1	2663	tags=47%, list=18%, signal=57%
GOBP_PURINE_CONTAINING_COMPOUND_METABOLIC_PROCESS	371	0.22163	1.18087	0.0252101	0.436529	1	3515	tags=30%, list=24%, signal=38%
HP_LEUKODYSTROPHY	93	0.266968	1.18041	0.133588	0.437287	1	2525	tags=25%, list=17%, signal=30%
GOBP_POSITIVE_REGULATION_OF_GLUCOSE_TRANSMEMBRANE_TRANSPORT	32	0.330206	1.18017	0.18961	0.437483	1	2563	tags=31%, list=18%, signal=38%
GOBP_FACULTATIVE_HETEROCHROMATIN_FORMATION	28	0.346404	1.18001	0.233803	0.437556	1	4637	tags=43%, list=32%, signal=63%
GOBP_APOPTOTIC_PROCESS_INVOLVED_IN_DEVELOPMENT	20	0.37152	1.17996	0.223325	0.437394	1	1683	tags=30%, list=12%, signal=34%
HP_LETHARGY	151	0.240562	1.17966	0.0958333	0.437796	1	3381	tags=35%, list=23%, signal=45%
HP_HYPSARRHYTHMIA	141	0.251177	1.17906	0.0973451	0.438894	1	3728	tags=35%, list=25%, signal=47%
HP_MITOCHONDRIAL_MYOPATHY	43	0.313819	1.17884	0.171014	0.439074	1	1975	tags=23%, list=14%, signal=27%
GOBP_MITOTIC_CELL_CYCLE_PHASE_TRANSITION	395	0.222091	1.17876	0.056	0.438952	1	3507	tags=30%, list=24%, signal=39%
GOBP_DENDRITE_MORPHOGENESIS	88	0.270712	1.17865	0.16129	0.4389	1	2601	tags=24%, list=18%, signal=29%
HP_NEOPLASM_OF_THE_PERIPHERAL_NERVOUS_SYSTEM	52	0.297078	1.17855	0.175159	0.43885	1	1772	tags=19%, list=12%, signal=22%
HP_DISPROPORTIONATE_SHORT_LIMB_SHORT_STATURE	66	0.282176	1.1784	0.164596	0.438899	1	2882	tags=29%, list=20%, signal=36%
GOBP_PROTEIN_LOCALIZATION_TO_CYTOSKELETON	54	0.302271	1.17839	0.180758	0.438612	1	2471	tags=26%, list=17%, signal=31%
GOBP_COLLAGEN_BIOSYNTHETIC_PROCESS	29	0.345138	1.17829	0.218509	0.438572	1	819	tags=17%, list=6%, signal=18%
GOBP_GLOMERULUS_DEVELOPMENT	38	0.316717	1.17768	0.192201	0.439671	1	1182	tags=24%, list=8%, signal=26%
GOCC_INO80_COMPLEX	15	0.407248	1.17757	0.243902	0.439623	1	3242	tags=40%, list=22%, signal=51%
HP_ABNORMAL_VERTEBRAL_MORPHOLOGY	310	0.22509	1.1774	0.0657895	0.439712	1	4104	tags=38%, list=28%, signal=52%
GOBP_VASCULAR_ENDOTHELIAL_GROWTH_FACTOR_SIGNALING_PATHWAY	27	0.348906	1.1773	0.238342	0.439636	1	741	tags=22%, list=5%, signal=23%
GOBP_REGULATION_OF_TYPE_I_INTERFERON_MEDIATED_SIGNALING_PATHWAY	36	0.324715	1.17662	0.221239	0.440823	1	1848	tags=22%, list=13%, signal=25%
HP_SHUFFLING_GAIT	28	0.341827	1.17633	0.216495	0.441203	1	2722	tags=36%, list=19%, signal=44%
HP_FLEXION_CONTRACTURE_OF_DIGIT	223	0.233092	1.17633	0.0913706	0.440915	1	3901	tags=34%, list=27%, signal=45%
HP_LEFT_VENTRICULAR_HYPERTROPHY	54	0.29549	1.17622	0.17737	0.440842	1	1767	tags=20%, list=12%, signal=23%
HP_ANIRIDIA	38	0.32203	1.17533	0.188235	0.442536	1	2177	tags=26%, list=15%, signal=31%
HP_INFANTILE_ONSET	447	0.2183	1.17515	0.00909091	0.442656	1	3645	tags=31%, list=25%, signal=40%
GOBP_TRIGLYCERIDE_BIOSYNTHETIC_PROCESS	28	0.350948	1.17509	0.237952	0.442472	1	1053	tags=18%, list=7%, signal=19%
HP_MUSCLE_STIFFNESS	49	0.302353	1.175	0.198813	0.442429	1	2317	tags=27%, list=16%, signal=31%
GOBP_DICARBOXYLIC_ACID_TRANSPORT	55	0.289796	1.17496	0.198198	0.442212	1	3824	tags=38%, list=26%, signal=52%
HP_CORTICAL_DYSPLASIA	76	0.273334	1.17449	0.129139	0.442899	1	3606	tags=32%, list=25%, signal=42%
GOBP_TERPENOID_METABOLIC_PROCESS	46	0.306477	1.17428	0.204545	0.443049	1	4087	tags=46%, list=28%, signal=63%
GOBP_NEURON_PROJECTION_ORGANIZATION	63	0.283203	1.17302	0.172956	0.445627	1	2565	tags=22%, list=18%, signal=27%
GOBP_TRANSITION_METAL_ION_HOMEOSTASIS	112	0.255083	1.17296	0.0963855	0.445459	1	2774	tags=26%, list=19%, signal=32%
HP_RELATIVE_MACROCEPHALY	91	0.26583	1.17273	0.139706	0.445725	1	1837	tags=19%, list=13%, signal=21%
HP_HYPOVENTILATION	30	0.33932	1.17209	0.21671	0.446855	1	2861	tags=33%, list=20%, signal=41%
GOMF_METHYL_CPG_BINDING	19	0.378116	1.17197	0.239295	0.446845	1	2326	tags=37%, list=16%, signal=44%
HP_HYPOPLASIA_OF_THE_PONS	48	0.30252	1.17172	0.192982	0.447112	1	3682	tags=38%, list=25%, signal=50%
GOBP_REGULATION_OF_CYTOKINESIS	74	0.281512	1.17141	0.163009	0.4475	1	3057	tags=28%, list=21%, signal=36%
GOMF_EXONUCLEASE_ACTIVITY	79	0.2752	1.17118	0.166667	0.447739	1	3733	tags=38%, list=26%, signal=51%
GOMF_RNA_POLYMERASE_ACTIVITY	32	0.331282	1.17097	0.221607	0.447915	1	1957	tags=28%, list=13%, signal=32%
GOBP_CENTRAL_NERVOUS_SYSTEM_NEURON_DEVELOPMENT	43	0.312889	1.17091	0.179487	0.447735	1	3349	tags=33%, list=23%, signal=42%
GOCC_EARLY_ENDOSOME_MEMBRANE	144	0.251389	1.17089	0.134694	0.447505	1	2556	tags=24%, list=17%, signal=28%
HP_JUVENILE_ASEPTIC_NECROSIS	27	0.347036	1.17042	0.238961	0.448265	1	1340	tags=26%, list=9%, signal=28%
HP_OSTEOPOROSIS	190	0.238752	1.1703	0.107143	0.4482	1	2460	tags=25%, list=17%, signal=30%
GOBP_REPLICATIVE_SENESCENCE	15	0.404431	1.17019	0.246512	0.448151	1	233	tags=20%, list=2%, signal=20%
HP_DECREASED_CIRCULATING_CORTISOL_LEVEL	21	0.371599	1.17004	0.218509	0.448138	1	2516	tags=29%, list=17%, signal=34%
HP_ABNORMAL_PATTERN_OF_RESPIRATION	486	0.211538	1.16997	0.0185185	0.448005	1	1884	tags=18%, list=13%, signal=20%
HP_CLUBBING_OF_TOES	27	0.345878	1.16973	0.234667	0.448241	1	5225	tags=52%, list=36%, signal=81%
GOBP_RECEPTOR_MEDIATED_ENDOCYTOSIS	185	0.239515	1.16945	0.0966184	0.44857	1	1497	tags=16%, list=10%, signal=17%
HP_SHORT_CHIN	41	0.303484	1.16937	0.191136	0.448463	1	2896	tags=32%, list=20%, signal=39%
GOBP_REGULATION_OF_DNA_METABOLIC_PROCESS	462	0.216353	1.16934	0.026087	0.448248	1	4166	tags=35%, list=28%, signal=47%
HP_PROXIMAL_TUBULOPATHY	36	0.320511	1.16933	0.208108	0.447965	1	3381	tags=36%, list=23%, signal=47%
HP_SCHIZOPHRENIA	47	0.299642	1.16915	0.210526	0.448093	1	2722	tags=28%, list=19%, signal=34%
GOBP_RNA_POLYMERASE_II_PREINITIATION_COMPLEX_ASSEMBLY	52	0.296472	1.16891	0.202346	0.448331	1	1027	tags=12%, list=7%, signal=12%
GOBP_RETROGRADE_VESICLE_MEDIATED_TRANSPORT_GOLGI_TO_ENDOPLASMIC_RETICULUM	50	0.29199	1.16883	0.180982	0.44821	1	2660	tags=28%, list=18%, signal=34%
GOBP_MRNA_TRANSPORT	117	0.256816	1.16853	0.135135	0.44861	1	3823	tags=27%, list=26%, signal=37%
GOBP_NEGATIVE_REGULATION_OF_TRANSMEMBRANE_RECEPTOR_PROTEIN_SERINE_THREONINE_KINASE_SIGNALING_PATHWAY	99	0.257721	1.16853	0.153595	0.448315	1	2468	tags=22%, list=17%, signal=27%
HP_VISUAL_HALLUCINATIONS	17	0.394178	1.16827	0.241546	0.448633	1	3292	tags=41%, list=23%, signal=53%
HP_ATRIAL_ARRHYTHMIA	32	0.324461	1.16822	0.21608	0.448449	1	1642	tags=28%, list=11%, signal=32%
HP_INTELLECTUAL_DISABILITY_SEVERE	338	0.22348	1.1682	0.0942029	0.448202	1	3873	tags=32%, list=26%, signal=43%
HP_ABNORMALITY_OF_THE_HYPOTHALAMUS_PITUITARY_AXIS	244	0.229369	1.16816	0.0747126	0.447988	1	3761	tags=35%, list=26%, signal=46%
HP_IMPOTENCE	35	0.327571	1.16814	0.23822	0.447753	1	1772	tags=23%, list=12%, signal=26%
HP_JOINT_CONTRACTURES_INVOLVING_THE_JOINTS_OF_THE_FEET	24	0.357285	1.16796	0.233831	0.447862	1	3338	tags=42%, list=23%, signal=54%
HP_SPASTIC_PARAPLEGIA	104	0.259813	1.16793	0.157509	0.447634	1	4102	tags=38%, list=28%, signal=52%
HP_ABNORMALITY_OF_THE_VOICE	368	0.222698	1.16758	0.0461538	0.448128	1	3049	tags=26%, list=21%, signal=31%
GOBP_NEGATIVE_REGULATION_OF_FATTY_ACID_METABOLIC_PROCESS	21	0.367442	1.16717	0.256345	0.4488	1	2557	tags=29%, list=17%, signal=35%
GOMF_NUCLEOBASE_CONTAINING_COMPOUND_TRANSMEMBRANE_TRANSPORTER_ACTIVITY	40	0.317378	1.16713	0.213333	0.448597	1	2775	tags=35%, list=19%, signal=43%
GOBP_NUCLEOSIDE_DIPHOSPHATE_METABOLIC_PROCESS	104	0.259929	1.16711	0.140893	0.448346	1	3052	tags=30%, list=21%, signal=37%
GOBP_NEGATIVE_REGULATION_OF_MITOTIC_CELL_CYCLE_PHASE_TRANSITION	164	0.241033	1.16634	0.111702	0.449866	1	3507	tags=33%, list=24%, signal=43%
HP_JOINT_HYPERMOBILITY	295	0.226956	1.16616	0.0728477	0.449983	1	2710	tags=23%, list=19%, signal=28%
GOBP_WATER_SOLUBLE_VITAMIN_METABOLIC_PROCESS	51	0.295439	1.16588	0.213415	0.45034	1	3103	tags=35%, list=21%, signal=45%
GOCC_MRNA_CLEAVAGE_FACTOR_COMPLEX	18	0.386472	1.16577	0.2575	0.450246	1	1528	tags=22%, list=10%, signal=25%
HP_BREAST_HYPOPLASIA	22	0.369747	1.1656	0.223684	0.450353	1	1644	tags=27%, list=11%, signal=31%
GOMF_CERAMIDE_BINDING	18	0.395423	1.1655	0.265403	0.4503	1	899	tags=17%, list=6%, signal=18%
GOBP_RNA_EXPORT_FROM_NUCLEUS	80	0.267646	1.16455	0.163934	0.452217	1	4751	tags=38%, list=32%, signal=55%
HP_ABNORMAL_ECHOCARDIOGRAM	15	0.407647	1.16436	0.274038	0.452321	1	1836	tags=40%, list=13%, signal=46%
GOBP_REGULATION_OF_DENDRITIC_SPINE_MORPHOGENESIS	30	0.328287	1.16425	0.224868	0.452269	1	2565	tags=27%, list=18%, signal=32%
HP_CONGENITAL_CONTRACTURE	99	0.260092	1.16363	0.147059	0.453404	1	2452	tags=24%, list=17%, signal=29%
GOBP_NEGATIVE_REGULATION_OF_ATP_METABOLIC_PROCESS	18	0.395057	1.16352	0.266187	0.453387	1	2382	tags=39%, list=16%, signal=46%
HP_ASTIGMATISM	170	0.240413	1.16229	0.108696	0.455996	1	2687	tags=24%, list=18%, signal=29%
GOBP_REGULATION_OF_CELL_SIZE	123	0.252581	1.16221	0.155378	0.455895	1	2106	tags=18%, list=14%, signal=21%
HP_ABNORMAL_GLUCOSE_HOMEOSTASIS	438	0.214412	1.1622	0.0265487	0.455625	1	3570	tags=33%, list=24%, signal=42%
HP_APLASIA_HYPOPLASIA_OF_THE_SKIN	139	0.247033	1.16213	0.125	0.455492	1	2882	tags=23%, list=20%, signal=28%
HP_FACIAL_HEMANGIOMA	18	0.382012	1.16202	0.256659	0.455451	1	1083	tags=28%, list=7%, signal=30%
GOBP_NEUTRAL_AMINO_ACID_TRANSPORT	32	0.327242	1.16197	0.217033	0.455285	1	4583	tags=50%, list=31%, signal=73%
GOBP_BONE_GROWTH	15	0.403315	1.16174	0.232911	0.455485	1	1501	tags=27%, list=10%, signal=30%
GOMF_L_AMINO_ACID_TRANSMEMBRANE_TRANSPORTER_ACTIVITY	36	0.30761	1.16172	0.230978	0.45526	1	1454	tags=22%, list=10%, signal=25%
GOBP_PHOSPHATIDIC_ACID_METABOLIC_PROCESS	28	0.345451	1.16142	0.235751	0.45565	1	4119	tags=43%, list=28%, signal=60%
GOBP_POSITIVE_REGULATION_OF_CELLULAR_CARBOHYDRATE_METABOLIC_PROCESS	38	0.315403	1.16126	0.224784	0.455725	1	1982	tags=24%, list=14%, signal=27%
HP_IMPAIRED_PAIN_SENSATION	47	0.303241	1.16111	0.200627	0.455779	1	3492	tags=38%, list=24%, signal=50%
GOBP_CELLULAR_KETONE_METABOLIC_PROCESS	139	0.242414	1.16075	0.159184	0.456322	1	3017	tags=31%, list=21%, signal=39%
GOBP_NON_MEMBRANE_BOUNDED_ORGANELLE_ASSEMBLY	332	0.219625	1.16072	0.0818713	0.456096	1	2435	tags=19%, list=17%, signal=22%
GOCC_ORGANELLAR_RIBOSOME	89	0.260849	1.16062	0.156997	0.456024	1	3899	tags=33%, list=27%, signal=44%
HP_MULTIPLE_RENAL_CYSTS	37	0.32251	1.16037	0.198413	0.456335	1	1010	tags=16%, list=7%, signal=17%
HP_ABNORMALITY_OF_THE_BILIARY_SYSTEM	294	0.223304	1.16028	0.0769231	0.456253	1	2521	tags=24%, list=17%, signal=29%
HP_ABNORMAL_MORPHOLOGY_OF_THE_CONJUNCTIVAL_VASCULATURE	21	0.368507	1.15976	0.245823	0.457201	1	4085	tags=38%, list=28%, signal=53%
GOBP_NUCLEOLAR_LARGE_RRNA_TRANSCRIPTION_BY_RNA_POLYMERASE_I	18	0.381805	1.15881	0.266169	0.459127	1	3770	tags=39%, list=26%, signal=52%
HP_SHORT_LONG_BONE	175	0.236398	1.1586	0.111111	0.459301	1	2569	tags=26%, list=18%, signal=32%
HP_MYOCLONIC_SEIZURE	130	0.245668	1.15844	0.115702	0.459332	1	3977	tags=36%, list=27%, signal=49%
HP_ABNORMALITY_OF_THE_CEREBROSPINAL_FLUID	416	0.214727	1.15828	0.034188	0.459381	1	3777	tags=33%, list=26%, signal=43%
HP_ABNORMALITY_OF_PAIN_SENSATION	63	0.282639	1.15774	0.19802	0.460382	1	3049	tags=29%, list=21%, signal=36%
HP_PROGRESSIVE_SPASTICITY	24	0.356184	1.15757	0.242424	0.460464	1	3484	tags=42%, list=24%, signal=55%
GOBP_FOREBRAIN_CELL_MIGRATION	32	0.327956	1.15737	0.214876	0.46062	1	900	tags=19%, list=6%, signal=20%
GOBP_CELLULAR_CARBOHYDRATE_CATABOLIC_PROCESS	35	0.319576	1.15714	0.232984	0.46083	1	3840	tags=40%, list=26%, signal=54%
HP_DIMINISHED_MOVEMENT	45	0.299752	1.15705	0.246418	0.460803	1	3427	tags=31%, list=23%, signal=41%
HP_POLYHYDRAMNIOS	167	0.235751	1.15701	0.12037	0.460613	1	2542	tags=25%, list=17%, signal=29%
GOBP_PYRIMIDINE_NUCLEOSIDE_MONOPHOSPHATE_METABOLIC_PROCESS	19	0.372707	1.15637	0.240385	0.46176	1	1449	tags=26%, list=10%, signal=29%
HP_ABNORMAL_PERIPHERAL_MYELINATION	73	0.270045	1.15635	0.178218	0.461517	1	2477	tags=27%, list=17%, signal=33%
HP_SPINAL_DYSRAPHISM	124	0.249866	1.15601	0.154812	0.46206	1	3362	tags=35%, list=23%, signal=46%
HP_SCAPULAR_WINGING	53	0.28813	1.1552	0.175227	0.463711	1	3269	tags=30%, list=22%, signal=39%
GOBP_ESTABLISHMENT_OF_ORGANELLE_LOCALIZATION	359	0.217222	1.15482	0.0676692	0.464371	1	3851	tags=31%, list=26%, signal=41%
HP_DEVIATION_OF_THE_HAND_OR_OF_FINGERS_OF_THE_HAND	347	0.216869	1.15476	0.05	0.464219	1	2596	tags=23%, list=18%, signal=27%
GOBP_POSITIVE_REGULATION_OF_MICROTUBULE_POLYMERIZATION_OR_DEPOLYMERIZATION	28	0.338699	1.15456	0.225464	0.464415	1	2652	tags=25%, list=18%, signal=30%
GOBP_ORGANIC_ACID_TRANSMEMBRANE_TRANSPORT	100	0.255533	1.15454	0.164234	0.464155	1	2182	tags=23%, list=15%, signal=27%
GOBP_CELL_JUNCTION_ORGANIZATION	381	0.219498	1.15414	0.0378788	0.464829	1	1763	tags=16%, list=12%, signal=18%
GOBP_INCLUSION_BODY_ASSEMBLY	19	0.376812	1.1539	0.255155	0.465108	1	1692	tags=26%, list=12%, signal=30%
HP_ABNORMAL_ILEUM_MORPHOLOGY	52	0.292632	1.15384	0.204893	0.464942	1	2102	tags=25%, list=14%, signal=29%
GOMF_SODIUM_ION_TRANSMEMBRANE_TRANSPORTER_ACTIVITY	58	0.282738	1.15355	0.198795	0.465334	1	1309	tags=17%, list=9%, signal=19%
HP_EXANTHEM	20	0.368889	1.15313	0.289604	0.466051	1	2499	tags=40%, list=17%, signal=48%
GOBP_ENDODERM_DEVELOPMENT	48	0.294233	1.153	0.218935	0.466072	1	3085	tags=31%, list=21%, signal=39%
HP_THORACIC_HYPOPLASIA	93	0.262183	1.15291	0.171756	0.465977	1	3871	tags=43%, list=26%, signal=58%
GOBP_CELLULAR_RESPONSE_TO_CADMIUM_ION	28	0.33427	1.15271	0.255319	0.46614	1	2967	tags=32%, list=20%, signal=40%
HP_MOTOR_AXONAL_NEUROPATHY	28	0.333121	1.15262	0.244624	0.466089	1	4410	tags=46%, list=30%, signal=66%
HP_SPINAL_RIGIDITY	36	0.313569	1.15226	0.249351	0.466635	1	2039	tags=31%, list=14%, signal=35%
GOBP_REGULATION_OF_CELL_ADHESION_MEDIATED_BY_INTEGRIN	35	0.31802	1.15222	0.233618	0.466423	1	543	tags=17%, list=4%, signal=18%
HP_ABNORMALITY_OF_BLOOD_CIRCULATION	250	0.225689	1.15194	0.0837989	0.466799	1	2250	tags=20%, list=15%, signal=23%
GOMF_VITAMIN_TRANSMEMBRANE_TRANSPORTER_ACTIVITY	18	0.377669	1.15155	0.26	0.46743	1	990	tags=22%, list=7%, signal=24%
GOBP_ORGANOPHOSPHATE_BIOSYNTHETIC_PROCESS	481	0.212354	1.15107	0.037037	0.468338	1	3461	tags=28%, list=24%, signal=36%
HP_ABNORMALITY_OF_FEMALE_EXTERNAL_GENITALIA	110	0.250436	1.15087	0.164912	0.468528	1	3105	tags=30%, list=21%, signal=38%
HP_ABNORMAL_SHAPE_OF_THE_OCCIPUT	89	0.262398	1.15081	0.166667	0.468365	1	2595	tags=29%, list=18%, signal=35%
GOMF_GROWTH_FACTOR_BINDING	81	0.271663	1.15066	0.202055	0.468429	1	2498	tags=26%, list=17%, signal=31%
GOBP_REGULATION_OF_DOUBLE_STRAND_BREAK_REPAIR	122	0.252568	1.15052	0.160338	0.468454	1	3837	tags=35%, list=26%, signal=47%
GOBP_MITOCHONDRIAL_CALCIUM_ION_HOMEOSTASIS	22	0.354849	1.15043	0.237037	0.468368	1	4745	tags=55%, list=32%, signal=81%
HP_ABNORMAL_METAPHYSEAL_TRABECULATION	20	0.370133	1.15038	0.240099	0.468191	1	1962	tags=25%, list=13%, signal=29%
HP_LOSS_OF_ABILITY_TO_WALK	33	0.326473	1.15014	0.239316	0.468482	1	3229	tags=30%, list=22%, signal=39%
HP_ABNORMALITY_OF_PELVIC_GIRDLE_BONE_MORPHOLOGY	459	0.214539	1.15007	0.0280374	0.468338	1	3049	tags=27%, list=21%, signal=33%
HP_THORACIC_SCOLIOSIS	28	0.333926	1.15005	0.247911	0.468088	1	728	tags=18%, list=5%, signal=19%
GOBP_VIRION_ASSEMBLY	34	0.319136	1.15004	0.22409	0.467817	1	1806	tags=18%, list=12%, signal=20%
GOBP_POLY_A_PLUS_MRNA_EXPORT_FROM_NUCLEUS	17	0.383516	1.14981	0.270557	0.468086	1	3210	tags=29%, list=22%, signal=38%
GOBP_CELL_REDOX_HOMEOSTASIS	36	0.321501	1.1497	0.259259	0.468028	1	3524	tags=42%, list=24%, signal=55%
HP_HIGH_FOREHEAD	248	0.225899	1.14896	0.114754	0.469545	1	3656	tags=31%, list=25%, signal=41%
HP_MULTIFOCAL_EPILEPTIFORM_DISCHARGES	72	0.271876	1.1488	0.182131	0.469626	1	3606	tags=35%, list=25%, signal=46%
HP_ABNORMALITIES_OF_PLACENTA_OR_UMBILICAL_CORD	61	0.285306	1.1485	0.2	0.470058	1	2460	tags=30%, list=17%, signal=35%
GOBP_NEGATIVE_REGULATION_OF_MONONUCLEAR_CELL_MIGRATION	18	0.376914	1.14822	0.268354	0.470398	1	793	tags=22%, list=5%, signal=23%
GOCC_TRICARBOXYLIC_ACID_CYCLE_ENZYME_COMPLEX	15	0.396482	1.14687	0.290168	0.473279	1	3780	tags=40%, list=26%, signal=54%
HP_ABNORMAL_PLATELET_FUNCTION	45	0.306472	1.14662	0.246246	0.473614	1	2648	tags=27%, list=18%, signal=32%
HP_PROTUBERANT_ABDOMEN	23	0.350296	1.14661	0.248649	0.47334	1	993	tags=13%, list=7%, signal=14%
HP_SHORT_THORAX	24	0.343251	1.14654	0.245192	0.473207	1	4345	tags=50%, list=30%, signal=71%
GOCC_NEUROMUSCULAR_JUNCTION	41	0.304365	1.14624	0.221239	0.473619	1	805	tags=15%, list=6%, signal=15%
GOBP_POSTSYNAPSE_ORGANIZATION	98	0.258424	1.14621	0.151625	0.473408	1	2318	tags=20%, list=16%, signal=24%
HP_HYPEROSTOSIS	43	0.302862	1.146	0.224242	0.473642	1	4085	tags=37%, list=28%, signal=51%
GOBP_TIGHT_JUNCTION_ORGANIZATION	41	0.302888	1.14577	0.25	0.473919	1	3697	tags=34%, list=25%, signal=46%
GOBP_NEURON_PROJECTION_EXTENSION	103	0.25773	1.14541	0.170819	0.474521	1	1239	tags=15%, list=8%, signal=16%
HP_HYDROPS_FETALIS	88	0.259637	1.14516	0.192171	0.474817	1	2503	tags=27%, list=17%, signal=33%
GOBP_REGULATION_OF_VASCULAR_PERMEABILITY	27	0.338675	1.1451	0.240437	0.474674	1	2195	tags=30%, list=15%, signal=35%
GOBP_CELLULAR_TRANSITION_METAL_ION_HOMEOSTASIS	87	0.260362	1.14473	0.188272	0.475199	1	1485	tags=18%, list=10%, signal=20%
GOBP_RECEPTOR_INTERNALIZATION	82	0.265983	1.14459	0.181518	0.475254	1	2714	tags=23%, list=19%, signal=28%
GOBP_CELLULAR_POLYSACCHARIDE_CATABOLIC_PROCESS	16	0.385442	1.14457	0.273839	0.475	1	1871	tags=31%, list=13%, signal=36%
GOBP_MORPHOGENESIS_OF_EMBRYONIC_EPITHELIUM	92	0.257265	1.14456	0.188192	0.474727	1	2453	tags=26%, list=17%, signal=31%
HP_NARROW_FOREHEAD	114	0.248117	1.14409	0.177122	0.47557	1	4067	tags=39%, list=28%, signal=54%
HP_JOINT_CONTRACTURE_OF_THE_HAND	169	0.236647	1.14396	0.147465	0.475571	1	3991	tags=37%, list=27%, signal=51%
GOBP_REGULATION_OF_MEGAKARYOCYTE_DIFFERENTIATION	20	0.361809	1.1438	0.263566	0.475675	1	2455	tags=25%, list=17%, signal=30%
HP_ABNORMAL_PONS_MORPHOLOGY	71	0.269362	1.14375	0.226667	0.4755	1	3907	tags=38%, list=27%, signal=52%
GOBP_TUBE_FORMATION	102	0.253974	1.14286	0.184502	0.47738	1	2453	tags=25%, list=17%, signal=30%
HP_CEREBRAL_VISUAL_IMPAIRMENT	160	0.236771	1.14265	0.165939	0.477625	1	3706	tags=33%, list=25%, signal=44%
GOBP_NEGATIVE_REGULATION_OF_SMALL_GTPASE_MEDIATED_SIGNAL_TRANSDUCTION	41	0.305685	1.14235	0.24918	0.47805	1	1405	tags=20%, list=10%, signal=22%
HP_ULNAR_DEVIATION_OF_THE_HAND_OR_OF_FINGERS_OF_THE_HAND	29	0.339535	1.14226	0.252778	0.477979	1	1684	tags=24%, list=12%, signal=27%
HP_INCREASED_MUSCLE_LIPID_CONTENT	22	0.350102	1.14183	0.258974	0.478724	1	3037	tags=41%, list=21%, signal=52%
GOMF_PRENYLTRANSFERASE_ACTIVITY	17	0.387532	1.14172	0.272727	0.478692	1	3788	tags=47%, list=26%, signal=63%
GOMF_RIBONUCLEASE_ACTIVITY	112	0.251126	1.14147	0.161157	0.478967	1	3186	tags=29%, list=22%, signal=37%
HP_SKIN_VESICLE	22	0.357521	1.14144	0.286385	0.478723	1	2701	tags=27%, list=18%, signal=33%
HP_BROAD_FOOT	24	0.347763	1.1414	0.287105	0.478542	1	562	tags=17%, list=4%, signal=17%
HP_ABNORMALITY_OF_MUSCLE_SIZE	488	0.207913	1.14139	0.0561798	0.478274	1	2477	tags=21%, list=17%, signal=24%
HP_PROGRESSIVE_GAIT_ATAXIA	18	0.368558	1.14127	0.280702	0.478264	1	2101	tags=33%, list=14%, signal=39%
HP_APLASIA_HYPOPLASIA_OF_THE_NAILS	171	0.236364	1.14125	0.144279	0.478031	1	1754	tags=17%, list=12%, signal=19%
HP_BULBOUS_NOSE	133	0.244854	1.14094	0.190476	0.478493	1	3361	tags=29%, list=23%, signal=38%
HP_ROUND_FACE	76	0.264105	1.14092	0.200647	0.47825	1	1735	tags=18%, list=12%, signal=21%
HP_CONICAL_TOOTH	28	0.340994	1.14037	0.276712	0.479226	1	2316	tags=29%, list=16%, signal=34%
HP_HEADACHE	209	0.229345	1.13995	0.144231	0.479963	1	3376	tags=30%, list=23%, signal=39%
HP_ABNORMAL_METABOLIC_BRAIN_IMAGING_BY_MRS	28	0.331245	1.13989	0.25964	0.479806	1	3527	tags=39%, list=24%, signal=52%
HP_NEOPLASM_BY_HISTOLOGY	263	0.223165	1.13987	0.0987654	0.479584	1	1848	tags=18%, list=13%, signal=20%
HP_AORTIC_REGURGITATION	66	0.27276	1.13964	0.206704	0.479844	1	2542	tags=26%, list=17%, signal=31%
HP_ABNORMALITY_OF_FIBULA_MORPHOLOGY	29	0.327758	1.1395	0.252747	0.479876	1	2700	tags=31%, list=18%, signal=38%
GOBP_CYTOKINETIC_PROCESS	37	0.323381	1.13902	0.273585	0.480742	1	5021	tags=51%, list=34%, signal=78%
HP_ABNORMALITY_OF_THE_UMBILICAL_CORD	34	0.311889	1.13884	0.242075	0.480968	1	1497	tags=21%, list=10%, signal=23%
HP_HAMARTOMA	64	0.279922	1.13877	0.229102	0.480842	1	1772	tags=20%, list=12%, signal=23%
HP_INCREASED_SUSCEPTIBILITY_TO_FRACTURES	150	0.23733	1.13852	0.143519	0.481164	1	2468	tags=23%, list=17%, signal=28%
HP_ABNORMALITY_OF_THE_BASAL_GANGLIA	181	0.232265	1.13809	0.117647	0.4819	1	3946	tags=34%, list=27%, signal=46%
HP_VAGINAL_FISTULA	21	0.354648	1.13765	0.273171	0.482713	1	4403	tags=48%, list=30%, signal=68%
GOBP_NUCLEAR_TRANSCRIBED_MRNA_CATABOLIC_PROCESS_EXONUCLEOLYTIC	19	0.365492	1.13717	0.283544	0.483614	1	4073	tags=47%, list=28%, signal=66%
GOBP_APICAL_JUNCTION_ASSEMBLY	42	0.303698	1.13673	0.221893	0.48439	1	3697	tags=36%, list=25%, signal=48%
HP_GENERALIZED_ONSET_MOTOR_SEIZURE	126	0.243086	1.1366	0.21097	0.484448	1	3977	tags=34%, list=27%, signal=46%
GOBP_MITOCHONDRIAL_RESPIRATORY_CHAIN_COMPLEX_ASSEMBLY	92	0.258721	1.1364	0.192308	0.484644	1	3381	tags=28%, list=23%, signal=37%
HP_KYPHOSIS	368	0.213417	1.13605	0.0944882	0.48525	1	3356	tags=28%, list=23%, signal=35%
GOBP_NEGATIVE_REGULATION_OF_PHOSPHORUS_METABOLIC_PROCESS	327	0.214992	1.13575	0.0955882	0.485651	1	2418	tags=19%, list=17%, signal=23%
GOCC_METHYLTRANSFERASE_COMPLEX	90	0.253738	1.13546	0.216783	0.486101	1	2806	tags=26%, list=19%, signal=31%
HP_SMALL_FACE	139	0.238226	1.13528	0.170833	0.486263	1	3881	tags=34%, list=27%, signal=46%
HP_ABNORMAL_CIRCULATING_GONADOTROPIN_CONCENTRATION	50	0.284343	1.13482	0.233918	0.487026	1	2177	tags=24%, list=15%, signal=28%
GOBP_MITOTIC_SISTER_CHROMATID_COHESION	25	0.338691	1.13469	0.276923	0.487057	1	4079	tags=44%, list=28%, signal=61%
HP_ABNORMALITY_OF_THE_TARSAL_BONES	84	0.260556	1.13455	0.194346	0.487111	1	4242	tags=38%, list=29%, signal=53%
HP_MENINGOCELE	35	0.313135	1.13446	0.272727	0.487032	1	3485	tags=43%, list=24%, signal=56%
GOMF_2_IRON_2_SULFUR_CLUSTER_BINDING	21	0.363449	1.13382	0.289474	0.48828	1	3330	tags=33%, list=23%, signal=43%
HP_BIFID_SCROTUM	17	0.38631	1.13368	0.287411	0.488361	1	2542	tags=35%, list=17%, signal=43%
HP_DIFFICULTY_WALKING	195	0.228254	1.13363	0.129534	0.488181	1	3326	tags=27%, list=23%, signal=35%
HP_HYPERTROPHIC_CARDIOMYOPATHY	214	0.225512	1.13358	0.126437	0.488007	1	3381	tags=28%, list=23%, signal=35%
GOBP_MRNA_3_END_PROCESSING	54	0.283291	1.13348	0.206897	0.487946	1	3296	tags=30%, list=23%, signal=38%
GOCC_MICROBODY_MEMBRANE	56	0.28264	1.13344	0.232493	0.487775	1	2521	tags=27%, list=17%, signal=32%
GOBP_HINDBRAIN_DEVELOPMENT	84	0.25945	1.13325	0.200647	0.487959	1	2492	tags=26%, list=17%, signal=31%
HP_ABNORMALITY_OF_THE_CURVATURE_OF_THE_CORNEA	245	0.22143	1.13312	0.130952	0.48796	1	3901	tags=31%, list=27%, signal=42%
HP_OPTIC_DISC_PALLOR	121	0.244072	1.133	0.150794	0.48797	1	3560	tags=31%, list=24%, signal=40%
HP_HYPOPLASIA_OF_PENIS	304	0.217036	1.13293	0.075188	0.487858	1	3858	tags=32%, list=26%, signal=42%
GOBP_OLEFINIC_COMPOUND_METABOLIC_PROCESS	77	0.266769	1.13272	0.210863	0.488075	1	2428	tags=26%, list=17%, signal=31%
GOBP_REGULATION_OF_ACTIN_CYTOSKELETON_REORGANIZATION	31	0.319358	1.13269	0.271233	0.487845	1	2498	tags=19%, list=17%, signal=23%
GOBP_NEGATIVE_REGULATION_OF_CHEMOTAXIS	38	0.311839	1.13253	0.245478	0.487943	1	914	tags=18%, list=6%, signal=20%
GOMF_PHOSPHOTRANSFERASE_ACTIVITY_PHOSPHATE_GROUP_AS_ACCEPTOR	31	0.316673	1.13253	0.261658	0.48765	1	3461	tags=39%, list=24%, signal=51%
HP_ABNORMAL_CRY	33	0.316827	1.13249	0.247126	0.487467	1	3645	tags=36%, list=25%, signal=48%
HP_ALOPECIA_OF_SCALP	24	0.34693	1.13242	0.287958	0.487313	1	1591	tags=25%, list=11%, signal=28%
GOCC_CELL_PROJECTION_MEMBRANE	202	0.227533	1.13238	0.164384	0.487139	1	2443	tags=21%, list=17%, signal=25%
HP_EXERTIONAL_DYSPNEA	61	0.277768	1.13204	0.213836	0.487677	1	1883	tags=20%, list=13%, signal=22%
GOBP_NEGATIVE_REGULATION_OF_SIGNALING_RECEPTOR_ACTIVITY	23	0.351201	1.13195	0.279255	0.487595	1	2349	tags=35%, list=16%, signal=41%
HP_DERMAL_ATROPHY	75	0.267448	1.13179	0.227425	0.487685	1	1755	tags=17%, list=12%, signal=20%
HP_EMG_MYOPATHIC_ABNORMALITIES	70	0.269548	1.13167	0.204152	0.487697	1	2237	tags=26%, list=15%, signal=30%
GOCC_CUL3_RING_UBIQUITIN_LIGASE_COMPLEX	33	0.318457	1.13159	0.239011	0.487606	1	4823	tags=45%, list=33%, signal=68%
GOBP_REGULATION_OF_CHOLESTEROL_BIOSYNTHETIC_PROCESS	15	0.402908	1.13152	0.315789	0.487481	1	3849	tags=53%, list=26%, signal=72%
HP_MICROPENIS	166	0.233198	1.13143	0.178744	0.487416	1	3770	tags=34%, list=26%, signal=45%
GOBP_RESPONSE_TO_ACETYLCHOLINE	16	0.386071	1.13138	0.281407	0.487252	1	1967	tags=25%, list=13%, signal=29%
HP_ABNORMAL_TALUS_MORPHOLOGY	47	0.290656	1.13134	0.255814	0.487045	1	4242	tags=43%, list=29%, signal=60%
HP_DELAYED_PUBERTY	118	0.244331	1.1309	0.182927	0.487839	1	3937	tags=35%, list=27%, signal=47%
GOBP_SIGNAL_TRANSDUCTION_IN_RESPONSE_TO_DNA_DAMAGE	164	0.235844	1.13066	0.172414	0.488136	1	2888	tags=27%, list=20%, signal=33%
GOBP_DNA_TEMPLATED_TRANSCRIPTION_INITIATION	121	0.241247	1.1305	0.155039	0.488206	1	1382	tags=11%, list=9%, signal=12%
GOBP_RNA_SURVEILLANCE	16	0.381127	1.13005	0.315663	0.488993	1	3708	tags=44%, list=25%, signal=59%
HP_SOMATIC_SENSORY_DYSFUNCTION	265	0.219463	1.12999	0.11413	0.488817	1	2518	tags=23%, list=17%, signal=27%
GOMF_PROTEIN_PHOSPHATASE_ACTIVATOR_ACTIVITY	15	0.387892	1.12945	0.286408	0.489808	1	3083	tags=27%, list=21%, signal=34%
HP_HYPOGONADOTROPIC_HYPOGONADISM	92	0.256759	1.12927	0.165563	0.489969	1	2328	tags=23%, list=16%, signal=27%
GOMF_INORGANIC_MOLECULAR_ENTITY_TRANSMEMBRANE_TRANSPORTER_ACTIVITY	342	0.212496	1.12901	0.0743243	0.490332	1	1956	tags=18%, list=13%, signal=20%
HP_GINGIVITIS	26	0.330066	1.1289	0.260274	0.490299	1	2808	tags=31%, list=19%, signal=38%
HP_ABNORMAL_BLOOD_ION_CONCENTRATION	211	0.229497	1.12886	0.130653	0.490092	1	2663	tags=27%, list=18%, signal=33%
GOBP_REGULATION_OF_PROTEIN_LOCALIZATION_TO_NUCLEUS	107	0.252344	1.12831	0.183673	0.491159	1	3396	tags=33%, list=23%, signal=42%
HP_ABNORMAL_URINE_PROTEIN_LEVEL	158	0.23698	1.12734	0.181034	0.493346	1	1617	tags=19%, list=11%, signal=21%
GOBP_EYE_PHOTORECEPTOR_CELL_DIFFERENTIATION	20	0.354563	1.12714	0.298544	0.493557	1	860	tags=20%, list=6%, signal=21%
GOBP_CYTOSOLIC_TRANSPORT	155	0.233055	1.12701	0.176211	0.493608	1	2800	tags=23%, list=19%, signal=28%
HP_DELAYED_CRANIAL_SUTURE_CLOSURE	61	0.274004	1.12668	0.219672	0.494121	1	2700	tags=30%, list=18%, signal=36%
HP_HEMANGIOBLASTOMA	17	0.38749	1.12642	0.320574	0.494476	1	1532	tags=24%, list=10%, signal=26%
HP_SIMPLE_FEBRILE_SEIZURE	15	0.392649	1.12628	0.282974	0.494528	1	1815	tags=20%, list=12%, signal=23%
HP_ABNORMAL_CIRCULATING_PROTEINOGENIC_AMINO_ACID_DERIVATIVE_CONCENTRATION	44	0.294237	1.12608	0.230769	0.494761	1	2952	tags=34%, list=20%, signal=43%
GOMF_MOLECULAR_FUNCTION_ACTIVATOR_ACTIVITY	48	0.293097	1.12545	0.230284	0.496022	1	1809	tags=23%, list=12%, signal=26%
HP_MYOPIA	285	0.217949	1.12541	0.12963	0.495834	1	3310	tags=29%, list=23%, signal=36%
GOMF_ORGANIC_HYDROXY_COMPOUND_TRANSMEMBRANE_TRANSPORTER_ACTIVITY	20	0.35875	1.12529	0.288221	0.495883	1	1281	tags=25%, list=9%, signal=27%
GOBP_HINDBRAIN_MORPHOGENESIS	25	0.343506	1.12446	0.263014	0.497641	1	2415	tags=28%, list=17%, signal=33%
HP_TOE_SYNDACTYLY	168	0.230777	1.1243	0.15736	0.497754	1	2663	tags=23%, list=18%, signal=28%
HP_COLOR_VISION_DEFECT	57	0.275687	1.12394	0.255892	0.498337	1	3042	tags=30%, list=21%, signal=38%
HP_DUPLICATION_INVOLVING_BONES_OF_THE_FEET	88	0.255284	1.12385	0.220641	0.498251	1	4192	tags=38%, list=29%, signal=52%
GOBP_RETINOL_METABOLIC_PROCESS	23	0.343132	1.12377	0.286486	0.498134	1	1320	tags=26%, list=9%, signal=29%
GOBP_NEGATIVE_REGULATION_OF_WNT_SIGNALING_PATHWAY	102	0.250319	1.12354	0.220974	0.498418	1	1197	tags=15%, list=8%, signal=16%
HP_ABNORMAL_DENTAL_ROOT_MORPHOLOGY	35	0.315281	1.12343	0.264865	0.498445	1	2033	tags=23%, list=14%, signal=26%
HP_NEPHROLITHIASIS	76	0.262825	1.12303	0.231834	0.499138	1	3159	tags=30%, list=22%, signal=38%
GOBP_DIGESTIVE_SYSTEM_PROCESS	55	0.283718	1.12281	0.242515	0.499373	1	538	tags=13%, list=4%, signal=13%
HP_ABNORMAL_ENCHONDRAL_OSSIFICATION	91	0.251562	1.12264	0.224913	0.49951	1	2867	tags=31%, list=20%, signal=38%
GOBP_PURINE_CONTAINING_COMPOUND_BIOSYNTHETIC_PROCESS	192	0.229029	1.12211	0.166667	0.500566	1	3490	tags=30%, list=24%, signal=38%
GOMF_GALACTOSYLTRANSFERASE_ACTIVITY	21	0.360738	1.12183	0.266846	0.500922	1	331	tags=19%, list=2%, signal=19%
GOCC_GERM_CELL_NUCLEUS	44	0.298293	1.12171	0.273504	0.500926	1	1614	tags=18%, list=11%, signal=20%
GOMF_GLYCOSYLTRANSFERASE_ACTIVITY	187	0.228571	1.12137	0.162896	0.501455	1	3485	tags=32%, list=24%, signal=41%
HP_HIGH_MYOPIA	32	0.318524	1.12076	0.288828	0.502667	1	3489	tags=31%, list=24%, signal=41%
HP_ABNORMAL_PHALANGEAL_JOINT_MORPHOLOGY_OF_THE_HAND	141	0.238927	1.12075	0.167939	0.502405	1	3957	tags=36%, list=27%, signal=49%
HP_SIMPLIFIED_GYRAL_PATTERN	64	0.267133	1.12021	0.233645	0.503441	1	2475	tags=25%, list=17%, signal=30%
HP_BEAKING_OF_VERTEBRAL_BODIES	18	0.37213	1.12019	0.295567	0.503199	1	530	tags=17%, list=4%, signal=17%
GOMF_ACYL_COA_BINDING	19	0.359214	1.11985	0.305343	0.50379	1	3030	tags=37%, list=21%, signal=46%
GOBP_POSTREPLICATION_REPAIR	35	0.309375	1.11931	0.280556	0.504841	1	4112	tags=40%, list=28%, signal=56%
GOBP_RESPONSE_TO_IRON_ION	24	0.339848	1.11915	0.309045	0.504954	1	1340	tags=29%, list=9%, signal=32%
GOBP_NON_MOTILE_CILIUM_ASSEMBLY	47	0.287901	1.1189	0.26087	0.505281	1	4807	tags=51%, list=33%, signal=76%
GOBP_REGULATION_OF_HORMONE_BIOSYNTHETIC_PROCESS	18	0.365486	1.11876	0.317734	0.505319	1	2607	tags=33%, list=18%, signal=41%
HP_ABNORMALITY_OF_THE_PERIPHERAL_NERVOUS_SYSTEM	283	0.217425	1.11858	0.146199	0.505455	1	3834	tags=32%, list=26%, signal=43%
GOMF_GTPASE_BINDING	260	0.217651	1.11771	0.114458	0.507327	1	3423	tags=28%, list=23%, signal=36%
HP_PREMATURE_BIRTH	107	0.245068	1.1177	0.219424	0.507067	1	3049	tags=29%, list=21%, signal=36%
HP_ABNORMAL_PUPIL_MORPHOLOGY	36	0.308413	1.11756	0.260388	0.507123	1	4095	tags=47%, list=28%, signal=65%
HP_ABNORMALITY_OF_THE_BLADDER	341	0.214142	1.11755	0.107914	0.506865	1	2468	tags=21%, list=17%, signal=24%
GOCC_CILIARY_MEMBRANE	40	0.29994	1.1173	0.275964	0.507171	1	2383	tags=25%, list=16%, signal=30%
HP_ABNORMALITY_OF_THE_ELBOW	172	0.232181	1.11726	0.20339	0.506973	1	3338	tags=30%, list=23%, signal=39%
HP_ABNORMAL_ENZYME_COENZYME_ACTIVITY	426	0.20677	1.11682	0.0902256	0.507813	1	2497	tags=23%, list=17%, signal=26%
GOCC_FILAMENTOUS_ACTIN	21	0.347978	1.11682	0.284595	0.507538	1	1338	tags=24%, list=9%, signal=26%
GOBP_ACTIN_CYTOSKELETON_REORGANIZATION	81	0.261063	1.1167	0.222222	0.507535	1	2733	tags=23%, list=19%, signal=29%
GOBP_TELENCEPHALON_GLIAL_CELL_MIGRATION	15	0.386273	1.11664	0.277778	0.507393	1	900	tags=20%, list=6%, signal=21%
HP_ABNORMALITY_OF_THE_ANKLES	105	0.248293	1.11637	0.212598	0.507778	1	2426	tags=20%, list=17%, signal=24%
HP_ABNORMALITY_OF_SKELETAL_MATURATION	272	0.214062	1.11634	0.149425	0.507571	1	2884	tags=24%, list=20%, signal=29%
HP_GONADAL_NEOPLASM	78	0.261669	1.11633	0.219178	0.507299	1	2516	tags=29%, list=17%, signal=35%
GOCC_CYTOPLASMIC_EXOSOME_RNASE_COMPLEX	15	0.395456	1.11613	0.301663	0.50754	1	3607	tags=40%, list=25%, signal=53%
HP_ABNORMALITY_OF_THE_PERIORBITAL_REGION	186	0.229003	1.11598	0.172093	0.507679	1	2595	tags=25%, list=18%, signal=30%
HP_ABNORMAL_EYELASH_MORPHOLOGY	179	0.230576	1.11559	0.187817	0.508379	1	2700	tags=26%, list=18%, signal=32%
GOBP_ENDODERM_FORMATION	34	0.311974	1.11517	0.2825	0.509102	1	328	tags=12%, list=2%, signal=12%
GOBP_RESPONSE_TO_NITRIC_OXIDE	16	0.383255	1.11495	0.293427	0.5094	1	3264	tags=44%, list=22%, signal=56%
HP_MULTICYSTIC_KIDNEY_DYSPLASIA	84	0.253645	1.11481	0.215947	0.509429	1	2033	tags=21%, list=14%, signal=25%
GOMF_CHAPERONE_BINDING	90	0.247157	1.11438	0.221805	0.51024	1	3252	tags=28%, list=22%, signal=36%
GOBP_ORGANOPHOSPHATE_ESTER_TRANSPORT	103	0.247085	1.11432	0.22807	0.510101	1	2118	tags=24%, list=14%, signal=28%
HP_ABNORMAL_SOCIAL_BEHAVIOR	149	0.234908	1.11424	0.215385	0.51004	1	3847	tags=32%, list=26%, signal=42%
GOBP_REGULATION_OF_BLOOD_PRESSURE	98	0.249642	1.1141	0.217557	0.510105	1	1773	tags=19%, list=12%, signal=22%
GOBP_POSITIVE_REGULATION_OF_REPRODUCTIVE_PROCESS	37	0.30149	1.11389	0.260274	0.510316	1	826	tags=19%, list=6%, signal=20%
HP_ABNORMAL_ACETABULUM_MORPHOLOGY	60	0.272458	1.11386	0.264615	0.510106	1	4066	tags=43%, list=28%, signal=60%
GOBP_MRNA_EXPORT_FROM_NUCLEUS	61	0.273379	1.11385	0.237082	0.509822	1	3287	tags=23%, list=22%, signal=29%
GOCC_NEURON_SPINE	103	0.249306	1.11381	0.204082	0.509634	1	2228	tags=22%, list=15%, signal=26%
HP_LOWER_LIMB_SPASTICITY	173	0.227773	1.1136	0.15859	0.509868	1	4102	tags=36%, list=28%, signal=50%
HP_ABNORMAL_CLAVICLE_MORPHOLOGY	70	0.266742	1.11357	0.259615	0.509643	1	3416	tags=34%, list=23%, signal=45%
GOBP_BRAIN_MORPHOGENESIS	22	0.35072	1.1135	0.322738	0.509537	1	4769	tags=45%, list=33%, signal=67%
GOBP_CEREBRAL_CORTEX_CELL_MIGRATION	24	0.344267	1.11341	0.290076	0.509448	1	1741	tags=21%, list=12%, signal=24%
GOBP_NEGATIVE_REGULATION_OF_SMOOTH_MUSCLE_CELL_PROLIFERATION	39	0.294749	1.11334	0.271277	0.509331	1	370	tags=15%, list=3%, signal=16%
HP_BROAD_LONG_BONES	135	0.242281	1.11306	0.231343	0.509739	1	1841	tags=19%, list=13%, signal=21%
GOBP_NEGATIVE_REGULATION_OF_PHOSPHORYLATION	279	0.217319	1.11301	0.131034	0.509569	1	2350	tags=19%, list=16%, signal=22%
HP_OVERLAPPING_FINGERS	24	0.335358	1.11267	0.300518	0.510132	1	3338	tags=42%, list=23%, signal=54%
GOBP_NEGATIVE_REGULATION_OF_CANONICAL_WNT_SIGNALING_PATHWAY	82	0.255839	1.11257	0.240418	0.510083	1	2152	tags=22%, list=15%, signal=26%
HP_ABNORMAL_RENAL_PHYSIOLOGY	486	0.202514	1.11245	0.0957447	0.510087	1	2337	tags=21%, list=16%, signal=25%
GOBP_EXECUTION_PHASE_OF_APOPTOSIS	49	0.282873	1.11223	0.259146	0.510401	1	3036	tags=29%, list=21%, signal=36%
GOBP_KIDNEY_MORPHOGENESIS	45	0.293787	1.11206	0.267606	0.510563	1	615	tags=18%, list=4%, signal=19%
HP_PROMINENT_FOREHEAD	202	0.225167	1.11199	0.180905	0.510438	1	3642	tags=32%, list=25%, signal=42%
HP_SPASTIC_DIPLEGIA	32	0.317508	1.11156	0.28133	0.511267	1	3789	tags=38%, list=26%, signal=51%
HP_POSTERIORLY_ROTATED_EARS	326	0.212679	1.1115	0.1	0.511109	1	3901	tags=34%, list=27%, signal=45%
HP_DYSMETRIA	121	0.240995	1.11118	0.211896	0.511617	1	3829	tags=34%, list=26%, signal=46%
HP_CEREBRAL_CORTICAL_ATROPHY	279	0.217472	1.11105	0.160494	0.511694	1	3922	tags=34%, list=27%, signal=46%
GOBP_PROTEIN_AUTOPROCESSING	17	0.376816	1.11104	0.311346	0.511432	1	3037	tags=47%, list=21%, signal=59%
HP_CHOREA	201	0.225092	1.1108	0.149485	0.51175	1	3891	tags=33%, list=27%, signal=45%
GOBP_EPITHELIAL_STRUCTURE_MAINTENANCE	15	0.394714	1.10986	0.348148	0.51379	1	3354	tags=40%, list=23%, signal=52%
HP_LARGE_BASAL_GANGLIA	44	0.288563	1.10976	0.28169	0.513751	1	3873	tags=36%, list=26%, signal=49%
GOBP_EPITHELIAL_TUBE_FORMATION	93	0.248073	1.10967	0.228188	0.51372	1	2453	tags=26%, list=17%, signal=31%
HP_NEPHROTIC_SYNDROME	97	0.253211	1.10951	0.213483	0.513814	1	1835	tags=23%, list=13%, signal=26%
HP_OCULAR_ALBINISM	21	0.347588	1.10891	0.311905	0.515061	1	2648	tags=38%, list=18%, signal=46%
GOBP_REGULATION_OF_DNA_METHYLATION	20	0.360431	1.10818	0.310345	0.516591	1	2382	tags=35%, list=16%, signal=42%
GOMF_ALDO_KETO_REDUCTASE_NADP_ACTIVITY	21	0.350614	1.10757	0.320197	0.517813	1	2596	tags=33%, list=18%, signal=40%
HP_DILATATION_OF_THE_CEREBRAL_ARTERY	34	0.308123	1.10703	0.307246	0.518847	1	3049	tags=32%, list=21%, signal=41%
HP_RIB_FUSION	27	0.328148	1.10693	0.302703	0.518807	1	4665	tags=56%, list=32%, signal=81%
HP_RETROGNATHIA	225	0.220019	1.10665	0.147619	0.519227	1	3427	tags=30%, list=23%, signal=39%
HP_MINIMAL_CHANGE_GLOMERULONEPHRITIS	24	0.332617	1.10654	0.285354	0.519215	1	3376	tags=50%, list=23%, signal=65%
GOBP_REGULATION_OF_ADENYLATE_CYCLASE_ACTIVITY	27	0.323286	1.10653	0.309783	0.518927	1	1782	tags=30%, list=12%, signal=34%
GOBP_ENDOSOMAL_TRANSPORT	214	0.220923	1.10624	0.15736	0.519376	1	2828	tags=23%, list=19%, signal=29%
GOBP_INTRACELLULAR_PROTEIN_TRANSMEMBRANE_TRANSPORT	50	0.283991	1.10589	0.274691	0.520029	1	2875	tags=28%, list=20%, signal=35%
HP_MILD_NEUROSENSORY_HEARING_IMPAIRMENT	21	0.350206	1.10538	0.298544	0.521052	1	2102	tags=29%, list=14%, signal=33%
GOBP_POSITIVE_REGULATION_OF_TELOMERASE_ACTIVITY	31	0.315584	1.10528	0.318452	0.521011	1	2531	tags=23%, list=17%, signal=27%
HP_ABNORMAL_NEURAL_TUBE_MORPHOLOGY	135	0.232889	1.10508	0.197628	0.521236	1	3829	tags=39%, list=26%, signal=53%
HP_MICROMELIA	63	0.267483	1.10506	0.253968	0.520994	1	3031	tags=32%, list=21%, signal=40%
HP_SUBCAPSULAR_CATARACT	24	0.336319	1.10481	0.298592	0.52135	1	2212	tags=25%, list=15%, signal=29%
HP_ABNORMAL_URINE_CYTOLOGY	122	0.241332	1.10455	0.223077	0.5217	1	2216	tags=24%, list=15%, signal=28%
HP_ABNORMALITY_OF_THE_ZYGOMATIC_BONE	185	0.228312	1.10452	0.195122	0.521479	1	2569	tags=23%, list=18%, signal=28%
GOBP_CELL_ADHESION_MEDIATED_BY_INTEGRIN	59	0.270934	1.10449	0.279279	0.521259	1	543	tags=14%, list=4%, signal=14%
GOBP_POSITIVE_REGULATION_OF_CYTOKINESIS	31	0.316637	1.10449	0.298995	0.520968	1	2914	tags=32%, list=20%, signal=40%
HP_PECTUS_CARINATUM	116	0.241445	1.10417	0.198413	0.521534	1	2687	tags=25%, list=18%, signal=30%
HP_ABNORMALITY_OF_THE_SHOULDER_GIRDLE_MUSCULATURE	82	0.257872	1.10406	0.242215	0.521518	1	3269	tags=28%, list=22%, signal=36%
GOBP_PEPTIDE_CROSS_LINKING	19	0.35669	1.10392	0.2954	0.521545	1	850	tags=32%, list=6%, signal=33%
HP_ABSENT_SPEECH	261	0.218339	1.10381	0.177215	0.521519	1	3802	tags=33%, list=26%, signal=44%
HP_ABNORMAL_FORM_OF_THE_VERTEBRAL_BODIES	244	0.215637	1.10366	0.180791	0.521627	1	3356	tags=30%, list=23%, signal=38%
GOBP_BILE_ACID_METABOLIC_PROCESS	28	0.318374	1.10339	0.328244	0.522024	1	3112	tags=39%, list=21%, signal=50%
HP_RENAL_TUBULAR_ACIDOSIS	36	0.301788	1.10339	0.29863	0.521754	1	3854	tags=53%, list=26%, signal=71%
GOMF_S_ADENOSYL_L_METHIONINE_BINDING	16	0.38287	1.10333	0.329493	0.521638	1	3150	tags=38%, list=22%, signal=48%
GOMF_ALCOHOL_DEHYDROGENASE_NADPPLUS_ACTIVITY	15	0.38446	1.10286	0.333333	0.522543	1	2330	tags=33%, list=16%, signal=40%
GOBP_ORGANELLE_FUSION	128	0.237106	1.10286	0.242063	0.522256	1	3728	tags=34%, list=25%, signal=45%
GOBP_RIBOSOMAL_LARGE_SUBUNIT_ASSEMBLY	24	0.337718	1.10231	0.310627	0.523308	1	2352	tags=29%, list=16%, signal=35%
GOCC_ENDONUCLEASE_COMPLEX	36	0.301739	1.10207	0.285714	0.523625	1	2827	tags=31%, list=19%, signal=38%
GOBP_PYRIMIDINE_CONTAINING_COMPOUND_BIOSYNTHETIC_PROCESS	32	0.311696	1.10205	0.314516	0.523396	1	3870	tags=44%, list=26%, signal=59%
GOMF_HYDRO_LYASE_ACTIVITY	49	0.281458	1.10152	0.287879	0.524387	1	3991	tags=41%, list=27%, signal=56%
HP_DEHYDRATION	46	0.287863	1.10145	0.253482	0.524272	1	1997	tags=33%, list=14%, signal=38%
HP_BRUISING_SUSCEPTIBILITY	123	0.236055	1.1014	0.228	0.52411	1	3049	tags=27%, list=21%, signal=34%
GOBP_PROTEIN_HYDROXYLATION	20	0.350069	1.10106	0.326877	0.524657	1	4904	tags=60%, list=34%, signal=90%
HP_ABNORMAL_CIRCULATING_SULFUR_AMINO_ACID_CONCENTRATION	15	0.383299	1.10099	0.298995	0.524548	1	5618	tags=73%, list=38%, signal=119%
GOMF_ACETYLGALACTOSAMINYLTRANSFERASE_ACTIVITY	20	0.355991	1.1006	0.318735	0.525279	1	3208	tags=45%, list=22%, signal=58%
HP_ABNORMALITY_OF_THE_NASAL_ALAE	496	0.203735	1.10028	0.105882	0.525814	1	3794	tags=31%, list=26%, signal=40%
GOBP_MUCOPOLYSACCHARIDE_METABOLIC_PROCESS	64	0.265815	1.10018	0.27707	0.525766	1	1327	tags=17%, list=9%, signal=19%
GOMF_METAL_ION_TRANSMEMBRANE_TRANSPORTER_ACTIVITY	183	0.222657	1.09965	0.207792	0.52681	1	1415	tags=15%, list=10%, signal=16%
HP_ABNORMAL_ASCENDING_AORTA_MORPHOLOGY	15	0.388366	1.09954	0.342298	0.526829	1	149	tags=13%, list=1%, signal=13%
GOBP_REGULATION_OF_CARBOHYDRATE_METABOLIC_PROCESS	142	0.232348	1.09936	0.238095	0.52701	1	2103	tags=21%, list=14%, signal=24%
HP_SPINAL_DEFORMITIES	15	0.394051	1.09922	0.327103	0.527066	1	3229	tags=33%, list=22%, signal=43%
HP_EASY_FATIGABILITY	58	0.276486	1.09894	0.296178	0.527502	1	3255	tags=28%, list=22%, signal=35%
HP_HYPERPIGMENTATION_OF_THE_SKIN	310	0.208444	1.09879	0.152778	0.527594	1	2734	tags=24%, list=19%, signal=29%
HP_GLYCOSURIA	20	0.348669	1.09869	0.333333	0.527577	1	1905	tags=30%, list=13%, signal=34%
GOCC_SITE_OF_DOUBLE_STRAND_BREAK	74	0.260679	1.0984	0.245161	0.528055	1	4382	tags=43%, list=30%, signal=61%
HP_ARACHNODACTYLY	86	0.253687	1.09836	0.229236	0.527884	1	3805	tags=36%, list=26%, signal=48%
HP_PERIPHERAL_AXONAL_DEGENERATION	135	0.229704	1.09834	0.211382	0.527628	1	3255	tags=27%, list=22%, signal=35%
HP_POLYDACTYLY	187	0.224803	1.09833	0.205607	0.527376	1	4290	tags=37%, list=29%, signal=52%
HP_HIATUS_HERNIA	24	0.338786	1.09814	0.325301	0.527558	1	3450	tags=42%, list=24%, signal=54%
HP_ABNORMALITY_OF_THE_SEPTUM_PELLUCIDUM	101	0.242145	1.09806	0.266187	0.527479	1	3730	tags=36%, list=26%, signal=48%
GOBP_FOREBRAIN_DEVELOPMENT	203	0.224175	1.098	0.22335	0.527342	1	2154	tags=19%, list=15%, signal=22%
GOBP_TRANSCRIPTION_PREINITIATION_COMPLEX_ASSEMBLY	64	0.271525	1.09773	0.27044	0.527775	1	1027	tags=11%, list=7%, signal=12%
HP_FACIAL_DIPLEGIA	28	0.328858	1.09765	0.328244	0.527687	1	3998	tags=54%, list=27%, signal=74%
GOBP_PURINE_NUCLEOSIDE_MONOPHOSPHATE_BIOSYNTHETIC_PROCESS	19	0.361086	1.09755	0.308057	0.527657	1	2850	tags=37%, list=19%, signal=46%
GOBP_ENERGY_HOMEOSTASIS	29	0.323568	1.09744	0.306069	0.52766	1	2077	tags=28%, list=14%, signal=32%
GOMF_TUBULIN_BINDING	284	0.209326	1.09743	0.146199	0.527385	1	3043	tags=24%, list=21%, signal=30%
GOBP_NEGATIVE_REGULATION_OF_CARDIAC_MUSCLE_TISSUE_GROWTH	20	0.344248	1.0971	0.317935	0.527915	1	2328	tags=30%, list=16%, signal=36%
GOBP_CARDIAC_EPITHELIAL_TO_MESENCHYMAL_TRANSITION	20	0.355751	1.09659	0.318735	0.528936	1	303	tags=15%, list=2%, signal=15%
GOMF_ORGANIC_ACID_BINDING	81	0.249952	1.09654	0.249158	0.528762	1	1766	tags=20%, list=12%, signal=22%
HP_GENERALIZED_JOINT_LAXITY	32	0.309644	1.09647	0.302632	0.528652	1	4223	tags=44%, list=29%, signal=61%
HP_SCARRING	115	0.238701	1.09647	0.238462	0.52837	1	1997	tags=19%, list=14%, signal=22%
HP_UROGENITAL_FISTULA	30	0.321263	1.09635	0.310734	0.528419	1	4403	tags=47%, list=30%, signal=67%
GOBP_POLYSACCHARIDE_CATABOLIC_PROCESS	17	0.370444	1.09619	0.30198	0.528507	1	1871	tags=29%, list=13%, signal=34%
GOBP_NEGATIVE_REGULATION_OF_NUCLEOTIDE_METABOLIC_PROCESS	20	0.357054	1.0959	0.323077	0.52898	1	2418	tags=40%, list=17%, signal=48%
GOCC_PROTEIN_DNA_COMPLEX	115	0.243632	1.09568	0.248062	0.529226	1	2776	tags=28%, list=19%, signal=34%
GOBP_PEROXISOME_ORGANIZATION	30	0.314996	1.09552	0.317585	0.529353	1	2521	tags=27%, list=17%, signal=32%
HP_ABNORMAL_TISSUE_METABOLITE_CONCENTRATION	34	0.304147	1.09545	0.325779	0.529206	1	2521	tags=26%, list=17%, signal=32%
GOBP_NUCLEAR_EXPORT	152	0.229947	1.09534	0.222222	0.529228	1	3823	tags=30%, list=26%, signal=41%
GOBP_NCRNA_TRANSCRIPTION	56	0.271353	1.0947	0.295522	0.530563	1	3856	tags=34%, list=26%, signal=46%
GOBP_CELLULAR_RESPONSE_TO_ALKALOID	21	0.340582	1.09434	0.318182	0.531216	1	4220	tags=57%, list=29%, signal=80%
HP_ABNORMALITY_OF_THE_PHILTRUM	495	0.203742	1.09403	0.155556	0.531681	1	3901	tags=32%, list=27%, signal=42%
HP_HYPEREXTENSIBILITY_OF_THE_FINGER_JOINTS	16	0.387371	1.094	0.346154	0.531498	1	3403	tags=44%, list=23%, signal=57%
HP_ELBOW_FLEXION_CONTRACTURE	63	0.267742	1.09396	0.263699	0.531313	1	1684	tags=19%, list=12%, signal=21%
HP_PERIODONTITIS	32	0.309134	1.09395	0.267717	0.531046	1	2088	tags=25%, list=14%, signal=29%
HP_ABNORMAL_SACCADIC_EYE_MOVEMENTS	64	0.264557	1.09385	0.270968	0.531036	1	3675	tags=38%, list=25%, signal=50%
HP_PATHOLOGIC_FRACTURE	45	0.28696	1.09383	0.283186	0.530797	1	2468	tags=27%, list=17%, signal=32%
HP_ABNORMALITY_OF_SALIVATION	121	0.238649	1.09367	0.262097	0.530897	1	3847	tags=36%, list=26%, signal=48%
HP_CIRRHOSIS	119	0.235782	1.09311	0.238281	0.532086	1	2439	tags=24%, list=17%, signal=28%
HP_ABNORMAL_BLOOD_GAS_LEVEL	23	0.33818	1.09247	0.31565	0.533462	1	1684	tags=26%, list=12%, signal=29%
HP_MUCOSAL_TELANGIECTASIAE	34	0.306902	1.09237	0.308571	0.533412	1	233	tags=12%, list=2%, signal=12%
GOMF_ACTIN_FILAMENT_BINDING	147	0.229696	1.09177	0.230469	0.53466	1	1725	tags=18%, list=12%, signal=20%
GOBP_NUCLEUS_LOCALIZATION	24	0.328262	1.0916	0.336788	0.534775	1	900	tags=17%, list=6%, signal=18%
GOBP_POSITIVE_REGULATION_OF_REACTIVE_OXYGEN_SPECIES_BIOSYNTHETIC_PROCESS	15	0.378082	1.09093	0.330918	0.536261	1	2681	tags=33%, list=18%, signal=41%
HP_ABNORMAL_EPIPHYSIS_MORPHOLOGY_OF_THE_PHALANGES_OF_THE_HAND	28	0.313298	1.09072	0.324022	0.536523	1	1617	tags=32%, list=11%, signal=36%
GOBP_ISOPRENOID_METABOLIC_PROCESS	64	0.267667	1.09069	0.254019	0.536319	1	3788	tags=39%, list=26%, signal=52%
GOBP_CHONDROCYTE_DIFFERENTIATION	66	0.264834	1.09064	0.284768	0.536159	1	1289	tags=20%, list=9%, signal=22%
HP_CLINODACTYLY	435	0.201346	1.09061	0.128205	0.535947	1	2613	tags=21%, list=18%, signal=25%
HP_FLARED_METAPHYSIS	30	0.318836	1.09007	0.292958	0.537061	1	2710	tags=33%, list=19%, signal=41%
HP_ABSENCE_OF_SECONDARY_SEX_CHARACTERISTICS	17	0.361522	1.09004	0.342529	0.53686	1	1883	tags=35%, list=13%, signal=40%
GOBP_OVULATION_CYCLE	41	0.295205	1.08958	0.307918	0.537752	1	695	tags=17%, list=5%, signal=18%
GOBP_OLIGOSACCHARIDE_METABOLIC_PROCESS	38	0.294198	1.08943	0.320442	0.537855	1	563	tags=13%, list=4%, signal=14%
HP_WEAK_VOICE	16	0.37718	1.0894	0.348558	0.537653	1	2317	tags=31%, list=16%, signal=37%
GOBP_MANNOSYLATION	30	0.311008	1.08915	0.330601	0.538019	1	3943	tags=43%, list=27%, signal=59%
GOBP_POSITIVE_REGULATION_OF_TYPE_I_INTERFERON_PRODUCTION	57	0.27424	1.08868	0.312704	0.538961	1	2384	tags=26%, list=16%, signal=31%
GOMF_C2H2_ZINC_FINGER_DOMAIN_BINDING	15	0.371864	1.08844	0.345499	0.539275	1	1119	tags=27%, list=8%, signal=29%
GOBP_MITOCHONDRIAL_TRANSMEMBRANE_TRANSPORT	80	0.254084	1.08824	0.268518	0.539505	1	3946	tags=35%, list=27%, signal=48%
GOBP_HEART_DEVELOPMENT	344	0.209046	1.08807	0.144	0.539689	1	2426	tags=23%, list=17%, signal=27%
GOBP_POSITIVE_REGULATION_OF_MULTICELLULAR_ORGANISM_GROWTH	16	0.371858	1.08789	0.358537	0.539844	1	2216	tags=31%, list=15%, signal=37%
HP_NARROW_FACE	123	0.241032	1.08782	0.257778	0.539733	1	3881	tags=34%, list=27%, signal=46%
GOBP_REGULATION_OF_NUCLEOTIDE_BIOSYNTHETIC_PROCESS	25	0.333857	1.08765	0.33241	0.539906	1	1832	tags=32%, list=13%, signal=37%
GOBP_REGULATION_OF_FATTY_ACID_OXIDATION	23	0.332811	1.08763	0.311828	0.539667	1	1749	tags=26%, list=12%, signal=30%
GOBP_AXON_EXTENSION	76	0.256397	1.08757	0.279743	0.539524	1	2106	tags=18%, list=14%, signal=21%
GOBP_REGULATION_OF_MONOOXYGENASE_ACTIVITY	35	0.298318	1.08757	0.315068	0.539245	1	370	tags=11%, list=3%, signal=12%
HP_METAPHYSEAL_IRREGULARITY	36	0.301637	1.08748	0.316418	0.539208	1	728	tags=17%, list=5%, signal=17%
HP_APLASIA_HYPOPLASIA_INVOLVING_BONES_OF_THE_THORAX	123	0.234638	1.08698	0.245059	0.540217	1	3416	tags=32%, list=23%, signal=41%
GOBP_LIPID_CATABOLIC_PROCESS	221	0.213785	1.08681	0.226804	0.540337	1	1760	tags=17%, list=12%, signal=19%
GOMF_HISTONE_KINASE_ACTIVITY	17	0.355811	1.08678	0.341523	0.54017	1	233	tags=12%, list=2%, signal=12%
HP_HEMORRHAGE_OF_THE_EYE	33	0.305502	1.08607	0.329759	0.54172	1	1855	tags=21%, list=13%, signal=24%
GOBP_NEGATIVE_REGULATION_OF_PROTEIN_BINDING	69	0.257415	1.086	0.288525	0.541606	1	4131	tags=32%, list=28%, signal=44%
HP_HYPOKALEMIA	29	0.312314	1.08585	0.328841	0.541684	1	2607	tags=34%, list=18%, signal=42%
HP_HEAD_TREMOR	26	0.326726	1.08575	0.323308	0.541638	1	3789	tags=42%, list=26%, signal=57%
HP_DISTAL_UPPER_LIMB_MUSCLE_WEAKNESS	17	0.361053	1.08561	0.33995	0.541713	1	2841	tags=35%, list=19%, signal=44%
GOMF_PROTEIN_PHOSPHATASE_1_BINDING	25	0.330318	1.08506	0.356962	0.542857	1	961	tags=24%, list=7%, signal=26%
GOBP_REGULATION_OF_TORC1_SIGNALING	42	0.291208	1.08504	0.336066	0.542626	1	943	tags=14%, list=6%, signal=15%
GOBP_REGULATION_OF_CARTILAGE_DEVELOPMENT	40	0.285769	1.08501	0.286517	0.542404	1	1848	tags=25%, list=13%, signal=29%
GOMF_NUCLEOSIDE_MONOPHOSPHATE_KINASE_ACTIVITY	16	0.375651	1.08498	0.354067	0.542207	1	3461	tags=44%, list=24%, signal=57%
HP_ULNAR_DEVIATION_OF_FINGER	19	0.354311	1.08472	0.334211	0.542619	1	1684	tags=26%, list=12%, signal=30%
HP_ABNORMALITY_OF_CIRCULATING_FIBRINOGEN	34	0.304695	1.08468	0.304985	0.542425	1	2499	tags=35%, list=17%, signal=42%
GOBP_REGULATION_OF_EXTRACELLULAR_MATRIX_ORGANIZATION	35	0.297323	1.08435	0.302594	0.542984	1	617	tags=17%, list=4%, signal=18%
GOCC_MICROTUBULE_PLUS_END	21	0.337127	1.08407	0.3225	0.543428	1	3232	tags=38%, list=22%, signal=49%
GOBP_NEGATIVE_REGULATION_OF_ACTIN_FILAMENT_POLYMERIZATION	45	0.282178	1.08404	0.30663	0.543218	1	988	tags=13%, list=7%, signal=14%
GOBP_POSITIVE_REGULATION_OF_DNA_METABOLIC_PROCESS	264	0.212013	1.08356	0.227778	0.544199	1	2938	tags=23%, list=20%, signal=28%
HP_ABNORMALITY_OF_LOWER_LIMB_METAPHYSES	16	0.377565	1.08285	0.338824	0.545741	1	3299	tags=50%, list=23%, signal=64%
HP_GYNECOMASTIA	54	0.271782	1.0825	0.329193	0.546408	1	1986	tags=26%, list=14%, signal=30%
GOBP_CELLULAR_RESPONSE_TO_HORMONE_STIMULUS	417	0.199959	1.0824	0.145455	0.546371	1	2488	tags=20%, list=17%, signal=23%
HP_CORNEAL_OPACITY	188	0.218812	1.08225	0.271357	0.5465	1	1577	tags=16%, list=11%, signal=18%
GOBP_TELENCEPHALON_DEVELOPMENT	146	0.226323	1.08218	0.232143	0.546413	1	2154	tags=21%, list=15%, signal=24%
HP_TUBE_FEEDING	186	0.219924	1.082	0.243119	0.546576	1	3705	tags=31%, list=25%, signal=41%
HP_LONG_FOOT	26	0.325614	1.08198	0.329787	0.546357	1	1682	tags=23%, list=12%, signal=26%
HP_VASCULAR_CALCIFICATION	20	0.347245	1.08151	0.332506	0.547348	1	1097	tags=20%, list=8%, signal=22%
GOBP_POSITIVE_REGULATION_OF_TRANSCRIPTION_BY_RNA_POLYMERASE_III	17	0.361	1.08139	0.342995	0.547395	1	4712	tags=47%, list=32%, signal=69%
GOCC_A_BAND	17	0.359503	1.08132	0.333333	0.547275	1	1597	tags=24%, list=11%, signal=26%
GOBP_CELLULAR_RESPONSE_TO_INORGANIC_SUBSTANCE	142	0.226154	1.08101	0.262712	0.547822	1	3264	tags=28%, list=22%, signal=36%
GOCC_EXORIBONUCLEASE_COMPLEX	20	0.341055	1.08088	0.318408	0.547889	1	3607	tags=40%, list=25%, signal=53%
HP_DYSDIADOCHOKINESIS	30	0.314289	1.08085	0.337696	0.547679	1	1975	tags=23%, list=14%, signal=27%
GOBP_REGULATION_OF_RRNA_PROCESSING	16	0.362248	1.08084	0.363208	0.547406	1	3408	tags=25%, list=23%, signal=33%
GOBP_POSITIVE_REGULATION_OF_DOUBLE_STRAND_BREAK_REPAIR_VIA_HOMOLOGOUS_RECOMBINATION	37	0.293952	1.08075	0.341463	0.547339	1	3002	tags=30%, list=21%, signal=37%
HP_ZONULAR_CATARACT	23	0.330013	1.08061	0.363395	0.547451	1	2212	tags=30%, list=15%, signal=36%
GOCC_DYNEIN_COMPLEX	25	0.323814	1.08037	0.331522	0.54777	1	2095	tags=20%, list=14%, signal=23%
HP_ABNORMALITY_OF_SMALL_INTESTINAL_VILLUS_MORPHOLOGY	21	0.340095	1.08015	0.331695	0.548036	1	2439	tags=29%, list=17%, signal=34%
HP_BREECH_PRESENTATION	18	0.35815	1.07964	0.328125	0.549156	1	1684	tags=22%, list=12%, signal=25%
HP_MALE_PSEUDOHERMAPHRODITISM	25	0.323317	1.07914	0.335227	0.550253	1	1883	tags=24%, list=13%, signal=28%
HP_AMENORRHEA	101	0.239123	1.07905	0.263514	0.550213	1	3303	tags=31%, list=23%, signal=39%
HP_NEOPLASM_OF_THE_NERVOUS_SYSTEM	145	0.226076	1.07899	0.26087	0.550107	1	2460	tags=23%, list=17%, signal=27%
HP_HYPOPIGMENTATION_OF_THE_SKIN	167	0.222023	1.07894	0.241706	0.549945	1	2710	tags=25%, list=19%, signal=31%
GOMF_SULFUR_COMPOUND_BINDING	154	0.227166	1.07851	0.253061	0.550828	1	3150	tags=34%, list=22%, signal=43%
HP_APLASIA_HYPOPLASIA_OF_THE_EARLOBES	43	0.289064	1.07841	0.320242	0.550797	1	2884	tags=37%, list=20%, signal=46%
GOBP_ADAPTIVE_THERMOGENESIS	113	0.233795	1.07806	0.310714	0.55141	1	2118	tags=22%, list=14%, signal=26%
GOMF_EXONUCLEASE_ACTIVITY_ACTIVE_WITH_EITHER_RIBO_OR_DEOXYRIBONUCLEIC_ACIDS_AND_PRODUCING_5_PHOSPHOMONOESTERS	58	0.263035	1.07755	0.348765	0.552449	1	3733	tags=43%, list=26%, signal=58%
HP_INCREASED_NUCHAL_TRANSLUCENCY	37	0.29669	1.07739	0.332353	0.552578	1	1510	tags=22%, list=10%, signal=24%
GOBP_HORMONE_MEDIATED_SIGNALING_PATHWAY	133	0.22952	1.0772	0.252964	0.552792	1	3215	tags=28%, list=22%, signal=35%
GOBP_REGULATION_OF_TRANSCRIPTION_BY_RNA_POLYMERASE_I	36	0.298897	1.07696	0.31339	0.553142	1	3563	tags=31%, list=24%, signal=40%
GOBP_REGULATION_OF_DNA_TEMPLATED_TRANSCRIPTION_ELONGATION	100	0.237004	1.07689	0.264368	0.55306	1	4036	tags=30%, list=28%, signal=41%
GOBP_REGULATION_OF_HISTONE_DEACETYLATION	39	0.284556	1.0767	0.348442	0.553269	1	2973	tags=31%, list=20%, signal=39%
HP_ABSENT_HAND	15	0.37539	1.07657	0.365566	0.553306	1	739	tags=20%, list=5%, signal=21%
HP_DECREASED_AMPLITUDE_OF_SENSORY_ACTION_POTENTIALS	17	0.360858	1.07622	0.356627	0.553924	1	2477	tags=35%, list=17%, signal=42%
HP_ABNORMALITY_OF_UPPER_LIMB_JOINT	356	0.20103	1.07604	0.192053	0.55417	1	2766	tags=23%, list=19%, signal=28%
GOBP_CELLULAR_PIGMENTATION	53	0.269617	1.07602	0.313291	0.55392	1	2683	tags=30%, list=18%, signal=37%
GOBP_NUCLEAR_TRANSPORT	286	0.208391	1.0751	0.204969	0.55606	1	3760	tags=30%, list=26%, signal=40%
GOBP_NEGATIVE_REGULATION_OF_DNA_RECOMBINATION	33	0.295389	1.07493	0.33711	0.556226	1	3671	tags=36%, list=25%, signal=48%
HP_GENU_VARUM	30	0.309168	1.07468	0.295812	0.556598	1	3138	tags=40%, list=21%, signal=51%
GOBP_NEGATIVE_REGULATION_OF_HISTONE_METHYLATION	19	0.348568	1.07464	0.38718	0.556416	1	1218	tags=21%, list=8%, signal=23%
HP_GENU_VALGUM	105	0.238335	1.0746	0.29682	0.556244	1	3159	tags=29%, list=22%, signal=36%
HP_STATUS_EPILEPTICUS	128	0.228775	1.07429	0.283465	0.556729	1	3570	tags=31%, list=24%, signal=41%
HP_GENERALIZED_HYPOPIGMENTATION	27	0.316955	1.07429	0.34492	0.556446	1	2857	tags=41%, list=20%, signal=51%
HP_ABNORMAL_BLEEDING	389	0.19978	1.07414	0.158273	0.556555	1	2117	tags=19%, list=14%, signal=22%
HP_ABNORMALITY_OF_THE_THYMUS	41	0.281881	1.07378	0.342466	0.557228	1	2099	tags=24%, list=14%, signal=28%
GOBP_CARBOHYDRATE_CATABOLIC_PROCESS	121	0.233729	1.07368	0.303502	0.557208	1	2418	tags=23%, list=17%, signal=27%
HP_ABNORMAL_URINE_PHOSPHATE_CONCENTRATION	18	0.359757	1.07353	0.366412	0.557341	1	29	tags=11%, list=0%, signal=11%
GOBP_STEROID_METABOLIC_PROCESS	187	0.220541	1.07351	0.220994	0.557132	1	3292	tags=32%, list=23%, signal=40%
HP_NEOPLASM_OF_HEAD_AND_NECK	26	0.319921	1.07279	0.327913	0.558787	1	2460	tags=27%, list=17%, signal=32%
HP_BLEPHARITIS	44	0.284033	1.07267	0.353982	0.558862	1	1710	tags=18%, list=12%, signal=21%
HP_APLASIA_HYPOPLASIA_INVOLVING_THE_VERTEBRAL_COLUMN	50	0.275142	1.07225	0.325648	0.559666	1	3571	tags=38%, list=24%, signal=50%
HP_DOLICHOCEPHALY	147	0.226398	1.07194	0.282609	0.560256	1	3825	tags=34%, list=26%, signal=46%
HP_PREMATURE_GRAYING_OF_HAIR	32	0.298799	1.07186	0.335025	0.56017	1	932	tags=13%, list=6%, signal=13%
GOMF_OXIDOREDUCTASE_ACTIVITY_ACTING_ON_A_SULFUR_GROUP_OF_DONORS	51	0.272095	1.07181	0.30659	0.559998	1	3125	tags=24%, list=21%, signal=30%
GOBP_ENDOCYTIC_RECYCLING	73	0.24784	1.07175	0.292517	0.559864	1	2601	tags=25%, list=18%, signal=30%
HP_ABNORMALITY_OF_THE_INTRINSIC_PATHWAY	29	0.313747	1.07168	0.330645	0.559763	1	2853	tags=28%, list=20%, signal=34%
GOBP_ADP_METABOLIC_PROCESS	74	0.25055	1.07138	0.308197	0.560273	1	2300	tags=24%, list=16%, signal=29%
GOBP_REGULATION_OF_DNA_REPAIR	190	0.213731	1.07135	0.229075	0.560071	1	3837	tags=32%, list=26%, signal=42%
GOBP_GPI_ANCHOR_METABOLIC_PROCESS	28	0.312084	1.07128	0.322667	0.559942	1	1604	tags=18%, list=11%, signal=20%
GOBP_REGULATION_OF_DENDRITE_DEVELOPMENT	61	0.2613	1.07086	0.311111	0.560754	1	2601	tags=25%, list=18%, signal=30%
HP_MYOCLONIC_SPASMS	16	0.370863	1.0708	0.353234	0.560621	1	4641	tags=50%, list=32%, signal=73%
HP_DEEPLY_SET_EYE	176	0.219651	1.07053	0.297561	0.561055	1	3881	tags=35%, list=27%, signal=47%
HP_APLASIA_HYPOPLASIA_OF_THE_BREASTS	37	0.293598	1.07032	0.357798	0.561313	1	3617	tags=35%, list=25%, signal=47%
HP_HYDROCEPHALUS	280	0.206824	1.07024	0.183333	0.561231	1	3777	tags=34%, list=26%, signal=45%
GOBP_PORE_COMPLEX_ASSEMBLY	20	0.338465	1.06982	0.3625	0.562083	1	4704	tags=50%, list=32%, signal=74%
GOBP_FOREBRAIN_NEURON_DIFFERENTIATION	22	0.327788	1.06935	0.329114	0.563051	1	2045	tags=32%, list=14%, signal=37%
HP_ABNORMAL_PUPILLARY_FUNCTION	34	0.300874	1.06924	0.347044	0.563054	1	2214	tags=24%, list=15%, signal=28%
HP_ABNORMALITY_OF_THE_EXTRINSIC_PATHWAY	15	0.362464	1.06922	0.37931	0.56282	1	4520	tags=53%, list=31%, signal=77%
HP_HIP_SUBLUXATION	18	0.363105	1.06902	0.343358	0.563018	1	1661	tags=28%, list=11%, signal=31%
HP_IMPAIRED_VIBRATION_SENSATION_IN_THE_LOWER_LIMBS	35	0.296957	1.06891	0.332402	0.563066	1	2033	tags=20%, list=14%, signal=23%
HP_VESTIBULAR_DYSFUNCTION	97	0.24329	1.0689	0.318339	0.562793	1	1711	tags=18%, list=12%, signal=20%
GOBP_HEART_MORPHOGENESIS	131	0.225285	1.06861	0.267544	0.563261	1	2426	tags=24%, list=17%, signal=28%
GOMF_CARBOXYLIC_ACID_BINDING	96	0.240732	1.06826	0.33218	0.563905	1	1485	tags=20%, list=10%, signal=22%
GOBP_REGULATION_OF_POSTSYNAPSE_ORGANIZATION	51	0.273069	1.06767	0.36747	0.565201	1	2228	tags=24%, list=15%, signal=28%
GOCC_CUL4_RING_E3_UBIQUITIN_LIGASE_COMPLEX	30	0.300873	1.0675	0.338936	0.565351	1	4244	tags=43%, list=29%, signal=61%
GOBP_GENERATION_OF_PRECURSOR_METABOLITES_AND_ENERGY	388	0.199837	1.0671	0.2	0.566103	1	3406	tags=27%, list=23%, signal=34%
GOCC_CORE_MEDIATOR_COMPLEX	26	0.313084	1.06708	0.354167	0.56589	1	783	tags=12%, list=5%, signal=12%
GOBP_POSITIVE_REGULATION_OF_PROTEIN_LOCALIZATION_TO_NUCLEUS	72	0.25244	1.06699	0.318966	0.565851	1	3515	tags=33%, list=24%, signal=44%
HP_UNSTEADY_GAIT	113	0.234213	1.06689	0.319838	0.565834	1	2597	tags=22%, list=18%, signal=27%
GOBP_HEMATOPOIETIC_STEM_CELL_PROLIFERATION	25	0.322022	1.06665	0.351706	0.566207	1	739	tags=12%, list=5%, signal=13%
HP_ABNORMAL_UVEA_MORPHOLOGY	374	0.201843	1.06617	0.231343	0.567157	1	2596	tags=22%, list=18%, signal=26%
GOBP_PYRIMIDINE_RIBONUCLEOSIDE_TRIPHOSPHATE_METABOLIC_PROCESS	16	0.365739	1.06604	0.384615	0.567235	1	3658	tags=44%, list=25%, signal=58%
GOBP_NEUROBLAST_PROLIFERATION	33	0.297679	1.06596	0.3	0.567164	1	3369	tags=36%, list=23%, signal=47%
HP_TRIGONOCEPHALY	33	0.298822	1.06584	0.384181	0.567188	1	1424	tags=18%, list=10%, signal=20%
GOBP_NEUTRAL_LIPID_BIOSYNTHETIC_PROCESS	32	0.299317	1.0655	0.352151	0.567786	1	1053	tags=16%, list=7%, signal=17%
GOBP_REGULATION_OF_ATP_DEPENDENT_ACTIVITY	57	0.261674	1.06496	0.328313	0.568996	1	2018	tags=21%, list=14%, signal=24%
HP_ABNORMALITY_OF_VITAMIN_B_METABOLISM	31	0.300897	1.06477	0.392954	0.569204	1	1739	tags=26%, list=12%, signal=29%
HP_ABNORMALITY_OF_CORNEAL_SIZE	119	0.227066	1.06471	0.306202	0.569067	1	3829	tags=34%, list=26%, signal=46%
GOMF_HSP70_PROTEIN_BINDING	38	0.288338	1.06445	0.351275	0.56946	1	3764	tags=34%, list=26%, signal=46%
GOMF_HISTONE_BINDING	221	0.212279	1.06408	0.247475	0.570141	1	3005	tags=26%, list=21%, signal=32%
HP_GENERALIZED_HIRSUTISM	67	0.251191	1.06406	0.324405	0.569933	1	1617	tags=16%, list=11%, signal=18%
HP_ABNORMAL_ATRIOVENTRICULAR_VALVE_MORPHOLOGY	112	0.23403	1.0639	0.310606	0.570054	1	2882	tags=25%, list=20%, signal=31%
GOBP_GLUCAN_BIOSYNTHETIC_PROCESS	31	0.299387	1.06372	0.368715	0.570221	1	664	tags=13%, list=5%, signal=13%
GOBP_RESPONSE_TO_WOUNDING	375	0.199801	1.06363	0.170732	0.570173	1	2191	tags=19%, list=15%, signal=21%
GOBP_REGULATION_OF_ANIMAL_ORGAN_MORPHOGENESIS	60	0.260196	1.06362	0.322674	0.569917	1	2270	tags=30%, list=16%, signal=35%
HP_SENSORIMOTOR_NEUROPATHY	60	0.261817	1.06359	0.332308	0.569706	1	4606	tags=45%, list=32%, signal=65%
HP_ACTION_TREMOR	115	0.229373	1.06317	0.271605	0.570566	1	3946	tags=38%, list=27%, signal=52%
GOMF_CHROMATIN_BINDING	466	0.197064	1.06296	0.207547	0.570839	1	2441	tags=19%, list=17%, signal=22%
[truncated: 1,363 more rows]
