# Supplementary material for: Multi-omics analysis identifies an M-MDSC-like immunosuppressive phenotype in lineage-switched AML with KMT2A rearrangement
Source: Nat Commun. 2025 Aug 26;16:7955. doi: 10.1038/s41467-025-63271-y (PMC12381044; doi:10.1038/s41467-025-63271-y)
Supplement: Supplementary file 4 — Supplementary Data 2 [file 41467_2025_63271_MOESM4_ESM.xlsx]

## Sheet: Sheet1
Supplementary Data 2. GSEA report for LS AML vs LC AML in Cluster 2: Enrichment in LC AML
NAME	SIZE	ES	NES	NOM p-val	FDR q-val	FWER p-val	RANK AT MAX	LEADING EDGE
GOBP_HUMORAL_IMMUNE_RESPONSE	131	-0.642376	-2.6399	0	0	0	2320	tags=50%, list=16%, signal=59%
GOMF_MHC_PROTEIN_COMPLEX_BINDING	32	-0.818707	-2.59091	0	0	0	1632	tags=69%, list=11%, signal=77%
GOBP_ADAPTIVE_IMMUNE_RESPONSE	365	-0.555295	-2.54862	0	0	0	2012	tags=37%, list=14%, signal=42%
GOBP_ANTIGEN_PROCESSING_AND_PRESENTATION_OF_PEPTIDE_OR_POLYSACCHARIDE_ANTIGEN_VIA_MHC_CLASS_II	30	-0.793617	-2.52484	0	0	0	1937	tags=73%, list=13%, signal=84%
GOMF_MHC_CLASS_II_PROTEIN_COMPLEX_BINDING	25	-0.831004	-2.49213	0	0	0	1632	tags=72%, list=11%, signal=81%
GOBP_ANTIGEN_PROCESSING_AND_PRESENTATION_OF_EXOGENOUS_PEPTIDE_ANTIGEN_VIA_MHC_CLASS_II	27	-0.79937	-2.47489	0	0	0	1937	tags=74%, list=13%, signal=85%
GOBP_ALPHA_BETA_T_CELL_ACTIVATION	145	-0.581277	-2.42304	0	0	0	2279	tags=41%, list=16%, signal=49%
GOCC_MHC_CLASS_II_PROTEIN_COMPLEX	15	-0.878699	-2.36678	0	0	0	1632	tags=93%, list=11%, signal=105%
GOBP_ANTIGEN_PROCESSING_AND_PRESENTATION	91	-0.604981	-2.3593	0	0	0	2508	tags=51%, list=17%, signal=61%
GOBP_T_CELL_ACTIVATION_INVOLVED_IN_IMMUNE_RESPONSE	88	-0.609024	-2.35391	0	0	0	2461	tags=45%, list=17%, signal=54%
GOBP_ANTIGEN_PROCESSING_AND_PRESENTATION_OF_PEPTIDE_ANTIGEN	53	-0.663432	-2.34775	0	0	0	2508	tags=57%, list=17%, signal=68%
GOBP_PEPTIDE_ANTIGEN_ASSEMBLY_WITH_MHC_PROTEIN_COMPLEX	18	-0.83653	-2.34683	0	0	0	1632	tags=78%, list=11%, signal=87%
GOBP_INTERLEUKIN_4_PRODUCTION	31	-0.742857	-2.34462	0	0	0	1932	tags=52%, list=13%, signal=59%
GOBP_T_CELL_ACTIVATION	443	-0.509313	-2.34382	0	0	0	2498	tags=37%, list=17%, signal=43%
GOBP_B_CELL_PROLIFERATION	75	-0.618	-2.33526	0	0	0	2039	tags=47%, list=14%, signal=54%
GOBP_ANTIGEN_PROCESSING_AND_PRESENTATION_OF_EXOGENOUS_PEPTIDE_ANTIGEN	37	-0.706865	-2.33104	0	0	0	1632	tags=57%, list=11%, signal=64%
GOBP_ANTIGEN_RECEPTOR_MEDIATED_SIGNALING_PATHWAY	161	-0.558363	-2.33058	0	0	0	3411	tags=52%, list=23%, signal=66%
GOBP_DEFENSE_RESPONSE_TO_FUNGUS	33	-0.718295	-2.32953	0	0	0	1406	tags=58%, list=10%, signal=64%
GOBP_REGULATION_OF_T_CELL_ACTIVATION	307	-0.516491	-2.31621	0	0	0	3268	tags=45%, list=22%, signal=57%
GOBP_ANTIGEN_PROCESSING_AND_PRESENTATION_OF_EXOGENOUS_ANTIGEN	44	-0.679454	-2.31618	0	0	0	3027	tags=66%, list=21%, signal=83%
GOBP_ADAPTIVE_IMMUNE_RESPONSE_BASED_ON_SOMATIC_RECOMBINATION_OF_IMMUNE_RECEPTORS_BUILT_FROM_IMMUNOGLOBULIN_SUPERFAMILY_DOMAINS	251	-0.524449	-2.31452	0	0	0	2012	tags=35%, list=14%, signal=40%
GOBP_POSITIVE_REGULATION_OF_LEUKOCYTE_CELL_CELL_ADHESION	233	-0.522284	-2.31364	0	0	0	1932	tags=36%, list=13%, signal=41%
GOBP_CD4_POSITIVE_ALPHA_BETA_T_CELL_ACTIVATION	98	-0.587171	-2.30767	0	0	0	1965	tags=40%, list=13%, signal=46%
GOBP_REGULATION_OF_LYMPHOCYTE_ACTIVATION	416	-0.501034	-2.29856	0	0	0	3268	tags=43%, list=22%, signal=54%
GOBP_CELL_KILLING	134	-0.556376	-2.2966	0	0	0	1762	tags=37%, list=12%, signal=42%
GOBP_LYMPHOCYTE_MEDIATED_IMMUNITY	240	-0.517056	-2.29293	0	0	0	2012	tags=35%, list=14%, signal=40%
GOBP_T_CELL_DIFFERENTIATION	249	-0.517344	-2.29033	0	0	0	2461	tags=37%, list=17%, signal=44%
GOBP_REGULATION_OF_CD4_POSITIVE_ALPHA_BETA_T_CELL_ACTIVATION	67	-0.622114	-2.28312	0	0	0	3268	tags=54%, list=22%, signal=69%
GOBP_ALPHA_BETA_T_CELL_DIFFERENTIATION	100	-0.576971	-2.28229	0	0	0	3268	tags=49%, list=22%, signal=63%
GOBP_ANTIMICROBIAL_HUMORAL_RESPONSE	53	-0.648085	-2.28134	0	0	0	1516	tags=45%, list=10%, signal=50%
GOCC_MHC_PROTEIN_COMPLEX	23	-0.762744	-2.27494	0	0	0	1632	tags=61%, list=11%, signal=68%
GOBP_ANTIMICROBIAL_HUMORAL_IMMUNE_RESPONSE_MEDIATED_BY_ANTIMICROBIAL_PEPTIDE	37	-0.691035	-2.27409	0	0	0	2073	tags=57%, list=14%, signal=66%
GOBP_IMMUNE_RESPONSE_REGULATING_CELL_SURFACE_RECEPTOR_SIGNALING_PATHWAY	227	-0.51524	-2.27129	0	0	0	3411	tags=48%, list=23%, signal=61%
GOCC_CYTOSOLIC_RIBOSOME	97	-0.5755	-2.26508	0	0	0	3342	tags=70%, list=23%, signal=90%
GOBP_MODULATION_OF_PROCESS_OF_ANOTHER_ORGANISM	16	-0.832019	-2.2587	0	0	0	781	tags=63%, list=5%, signal=66%
GOBP_POSITIVE_REGULATION_OF_CD4_POSITIVE_ALPHA_BETA_T_CELL_ACTIVATION	40	-0.670114	-2.25501	0	0	0	3682	tags=68%, list=25%, signal=90%
GOCC_IMMUNOLOGICAL_SYNAPSE	44	-0.656449	-2.25484	0	0	0	2553	tags=52%, list=17%, signal=63%
GOBP_LEUKOCYTE_PROLIFERATION	265	-0.503844	-2.25446	0	0	0	3304	tags=45%, list=23%, signal=56%
GOCC_CYTOSOLIC_LARGE_RIBOSOMAL_SUBUNIT	54	-0.628752	-2.24485	0	1.98102e-05	0.001	3342	tags=72%, list=23%, signal=93%
GOBP_REGULATION_OF_LEUKOCYTE_PROLIFERATION	210	-0.518359	-2.24459	0	1.93149e-05	0.001	2236	tags=38%, list=15%, signal=44%
GOMF_ANTIGEN_BINDING	49	-0.645012	-2.23162	0	1.88438e-05	0.001	1632	tags=39%, list=11%, signal=44%
GOBP_KILLING_OF_CELLS_OF_ANOTHER_ORGANISM	22	-0.754794	-2.23069	0	1.83952e-05	0.001	1516	tags=59%, list=10%, signal=66%
GOBP_T_CELL_SELECTION	42	-0.63841	-2.21127	0	3.62885e-05	0.002	742	tags=31%, list=5%, signal=33%
GOBP_T_CELL_RECEPTOR_SIGNALING_PATHWAY	119	-0.547065	-2.21068	0	3.54638e-05	0.002	3394	tags=50%, list=23%, signal=64%
GOBP_T_CELL_DIFFERENTIATION_INVOLVED_IN_IMMUNE_RESPONSE	66	-0.596781	-2.21056	0	3.46757e-05	0.002	2461	tags=44%, list=17%, signal=53%
GOBP_ACTIVATION_OF_IMMUNE_RESPONSE	263	-0.492558	-2.20637	0	3.39219e-05	0.002	3411	tags=46%, list=23%, signal=58%
GOBP_B_CELL_MEDIATED_IMMUNITY	119	-0.546469	-2.20454	0	3.32001e-05	0.002	2012	tags=36%, list=14%, signal=42%
GOBP_MONONUCLEAR_CELL_DIFFERENTIATION	384	-0.478927	-2.20314	0	3.25084e-05	0.002	3270	tags=41%, list=22%, signal=51%
GOBP_REGULATION_OF_LYMPHOCYTE_DIFFERENTIATION	173	-0.518577	-2.19851	0	7.96582e-05	0.005	3268	tags=44%, list=22%, signal=56%
GOBP_POSITIVE_REGULATION_OF_CELL_CELL_ADHESION	260	-0.492226	-2.19802	0	7.80651e-05	0.005	2553	tags=38%, list=17%, signal=46%
GOBP_REGULATION_OF_ALPHA_BETA_T_CELL_ACTIVATION	98	-0.557294	-2.19558	0	7.65344e-05	0.005	2415	tags=39%, list=17%, signal=46%
GOBP_POSITIVE_REGULATION_OF_INTERLEUKIN_4_PRODUCTION	25	-0.729006	-2.19279	0	7.50626e-05	0.005	1932	tags=48%, list=13%, signal=55%
GOMF_IMMUNE_RECEPTOR_ACTIVITY	100	-0.556824	-2.18961	0	8.82266e-05	0.006	2210	tags=48%, list=15%, signal=56%
GOCC_EXTERNAL_SIDE_OF_PLASMA_MEMBRANE	242	-0.495826	-2.1847	0	0.000101088	0.007	1777	tags=31%, list=12%, signal=35%
GOBP_LEUKOCYTE_CELL_CELL_ADHESION	334	-0.483337	-2.1817	0	9.92497e-05	0.007	3235	tags=44%, list=22%, signal=55%
GOBP_B_CELL_ACTIVATION	234	-0.496008	-2.18149	0	9.74774e-05	0.007	2062	tags=33%, list=14%, signal=38%
GOBP_CD4_POSITIVE_ALPHA_BETA_T_CELL_DIFFERENTIATION	77	-0.575336	-2.17892	0	0.000109288	0.008	1965	tags=39%, list=13%, signal=45%
GOBP_IMMUNE_EFFECTOR_PROCESS	484	-0.470042	-2.17775	0	0.000120913	0.009	2012	tags=30%, list=14%, signal=33%
GOBP_REGULATION_OF_B_CELL_PROLIFERATION	56	-0.603094	-2.17556	0	0.000118864	0.009	2039	tags=46%, list=14%, signal=54%
GOBP_T_CELL_PROLIFERATION	171	-0.509654	-2.17273	0	0.000129799	0.01	3194	tags=43%, list=22%, signal=54%
GOCC_CLATHRIN_COATED_ENDOCYTIC_VESICLE_MEMBRANE	48	-0.618275	-2.17153	0	0.000140624	0.011	1632	tags=42%, list=11%, signal=47%
GOBP_MATURE_B_CELL_DIFFERENTIATION_INVOLVED_IN_IMMUNE_RESPONSE	26	-0.709252	-2.16859	0	0.000138356	0.011	1449	tags=42%, list=10%, signal=47%
GOBP_MATURE_B_CELL_DIFFERENTIATION	31	-0.67278	-2.16852	0	0.00014866	0.012	1877	tags=42%, list=13%, signal=48%
GOBP_REGULATION_OF_ANTIGEN_PROCESSING_AND_PRESENTATION	16	-0.794741	-2.16744	0	0.000146337	0.012	2461	tags=81%, list=17%, signal=98%
GOBP_LEUKOCYTE_MEDIATED_IMMUNITY	320	-0.479113	-2.16404	0	0.000168003	0.014	2871	tags=38%, list=20%, signal=47%
GOBP_POSITIVE_REGULATION_OF_T_CELL_PROLIFERATION	85	-0.563179	-2.16403	0	0.000165457	0.014	1932	tags=41%, list=13%, signal=47%
GOBP_POSITIVE_REGULATION_OF_CELL_ACTIVATION	333	-0.475714	-2.15947	0	0.000174695	0.015	3268	tags=42%, list=22%, signal=53%
GOCC_LUMENAL_SIDE_OF_ENDOPLASMIC_RETICULUM_MEMBRANE	26	-0.704824	-2.15768	0	0.000172126	0.015	510	tags=35%, list=3%, signal=36%
HP_ANTINUCLEAR_ANTIBODY_POSITIVITY	33	-0.663335	-2.15734	0	0.000169631	0.015	1597	tags=45%, list=11%, signal=51%
GOBP_REGULATION_OF_CD4_POSITIVE_ALPHA_BETA_T_CELL_DIFFERENTIATION	49	-0.617897	-2.1569	0	0.000178341	0.016	3682	tags=57%, list=25%, signal=76%
GOMF_LIPOPOLYSACCHARIDE_BINDING	23	-0.718481	-2.1546	0	0.000197766	0.018	1114	tags=39%, list=8%, signal=42%
GOBP_POSITIVE_REGULATION_OF_LEUKOCYTE_PROLIFERATION	133	-0.528062	-2.15082	0	0.000216791	0.02	3304	tags=50%, list=23%, signal=64%
GOBP_REGULATION_OF_ALPHA_BETA_T_CELL_DIFFERENTIATION	62	-0.600477	-2.15082	0	0.000213822	0.02	3682	tags=53%, list=25%, signal=71%
GOBP_REGULATION_OF_LEUKOCYTE_DIFFERENTIATION	255	-0.484274	-2.14999	0	0.000210932	0.02	2560	tags=34%, list=18%, signal=41%
GOBP_T_CELL_DIFFERENTIATION_IN_THYMUS	70	-0.578199	-2.14942	0	0.000218683	0.021	2224	tags=41%, list=15%, signal=49%
GOBP_NEGATIVE_REGULATION_OF_T_CELL_MEDIATED_IMMUNITY	23	-0.722391	-2.14682	0	0.000236314	0.023	2867	tags=61%, list=20%, signal=76%
GOBP_ANTIBACTERIAL_HUMORAL_RESPONSE	25	-0.705761	-2.1458	0	0.000243515	0.024	1223	tags=52%, list=8%, signal=57%
GOBP_LYMPHOCYTE_ACTIVATION_INVOLVED_IN_IMMUNE_RESPONSE	170	-0.509461	-2.1419	0	0.000280514	0.028	3226	tags=42%, list=22%, signal=53%
HP_VASCULITIS	57	-0.595027	-2.13684	0	0.000296688	0.03	1728	tags=32%, list=12%, signal=36%
GOBP_T_CELL_MEDIATED_CYTOTOXICITY	42	-0.61948	-2.13602	0	0.000302908	0.031	2678	tags=48%, list=18%, signal=58%
GOBP_RESPONSE_TO_FUNGUS	43	-0.626216	-2.13524	0	0.000299168	0.031	1406	tags=44%, list=10%, signal=49%
GOBP_REGULATION_OF_ANTIGEN_RECEPTOR_MEDIATED_SIGNALING_PATHWAY	61	-0.591171	-2.13458	0	0.000305022	0.032	3394	tags=62%, list=23%, signal=81%
GOBP_NEGATIVE_REGULATION_OF_LYMPHOCYTE_MEDIATED_IMMUNITY	45	-0.617881	-2.13253	0	0.000301347	0.032	2871	tags=49%, list=20%, signal=61%
GOBP_PRODUCTION_OF_MOLECULAR_MEDIATOR_OF_IMMUNE_RESPONSE	206	-0.49246	-2.13211	0	0.000306957	0.032	2560	tags=36%, list=18%, signal=44%
GOBP_B_CELL_RECEPTOR_SIGNALING_PATHWAY	55	-0.600564	-2.12595	0	0.00035851	0.038	2245	tags=40%, list=15%, signal=47%
GOCC_CLATHRIN_COATED_ENDOCYTIC_VESICLE	59	-0.58493	-2.11486	0	0.000436127	0.047	1772	tags=37%, list=12%, signal=42%
GOBP_REGULATION_OF_B_CELL_ACTIVATION	118	-0.518839	-2.10901	0	0.000467078	0.051	2039	tags=35%, list=14%, signal=40%
GOBP_POSITIVE_REGULATION_OF_IMMUNE_RESPONSE	418	-0.45645	-2.10878	0	0.00046177	0.051	2678	tags=35%, list=18%, signal=42%
GOBP_T_CELL_MEDIATED_IMMUNITY	97	-0.538478	-2.10775	0	0.000465278	0.052	2678	tags=44%, list=18%, signal=54%
GOBP_IMMUNE_RESPONSE_REGULATING_SIGNALING_PATHWAY	361	-0.456912	-2.09114	0	0.000642183	0.072	3550	tags=42%, list=24%, signal=54%
GOBP_CYTOPLASMIC_TRANSLATION	155	-0.496322	-2.08513	0	0.000746656	0.083	3342	tags=50%, list=23%, signal=64%
GOBP_REGULATION_OF_ADAPTIVE_IMMUNE_RESPONSE	168	-0.493349	-2.08182	0	0.000764033	0.086	3268	tags=43%, list=22%, signal=55%
GOBP_LEUKOCYTE_MEDIATED_CYTOTOXICITY	106	-0.523126	-2.08075	0	0.000764105	0.087	2861	tags=43%, list=20%, signal=54%
GOBP_REGULATION_OF_CELL_CELL_ADHESION	374	-0.455419	-2.07952	0	0.000772828	0.089	3235	tags=42%, list=22%, signal=53%
GOBP_POSITIVE_REGULATION_OF_ALPHA_BETA_T_CELL_ACTIVATION	65	-0.565817	-2.07885	0	0.000764693	0.089	2279	tags=42%, list=16%, signal=49%
GOBP_REGULATION_OF_MONOCYTE_DIFFERENTIATION	15	-0.786469	-2.07716	0	0.000797465	0.093	1557	tags=40%, list=11%, signal=45%
GOBP_LEUKOCYTE_DIFFERENTIATION	480	-0.440232	-2.07397	0	0.000829537	0.097	1973	tags=28%, list=13%, signal=31%
GOBP_NEGATIVE_REGULATION_OF_CYTOKINE_PRODUCTION	225	-0.474645	-2.06481	0	0.000940554	0.111	3162	tags=38%, list=22%, signal=48%
GOBP_POSITIVE_REGULATION_OF_INTERLEUKIN_2_PRODUCTION	31	-0.654632	-2.06063	0	0.000954569	0.114	1877	tags=48%, list=13%, signal=55%
GOBP_POSITIVE_REGULATION_OF_CALCIUM_MEDIATED_SIGNALING	25	-0.679492	-2.06014	0	0.000952876	0.115	3462	tags=64%, list=24%, signal=84%
GOBP_ORGAN_OR_TISSUE_SPECIFIC_IMMUNE_RESPONSE	22	-0.704307	-2.05784	0	0.000997456	0.121	2236	tags=73%, list=15%, signal=86%
GOBP_REGULATION_OF_T_CELL_MEDIATED_IMMUNITY	76	-0.545051	-2.05666	0	0.00100303	0.123	2678	tags=45%, list=18%, signal=54%
GOMF_IMMUNOGLOBULIN_BINDING	17	-0.750751	-2.05644	0	0.00100099	0.123	1485	tags=47%, list=10%, signal=52%
GOBP_T_CELL_CYTOKINE_PRODUCTION	35	-0.633985	-2.05514	0	0.00102132	0.127	3268	tags=63%, list=22%, signal=81%
GOBP_INTERLEUKIN_10_PRODUCTION	51	-0.577409	-2.05459	0	0.00101908	0.128	1932	tags=37%, list=13%, signal=43%
GOBP_REGULATION_OF_IMMUNE_EFFECTOR_PROCESS	299	-0.457891	-2.05418	0	0.00101682	0.129	2871	tags=36%, list=20%, signal=44%
GOBP_NEGATIVE_REGULATION_OF_ADAPTIVE_IMMUNE_RESPONSE	49	-0.58094	-2.05367	0	0.00100732	0.129	3246	tags=49%, list=22%, signal=63%
GOBP_POSITIVE_REGULATION_OF_ALPHA_BETA_T_CELL_DIFFERENTIATION	46	-0.594246	-2.05249	0	0.000997989	0.129	3682	tags=54%, list=25%, signal=72%
GOBP_DEFENSE_RESPONSE_TO_GRAM_POSITIVE_BACTERIUM	58	-0.568386	-2.04851	0	0.00108919	0.141	2073	tags=43%, list=14%, signal=50%
GOBP_EMBRYONIC_SKELETAL_SYSTEM_DEVELOPMENT	62	-0.555741	-2.04844	0	0.00107929	0.141	766	tags=26%, list=5%, signal=27%
GOBP_POSITIVE_REGULATION_OF_T_CELL_CYTOKINE_PRODUCTION	25	-0.664748	-2.04789	0	0.00108347	0.143	2236	tags=52%, list=15%, signal=61%
GOBP_DEFENSE_RESPONSE_TO_GRAM_NEGATIVE_BACTERIUM	41	-0.610972	-2.04759	0	0.0010877	0.145	1516	tags=46%, list=10%, signal=52%
HP_PERICARDITIS	32	-0.629978	-2.04727	0	0.00107808	0.145	1671	tags=47%, list=11%, signal=53%
HP_ABNORMAL_CIRCULATING_IGA_LEVEL	67	-0.554136	-2.04597	0	0.00110975	0.148	1932	tags=36%, list=13%, signal=41%
GOBP_MYELOID_LEUKOCYTE_ACTIVATION	191	-0.477827	-2.04345	0	0.00114805	0.152	2867	tags=41%, list=20%, signal=50%
GOMF_CYTOKINE_ACTIVITY	102	-0.522921	-2.04289	0	0.00114483	0.152	1386	tags=35%, list=9%, signal=39%
GOBP_REGULATION_OF_T_HELPER_CELL_DIFFERENTIATION	36	-0.615878	-2.04163	0	0.00115506	0.155	3682	tags=58%, list=25%, signal=78%
GOBP_CELLULAR_DEFENSE_RESPONSE	39	-0.611072	-2.04136	0	0.00114527	0.155	2260	tags=49%, list=15%, signal=57%
GOCC_POLYSOMAL_RIBOSOME	29	-0.650857	-2.03836	0	0.00122726	0.165	2679	tags=62%, list=18%, signal=76%
GOBP_CYTOKINE_PRODUCTION_INVOLVED_IN_IMMUNE_RESPONSE	106	-0.514409	-2.03823	0	0.00122359	0.166	2560	tags=39%, list=18%, signal=47%
GOBP_NEGATIVE_REGULATION_OF_IMMUNE_EFFECTOR_PROCESS	94	-0.527969	-2.0352	0	0.00127814	0.175	3533	tags=49%, list=24%, signal=64%
GOBP_DEFENSE_RESPONSE_TO_BACTERIUM	160	-0.4832	-2.02713	0	0.00142743	0.195	1696	tags=31%, list=12%, signal=34%
HP_AUTOIMMUNE_THROMBOCYTOPENIA	40	-0.604861	-2.02603	0	0.0014475	0.199	2068	tags=38%, list=14%, signal=44%
GOBP_CD4_POSITIVE_ALPHA_BETA_T_CELL_CYTOKINE_PRODUCTION	17	-0.741364	-2.02458	0	0.00149219	0.208	2315	tags=65%, list=16%, signal=77%
GOBP_REGULATION_OF_HEMOPOIESIS	324	-0.446673	-2.02357	0	0.00153607	0.214	1961	tags=27%, list=13%, signal=31%
GOBP_NEGATIVE_REGULATION_OF_INTERFERON_GAMMA_PRODUCTION	28	-0.648574	-2.02249	0	0.00160414	0.223	3161	tags=50%, list=22%, signal=64%
GOBP_RESPONSE_TO_BACTERIUM	428	-0.435869	-2.01964	0	0.00171372	0.239	1957	tags=27%, list=13%, signal=31%
GOBP_MYELOID_LEUKOCYTE_CYTOKINE_PRODUCTION	46	-0.578259	-2.01896	0	0.00170636	0.24	1757	tags=33%, list=12%, signal=37%
GOBP_HETEROTYPIC_CELL_CELL_ADHESION	44	-0.594702	-2.0184	0	0.00169313	0.24	1635	tags=41%, list=11%, signal=46%
GOBP_REGULATION_OF_CALCIUM_MEDIATED_SIGNALING	55	-0.561706	-2.01542	0	0.0017699	0.25	3462	tags=51%, list=24%, signal=66%
GOCC_LUMENAL_SIDE_OF_MEMBRANE	30	-0.640147	-2.01415	0	0.00180985	0.259	510	tags=30%, list=3%, signal=31%
GOBP_NEGATIVE_REGULATION_OF_HEMOPOIESIS	82	-0.514403	-2.00893	0	0.00190799	0.274	3618	tags=49%, list=25%, signal=64%
GOBP_POSITIVE_REGULATION_OF_B_CELL_PROLIFERATION	37	-0.613295	-2.00716	0	0.0019347	0.281	3409	tags=59%, list=23%, signal=77%
GOBP_TOLERANCE_INDUCTION	24	-0.663999	-2.00656	0	0.00193788	0.283	3194	tags=58%, list=22%, signal=75%
GOBP_POSITIVE_REGULATION_OF_REGULATORY_T_CELL_DIFFERENTIATION	22	-0.674018	-2.00088	0	0.00212034	0.307	1798	tags=41%, list=12%, signal=47%
GOBP_REGULATION_OF_PRODUCTION_OF_MOLECULAR_MEDIATOR_OF_IMMUNE_RESPONSE	156	-0.477969	-1.99962	0	0.00216173	0.313	2560	tags=35%, list=18%, signal=42%
HP_RECURRENT_BRONCHITIS	29	-0.64516	-1.99663	0	0.00225966	0.327	1728	tags=34%, list=12%, signal=39%
GOBP_MYELOID_DENDRITIC_CELL_ACTIVATION	21	-0.696564	-1.99578	0.00171233	0.00226025	0.329	2228	tags=52%, list=15%, signal=62%
GOBP_INTERFERON_GAMMA_PRODUCTION	92	-0.510453	-1.99287	0	0.00237285	0.338	2236	tags=37%, list=15%, signal=43%
GOBP_POSITIVE_REGULATION_OF_CD4_POSITIVE_ALPHA_BETA_T_CELL_DIFFERENTIATION	31	-0.639888	-1.99156	0	0.00242849	0.349	3682	tags=61%, list=25%, signal=82%
GOMF_PEPTIDE_ANTIGEN_BINDING	22	-0.67278	-1.99137	0	0.00241127	0.349	510	tags=32%, list=3%, signal=33%
GOBP_VENTRICULAR_CARDIAC_MUSCLE_CELL_ACTION_POTENTIAL	15	-0.754889	-1.99086	0.00166389	0.00241086	0.35	892	tags=40%, list=6%, signal=43%
GOBP_NEGATIVE_REGULATION_OF_PRODUCTION_OF_MOLECULAR_MEDIATOR_OF_IMMUNE_RESPONSE	38	-0.603012	-1.98922	0	0.00248659	0.36	3527	tags=55%, list=24%, signal=73%
GOBP_CELL_ACTIVATION_INVOLVED_IN_IMMUNE_RESPONSE	242	-0.45119	-1.98534	0	0.0026316	0.379	2917	tags=36%, list=20%, signal=44%
GOBP_REGULATION_OF_LEUKOCYTE_MEDIATED_CYTOTOXICITY	69	-0.536469	-1.98442	0	0.00266716	0.383	2861	tags=48%, list=20%, signal=59%
HP_AUTOIMMUNITY	160	-0.474986	-1.98307	0	0.00270241	0.388	2068	tags=33%, list=14%, signal=37%
GOBP_GAMMA_DELTA_T_CELL_ACTIVATION	19	-0.703703	-1.98164	0	0.00273172	0.394	2596	tags=63%, list=18%, signal=77%
HP_ABNORMAL_EOSINOPHIL_MORPHOLOGY	51	-0.560217	-1.98009	0	0.00279772	0.406	1931	tags=31%, list=13%, signal=36%
GOBP_POSITIVE_REGULATION_OF_CYTOKINE_PRODUCTION	379	-0.431767	-1.97934	0	0.00282053	0.409	2332	tags=31%, list=16%, signal=35%
HP_DECREASED_CIRCULATING_IGA_LEVEL	46	-0.579589	-1.97881	0	0.00282261	0.409	1932	tags=41%, list=13%, signal=47%
GOBP_REGULATION_OF_CELL_KILLING	81	-0.527897	-1.97861	0	0.0028194	0.41	2861	tags=46%, list=20%, signal=56%
GOBP_CD8_POSITIVE_ALPHA_BETA_T_CELL_ACTIVATION	24	-0.642895	-1.97836	0	0.00280606	0.41	4276	tags=71%, list=29%, signal=100%
GOCC_CELL_SURFACE	498	-0.423996	-1.97786	0	0.00283866	0.416	1796	tags=26%, list=12%, signal=28%
HP_BRONCHITIS	45	-0.57267	-1.97667	0	0.00286567	0.416	1728	tags=31%, list=12%, signal=35%
GOBP_INTERLEUKIN_2_PRODUCTION	55	-0.550774	-1.9709	0	0.00310868	0.447	1877	tags=42%, list=13%, signal=48%
GOBP_TYPE_2_IMMUNE_RESPONSE	31	-0.620567	-1.96872	0	0.00319841	0.456	2315	tags=52%, list=16%, signal=61%
GOBP_NEGATIVE_REGULATION_OF_LYMPHOCYTE_DIFFERENTIATION	41	-0.585876	-1.96657	0	0.00328736	0.471	4073	tags=61%, list=28%, signal=84%
GOBP_REGULATION_OF_HETEROTYPIC_CELL_CELL_ADHESION	19	-0.689777	-1.96562	0	0.00336997	0.481	1556	tags=47%, list=11%, signal=53%
GOBP_B_CELL_HOMEOSTASIS	33	-0.607538	-1.96538	0	0.00335857	0.482	3268	tags=55%, list=22%, signal=70%
GOBP_REGULATION_OF_T_CELL_RECEPTOR_SIGNALING_PATHWAY	42	-0.571283	-1.96529	0	0.00334244	0.482	3394	tags=60%, list=23%, signal=77%
HP_AUTOIMMUNE_ANTIBODY_POSITIVITY	61	-0.538484	-1.96072	0	0.00363162	0.512	1671	tags=33%, list=11%, signal=37%
GOBP_CELL_FATE_DETERMINATION	15	-0.719735	-1.95953	0	0.0036668	0.52	377	tags=33%, list=3%, signal=34%
GOMF_GLUTATHIONE_TRANSFERASE_ACTIVITY	18	-0.695168	-1.95888	0.00165563	0.00369696	0.526	2645	tags=61%, list=18%, signal=75%
GOBP_MACROPHAGE_CYTOKINE_PRODUCTION	32	-0.617895	-1.95828	0	0.00367914	0.526	1757	tags=34%, list=12%, signal=39%
GOBP_REGULATION_OF_LYMPHOCYTE_MEDIATED_IMMUNITY	146	-0.474177	-1.95731	0	0.0037278	0.531	2871	tags=39%, list=20%, signal=48%
GOCC_SIDE_OF_MEMBRANE	417	-0.420544	-1.95661	0	0.00374291	0.537	1932	tags=26%, list=13%, signal=29%
GOBP_THYMIC_T_CELL_SELECTION	17	-0.721474	-1.95234	0	0.00399623	0.568	701	tags=47%, list=5%, signal=49%
GOBP_HETEROPHILIC_CELL_CELL_ADHESION_VIA_PLASMA_MEMBRANE_CELL_ADHESION_MOLECULES	23	-0.669972	-1.95156	0	0.00405609	0.578	2408	tags=57%, list=16%, signal=68%
GOBP_TUMOR_NECROSIS_FACTOR_SUPERFAMILY_CYTOKINE_PRODUCTION	141	-0.468457	-1.95018	0	0.00412408	0.585	3172	tags=43%, list=22%, signal=55%
HP_IMPAIRED_ANTIGEN_SPECIFIC_RESPONSE	35	-0.597676	-1.94851	0	0.00421913	0.588	3282	tags=51%, list=22%, signal=66%
HP_PLEURITIS	23	-0.661522	-1.9475	0	0.00423996	0.594	1671	tags=48%, list=11%, signal=54%
GOBP_POSITIVE_REGULATION_OF_LYMPHOCYTE_DIFFERENTIATION	112	-0.482814	-1.94636	0	0.00431977	0.603	3682	tags=46%, list=25%, signal=62%
GOBP_HUMORAL_IMMUNE_RESPONSE_MEDIATED_BY_CIRCULATING_IMMUNOGLOBULIN	30	-0.607242	-1.94553	0	0.00433994	0.608	1952	tags=43%, list=13%, signal=50%
GOBP_POSITIVE_REGULATION_OF_CYTOKINE_PRODUCTION_INVOLVED_IN_IMMUNE_RESPONSE	71	-0.519478	-1.94223	0	0.00453931	0.624	2553	tags=39%, list=17%, signal=48%
GOCC_ER_TO_GOLGI_TRANSPORT_VESICLE_MEMBRANE	58	-0.536752	-1.93385	0	0.0051364	0.676	3476	tags=50%, list=24%, signal=65%
HP_BRONCHIECTASIS	91	-0.4964	-1.93285	0	0.00520899	0.685	2712	tags=36%, list=19%, signal=44%
GOBP_NEGATIVE_REGULATION_OF_ANTIGEN_RECEPTOR_MEDIATED_SIGNALING_PATHWAY	30	-0.609616	-1.93234	0	0.00520601	0.686	3384	tags=57%, list=23%, signal=74%
GOBP_B_CELL_DIFFERENTIATION	119	-0.482093	-1.93032	0	0.00531269	0.699	2364	tags=35%, list=16%, signal=42%
GOBP_CD4_POSITIVE_ALPHA_BETA_T_CELL_PROLIFERATION	18	-0.701337	-1.92995	0	0.00531787	0.701	3194	tags=67%, list=22%, signal=85%
GOBP_GRANULOCYTE_ACTIVATION	40	-0.580914	-1.92928	0	0.0053445	0.705	1736	tags=40%, list=12%, signal=45%
GOBP_INTERLEUKIN_5_PRODUCTION	16	-0.723766	-1.92854	0	0.00537519	0.71	1850	tags=50%, list=13%, signal=57%
GOBP_COMPLEMENT_ACTIVATION	32	-0.604202	-1.92725	0	0.00542269	0.713	1952	tags=44%, list=13%, signal=50%
HP_DECREASED_CIRCULATING_IGG_LEVEL	61	-0.53726	-1.92723	0	0.00539306	0.713	1932	tags=36%, list=13%, signal=41%
GOBP_NEGATIVE_REGULATION_OF_LYMPHOCYTE_ACTIVATION	125	-0.471192	-1.92398	0	0.00560967	0.727	3235	tags=42%, list=22%, signal=53%
GOBP_GRANULOCYTE_MIGRATION	112	-0.482301	-1.92353	0	0.00561317	0.729	2236	tags=34%, list=15%, signal=40%
GOBP_POSITIVE_REGULATION_OF_TUMOR_NECROSIS_FACTOR_SUPERFAMILY_CYTOKINE_PRODUCTION	89	-0.489697	-1.92217	0	0.00570903	0.738	1762	tags=31%, list=12%, signal=36%
GOBP_NATURAL_KILLER_CELL_ACTIVATION	66	-0.517176	-1.92006	0	0.00585319	0.748	2629	tags=41%, list=18%, signal=50%
GOBP_EMBRYONIC_SKELETAL_SYSTEM_MORPHOGENESIS	49	-0.542748	-1.91842	0	0.00595058	0.758	766	tags=24%, list=5%, signal=26%
GOBP_POSITIVE_REGULATION_OF_T_CELL_MEDIATED_IMMUNITY	51	-0.551106	-1.91526	0.00150602	0.00619112	0.77	2678	tags=45%, list=18%, signal=55%
GOBP_DETECTION_OF_BIOTIC_STIMULUS	23	-0.643663	-1.91496	0	0.00618725	0.771	1170	tags=30%, list=8%, signal=33%
GOBP_NEGATIVE_REGULATION_OF_T_CELL_APOPTOTIC_PROCESS	18	-0.686523	-1.91356	0	0.00629743	0.777	2063	tags=50%, list=14%, signal=58%
GOBP_REGULATION_OF_T_CELL_MEDIATED_CYTOTOXICITY	33	-0.589348	-1.91207	0	0.00638647	0.787	2678	tags=48%, list=18%, signal=59%
GOBP_POSITIVE_REGULATION_OF_DNA_BINDING	40	-0.56721	-1.90951	0	0.00665185	0.803	1530	tags=30%, list=10%, signal=33%
GOBP_T_HELPER_1_TYPE_IMMUNE_RESPONSE	39	-0.571747	-1.90935	0	0.00663769	0.804	2236	tags=44%, list=15%, signal=51%
GOBP_POSITIVE_REGULATION_OF_HEMOPOIESIS	153	-0.456353	-1.9066	0	0.00687522	0.817	3682	tags=43%, list=25%, signal=57%
GOBP_CHEMOKINE_PRODUCTION	72	-0.508286	-1.90547	0	0.00697918	0.825	3954	tags=53%, list=27%, signal=72%
GOBP_POSITIVE_REGULATION_OF_CELL_KILLING	53	-0.539187	-1.90454	0	0.00703885	0.832	2846	tags=49%, list=19%, signal=61%
GOBP_MACROPHAGE_ACTIVATION	83	-0.495204	-1.90396	0	0.00709759	0.836	3548	tags=49%, list=24%, signal=65%
GOBP_POSITIVE_REGULATION_OF_TYPE_2_IMMUNE_RESPONSE	15	-0.713803	-1.89899	0	0.00753202	0.859	2236	tags=60%, list=15%, signal=71%
GOBP_NEGATIVE_REGULATION_OF_T_CELL_DIFFERENTIATION	35	-0.590411	-1.8979	0	0.00761494	0.862	4321	tags=66%, list=30%, signal=93%
GOBP_NEUTROPHIL_CHEMOTAXIS	78	-0.501814	-1.89658	0	0.007674	0.864	2002	tags=32%, list=14%, signal=37%
GOBP_IMMUNOGLOBULIN_PRODUCTION_INVOLVED_IN_IMMUNOGLOBULIN_MEDIATED_IMMUNE_RESPONSE	67	-0.51757	-1.8947	0	0.00783299	0.869	2012	tags=36%, list=14%, signal=41%
HP_ABNORMAL_CIRCULATING_IGG_LEVEL	73	-0.504258	-1.8942	0	0.00786743	0.871	1728	tags=32%, list=12%, signal=36%
GOBP_NEUROINFLAMMATORY_RESPONSE	52	-0.524803	-1.89367	0	0.00788619	0.873	3172	tags=46%, list=22%, signal=59%
GOBP_LEUKOCYTE_CHEMOTAXIS	171	-0.446631	-1.89256	0	0.0079888	0.878	2236	tags=35%, list=15%, signal=40%
GOBP_NATURAL_KILLER_CELL_MEDIATED_IMMUNITY	63	-0.522823	-1.89024	0	0.00818846	0.884	1961	tags=35%, list=13%, signal=40%
GOBP_POSITIVE_REGULATION_OF_ADAPTIVE_IMMUNE_RESPONSE	105	-0.476585	-1.89011	0.00136054	0.00815643	0.884	2678	tags=38%, list=18%, signal=46%
HP_DECREASED_SPECIFIC_ANTIBODY_RESPONSE_TO_VACCINATION	21	-0.659156	-1.88793	0	0.00839444	0.896	2731	tags=57%, list=19%, signal=70%
GOBP_POSITIVE_REGULATION_OF_INFLAMMATORY_RESPONSE	108	-0.472723	-1.88639	0	0.00846969	0.901	2224	tags=33%, list=15%, signal=39%
GOBP_NEUTROPHIL_MIGRATION	96	-0.479693	-1.88601	0	0.00846632	0.902	2236	tags=33%, list=15%, signal=39%
GOBP_CARDIAC_MUSCLE_CELL_ACTION_POTENTIAL_INVOLVED_IN_CONTRACTION	21	-0.645701	-1.88596	0.00163132	0.00843367	0.902	1396	tags=33%, list=10%, signal=37%
GOBP_REGULATION_OF_INTRINSIC_APOPTOTIC_SIGNALING_PATHWAY_IN_RESPONSE_TO_DNA_DAMAGE_BY_P53_CLASS_MEDIATOR	16	-0.702191	-1.8854	0	0.0084603	0.905	2039	tags=50%, list=14%, signal=58%
GOBP_POSITIVE_REGULATION_OF_LEUKOCYTE_MEDIATED_IMMUNITY	119	-0.466898	-1.88515	0	0.00844624	0.906	1965	tags=32%, list=13%, signal=37%
GOBP_NEGATIVE_REGULATION_OF_CYTOKINE_PRODUCTION_INVOLVED_IN_IMMUNE_RESPONSE	30	-0.597498	-1.88502	0	0.00842126	0.907	3527	tags=57%, list=24%, signal=75%
GOBP_GLIAL_CELL_ACTIVATION	42	-0.557199	-1.88399	0	0.00850528	0.908	3811	tags=55%, list=26%, signal=74%
GOBP_LEUKOCYTE_ACTIVATION_INVOLVED_IN_INFLAMMATORY_RESPONSE	38	-0.569309	-1.88272	0	0.00862114	0.911	3811	tags=61%, list=26%, signal=82%
GOCC_ANCHORED_COMPONENT_OF_MEMBRANE	78	-0.496728	-1.88075	0	0.00878274	0.914	2811	tags=42%, list=19%, signal=52%
GOBP_REGULATION_OF_ACTIN_FILAMENT_BASED_MOVEMENT	17	-0.678943	-1.87875	0.00174216	0.00898224	0.919	1112	tags=35%, list=8%, signal=38%
GOBP_POSITIVE_REGULATION_OF_CELL_ADHESION	366	-0.411662	-1.87776	0	0.00906239	0.922	2553	tags=32%, list=17%, signal=38%
GOBP_NEGATIVE_REGULATION_OF_LYMPHOCYTE_APOPTOTIC_PROCESS	30	-0.598916	-1.87723	0	0.0090636	0.923	2063	tags=43%, list=14%, signal=50%
GOBP_RESPONSE_TO_TUMOR_CELL	33	-0.586006	-1.87627	0.00155763	0.00914292	0.927	2166	tags=45%, list=15%, signal=53%
GOBP_IMMUNOGLOBULIN_PRODUCTION	111	-0.470719	-1.87614	0	0.00911918	0.928	2560	tags=35%, list=18%, signal=42%
GOBP_CELL_CHEMOTAXIS	208	-0.429784	-1.87602	0	0.00908872	0.928	2236	tags=32%, list=15%, signal=37%
GOBP_GRANULOCYTE_CHEMOTAXIS	91	-0.476352	-1.87578	0	0.00909326	0.928	2046	tags=32%, list=14%, signal=37%
GOBP_REGULATION_OF_HEART_RATE_BY_CARDIAC_CONDUCTION	17	-0.68806	-1.87537	0	0.0091222	0.929	892	tags=35%, list=6%, signal=38%
GOBP_RESPONSE_TO_TESTOSTERONE	32	-0.587778	-1.87353	0.00163399	0.009299	0.931	1704	tags=25%, list=12%, signal=28%
GOBP_ASTROCYTE_ACTIVATION	18	-0.663141	-1.8707	0.00165289	0.00955345	0.939	3702	tags=61%, list=25%, signal=82%
GOBP_POSITIVE_REGULATION_OF_INTERLEUKIN_6_PRODUCTION	77	-0.492515	-1.87008	0	0.0096144	0.94	1762	tags=31%, list=12%, signal=35%
GOBP_REGULATORY_T_CELL_DIFFERENTIATION	35	-0.578264	-1.86959	0	0.00964406	0.941	1798	tags=37%, list=12%, signal=42%
GOBP_REGULATION_OF_LEUKOCYTE_MEDIATED_IMMUNITY	201	-0.432109	-1.868	0	0.00977827	0.942	2871	tags=36%, list=20%, signal=44%
GOBP_POSITIVE_REGULATION_OF_CYTOSOLIC_CALCIUM_ION_CONCENTRATION	101	-0.468318	-1.86338	0	0.0104145	0.954	2861	tags=38%, list=20%, signal=46%
GOBP_CELL_RECOGNITION	74	-0.496293	-1.86161	0	0.0105914	0.958	1696	tags=26%, list=12%, signal=29%
GOBP_LEUKOCYTE_MIGRATION	293	-0.4171	-1.8614	0	0.0105828	0.958	2046	tags=29%, list=14%, signal=33%
GOBP_REGULATION_OF_DENDRITIC_CELL_DIFFERENTIATION	15	-0.700721	-1.86131	0.00333333	0.010561	0.958	1762	tags=47%, list=12%, signal=53%
GOBP_T_CELL_CHEMOTAXIS	22	-0.620232	-1.85768	0	0.0110772	0.967	2236	tags=50%, list=15%, signal=59%
GOCC_PLASMA_MEMBRANE_PROTEIN_COMPLEX	298	-0.413217	-1.85566	0	0.0113641	0.97	3001	tags=32%, list=21%, signal=39%
HP_SEVERE_INFECTION	37	-0.563928	-1.85353	0.00154321	0.0116189	0.976	2254	tags=41%, list=15%, signal=48%
GOBP_POSITIVE_REGULATION_OF_CHEMOKINE_PRODUCTION	54	-0.519831	-1.85249	0	0.011724	0.978	3728	tags=52%, list=25%, signal=69%
GOCC_ENDOCYTIC_VESICLE_LUMEN	19	-0.655835	-1.85016	0.00484653	0.0119717	0.979	1321	tags=53%, list=9%, signal=58%
GOBP_POSITIVE_REGULATION_OF_DEFENSE_RESPONSE	224	-0.423123	-1.84813	0	0.0122951	0.983	2765	tags=34%, list=19%, signal=41%
GOBP_POSITIVE_T_CELL_SELECTION	33	-0.582438	-1.84699	0.00304878	0.0124154	0.984	2039	tags=36%, list=14%, signal=42%
GOBP_DENDRITIC_CELL_MIGRATION	29	-0.589903	-1.84563	0.00157729	0.0125475	0.984	2002	tags=41%, list=14%, signal=48%
GOMF_TUMOR_NECROSIS_FACTOR_RECEPTOR_BINDING	26	-0.586832	-1.84561	0	0.0125023	0.984	2147	tags=46%, list=15%, signal=54%
GOBP_LYMPHOCYTE_COSTIMULATION	38	-0.56909	-1.84545	0	0.0124702	0.984	1932	tags=42%, list=13%, signal=48%
GOBP_KERATINOCYTE_PROLIFERATION	26	-0.599679	-1.84475	0	0.0125082	0.984	1576	tags=31%, list=11%, signal=34%
GOBP_POSITIVE_REGULATION_OF_VASCULAR_ENDOTHELIAL_GROWTH_FACTOR_PRODUCTION	19	-0.651404	-1.8446	0	0.0124765	0.984	1408	tags=42%, list=10%, signal=47%
GOBP_NEGATIVE_REGULATION_OF_LEUKOCYTE_MEDIATED_IMMUNITY	55	-0.522857	-1.84298	0	0.0127005	0.985	2871	tags=44%, list=20%, signal=54%
GOBP_POSITIVE_REGULATION_OF_RESPONSE_TO_EXTERNAL_STIMULUS	331	-0.408206	-1.83889	0	0.0133625	0.986	2861	tags=35%, list=20%, signal=43%
GOBP_REGULATION_OF_MYELOID_LEUKOCYTE_DIFFERENTIATION	90	-0.467639	-1.83857	0	0.013359	0.986	1734	tags=27%, list=12%, signal=30%
HP_STOMATITIS	56	-0.512482	-1.83726	0	0.0135115	0.99	1932	tags=36%, list=13%, signal=41%
HP_AUTOIMMUNE_HEMOLYTIC_ANEMIA	31	-0.582627	-1.83674	0.00154321	0.0135448	0.99	2033	tags=32%, list=14%, signal=37%
GOMF_SIGNALING_RECEPTOR_REGULATOR_ACTIVITY	202	-0.426178	-1.83597	0	0.0135963	0.991	1505	tags=26%, list=10%, signal=29%
HP_ABNORMALITY_OF_HUMORAL_IMMUNITY	235	-0.415753	-1.83506	0	0.0136751	0.991	1780	tags=26%, list=12%, signal=30%
GOBP_INTERLEUKIN_13_PRODUCTION	16	-0.674498	-1.83469	0	0.0136981	0.991	1762	tags=44%, list=12%, signal=50%
GOBP_NEURON_FATE_COMMITMENT	19	-0.646866	-1.83415	0	0.0137148	0.992	774	tags=21%, list=5%, signal=22%
HP_DECREASED_CIRCULATING_ANTIBODY_LEVEL	161	-0.432743	-1.83392	0	0.0136948	0.992	1932	tags=28%, list=13%, signal=32%
HP_ABNORMAL_ERYTHROCYTE_SEDIMENTATION_RATE	45	-0.540081	-1.83301	0.00150376	0.0137961	0.992	1170	tags=29%, list=8%, signal=31%
GOBP_CARDIAC_MUSCLE_CELL_CONTRACTION	33	-0.569834	-1.82744	0.00775194	0.0147241	0.994	1396	tags=27%, list=10%, signal=30%
GOCC_CLATHRIN_COATED_VESICLE_MEMBRANE	95	-0.461978	-1.8261	0	0.0149052	0.994	2140	tags=31%, list=15%, signal=36%
GOBP_ACTIVATED_T_CELL_PROLIFERATION	40	-0.53956	-1.82252	0.00151515	0.0154801	0.996	3161	tags=45%, list=22%, signal=57%
GOBP_POSITIVE_REGULATION_OF_INTERFERON_GAMMA_PRODUCTION	66	-0.49366	-1.822	0	0.0155255	0.997	1965	tags=36%, list=13%, signal=42%
GOBP_POSITIVE_REGULATION_OF_IMMUNE_EFFECTOR_PROCESS	207	-0.417057	-1.82163	0	0.0155525	0.997	2695	tags=33%, list=18%, signal=40%
GOBP_ICOSANOID_BIOSYNTHETIC_PROCESS	36	-0.558605	-1.82151	0.00160256	0.015526	0.997	1331	tags=28%, list=9%, signal=30%
GOBP_POSITIVE_REGULATION_OF_ANTIGEN_RECEPTOR_MEDIATED_SIGNALING_PATHWAY	24	-0.611223	-1.82015	0.00163666	0.0157301	0.997	2945	tags=67%, list=20%, signal=83%
GOBP_INTERLEUKIN_6_PRODUCTION	120	-0.451807	-1.81998	0	0.0157059	0.997	3728	tags=43%, list=25%, signal=57%
GOBP_LEUKOTRIENE_METABOLIC_PROCESS	20	-0.623491	-1.81923	0.00486224	0.0157787	0.997	2610	tags=35%, list=18%, signal=43%
GOCC_CYTOSOLIC_SMALL_RIBOSOMAL_SUBUNIT	43	-0.536603	-1.81636	0.00146843	0.016298	0.997	3089	tags=70%, list=21%, signal=88%
GOBP_NEGATIVE_REGULATION_OF_IMMUNE_SYSTEM_PROCESS	338	-0.397997	-1.81504	0	0.016499	0.997	3533	tags=40%, list=24%, signal=51%
GOBP_POSITIVE_REGULATION_OF_ALPHA_BETA_T_CELL_PROLIFERATION	24	-0.600463	-1.81492	0.00649351	0.016458	0.997	2236	tags=50%, list=15%, signal=59%
GOBP_INTERLEUKIN_8_PRODUCTION	68	-0.489758	-1.81396	0	0.0165472	0.997	3699	tags=47%, list=25%, signal=63%
GOBP_REGULATION_OF_INFLAMMATORY_RESPONSE	271	-0.409979	-1.81302	0	0.0166792	0.998	3498	tags=41%, list=24%, signal=53%
GOBP_ALPHA_BETA_T_CELL_PROLIFERATION	40	-0.538174	-1.81152	0	0.0168991	0.998	2236	tags=38%, list=15%, signal=44%
HP_UVEITIS	41	-0.534646	-1.81138	0	0.0168742	0.998	1877	tags=37%, list=13%, signal=42%
GOBP_POSITIVE_REGULATION_OF_INSULIN_SECRETION_INVOLVED_IN_CELLULAR_RESPONSE_TO_GLUCOSE_STIMULUS	17	-0.652642	-1.8106	0.00331126	0.0169806	0.998	411	tags=24%, list=3%, signal=24%
GOBP_DENDRITIC_CELL_CHEMOTAXIS	22	-0.620542	-1.80766	0.00325203	0.0175088	0.999	2002	tags=50%, list=14%, signal=58%
GOCC_TERTIARY_GRANULE_LUMEN	53	-0.508565	-1.80651	0.00145985	0.0176797	0.999	1701	tags=36%, list=12%, signal=40%
GOBP_RESPONSE_TO_PROTOZOAN	21	-0.63361	-1.80514	0.00322581	0.0179477	0.999	1500	tags=43%, list=10%, signal=48%
GOBP_STEROL_HOMEOSTASIS	57	-0.507454	-1.80468	0.00154083	0.0179842	0.999	2992	tags=44%, list=20%, signal=55%
GOBP_POSITIVE_REGULATION_OF_LYMPHOCYTE_MEDIATED_IMMUNITY	99	-0.453432	-1.80441	0	0.0179814	0.999	2846	tags=38%, list=19%, signal=47%
GOBP_POSITIVE_REGULATION_OF_B_CELL_ACTIVATION	75	-0.476422	-1.7985	0	0.0192463	0.999	2039	tags=31%, list=14%, signal=35%
GOBP_NEGATIVE_REGULATION_OF_CELL_KILLING	23	-0.601163	-1.79823	0.00490998	0.019264	0.999	2861	tags=48%, list=20%, signal=59%
HP_OPPORTUNISTIC_INFECTION	16	-0.674702	-1.79792	0.00162338	0.0192786	0.999	1957	tags=56%, list=13%, signal=65%
HP_ABNORMAL_LYMPHOCYTE_MORPHOLOGY	168	-0.424704	-1.79737	0	0.0193536	0.999	2033	tags=26%, list=14%, signal=30%
HP_LYMPHOMA	105	-0.454412	-1.79642	0	0.0194915	0.999	2690	tags=37%, list=18%, signal=45%
GOBP_INFLAMMATORY_RESPONSE_TO_ANTIGENIC_STIMULUS	55	-0.504498	-1.79545	0.00148148	0.0196833	0.999	1539	tags=29%, list=11%, signal=32%
GOBP_INTERLEUKIN_12_PRODUCTION	53	-0.512908	-1.79529	0	0.0196526	0.999	2944	tags=42%, list=20%, signal=52%
HP_ABNORMALITY_OF_THE_LYMPH_NODES	193	-0.419198	-1.79485	0	0.0196818	0.999	2039	tags=28%, list=14%, signal=32%
GOBP_DETECTION_OF_EXTERNAL_BIOTIC_STIMULUS	16	-0.666924	-1.79381	0.00167785	0.0198138	0.999	1170	tags=38%, list=8%, signal=41%
GOBP_RESPONSE_TO_MOLECULE_OF_BACTERIAL_ORIGIN	258	-0.405637	-1.79299	0	0.019934	0.999	1943	tags=27%, list=13%, signal=31%
GOBP_RIBONUCLEOSIDE_CATABOLIC_PROCESS	17	-0.655492	-1.79249	0.00325203	0.0199809	0.999	976	tags=41%, list=7%, signal=44%
GOBP_DENDRITIC_CELL_DIFFERENTIATION	39	-0.537936	-1.79181	0	0.0200783	0.999	2228	tags=41%, list=15%, signal=48%
HP_ERYTHRODERMA	39	-0.53028	-1.79005	0.0015361	0.0204793	0.999	1531	tags=33%, list=10%, signal=37%
HP_SYSTEMIC_LUPUS_ERYTHEMATOSUS	30	-0.561404	-1.78916	0.00157978	0.0206597	0.999	1485	tags=37%, list=10%, signal=41%
GOBP_NEGATIVE_REGULATION_OF_INTERLEUKIN_12_PRODUCTION	17	-0.652346	-1.78525	0.00169779	0.0215128	0.999	2944	tags=47%, list=20%, signal=59%
GOBP_REGULATION_OF_CARDIAC_MUSCLE_CONTRACTION	41	-0.536546	-1.78292	0	0.022032	1	3446	tags=51%, list=24%, signal=67%
GOBP_POSITIVE_REGULATION_OF_PHAGOCYTOSIS	54	-0.496006	-1.78178	0	0.0222477	1	1634	tags=31%, list=11%, signal=35%
GOBP_POSITIVE_REGULATION_OF_INTERLEUKIN_8_PRODUCTION	50	-0.511011	-1.77929	0.00148148	0.0227662	1	3699	tags=52%, list=25%, signal=69%
HP_IMPAIRED_TEMPERATURE_SENSATION	15	-0.671553	-1.77885	0.00348432	0.0228259	1	1509	tags=53%, list=10%, signal=59%
GOMF_MHC_PROTEIN_BINDING	27	-0.581416	-1.77737	0.00671141	0.0231071	1	1796	tags=41%, list=12%, signal=46%
HP_SYNCOPE	54	-0.503387	-1.77692	0	0.0231342	1	1473	tags=26%, list=10%, signal=29%
GOBP_FORELIMB_MORPHOGENESIS	15	-0.665391	-1.77492	0.00337268	0.0236375	1	388	tags=27%, list=3%, signal=27%
HP_OTITIS_MEDIA	210	-0.410253	-1.77302	0	0.0240189	1	3305	tags=33%, list=23%, signal=42%
GOBP_POSITIVE_REGULATION_OF_MYELOID_LEUKOCYTE_CYTOKINE_PRODUCTION_INVOLVED_IN_IMMUNE_RESPONSE	32	-0.551126	-1.77095	0.0015456	0.0245213	1	1574	tags=31%, list=11%, signal=35%
GOMF_STRUCTURAL_CONSTITUENT_OF_RIBOSOME	158	-0.424627	-1.76822	0	0.025272	1	3623	tags=51%, list=25%, signal=67%
HP_PHARYNGITIS	15	-0.661129	-1.76509	0.00511073	0.0260961	1	1248	tags=33%, list=9%, signal=36%
GOBP_CYTOLYSIS	16	-0.643368	-1.76459	0.00506757	0.0261867	1	3550	tags=63%, list=24%, signal=82%
HP_SEROSITIS	60	-0.485094	-1.76409	0.00291121	0.0262385	1	1671	tags=33%, list=11%, signal=37%
HP_ARTHRALGIA	135	-0.428037	-1.7604	0	0.0273222	1	1774	tags=27%, list=12%, signal=30%
GOBP_REGULATION_OF_DEFENSE_RESPONSE	482	-0.37729	-1.76025	0	0.0272944	1	3246	tags=34%, list=22%, signal=42%
GOBP_NEGATIVE_REGULATION_OF_INFLAMMATORY_RESPONSE	113	-0.438653	-1.75998	0	0.0272896	1	3900	tags=48%, list=27%, signal=65%
GOBP_CHOLESTEROL_EFFLUX	37	-0.536459	-1.75784	0	0.0278695	1	2051	tags=30%, list=14%, signal=34%
HP_RECURRENT_OTITIS_MEDIA	115	-0.430102	-1.75226	0.00131062	0.0295595	1	3481	tags=38%, list=24%, signal=50%
GOMF_CYTOKINE_RECEPTOR_ACTIVITY	62	-0.477227	-1.75176	0	0.0296367	1	2210	tags=39%, list=15%, signal=45%
GOBP_MEMBRANE_INVAGINATION	60	-0.489922	-1.7513	0.00423131	0.0296888	1	1449	tags=23%, list=10%, signal=26%
GOBP_REGULATION_OF_B_CELL_RECEPTOR_SIGNALING_PATHWAY	21	-0.600351	-1.75072	0.00666667	0.0297801	1	3299	tags=62%, list=23%, signal=80%
GOBP_CYTOKINE_MEDIATED_SIGNALING_PATHWAY	352	-0.383272	-1.75031	0	0.0298067	1	2315	tags=28%, list=16%, signal=32%
HP_CHRONIC_OTITIS_MEDIA	102	-0.443537	-1.74831	0.0013986	0.0304038	1	2089	tags=25%, list=14%, signal=30%
HP_ABNORMAL_LEUKOCYTE_PHYSIOLOGY	243	-0.398803	-1.74781	0	0.0304384	1	2033	tags=26%, list=14%, signal=30%
HP_ABNORMAL_PERICARDIUM_MORPHOLOGY	56	-0.486619	-1.74703	0.00431655	0.0305678	1	1671	tags=30%, list=11%, signal=34%
GOBP_CARDIAC_MUSCLE_CELL_ACTION_POTENTIAL	33	-0.55196	-1.74363	0.00623053	0.0316547	1	1396	tags=24%, list=10%, signal=27%
GOBP_NATURAL_KILLER_CELL_DIFFERENTIATION	19	-0.619631	-1.7435	0.00322061	0.0316071	1	3616	tags=58%, list=25%, signal=77%
GOBP_REGULATION_OF_NATURAL_KILLER_CELL_MEDIATED_IMMUNITY	39	-0.523544	-1.74286	0.0030581	0.0317076	1	2846	tags=46%, list=19%, signal=57%
HP_ABNORMAL_T_CELL_SUBSET_DISTRIBUTION	53	-0.494527	-1.74232	0	0.0317543	1	1372	tags=25%, list=9%, signal=27%
GOBP_POSITIVE_REGULATION_OF_PRODUCTION_OF_MOLECULAR_MEDIATOR_OF_IMMUNE_RESPONSE	110	-0.436358	-1.74212	0	0.0317382	1	2560	tags=33%, list=18%, signal=39%
GOBP_REGULATION_OF_KERATINOCYTE_PROLIFERATION	23	-0.583308	-1.7408	0.00168634	0.0320704	1	2199	tags=35%, list=15%, signal=41%
GOBP_NEGATIVE_REGULATION_OF_CELL_ACTIVATION	162	-0.410104	-1.73954	0	0.0324482	1	3235	tags=38%, list=22%, signal=49%
GOBP_POSITIVE_REGULATION_OF_FATTY_ACID_METABOLIC_PROCESS	25	-0.575215	-1.73903	0.0032	0.0325444	1	1411	tags=28%, list=10%, signal=31%
GOMF_CORECEPTOR_ACTIVITY	30	-0.551292	-1.73755	0.00309119	0.032968	1	1796	tags=43%, list=12%, signal=49%
HP_ABNORMAL_BRONCHUS_MORPHOLOGY	115	-0.429657	-1.73576	0	0.0335102	1	1995	tags=26%, list=14%, signal=30%
HP_MENINGITIS	63	-0.478421	-1.73363	0.0030581	0.034143	1	2039	tags=32%, list=14%, signal=37%
GOCC_PLASMA_MEMBRANE_SIGNALING_RECEPTOR_COMPLEX	102	-0.439821	-1.7332	0.00139665	0.0341857	1	2228	tags=33%, list=15%, signal=39%
GOBP_REGULATION_OF_LIPASE_ACTIVITY	55	-0.485645	-1.73237	0.00301205	0.0343718	1	1925	tags=29%, list=13%, signal=33%
GOBP_REGULATION_OF_T_CELL_DIFFERENTIATION_IN_THYMUS	19	-0.617622	-1.73213	0.00483871	0.0343411	1	2224	tags=47%, list=15%, signal=56%
GOBP_POSITIVE_REGULATION_OF_INTERLEUKIN_10_PRODUCTION	34	-0.52862	-1.7313	0.00155039	0.0345608	1	3268	tags=50%, list=22%, signal=64%
GOBP_ANTIGEN_PROCESSING_AND_PRESENTATION_OF_ENDOGENOUS_ANTIGEN	22	-0.587832	-1.73094	0.00646204	0.0345856	1	2678	tags=45%, list=18%, signal=56%
GOBP_PHAGOCYTOSIS_RECOGNITION	15	-0.652091	-1.72994	0.00347826	0.0348771	1	1424	tags=40%, list=10%, signal=44%
GOBP_IMMUNE_RESPONSE_TO_TUMOR_CELL	21	-0.602349	-1.72931	0.00952381	0.0350191	1	1961	tags=48%, list=13%, signal=55%
HP_ABNORMAL_T_CELL_MORPHOLOGY	68	-0.467115	-1.72879	0.00143678	0.0351191	1	2033	tags=26%, list=14%, signal=31%
GOMF_TRANSMEMBRANE_RECEPTOR_PROTEIN_TYROSINE_KINASE_ADAPTOR_ACTIVITY	15	-0.654167	-1.72527	0.00166113	0.0363911	1	2918	tags=53%, list=20%, signal=67%
GOBP_REGULATION_OF_CARDIAC_MUSCLE_CELL_ACTION_POTENTIAL	15	-0.634742	-1.7252	0.00516351	0.0363139	1	892	tags=27%, list=6%, signal=28%
GOBP_REGULATION_OF_CD8_POSITIVE_ALPHA_BETA_T_CELL_ACTIVATION	18	-0.611517	-1.72446	0.0152027	0.0364795	1	4716	tags=67%, list=32%, signal=98%
GOBP_REGULATION_OF_POTASSIUM_ION_TRANSMEMBRANE_TRANSPORTER_ACTIVITY	31	-0.546297	-1.72426	0.0049505	0.0364413	1	2202	tags=32%, list=15%, signal=38%
GOBP_REGULATION_OF_TOLERANCE_INDUCTION	16	-0.644115	-1.72361	0.0033557	0.0365487	1	3194	tags=50%, list=22%, signal=64%
GOBP_NEGATIVE_REGULATION_OF_LEUKOCYTE_APOPTOTIC_PROCESS	44	-0.504411	-1.72347	0.00300752	0.0365125	1	2063	tags=34%, list=14%, signal=40%
GOBP_NEGATIVE_REGULATION_OF_INTERLEUKIN_10_PRODUCTION	17	-0.634792	-1.72056	0.00651466	0.0376068	1	1798	tags=35%, list=12%, signal=40%
HP_LYMPHOCYTOSIS	18	-0.624871	-1.7195	0	0.0379581	1	1910	tags=44%, list=13%, signal=51%
GOBP_PURINERGIC_NUCLEOTIDE_RECEPTOR_SIGNALING_PATHWAY	20	-0.595051	-1.71771	0.00316456	0.0386085	1	3388	tags=55%, list=23%, signal=71%
HP_PULMONARY_INFILTRATES	40	-0.514528	-1.71684	0.00303951	0.0388245	1	1877	tags=33%, list=13%, signal=37%
HP_APHTHOUS_ULCER	34	-0.530561	-1.71649	0.00629921	0.0388676	1	1671	tags=32%, list=11%, signal=36%
GOBP_ACTIN_MEDIATED_CELL_CONTRACTION	43	-0.50159	-1.71649	0.0089153	0.0387565	1	1396	tags=26%, list=10%, signal=28%
GOBP_CELLULAR_RESPONSE_TO_LOW_DENSITY_LIPOPROTEIN_PARTICLE_STIMULUS	16	-0.642847	-1.71609	0.00656814	0.0388017	1	1539	tags=38%, list=11%, signal=42%
GOBP_ASTROCYTE_DEVELOPMENT	29	-0.554844	-1.716	0.00316456	0.038718	1	3702	tags=55%, list=25%, signal=74%
HP_CHRONIC_ORAL_CANDIDIASIS	15	-0.637378	-1.71496	0.00171821	0.03903	1	1910	tags=33%, list=13%, signal=38%
GOBP_REGULATION_OF_LYMPHOCYTE_APOPTOTIC_PROCESS	49	-0.48533	-1.71453	0.00150376	0.0390872	1	2660	tags=41%, list=18%, signal=50%
GOBP_REGULATION_OF_HOMOTYPIC_CELL_CELL_ADHESION	29	-0.537083	-1.71316	0.00806452	0.0395417	1	2994	tags=41%, list=20%, signal=52%
HP_ERYTHROID_HYPOPLASIA	26	-0.57117	-1.70991	0.00478469	0.0406991	1	3623	tags=85%, list=25%, signal=112%
HP_LYMPHOPENIA	123	-0.422399	-1.70844	0	0.0412078	1	1728	tags=24%, list=12%, signal=27%
GOBP_NEGATIVE_REGULATION_OF_INTRINSIC_APOPTOTIC_SIGNALING_PATHWAY_BY_P53_CLASS_MEDIATOR	20	-0.604405	-1.70642	0.0145161	0.04193	1	2039	tags=40%, list=14%, signal=46%
GOCC_PROTON_TRANSPORTING_TWO_SECTOR_ATPASE_COMPLEX_PROTON_TRANSPORTING_DOMAIN	21	-0.588729	-1.70622	0.0066335	0.0419001	1	3924	tags=57%, list=27%, signal=78%
GOBP_POSITIVE_REGULATION_OF_ERBB_SIGNALING_PATHWAY	30	-0.539222	-1.70443	0.00644122	0.0425181	1	2130	tags=30%, list=15%, signal=35%
GOBP_LYMPHOCYTE_APOPTOTIC_PROCESS	64	-0.463984	-1.70171	0.00151976	0.0436378	1	2931	tags=39%, list=20%, signal=49%
GOCC_ENDOCYTIC_VESICLE	263	-0.379701	-1.69921	0	0.0446761	1	2828	tags=30%, list=19%, signal=37%
GOBP_POSITIVE_REGULATION_OF_CHOLESTEROL_EFFLUX	19	-0.601919	-1.69901	0.0176565	0.0446777	1	1707	tags=37%, list=12%, signal=42%
GOBP_STORE_OPERATED_CALCIUM_ENTRY	15	-0.62801	-1.699	0.0104895	0.0445549	1	2409	tags=33%, list=16%, signal=40%
GOBP_CELL_CELL_ADHESION_VIA_PLASMA_MEMBRANE_ADHESION_MOLECULES	115	-0.424994	-1.6979	0.00405954	0.0449323	1	3202	tags=35%, list=22%, signal=44%
GOBP_POSITIVE_REGULATION_OF_T_HELPER_CELL_DIFFERENTIATION	19	-0.604748	-1.69761	0.0129032	0.0449266	1	5075	tags=84%, list=35%, signal=129%
GOBP_REGULATION_OF_T_CELL_APOPTOTIC_PROCESS	31	-0.534514	-1.69722	0.012966	0.0449636	1	2224	tags=39%, list=15%, signal=46%
GOBP_REGULATION_OF_MACROPHAGE_ACTIVATION	44	-0.496707	-1.697	0.00772798	0.0449559	1	1696	tags=34%, list=12%, signal=38%
GOBP_MACROPHAGE_CHEMOTAXIS	23	-0.577352	-1.69674	0.0114007	0.0449314	1	1287	tags=35%, list=9%, signal=38%
GOBP_POSITIVE_REGULATION_OF_MYELOID_LEUKOCYTE_DIFFERENTIATION	42	-0.507667	-1.69573	0.00629921	0.0452504	1	1699	tags=31%, list=12%, signal=35%
GOMF_CYTOKINE_RECEPTOR_BINDING	162	-0.396428	-1.69558	0	0.0452081	1	2315	tags=30%, list=16%, signal=35%
GOBP_REGULATION_OF_MYELOID_CELL_DIFFERENTIATION	159	-0.403112	-1.69361	0	0.045936	1	1734	tags=23%, list=12%, signal=25%
GOBP_POSITIVE_REGULATION_OF_STEROL_TRANSPORT	26	-0.54921	-1.69294	0.00651466	0.0461475	1	2142	tags=35%, list=15%, signal=40%
HP_CELIAC_DISEASE	24	-0.565035	-1.69273	0.00158228	0.0461282	1	1097	tags=33%, list=8%, signal=36%
HP_GASTROINTESTINAL_STROMA_TUMOR	17	-0.614903	-1.69196	0.00689655	0.0463774	1	1728	tags=41%, list=12%, signal=47%
GOMF_GLUTATHIONE_PEROXIDASE_ACTIVITY	17	-0.617695	-1.69095	0.00515464	0.0467023	1	3167	tags=65%, list=22%, signal=83%
GOBP_EXTRACELLULAR_TRANSPORT	23	-0.564246	-1.69051	0.00158228	0.0468121	1	2712	tags=35%, list=19%, signal=43%
GOBP_TAXIS	350	-0.368505	-1.68885	0	0.0475218	1	2260	tags=28%, list=15%, signal=32%
GOBP_LIPOPOLYSACCHARIDE_MEDIATED_SIGNALING_PATHWAY	57	-0.468614	-1.68871	0.00291121	0.0474766	1	3954	tags=56%, list=27%, signal=77%
GOCC_RECEPTOR_COMPLEX	203	-0.391873	-1.6879	0	0.0477374	1	2228	tags=28%, list=15%, signal=33%
GOBP_POSITIVE_REGULATION_OF_RESPONSE_TO_BIOTIC_STIMULUS	144	-0.405792	-1.68733	0	0.0478743	1	2846	tags=35%, list=19%, signal=43%
GOBP_NEGATIVE_REGULATION_OF_LEUKOCYTE_PROLIFERATION	67	-0.456927	-1.68532	0.00282486	0.0486408	1	1961	tags=34%, list=13%, signal=39%
GOBP_PHAGOCYTOSIS	194	-0.39459	-1.68435	0	0.0489088	1	4217	tags=43%, list=29%, signal=60%
GOMF_OXIDOREDUCTASE_ACTIVITY_ACTING_ON_PEROXIDE_AS_ACCEPTOR	48	-0.49061	-1.68288	0.00294985	0.0495387	1	3167	tags=44%, list=22%, signal=56%
GOBP_EMBRYONIC_EYE_MORPHOGENESIS	15	-0.62279	-1.68249	0.00707965	0.0496063	1	3434	tags=60%, list=23%, signal=78%
GOMF_LAMININ_BINDING	19	-0.587623	-1.68165	0.0139616	0.0499384	1	1637	tags=47%, list=11%, signal=53%
GOCC_LARGE_RIBOSOMAL_SUBUNIT	110	-0.423407	-1.68162	0	0.0498234	1	3623	tags=46%, list=25%, signal=61%
GOBP_T_HELPER_17_TYPE_IMMUNE_RESPONSE	34	-0.528285	-1.68121	0.00472441	0.049886	1	2415	tags=35%, list=17%, signal=42%
GOBP_REGULATION_OF_RESPONSE_TO_TUMOR_CELL	17	-0.611766	-1.68117	0.013267	0.0497738	1	3161	tags=65%, list=22%, signal=82%
GOBP_MYELOID_LEUKOCYTE_DIFFERENTIATION	172	-0.393908	-1.68105	0	0.0497122	1	1762	tags=23%, list=12%, signal=25%
HP_RECURRENT_HERPES	18	-0.603554	-1.681	0.00652529	0.049593	1	758	tags=28%, list=5%, signal=29%
GOBP_REGULATION_OF_MACROPHAGE_CHEMOTAXIS	17	-0.620787	-1.68061	0.010084	0.0496931	1	1287	tags=35%, list=9%, signal=39%
GOBP_POSITIVE_REGULATION_OF_T_CELL_MEDIATED_CYTOTOXICITY	24	-0.561582	-1.68006	0.00637959	0.0498166	1	2678	tags=50%, list=18%, signal=61%
GOBP_NEGATIVE_REGULATION_OF_ALPHA_BETA_T_CELL_ACTIVATION	35	-0.516621	-1.67995	0.00628931	0.0497357	1	4321	tags=54%, list=30%, signal=77%
GOBP_INTERLEUKIN_1_PRODUCTION	90	-0.43926	-1.67991	0.00421941	0.0496276	1	2944	tags=41%, list=20%, signal=51%
HP_ABNORMAL_PHARYNX_MORPHOLOGY	145	-0.402844	-1.67795	0	0.0504768	1	3542	tags=37%, list=24%, signal=48%
GOBP_HOMOPHILIC_CELL_ADHESION_VIA_PLASMA_MEMBRANE_ADHESION_MOLECULES	60	-0.470166	-1.67724	0.00440529	0.0507129	1	1488	tags=22%, list=10%, signal=24%
GOBP_MYELOID_LEUKOCYTE_MIGRATION	169	-0.394191	-1.67718	0	0.0506207	1	2046	tags=30%, list=14%, signal=34%
GOBP_POSITIVE_REGULATION_OF_MACROPHAGE_CYTOKINE_PRODUCTION	21	-0.579658	-1.67615	0.00813008	0.0510275	1	1574	tags=33%, list=11%, signal=37%
GOCC_PROTON_TRANSPORTING_ATP_SYNTHASE_COMPLEX	16	-0.615874	-1.6757	0.0116279	0.0511084	1	1117	tags=31%, list=8%, signal=34%
GOBP_MONOCYTE_CHEMOTACTIC_PROTEIN_1_PRODUCTION	15	-0.631817	-1.67473	0.0118443	0.0515023	1	3162	tags=53%, list=22%, signal=68%
HP_ABNORMAL_MACROPHAGE_MORPHOLOGY	33	-0.517323	-1.67472	0.00315457	0.0513761	1	1957	tags=36%, list=13%, signal=42%
GOBP_CHONDROCYTE_DEVELOPMENT	17	-0.61888	-1.67463	0.0133556	0.0512795	1	2415	tags=41%, list=17%, signal=49%
HP_ANTINEUTROPHIL_ANTIBODY_POSITIVITY	15	-0.628827	-1.67431	0.0121107	0.0513418	1	651	tags=27%, list=4%, signal=28%
GOBP_INSULIN_SECRETION_INVOLVED_IN_CELLULAR_RESPONSE_TO_GLUCOSE_STIMULUS	39	-0.489597	-1.67424	0.01059	0.0512459	1	2620	tags=36%, list=18%, signal=44%
GOBP_POSITIVE_REGULATION_OF_INTERLEUKIN_1_PRODUCTION	61	-0.460438	-1.67246	0.0058651	0.0520359	1	2320	tags=36%, list=16%, signal=43%
GOCC_RIBOSOMAL_SUBUNIT	181	-0.391353	-1.67097	0	0.0526707	1	3623	tags=45%, list=25%, signal=59%
GOBP_RESPIRATORY_GASEOUS_EXCHANGE_BY_RESPIRATORY_SYSTEM	41	-0.493	-1.67092	0.0138462	0.0525761	1	2295	tags=29%, list=16%, signal=35%
GOBP_MEMBRANE_RAFT_ORGANIZATION	19	-0.587324	-1.67083	0.00516351	0.0525106	1	1634	tags=26%, list=11%, signal=30%
GOBP_NEGATIVE_REGULATION_OF_B_CELL_ACTIVATION	30	-0.532892	-1.67021	0.0111111	0.0527191	1	1894	tags=40%, list=13%, signal=46%
GOBP_RESPONSE_TO_STEROL	20	-0.592516	-1.66879	0.0164745	0.0532811	1	287	tags=20%, list=2%, signal=20%
GOBP_CALCIUM_MEDIATED_SIGNALING	127	-0.409649	-1.66806	0.00257732	0.0535399	1	3462	tags=43%, list=24%, signal=55%
GOBP_RESPONSE_TO_CHEMOKINE	63	-0.461272	-1.66741	0.00447094	0.0537743	1	3016	tags=41%, list=21%, signal=52%
GOBP_REGULATION_OF_CALCIUM_ION_TRANSPORT	160	-0.398448	-1.66688	0.0013089	0.0539421	1	3553	tags=37%, list=24%, signal=48%
GOBP_NEGATIVE_REGULATION_OF_EPITHELIAL_CELL_PROLIFERATION	87	-0.426549	-1.66633	0	0.0540657	1	2199	tags=29%, list=15%, signal=34%
GOBP_NEGATIVE_REGULATION_OF_CELL_CELL_ADHESION	145	-0.401673	-1.66318	0	0.055703	1	3533	tags=41%, list=24%, signal=54%
GOMF_CHEMOKINE_ACTIVITY	29	-0.535682	-1.6626	0.012987	0.0558873	1	1270	tags=31%, list=9%, signal=34%
HP_THROMBOCYTOSIS	54	-0.474552	-1.66238	0.00761035	0.0558767	1	3623	tags=61%, list=25%, signal=81%
GOBP_REGULATION_OF_BONE_MINERALIZATION	50	-0.478464	-1.66195	0.00297619	0.0559889	1	2071	tags=34%, list=14%, signal=39%
GOBP_POSITIVE_REGULATION_OF_I_KAPPAB_KINASE_NF_KAPPAB_SIGNALING	160	-0.39813	-1.66165	0	0.0560579	1	4102	tags=44%, list=28%, signal=61%
GOBP_POSITIVE_REGULATION_OF_TRANSCRIPTION_REGULATORY_REGION_DNA_BINDING	16	-0.630221	-1.66158	0.0106383	0.055958	1	2332	tags=50%, list=16%, signal=59%
HP_ABNORMAL_CIRCULATING_IGM_LEVEL	65	-0.447464	-1.66058	0	0.0563485	1	1932	tags=28%, list=13%, signal=32%
HP_RHEUMATOID_ARTHRITIS	16	-0.614421	-1.65973	0.0136752	0.0566669	1	1058	tags=44%, list=7%, signal=47%
GOBP_CELL_COMMUNICATION_INVOLVED_IN_CARDIAC_CONDUCTION	29	-0.523335	-1.65951	0.0163399	0.0566307	1	1396	tags=28%, list=10%, signal=30%
GOBP_NEUTROPHIL_ACTIVATION_INVOLVED_IN_IMMUNE_RESPONSE	20	-0.575946	-1.65701	0.0170068	0.0578475	1	1334	tags=30%, list=9%, signal=33%
GOBP_REGULATION_OF_LEUKOCYTE_APOPTOTIC_PROCESS	76	-0.434967	-1.65628	0.00417246	0.0581696	1	3394	tags=41%, list=23%, signal=53%
GOBP_CELLULAR_RESPONSE_TO_INTERLEUKIN_1	74	-0.441813	-1.65551	0.00567376	0.0584571	1	2814	tags=38%, list=19%, signal=47%
GOBP_REGULATION_OF_T_HELPER_1_TYPE_IMMUNE_RESPONSE	24	-0.560696	-1.65545	0.00479233	0.0583351	1	3682	tags=58%, list=25%, signal=78%
GOBP_LEUKOCYTE_APOPTOTIC_PROCESS	97	-0.419802	-1.65519	0	0.058337	1	2750	tags=33%, list=19%, signal=40%
HP_BUNDLE_BRANCH_BLOCK	33	-0.508498	-1.65481	0.00615385	0.0584153	1	3087	tags=33%, list=21%, signal=42%
HP_OVERGROWTH	27	-0.542204	-1.65253	0.0148026	0.059608	1	2690	tags=37%, list=18%, signal=45%
GOBP_APPENDAGE_MORPHOGENESIS	75	-0.436033	-1.65191	0.00284091	0.0598204	1	1301	tags=21%, list=9%, signal=23%
GOBP_CELLULAR_RESPONSE_TO_LIPOPROTEIN_PARTICLE_STIMULUS	28	-0.53303	-1.65082	0.00651466	0.0602964	1	2464	tags=39%, list=17%, signal=47%
HP_RECURRENT_UPPER_RESPIRATORY_TRACT_INFECTIONS	124	-0.412048	-1.65075	0	0.0601986	1	3542	tags=36%, list=24%, signal=47%
GOBP_CARDIAC_MUSCLE_CONTRACTION	70	-0.445873	-1.65001	0.00573066	0.0604491	1	3087	tags=39%, list=21%, signal=49%
GOBP_REGULATION_OF_STEROL_TRANSPORT	42	-0.479096	-1.64996	0.00953895	0.0603353	1	2142	tags=31%, list=15%, signal=36%
GOBP_BONE_MINERALIZATION	76	-0.437039	-1.64943	0	0.0604668	1	2071	tags=32%, list=14%, signal=37%
GOBP_RESPONSE_TO_INTERLEUKIN_1	94	-0.420536	-1.64674	0.004329	0.0618122	1	3837	tags=45%, list=26%, signal=60%
GOBP_TOLL_LIKE_RECEPTOR_4_SIGNALING_PATHWAY	30	-0.523679	-1.64563	0.0157729	0.0623163	1	3978	tags=57%, list=27%, signal=78%
GOCC_COATED_VESICLE_MEMBRANE	158	-0.393155	-1.64538	0.00128535	0.0623342	1	3751	tags=40%, list=26%, signal=53%
GOBP_NEGATIVE_REGULATION_OF_CHEMOKINE_PRODUCTION	18	-0.594002	-1.64507	0.0197133	0.0623751	1	3162	tags=56%, list=22%, signal=71%
GOBP_REGULATION_OF_CHOLESTEROL_EFFLUX	27	-0.535581	-1.6441	0.00476191	0.0628515	1	2051	tags=30%, list=14%, signal=34%
GOBP_REGULATION_OF_OSSIFICATION	73	-0.437322	-1.64375	0.00597015	0.0629119	1	2071	tags=32%, list=14%, signal=37%
HP_HEPATOBLASTOMA	21	-0.568053	-1.64295	0.00998336	0.0632553	1	3865	tags=62%, list=26%, signal=84%
GOBP_REGULATION_OF_PHOSPHOLIPASE_ACTIVITY	39	-0.498121	-1.64285	0.0124611	0.0631604	1	1384	tags=26%, list=9%, signal=28%
GOBP_CYTOKINE_PRODUCTION_INVOLVED_IN_INFLAMMATORY_RESPONSE	46	-0.477683	-1.64144	0.00477707	0.0638442	1	1576	tags=28%, list=11%, signal=32%
GOBP_NUCLEOSIDE_CATABOLIC_PROCESS	22	-0.556333	-1.64099	0.00946372	0.0640047	1	2213	tags=41%, list=15%, signal=48%
GOBP_MONONUCLEAR_CELL_MIGRATION	154	-0.391359	-1.64074	0	0.064022	1	2236	tags=31%, list=15%, signal=36%
GOMF_G_PROTEIN_COUPLED_RECEPTOR_ACTIVITY	150	-0.397833	-1.63984	0	0.0644527	1	2673	tags=34%, list=18%, signal=41%
HP_LEUKOCYTOSIS	113	-0.406207	-1.63952	0.00135685	0.0644896	1	3417	tags=34%, list=23%, signal=44%
GOBP_NEGATIVE_REGULATION_OF_ALPHA_BETA_T_CELL_DIFFERENTIATION	20	-0.574166	-1.63886	0.0178282	0.0648083	1	4321	tags=60%, list=30%, signal=85%
GOBP_RESPIRATORY_BURST	32	-0.516693	-1.63625	0.00944882	0.0662483	1	2002	tags=34%, list=14%, signal=40%
GOBP_CELLULAR_RESPONSE_TO_BIOTIC_STIMULUS	199	-0.379896	-1.63576	0	0.0664201	1	3254	tags=36%, list=22%, signal=45%
GOBP_POSITIVE_REGULATION_OF_ACTIVATED_T_CELL_PROLIFERATION	21	-0.570737	-1.63562	0.00847458	0.066351	1	1576	tags=33%, list=11%, signal=37%
GOCC_ENDOCYTIC_VESICLE_MEMBRANE	139	-0.39591	-1.63561	0	0.0662257	1	2828	tags=32%, list=19%, signal=39%
GOBP_NEGATIVE_REGULATION_OF_T_CELL_RECEPTOR_SIGNALING_PATHWAY	23	-0.54369	-1.63531	0.0152284	0.0662907	1	3384	tags=48%, list=23%, signal=62%
GOBP_REGULATION_OF_ION_TRANSPORT	349	-0.361908	-1.63509	0	0.0662821	1	3462	tags=34%, list=24%, signal=44%
HP_VENTRICULAR_FIBRILLATION	21	-0.569958	-1.63435	0.0117253	0.0666004	1	413	tags=19%, list=3%, signal=20%
HP_ABNORMAL_PANCREAS_SIZE	15	-0.603222	-1.62945	0.0180921	0.0696434	1	2284	tags=40%, list=16%, signal=47%
HP_UNUSUAL_INFECTION_BY_ANATOMICAL_SITE	90	-0.416333	-1.62926	0	0.0695987	1	2636	tags=31%, list=18%, signal=38%
HP_COMBINED_IMMUNODEFICIENCY	33	-0.504107	-1.62839	0.0123839	0.0700042	1	1728	tags=33%, list=12%, signal=38%
GOBP_RESPONSE_TO_TUMOR_NECROSIS_FACTOR	190	-0.380373	-1.6273	0	0.0706102	1	3686	tags=37%, list=25%, signal=49%
HP_PURE_RED_CELL_APLASIA	25	-0.537006	-1.62725	0.0179445	0.0705016	1	3623	tags=80%, list=25%, signal=106%
GOBP_REGULATION_OF_STRIATED_MUSCLE_CONTRACTION	48	-0.470062	-1.6264	0.00474683	0.0709443	1	3244	tags=44%, list=22%, signal=56%
GOBP_REGULATION_OF_PHAGOCYTOSIS	80	-0.429148	-1.62502	0.00277778	0.0716971	1	2545	tags=31%, list=17%, signal=38%
GOBP_REGULATION_OF_NATURAL_KILLER_CELL_ACTIVATION	33	-0.507141	-1.62478	0.00780031	0.0717107	1	3023	tags=39%, list=21%, signal=50%
GOCC_COPII_COATED_ER_TO_GOLGI_TRANSPORT_VESICLE	86	-0.415388	-1.62308	0.00566572	0.0727396	1	3476	tags=41%, list=24%, signal=53%
GOBP_AMINOGLYCAN_CATABOLIC_PROCESS	23	-0.543603	-1.62308	0.0176849	0.0725842	1	3765	tags=52%, list=26%, signal=70%
GOBP_NEGATIVE_REGULATION_OF_SMOOTHENED_SIGNALING_PATHWAY	25	-0.540145	-1.62294	0.0141956	0.0725208	1	675	tags=28%, list=5%, signal=29%
HP_HEART_BLOCK	62	-0.444454	-1.62242	0.00455235	0.0727234	1	3244	tags=37%, list=22%, signal=47%
HP_ABNORMAL_CIRCULATING_IGE_LEVEL	33	-0.503945	-1.62229	0.0138462	0.0726536	1	3533	tags=45%, list=24%, signal=60%
GOBP_LONG_CHAIN_FATTY_ACID_BIOSYNTHETIC_PROCESS	15	-0.612883	-1.62179	0.0187394	0.0728202	1	3827	tags=67%, list=26%, signal=90%
GOBP_KERATINOCYTE_DIFFERENTIATION	65	-0.439272	-1.62174	0.0057554	0.0726976	1	2506	tags=32%, list=17%, signal=39%
GOBP_CELLULAR_RESPONSE_TO_VIRUS	83	-0.42064	-1.62083	0.00831025	0.0731579	1	3348	tags=36%, list=23%, signal=47%
GOBP_B_CELL_ACTIVATION_INVOLVED_IN_IMMUNE_RESPONSE	80	-0.42762	-1.62062	0.00580551	0.0731336	1	2012	tags=25%, list=14%, signal=29%
GOBP_NEGATIVE_REGULATION_OF_DEFENSE_RESPONSE	188	-0.378729	-1.62056	0.00125945	0.0730341	1	3900	tags=41%, list=27%, signal=55%
GOMF_SERINE_HYDROLASE_ACTIVITY	87	-0.421306	-1.62016	0.00420168	0.0731506	1	1745	tags=26%, list=12%, signal=30%
GOBP_NEUTROPHIL_MEDIATED_IMMUNITY	30	-0.515906	-1.61987	0.0142631	0.0731983	1	4317	tags=53%, list=30%, signal=76%
GOCC_SPECIFIC_GRANULE_LUMEN	59	-0.449928	-1.61881	0.00463679	0.0737225	1	1994	tags=32%, list=14%, signal=37%
GOBP_TRIGLYCERIDE_CATABOLIC_PROCESS	16	-0.611128	-1.61731	0.00837521	0.0746051	1	2027	tags=38%, list=14%, signal=43%
HP_IMMUNOLOGIC_HYPERSENSITIVITY	130	-0.396001	-1.61648	0.00411523	0.0750146	1	1992	tags=27%, list=14%, signal=31%
GOMF_BETA_CATENIN_BINDING	59	-0.44816	-1.61614	0.00443787	0.075079	1	3254	tags=42%, list=22%, signal=54%
GOBP_RESPONSE_TO_INTERFERON_GAMMA	101	-0.407273	-1.61516	0	0.0755486	1	2904	tags=32%, list=20%, signal=39%
GOBP_REGULATION_OF_DNA_BINDING	90	-0.415617	-1.61353	0.00141044	0.0765623	1	2735	tags=29%, list=19%, signal=35%
GOCC_ENDOSOME_LUMEN	23	-0.54415	-1.61238	0.0232558	0.0772567	1	3339	tags=48%, list=23%, signal=62%
HP_INCREASED_CIRCULATING_ANTIBODY_LEVEL	80	-0.422532	-1.61173	0.01	0.0775276	1	1408	tags=23%, list=10%, signal=25%
GOBP_NEGATIVE_REGULATION_OF_LEUKOCYTE_CELL_CELL_ADHESION	106	-0.40439	-1.61139	0.00139665	0.077588	1	4073	tags=47%, list=28%, signal=65%
HP_RIGHT_BUNDLE_BRANCH_BLOCK	26	-0.526438	-1.61063	0.0180033	0.0780009	1	462	tags=15%, list=3%, signal=16%
GOMF_QUATERNARY_AMMONIUM_GROUP_BINDING	28	-0.513324	-1.61051	0.0144462	0.0779195	1	913	tags=21%, list=6%, signal=23%
GOCC_RIBOSOME	209	-0.370163	-1.60997	0	0.0781171	1	3623	tags=44%, list=25%, signal=57%
GOBP_NEGATIVE_REGULATION_OF_MYELOID_CELL_DIFFERENTIATION	64	-0.442278	-1.60946	0.0138696	0.078336	1	1734	tags=23%, list=12%, signal=26%
GOBP_NEGATIVE_REGULATION_OF_CD4_POSITIVE_ALPHA_BETA_T_CELL_ACTIVATION	29	-0.518477	-1.60902	0.0138889	0.0785334	1	4321	tags=55%, list=30%, signal=78%
GOBP_DETECTION_OF_CHEMICAL_STIMULUS	27	-0.520207	-1.60889	0.0262295	0.0784673	1	3244	tags=37%, list=22%, signal=48%
GOBP_POSITIVE_REGULATION_OF_APOPTOTIC_SIGNALING_PATHWAY	111	-0.399078	-1.60865	0.00138122	0.0784869	1	3522	tags=34%, list=24%, signal=45%
GOBP_NEGATIVE_REGULATION_OF_INTERLEUKIN_6_PRODUCTION	41	-0.483175	-1.60833	0.0185759	0.078568	1	5108	tags=61%, list=35%, signal=93%
GOBP_POSITIVE_REGULATION_OF_INTERLEUKIN_12_PRODUCTION	34	-0.490414	-1.60506	0.0195122	0.0806566	1	2914	tags=44%, list=20%, signal=55%
GOMF_PHOSPHATIDYLCHOLINE_BINDING	22	-0.54651	-1.6046	0.0324675	0.080835	1	1522	tags=27%, list=10%, signal=30%
GOBP_POSITIVE_REGULATION_OF_MAP_KINASE_ACTIVITY	74	-0.431198	-1.60428	0.0113636	0.0809063	1	3527	tags=36%, list=24%, signal=48%
GOBP_REGULATION_OF_BIOLOGICAL_PROCESS_INVOLVED_IN_SYMBIOTIC_INTERACTION	44	-0.46872	-1.60382	0.0139535	0.0810897	1	1291	tags=25%, list=9%, signal=27%
GOBP_MAMMARY_GLAND_EPITHELIUM_DEVELOPMENT	42	-0.473121	-1.60271	0.00787402	0.0817147	1	1992	tags=29%, list=14%, signal=33%
GOBP_POSITIVE_REGULATION_OF_NATURAL_KILLER_CELL_ACTIVATION	22	-0.54965	-1.60269	0.0240964	0.0815687	1	4392	tags=59%, list=30%, signal=84%
GOBP_POSITIVE_REGULATION_OF_LEUKOCYTE_CHEMOTAXIS	70	-0.427169	-1.60268	0.00873363	0.0814201	1	2236	tags=36%, list=15%, signal=42%
GOBP_NIK_NF_KAPPAB_SIGNALING	107	-0.398028	-1.60249	0.0041841	0.0813916	1	3682	tags=42%, list=25%, signal=56%
GOBP_T_HELPER_17_CELL_DIFFERENTIATION	24	-0.533882	-1.60183	0.0177706	0.0817595	1	4584	tags=63%, list=31%, signal=91%
GOBP_DOSAGE_COMPENSATION	27	-0.521102	-1.59951	0.0263591	0.0832591	1	103	tags=11%, list=1%, signal=11%
GOBP_ANTIGEN_PROCESSING_AND_PRESENTATION_OF_PEPTIDE_ANTIGEN_VIA_MHC_CLASS_I	27	-0.520738	-1.59939	0.0115702	0.0831901	1	3476	tags=52%, list=24%, signal=68%
HP_INCREASED_CIRCULATING_IGA_LEVEL	21	-0.553199	-1.5987	0.0377668	0.0835102	1	1372	tags=29%, list=9%, signal=31%
HP_RECURRENT_VIRAL_INFECTIONS	56	-0.448647	-1.59807	0.0103704	0.0837911	1	1910	tags=25%, list=13%, signal=29%
GOBP_ACTIVATION_OF_PHOSPHOLIPASE_C_ACTIVITY	15	-0.597881	-1.59652	0.0330578	0.0848532	1	1384	tags=33%, list=9%, signal=37%
GOBP_VASCULAR_ENDOTHELIAL_GROWTH_FACTOR_PRODUCTION	27	-0.51198	-1.59643	0.0141732	0.0847373	1	1433	tags=33%, list=10%, signal=37%
GOMF_STEROL_BINDING	45	-0.465222	-1.59637	0.0121951	0.0846203	1	1840	tags=27%, list=13%, signal=30%
GOBP_MONOCYTE_DIFFERENTIATION	29	-0.515283	-1.59568	0.0231839	0.0849638	1	1557	tags=24%, list=11%, signal=27%
HP_RECURRENT_ABSCESS_FORMATION	15	-0.595948	-1.59473	0.0281195	0.0854974	1	3561	tags=47%, list=24%, signal=62%
GOMF_PRE_MRNA_BINDING	34	-0.494775	-1.5939	0.0123457	0.0859271	1	3564	tags=41%, list=24%, signal=54%
GOBP_POSITIVE_REGULATION_OF_NATURAL_KILLER_CELL_MEDIATED_IMMUNITY	24	-0.530856	-1.59223	0.0136519	0.0869866	1	917	tags=33%, list=6%, signal=36%
GOBP_POSITIVE_REGULATION_OF_PROTEIN_TYROSINE_KINASE_ACTIVITY	30	-0.499247	-1.59205	0.0240385	0.0869691	1	2620	tags=33%, list=18%, signal=41%
GOBP_INTRINSIC_APOPTOTIC_SIGNALING_PATHWAY_IN_RESPONSE_TO_DNA_DAMAGE_BY_P53_CLASS_MEDIATOR	42	-0.465657	-1.58987	0.0164425	0.0885267	1	2154	tags=31%, list=15%, signal=36%
GOBP_EMBRYONIC_APPENDAGE_MORPHOGENESIS	64	-0.428541	-1.58871	0.00567376	0.0892094	1	1301	tags=20%, list=9%, signal=22%
GOBP_POSITIVE_REGULATION_OF_INNATE_IMMUNE_RESPONSE	117	-0.390662	-1.58856	0.00271003	0.0891729	1	2660	tags=32%, list=18%, signal=38%
HP_LARGE_FOR_GESTATIONAL_AGE	30	-0.49752	-1.58846	0.0220472	0.0890822	1	3094	tags=37%, list=21%, signal=46%
GOBP_SEQUESTERING_OF_METAL_ION	15	-0.594428	-1.5884	0.0255537	0.0889502	1	2523	tags=47%, list=17%, signal=56%
GOBP_COLUMNAR_CUBOIDAL_EPITHELIAL_CELL_DEVELOPMENT	30	-0.507789	-1.58768	0.0206349	0.0893432	1	4170	tags=50%, list=29%, signal=70%
GOBP_T_CELL_MIGRATION	62	-0.438026	-1.58729	0.00584795	0.0894628	1	2236	tags=37%, list=15%, signal=44%
GOMF_CELL_CELL_ADHESION_MEDIATOR_ACTIVITY	30	-0.49823	-1.58433	0.0215717	0.091666	1	3136	tags=43%, list=21%, signal=55%
GOBP_POSITIVE_REGULATION_OF_VIRAL_LIFE_CYCLE	20	-0.555412	-1.58423	0.0215589	0.0915658	1	3470	tags=40%, list=24%, signal=52%
HP_RETICULOCYTOPENIA	35	-0.487349	-1.58411	0.0103093	0.0914805	1	2659	tags=60%, list=18%, signal=73%
HP_B_CELL_LYMPHOMA	18	-0.57921	-1.5819	0.0242326	0.0931225	1	2870	tags=50%, list=20%, signal=62%
GOBP_REGULATION_OF_METAL_ION_TRANSPORT	238	-0.360019	-1.58138	0	0.0933628	1	3446	tags=33%, list=24%, signal=42%
GOBP_EMBRYONIC_ORGAN_DEVELOPMENT	249	-0.357937	-1.58054	0.00121655	0.0938911	1	1309	tags=18%, list=9%, signal=20%
GOMF_TUMOR_NECROSIS_FACTOR_RECEPTOR_SUPERFAMILY_BINDING	38	-0.480908	-1.58022	0.0220913	0.0939654	1	2147	tags=32%, list=15%, signal=37%
GOBP_INTESTINAL_EPITHELIAL_CELL_DIFFERENTIATION	15	-0.600544	-1.58014	0.0187394	0.0938488	1	2551	tags=40%, list=17%, signal=48%
GOBP_REGULATION_OF_MACROPHAGE_MIGRATION	28	-0.511524	-1.57922	0.014658	0.0944583	1	1539	tags=36%, list=11%, signal=40%
GOBP_SYNAPTIC_VESICLE_LOCALIZATION	37	-0.481585	-1.57857	0.0186625	0.0947786	1	2749	tags=27%, list=19%, signal=33%
GOCC_VESICLE_LUMEN	282	-0.34915	-1.57694	0	0.0959486	1	1558	tags=18%, list=11%, signal=20%
HP_ABNORMAL_HEMOGLOBIN	46	-0.457191	-1.57677	0.0188679	0.0959094	1	3623	tags=63%, list=25%, signal=84%
GOBP_NEGATIVE_REGULATION_OF_TUMOR_NECROSIS_FACTOR_SUPERFAMILY_CYTOKINE_PRODUCTION	49	-0.448134	-1.57521	0.0222222	0.0970093	1	3616	tags=49%, list=25%, signal=65%
GOBP_NEGATIVE_REGULATION_OF_CD4_POSITIVE_ALPHA_BETA_T_CELL_DIFFERENTIATION	19	-0.560268	-1.5752	0.0320946	0.0968403	1	4321	tags=58%, list=30%, signal=82%
GOBP_MEMBRANE_REPOLARIZATION	22	-0.534795	-1.57386	0.0309951	0.0977586	1	1396	tags=23%, list=10%, signal=25%
HP_RECURRENT_INFECTION_OF_THE_GASTROINTESTINAL_TRACT	31	-0.490617	-1.57382	0.0179445	0.0976207	1	1910	tags=29%, list=13%, signal=33%
GOMF_EPIDERMAL_GROWTH_FACTOR_RECEPTOR_BINDING	25	-0.523545	-1.57361	0.0273752	0.0976292	1	379	tags=12%, list=3%, signal=12%
GOBP_POSITIVE_REGULATION_OF_EPIDERMIS_DEVELOPMENT	17	-0.569549	-1.57065	0.0330578	0.0999078	1	2506	tags=41%, list=17%, signal=50%
GOCC_AZUROPHIL_GRANULE_MEMBRANE	56	-0.441002	-1.57033	0.00878477	0.100027	1	3339	tags=39%, list=23%, signal=51%
GOBP_CHEMOKINE_C_X_C_MOTIF_LIGAND_2_PRODUCTION	15	-0.594836	-1.56947	0.0337838	0.100651	1	3728	tags=53%, list=25%, signal=72%
GOBP_REGULATION_OF_VASOCONSTRICTION	28	-0.500924	-1.56917	0.0234009	0.100756	1	4835	tags=61%, list=33%, signal=91%
GOBP_SYNCYTIUM_FORMATION	36	-0.480838	-1.56915	0.014218	0.100595	1	1539	tags=28%, list=11%, signal=31%
GOBP_REGULATION_OF_HEART_RATE	48	-0.45309	-1.56851	0.0133929	0.100939	1	1112	tags=21%, list=8%, signal=22%
GOBP_REGULATION_OF_KERATINOCYTE_DIFFERENTIATION	24	-0.515698	-1.56849	0.015873	0.100772	1	1814	tags=29%, list=12%, signal=33%
GOBP_G_PROTEIN_COUPLED_RECEPTOR_SIGNALING_PATHWAY	383	-0.342642	-1.56827	0.00111483	0.100782	1	2889	tags=30%, list=20%, signal=36%
GOBP_TOLL_LIKE_RECEPTOR_SIGNALING_PATHWAY	99	-0.400841	-1.56826	0.00284091	0.100607	1	3978	tags=42%, list=27%, signal=58%
GOBP_LYMPHOCYTE_CHEMOTAXIS	43	-0.455332	-1.56645	0.0216383	0.101948	1	2236	tags=35%, list=15%, signal=41%
HP_URETERAL_STENOSIS	20	-0.545565	-1.56607	0.0299501	0.102087	1	2223	tags=40%, list=15%, signal=47%
GOBP_RESPONSE_TO_CHOLESTEROL	17	-0.56694	-1.56589	0.0317726	0.102056	1	287	tags=18%, list=2%, signal=18%
GOBP_REGULATION_OF_BIOMINERALIZATION	59	-0.432842	-1.56499	0.0148148	0.102667	1	2071	tags=29%, list=14%, signal=33%
GOBP_NEGATIVE_REGULATION_OF_T_CELL_PROLIFERATION	47	-0.448544	-1.5642	0.0147059	0.103155	1	2490	tags=32%, list=17%, signal=38%
HP_ABNORMALITY_OF_THE_THENAR_EMINENCE	27	-0.515475	-1.56327	0.0239234	0.103734	1	3623	tags=81%, list=25%, signal=108%
GOBP_MACROPHAGE_DIFFERENTIATION	43	-0.45386	-1.56316	0.021374	0.103647	1	1181	tags=23%, list=8%, signal=25%
GOMF_ANTIOXIDANT_ACTIVITY	68	-0.422964	-1.56315	0.0115942	0.103477	1	3167	tags=38%, list=22%, signal=49%
GOMF_CALCIUM_DEPENDENT_PROTEIN_BINDING	56	-0.437038	-1.56259	0.0166163	0.103801	1	2397	tags=34%, list=16%, signal=40%
GOBP_NEGATIVE_REGULATION_OF_INTERLEUKIN_8_PRODUCTION	18	-0.555697	-1.56255	0.0278689	0.103653	1	1431	tags=33%, list=10%, signal=37%
GOBP_DETECTION_OF_STIMULUS	96	-0.399662	-1.56241	0.00672043	0.103603	1	3244	tags=31%, list=22%, signal=40%
GOBP_REGULATION_OF_PHOSPHOLIPASE_C_ACTIVITY	24	-0.527324	-1.56206	0.0315615	0.103706	1	1384	tags=25%, list=9%, signal=28%
GOBP_POSITIVE_REGULATION_OF_T_CELL_RECEPTOR_SIGNALING_PATHWAY	16	-0.583769	-1.56202	0.0234506	0.103563	1	2945	tags=69%, list=20%, signal=86%
HP_PROMINENT_EYELASHES	15	-0.58336	-1.56179	0.0363636	0.103582	1	3505	tags=67%, list=24%, signal=88%
GOBP_POSITIVE_REGULATION_OF_NATURAL_KILLER_CELL_MEDIATED_CYTOTOXICITY	23	-0.533282	-1.56143	0.0336538	0.103702	1	917	tags=35%, list=6%, signal=37%
GOBP_REGULATION_OF_TOLL_LIKE_RECEPTOR_SIGNALING_PATHWAY	59	-0.430904	-1.56051	0.011713	0.104394	1	3590	tags=37%, list=25%, signal=49%
GOBP_ETHER_METABOLIC_PROCESS	19	-0.545895	-1.56019	0.0369128	0.104492	1	637	tags=16%, list=4%, signal=16%
GOBP_ANTERIOR_POSTERIOR_PATTERN_SPECIFICATION	102	-0.398052	-1.56006	0.00139276	0.104425	1	2438	tags=31%, list=17%, signal=37%
HP_SKIN_RASH	111	-0.389494	-1.55923	0.00262123	0.104983	1	2033	tags=29%, list=14%, signal=33%
HP_NON_HODGKIN_LYMPHOMA	35	-0.47475	-1.559	0.0177419	0.105008	1	2553	tags=37%, list=17%, signal=45%
GOBP_NEGATIVE_REGULATION_OF_NATURAL_KILLER_CELL_MEDIATED_IMMUNITY	17	-0.559099	-1.55753	0.0420032	0.106116	1	2533	tags=41%, list=17%, signal=50%
GOBP_REGULATION_OF_PROTEIN_EXIT_FROM_ENDOPLASMIC_RETICULUM	21	-0.549507	-1.55725	0.0196721	0.106179	1	4135	tags=62%, list=28%, signal=86%
GOBP_POSITIVE_REGULATION_OF_CYTOKINE_PRODUCTION_INVOLVED_IN_INFLAMMATORY_RESPONSE	22	-0.522	-1.55691	0.0330033	0.10632	1	2284	tags=45%, list=16%, signal=54%
HP_DECREASED_CIRCULATING_TOTAL_IGM	37	-0.47426	-1.55642	0.0167683	0.106574	1	1165	tags=24%, list=8%, signal=26%
GOBP_NEGATIVE_REGULATION_OF_LIPID_LOCALIZATION	34	-0.481701	-1.55598	0.0191083	0.106754	1	2051	tags=29%, list=14%, signal=34%
GOBP_REGULATION_OF_RESPONSE_TO_BIOTIC_STIMULUS	289	-0.346166	-1.55464	0	0.107719	1	2717	tags=28%, list=19%, signal=33%
GOBP_POSITIVE_REGULATION_OF_CHEMOTAXIS	96	-0.393811	-1.55389	0.00422535	0.108251	1	3017	tags=41%, list=21%, signal=51%
GOBP_ADENYLATE_CYCLASE_MODULATING_G_PROTEIN_COUPLED_RECEPTOR_SIGNALING_PATHWAY	103	-0.386716	-1.55293	0.00273598	0.108891	1	2830	tags=37%, list=19%, signal=45%
GOCC_AZUROPHIL_GRANULE	147	-0.373601	-1.55291	0.00520156	0.108731	1	4201	tags=42%, list=29%, signal=59%
GOBP_REGULATION_OF_MEMBRANE_REPOLARIZATION	16	-0.580724	-1.55211	0.0412371	0.109268	1	462	tags=19%, list=3%, signal=19%
HP_ABNORMAL_TRACHEOBRONCHIAL_MORPHOLOGY	227	-0.355118	-1.55178	0.00123609	0.109399	1	2712	tags=26%, list=19%, signal=31%
GOBP_ANTIGEN_PROCESSING_AND_PRESENTATION_OF_ENDOGENOUS_PEPTIDE_ANTIGEN	17	-0.555847	-1.55016	0.0360206	0.11071	1	2508	tags=41%, list=17%, signal=50%
GOBP_NEUTRAL_LIPID_CATABOLIC_PROCESS	26	-0.512432	-1.55002	0.0211382	0.110678	1	2027	tags=31%, list=14%, signal=36%
GOBP_REGULATION_OF_FATTY_ACID_BIOSYNTHETIC_PROCESS	30	-0.496991	-1.54941	0.0165913	0.111035	1	1840	tags=27%, list=13%, signal=30%
GOBP_REGULATION_OF_OSTEOCLAST_DIFFERENTIATION	47	-0.450796	-1.5481	0.0173776	0.11215	1	1734	tags=26%, list=12%, signal=29%
HP_COUGH	95	-0.396808	-1.54808	0.00550206	0.111969	1	3269	tags=35%, list=22%, signal=44%
GOBP_GLYCOSYL_COMPOUND_CATABOLIC_PROCESS	30	-0.486978	-1.54743	0.0295567	0.11237	1	2360	tags=33%, list=16%, signal=40%
GOBP_REGULATION_OF_NIK_NF_KAPPAB_SIGNALING	84	-0.402806	-1.54702	0.016035	0.112543	1	3498	tags=43%, list=24%, signal=56%
GOBP_REGULATION_OF_GRANULOCYTE_CHEMOTAXIS	37	-0.465021	-1.54699	0.0271566	0.112387	1	1423	tags=30%, list=10%, signal=33%
HP_DECREASED_LYMPHOCYTE_PROLIFERATION_IN_RESPONSE_TO_MITOGEN	20	-0.533696	-1.54674	0.0302013	0.112473	1	1910	tags=35%, list=13%, signal=40%
HP_ABNORMALITY_OF_IMMUNE_SERUM_PROTEIN_PHYSIOLOGY	31	-0.477851	-1.54671	0.0464744	0.112318	1	1677	tags=29%, list=11%, signal=33%
HP_ABNORMALITY_OF_THE_TONSILS	24	-0.511975	-1.54647	0.0218069	0.112325	1	1992	tags=38%, list=14%, signal=43%
GOCC_PHAGOCYTIC_VESICLE	129	-0.378045	-1.5462	0.00132979	0.112392	1	4276	tags=43%, list=29%, signal=61%
HP_ORAL_ULCER	37	-0.479964	-1.54578	0.017134	0.112572	1	2166	tags=38%, list=15%, signal=44%
HP_RESTRICTIVE_VENTILATORY_DEFECT	65	-0.417883	-1.54566	0.0101449	0.112478	1	3010	tags=34%, list=21%, signal=42%
GOBP_CARDIAC_CONDUCTION	46	-0.442768	-1.54552	0.0186047	0.11243	1	1396	tags=22%, list=10%, signal=24%
GOBP_NEGATIVE_REGULATION_OF_CELL_DIFFERENTIATION	411	-0.335793	-1.54517	0	0.112518	1	1773	tags=19%, list=12%, signal=21%
GOBP_T_CELL_APOPTOTIC_PROCESS	44	-0.456089	-1.54466	0.0150376	0.112781	1	2750	tags=36%, list=19%, signal=45%
GOCC_PROTON_TRANSPORTING_TWO_SECTOR_ATPASE_COMPLEX	39	-0.466446	-1.54462	0.0182371	0.112623	1	3924	tags=44%, list=27%, signal=59%
GOBP_REGULATION_OF_RECEPTOR_SIGNALING_PATHWAY_VIA_STAT	65	-0.422858	-1.54336	0.0176991	0.113628	1	3758	tags=42%, list=26%, signal=56%
HP_ABNORMAL_B_CELL_MORPHOLOGY	48	-0.442561	-1.5432	0.0198171	0.113603	1	2731	tags=29%, list=19%, signal=36%
HP_UNUSUAL_FUNGAL_INFECTION	61	-0.421297	-1.54278	0.0149701	0.113807	1	1910	tags=25%, list=13%, signal=28%
GOCC_CLATHRIN_COATED_VESICLE	157	-0.367018	-1.54142	0.00258398	0.114934	1	2907	tags=31%, list=20%, signal=39%
GOBP_CARDIAC_VENTRICLE_MORPHOGENESIS	29	-0.487362	-1.54078	0.0313015	0.115333	1	689	tags=24%, list=5%, signal=25%
GOBP_RESPONSE_TO_NICOTINE	22	-0.518702	-1.54034	0.0488189	0.115546	1	4461	tags=64%, list=31%, signal=91%
GOBP_RESPONSE_TO_INTERFERON_ALPHA	18	-0.55284	-1.5395	0.0402685	0.116117	1	883	tags=22%, list=6%, signal=24%
GOBP_POSITIVE_REGULATION_OF_LIPASE_ACTIVITY	38	-0.469776	-1.53936	0.0341085	0.116062	1	1384	tags=21%, list=9%, signal=23%
HP_AMELOGENESIS_IMPERFECTA	16	-0.57734	-1.53918	0.0460751	0.116043	1	964	tags=25%, list=7%, signal=27%
HP_MULTIFACTORIAL_INHERITANCE	51	-0.436974	-1.53816	0.017673	0.116779	1	1501	tags=29%, list=10%, signal=33%
GOBP_ACTION_POTENTIAL	61	-0.423641	-1.53668	0.0203488	0.118049	1	3895	tags=36%, list=27%, signal=49%
GOMF_TRANSCRIPTION_COREPRESSOR_BINDING	41	-0.455352	-1.53661	0.030581	0.1179	1	3088	tags=34%, list=21%, signal=43%
GOBP_POSITIVE_REGULATION_OF_MYELOID_CELL_DIFFERENTIATION	80	-0.40385	-1.53587	0.0112202	0.118372	1	926	tags=19%, list=6%, signal=20%
GOBP_REGULATION_OF_VIRAL_ENTRY_INTO_HOST_CELL	36	-0.465625	-1.53464	0.023511	0.119339	1	3867	tags=47%, list=26%, signal=64%
GOBP_POSITIVE_REGULATION_OF_PEPTIDYL_TYROSINE_PHOSPHORYLATION	114	-0.382197	-1.53399	0.00525624	0.119779	1	2814	tags=31%, list=19%, signal=38%
HP_NORMOCHROMIC_ANEMIA	35	-0.469473	-1.53375	0.0351682	0.119821	1	3623	tags=66%, list=25%, signal=87%
HP_VERRUCAE	21	-0.518775	-1.53308	0.0363636	0.120291	1	2177	tags=38%, list=15%, signal=45%
HP_ABNORMAL_B_CELL_SUBSET_DISTRIBUTION	18	-0.55775	-1.53289	0.0378913	0.120249	1	3561	tags=56%, list=24%, signal=73%
HP_GANGRENE	39	-0.454669	-1.53244	0.0265625	0.120491	1	3905	tags=49%, list=27%, signal=66%
GOBP_CARDIAC_MUSCLE_CELL_MEMBRANE_REPOLARIZATION	16	-0.575088	-1.53197	0.0470588	0.120751	1	1396	tags=31%, list=10%, signal=35%
HP_ANGINA_PECTORIS	25	-0.505464	-1.53167	0.0226171	0.120836	1	2027	tags=40%, list=14%, signal=46%
HP_OVERWEIGHT	23	-0.516779	-1.53156	0.0352349	0.120755	1	2284	tags=35%, list=16%, signal=41%
HP_ABNORMALITY_OF_THE_PHARYNX	168	-0.362099	-1.52994	0.00509554	0.12225	1	2731	tags=28%, list=19%, signal=34%
GOBP_REGULATION_OF_LEUKOCYTE_MIGRATION	170	-0.361915	-1.52974	0.00252525	0.122263	1	2236	tags=30%, list=15%, signal=35%
GOBP_REGULATION_OF_INTRINSIC_APOPTOTIC_SIGNALING_PATHWAY_BY_P53_CLASS_MEDIATOR	29	-0.497875	-1.52774	0.0272436	0.124067	1	3305	tags=41%, list=23%, signal=53%
GOBP_REGULATION_OF_INTRINSIC_APOPTOTIC_SIGNALING_PATHWAY	145	-0.365861	-1.52768	0.00791557	0.123929	1	3314	tags=34%, list=23%, signal=44%
GOBP_SECOND_MESSENGER_MEDIATED_SIGNALING	179	-0.359083	-1.52726	0.00506329	0.124168	1	3462	tags=39%, list=24%, signal=50%
HP_BILIARY_CIRRHOSIS	26	-0.505559	-1.5272	0.0385233	0.124023	1	1774	tags=38%, list=12%, signal=44%
GOCC_TERTIARY_GRANULE	151	-0.367057	-1.52542	0.00657895	0.125567	1	3689	tags=39%, list=25%, signal=52%
GOBP_NUCLEOBASE_CONTAINING_SMALL_MOLECULE_CATABOLIC_PROCESS	27	-0.504249	-1.52533	0.0275081	0.125461	1	3769	tags=48%, list=26%, signal=65%
HP_PNEUMONIA	199	-0.352301	-1.52521	0.00248756	0.12539	1	3561	tags=35%, list=24%, signal=45%
HP_ONYCHOMYCOSIS	18	-0.542066	-1.52477	0.0408859	0.125617	1	1736	tags=39%, list=12%, signal=44%
GOBP_POSITIVE_REGULATION_OF_RECEPTOR_SIGNALING_PATHWAY_VIA_STAT	32	-0.477817	-1.52325	0.0286624	0.126986	1	3682	tags=47%, list=25%, signal=63%
HP_HEMATOLOGICAL_NEOPLASM	239	-0.346778	-1.52283	0.00251572	0.12718	1	2690	tags=30%, list=18%, signal=36%
GOBP_REGULATION_OF_ANION_TRANSPORT	51	-0.43028	-1.52235	0.0196375	0.127467	1	3602	tags=45%, list=25%, signal=60%
GOBP_POSITIVE_REGULATION_OF_SMOOTH_MUSCLE_CELL_PROLIFERATION	62	-0.416983	-1.5221	0.0268256	0.127527	1	1689	tags=26%, list=12%, signal=29%
HP_RECURRENT_BACTERIAL_INFECTIONS	123	-0.373432	-1.52192	0.00533333	0.127514	1	2033	tags=24%, list=14%, signal=27%
GOCC_ANCHORED_COMPONENT_OF_PLASMA_MEMBRANE	31	-0.484694	-1.52144	0.0385233	0.127845	1	2811	tags=42%, list=19%, signal=52%
GOBP_BIOMINERALIZATION	104	-0.380613	-1.52087	0.00811908	0.128188	1	2552	tags=30%, list=17%, signal=36%
GOMF_SIGNALING_ADAPTOR_ACTIVITY	72	-0.405962	-1.5204	0.012605	0.128434	1	3172	tags=31%, list=22%, signal=39%
HP_CARDIAC_CONDUCTION_ABNORMALITY	76	-0.40465	-1.52039	0.011065	0.128245	1	3087	tags=34%, list=21%, signal=43%
GOBP_MACROPHAGE_ACTIVATION_INVOLVED_IN_IMMUNE_RESPONSE	15	-0.575945	-1.52012	0.0362694	0.128321	1	3702	tags=60%, list=25%, signal=80%
GOBP_MYOBLAST_FUSION	26	-0.506229	-1.51998	0.0359477	0.128269	1	1539	tags=31%, list=11%, signal=34%
HP_HEPATITIS	73	-0.401029	-1.51968	0.0188679	0.128375	1	1932	tags=26%, list=13%, signal=30%
GOBP_REGULATION_OF_POTASSIUM_ION_TRANSPORT	51	-0.428306	-1.51782	0.0246377	0.130112	1	2202	tags=27%, list=15%, signal=32%
GOBP_HYDROGEN_PEROXIDE_CATABOLIC_PROCESS	24	-0.513594	-1.51679	0.0507365	0.131015	1	3167	tags=46%, list=22%, signal=58%
GOBP_I_KAPPAB_KINASE_NF_KAPPAB_SIGNALING	239	-0.346786	-1.51633	0.00238663	0.13128	1	3901	tags=38%, list=27%, signal=52%
GOBP_APOPTOTIC_SIGNALING_PATHWAY	486	-0.32292	-1.51619	0	0.13125	1	3527	tags=32%, list=24%, signal=40%
GOBP_REGULATION_OF_NEUTROPHIL_MIGRATION	39	-0.442534	-1.51591	0.0271084	0.131296	1	2236	tags=38%, list=15%, signal=45%
GOBP_POSITIVE_REGULATION_OF_EXTRINSIC_APOPTOTIC_SIGNALING_PATHWAY	45	-0.440761	-1.51461	0.0150602	0.132476	1	2553	tags=27%, list=17%, signal=32%
GOBP_LYMPHOCYTE_MIGRATION	96	-0.391648	-1.51355	0.0126404	0.133364	1	2375	tags=32%, list=16%, signal=38%
GOBP_EPIDERMAL_CELL_DIFFERENTIATION	97	-0.384689	-1.51269	0.0120482	0.13407	1	2735	tags=31%, list=19%, signal=38%
GOBP_CELL_FATE_COMMITMENT	122	-0.372167	-1.51212	0.00268456	0.134478	1	403	tags=11%, list=3%, signal=12%
GOMF_PEPTIDE_BINDING	204	-0.34953	-1.51172	0.00124378	0.134693	1	3197	tags=32%, list=22%, signal=40%
GOBP_SYNAPTIC_VESICLE_TRANSPORT	34	-0.461442	-1.51171	0.0288925	0.134505	1	3172	tags=29%, list=22%, signal=37%
GOBP_REGULATION_OF_PATTERN_RECOGNITION_RECEPTOR_SIGNALING_PATHWAY	85	-0.394442	-1.51092	0.00574713	0.13515	1	3590	tags=34%, list=25%, signal=45%
GOBP_MACROPHAGE_MIGRATION	36	-0.460256	-1.51076	0.0384615	0.135112	1	1539	tags=33%, list=11%, signal=37%
GOCC_GUANYL_NUCLEOTIDE_EXCHANGE_FACTOR_COMPLEX	16	-0.57519	-1.50949	0.0372881	0.13624	1	3380	tags=56%, list=23%, signal=73%
HP_ANTIPHOSPHOLIPID_ANTIBODY_POSITIVITY	16	-0.562781	-1.5092	0.0427807	0.13635	1	1485	tags=38%, list=10%, signal=42%
GOBP_3_UTR_MEDIATED_MRNA_DESTABILIZATION	15	-0.561234	-1.50849	0.0588235	0.136922	1	1552	tags=33%, list=11%, signal=37%
GOCC_TRANSPORT_VESICLE_MEMBRANE	146	-0.3619	-1.50717	0.00937082	0.138152	1	3719	tags=42%, list=25%, signal=55%
GOBP_REGULATION_OF_TOLL_LIKE_RECEPTOR_4_SIGNALING_PATHWAY	18	-0.540876	-1.50652	0.0434057	0.13861	1	3978	tags=61%, list=27%, signal=84%
HP_HYPERGLYCEMIA	21	-0.510127	-1.50585	0.0383387	0.139184	1	2870	tags=38%, list=20%, signal=47%
GOMF_PHOSPHATIDYLINOSITOL_3_KINASE_BINDING	21	-0.512404	-1.50474	0.0444811	0.140143	1	1704	tags=24%, list=12%, signal=27%
GOBP_POSITIVE_REGULATION_OF_MYELOID_LEUKOCYTE_MEDIATED_IMMUNITY	20	-0.527098	-1.50463	0.0564784	0.140058	1	1574	tags=35%, list=11%, signal=39%
GOBP_POSITIVE_REGULATION_OF_POTASSIUM_ION_TRANSPORT	24	-0.500556	-1.50429	0.0436137	0.140242	1	2141	tags=29%, list=15%, signal=34%
HP_PERSISTENCE_OF_HEMOGLOBIN_F	31	-0.481179	-1.50372	0.0444444	0.140668	1	3623	tags=74%, list=25%, signal=98%
GOMF_C_C_CHEMOKINE_BINDING	17	-0.548903	-1.50291	0.0472175	0.141358	1	1552	tags=41%, list=11%, signal=46%
GOMF_TRANSMEMBRANE_TRANSPORTER_BINDING	80	-0.397171	-1.50284	0.0170213	0.141239	1	3552	tags=33%, list=24%, signal=43%
GOMF_PROTEIN_TYROSINE_KINASE_ACTIVATOR_ACTIVITY	15	-0.564963	-1.5027	0.0587219	0.141179	1	379	tags=27%, list=3%, signal=27%
GOBP_ADIPOSE_TISSUE_DEVELOPMENT	42	-0.447407	-1.50259	0.0337942	0.141098	1	3197	tags=43%, list=22%, signal=55%
GOBP_NEUROPEPTIDE_SIGNALING_PATHWAY	33	-0.459749	-1.50238	0.0373832	0.141126	1	2886	tags=48%, list=20%, signal=60%
GOMF_CYTOKINE_BINDING	97	-0.382161	-1.50066	0.0149254	0.142825	1	2216	tags=29%, list=15%, signal=34%
HP_SPRENGEL_ANOMALY	43	-0.442065	-1.49903	0.0249221	0.144445	1	3623	tags=63%, list=25%, signal=83%
GOBP_POSITIVE_REGULATION_OF_EPITHELIAL_TO_MESENCHYMAL_TRANSITION	39	-0.449896	-1.49759	0.0389408	0.145883	1	3960	tags=51%, list=27%, signal=70%
HP_CONJUGATED_HYPERBILIRUBINEMIA	15	-0.568687	-1.49744	0.0574913	0.145805	1	3445	tags=47%, list=24%, signal=61%
GOBP_POSITIVE_REGULATION_OF_INTRINSIC_APOPTOTIC_SIGNALING_PATHWAY	52	-0.419483	-1.49741	0.0254111	0.145615	1	3522	tags=40%, list=24%, signal=53%
GOBP_RESPONSE_TO_VIRUS	331	-0.32902	-1.49688	0.00231214	0.145979	1	3813	tags=35%, list=26%, signal=47%
GOBP_POSITIVE_REGULATION_OF_OSTEOBLAST_DIFFERENTIATION	41	-0.444177	-1.49684	0.0346386	0.145811	1	1726	tags=29%, list=12%, signal=33%
GOBP_REGULATION_OF_T_HELPER_17_TYPE_IMMUNE_RESPONSE	23	-0.50169	-1.49644	0.0373984	0.146025	1	4968	tags=61%, list=34%, signal=92%
GOBP_REGULATION_OF_INNATE_IMMUNE_RESPONSE	199	-0.343818	-1.49607	0.00247831	0.146206	1	2703	tags=28%, list=18%, signal=33%
GOBP_POSITIVE_REGULATION_OF_MACROPHAGE_MIGRATION	16	-0.550415	-1.4955	0.0472855	0.146648	1	1287	tags=38%, list=9%, signal=41%
GOBP_RESPONSE_TO_PH	21	-0.518244	-1.49538	0.0459588	0.146546	1	4130	tags=57%, list=28%, signal=80%
HP_SPONTANEOUS_ABORTION	24	-0.498846	-1.49517	0.0440457	0.14658	1	1790	tags=38%, list=12%, signal=43%
GOBP_PROSTATE_GLAND_DEVELOPMENT	29	-0.471405	-1.49473	0.0395387	0.146815	1	2119	tags=34%, list=14%, signal=40%
GOBP_RESPONSE_TO_INTERLEUKIN_4	31	-0.465322	-1.49457	0.0272	0.146796	1	3758	tags=48%, list=26%, signal=65%
GOBP_PEPTIDE_TRANSPORT	142	-0.359386	-1.49417	0.00383632	0.147069	1	2665	tags=29%, list=18%, signal=35%
GOBP_NEGATIVE_REGULATION_OF_IMMUNE_RESPONSE	150	-0.359196	-1.49409	0.00515464	0.146939	1	3897	tags=39%, list=27%, signal=53%
GOBP_POSITIVE_REGULATION_OF_NIK_NF_KAPPAB_SIGNALING	53	-0.416445	-1.494	0.0224888	0.146827	1	3682	tags=49%, list=25%, signal=65%
GOBP_REGULATION_OF_CELLULAR_AMINE_METABOLIC_PROCESS	19	-0.526001	-1.49399	0.0463122	0.146627	1	2030	tags=32%, list=14%, signal=37%
GOBP_POSITIVE_REGULATION_OF_MACROPHAGE_ACTIVATION	18	-0.535169	-1.4932	0.0492611	0.147291	1	3533	tags=44%, list=24%, signal=59%
GOMF_CELL_ADHESION_MEDIATOR_ACTIVITY	35	-0.458488	-1.49288	0.0304878	0.147444	1	1488	tags=29%, list=10%, signal=32%
GOBP_REGULATION_OF_ACTION_POTENTIAL	28	-0.486665	-1.49273	0.0317726	0.147406	1	892	tags=18%, list=6%, signal=19%
GOBP_POSITIVE_REGULATION_OF_LIPID_TRANSPORT	55	-0.411174	-1.49265	0.0305233	0.147254	1	3288	tags=36%, list=22%, signal=47%
HP_ABNORMAL_LEUKOCYTE_COUNT	366	-0.326755	-1.49258	0	0.147127	1	2731	tags=27%, list=19%, signal=32%
GOBP_NATURAL_KILLER_CELL_ACTIVATION_INVOLVED_IN_IMMUNE_RESPONSE	15	-0.550083	-1.49245	0.064784	0.147045	1	2846	tags=47%, list=19%, signal=58%
GOBP_POSITIVE_REGULATION_OF_CALCIUM_ION_TRANSPORT	75	-0.395978	-1.49218	0.0190896	0.147154	1	3446	tags=32%, list=24%, signal=42%
GOBP_SKELETAL_MUSCLE_CELL_DIFFERENTIATION	39	-0.443831	-1.49218	0.0342679	0.146952	1	2690	tags=41%, list=18%, signal=50%
HP_ABNORMAL_SERUM_INTERLEUKIN_LEVEL	22	-0.514381	-1.49216	0.0366667	0.146761	1	1531	tags=32%, list=10%, signal=35%
HP_ABNORMALITY_OF_SKIN_PHYSIOLOGY	359	-0.325946	-1.49158	0	0.147221	1	2523	tags=25%, list=17%, signal=29%
GOMF_NEUROTRANSMITTER_RECEPTOR_ACTIVITY	18	-0.530926	-1.49096	0.0579216	0.147757	1	2973	tags=50%, list=20%, signal=63%
GOCC_COLLAGEN_CONTAINING_EXTRACELLULAR_MATRIX	201	-0.347081	-1.49052	0	0.148011	1	1762	tags=26%, list=12%, signal=29%
GOBP_REGULATION_OF_B_CELL_DIFFERENTIATION	28	-0.476772	-1.48949	0.0332805	0.149028	1	1083	tags=25%, list=7%, signal=27%
GOBP_PATTERN_RECOGNITION_RECEPTOR_SIGNALING_PATHWAY	154	-0.354366	-1.4892	0.0078125	0.149136	1	3699	tags=34%, list=25%, signal=46%
GOCC_CATION_CHANNEL_COMPLEX	70	-0.400914	-1.48908	0.016369	0.149042	1	3446	tags=36%, list=24%, signal=47%
GOMF_FATTY_ACID_BINDING	28	-0.47645	-1.48847	0.0441177	0.149548	1	2645	tags=43%, list=18%, signal=52%
HP_EMPHYSEMA	39	-0.446393	-1.48842	0.0327381	0.149384	1	1728	tags=26%, list=12%, signal=29%
GOMF_E_BOX_BINDING	27	-0.489662	-1.48837	0.029734	0.149225	1	1778	tags=33%, list=12%, signal=38%
GOMF_G_PROTEIN_COUPLED_CHEMOATTRACTANT_RECEPTOR_ACTIVITY	17	-0.548648	-1.48836	0.0628099	0.149032	1	1248	tags=35%, list=9%, signal=39%
GOBP_REGULATION_OF_T_HELPER_17_CELL_DIFFERENTIATION	16	-0.556877	-1.48793	0.0466667	0.149322	1	4321	tags=63%, list=30%, signal=89%
GOMF_DNA_BINDING_TRANSCRIPTION_ACTIVATOR_ACTIVITY	280	-0.332282	-1.4879	0.0023175	0.149143	1	2309	tags=24%, list=16%, signal=28%
HP_ABNORMALITY_OF_T_CELL_PHYSIOLOGY	50	-0.421176	-1.4877	0.0231125	0.149163	1	2033	tags=30%, list=14%, signal=35%
GOBP_POSITIVE_REGULATION_OF_TOLL_LIKE_RECEPTOR_SIGNALING_PATHWAY	24	-0.495379	-1.48763	0.0519685	0.149023	1	3978	tags=46%, list=27%, signal=63%
GOMF_CHEMOKINE_RECEPTOR_BINDING	38	-0.446467	-1.48629	0.0280374	0.150312	1	1270	tags=24%, list=9%, signal=26%
HP_THYROIDITIS	38	-0.451075	-1.48469	0.0327613	0.151869	1	1372	tags=26%, list=9%, signal=29%
GOBP_POSITIVE_REGULATION_OF_PHOSPHOLIPASE_ACTIVITY	31	-0.466027	-1.48326	0.038961	0.153366	1	1384	tags=23%, list=9%, signal=25%
GOBP_REGULATION_OF_IMMUNOGLOBULIN_PRODUCTION	64	-0.401622	-1.48271	0.0215517	0.15376	1	3533	tags=38%, list=24%, signal=49%
GOBP_MYELOID_LEUKOCYTE_MEDIATED_IMMUNITY	91	-0.376213	-1.48271	0.0127298	0.153555	1	2695	tags=32%, list=18%, signal=39%
GOCC_MAIN_AXON	27	-0.477572	-1.48225	0.0323102	0.153896	1	2761	tags=41%, list=19%, signal=50%
GOBP_NEGATIVE_REGULATION_OF_RECEPTOR_SIGNALING_PATHWAY_VIA_STAT	20	-0.511978	-1.48043	0.0568562	0.155843	1	4624	tags=55%, list=32%, signal=80%
GOBP_MULTICELLULAR_ORGANISMAL_SIGNALING	65	-0.400421	-1.48042	0.0191176	0.155636	1	3895	tags=38%, list=27%, signal=52%
GOCC_RESPIRATORY_CHAIN_COMPLEX_IV	18	-0.526294	-1.48032	0.0521886	0.15555	1	2873	tags=56%, list=20%, signal=69%
GOBP_LEUKOCYTE_HOMEOSTASIS	89	-0.386744	-1.4795	0.0154712	0.156322	1	3268	tags=37%, list=22%, signal=47%
GOBP_PROTEIN_LIPID_COMPLEX_SUBUNIT_ORGANIZATION	30	-0.463812	-1.47849	0.0299685	0.157299	1	1707	tags=30%, list=12%, signal=34%
GOBP_EMBRYONIC_CAMERA_TYPE_EYE_DEVELOPMENT	20	-0.521786	-1.47842	0.0592105	0.157172	1	3434	tags=50%, list=23%, signal=65%
GOBP_ACUTE_INFLAMMATORY_RESPONSE_TO_ANTIGENIC_STIMULUS	19	-0.524627	-1.47814	0.0451505	0.157259	1	1449	tags=32%, list=10%, signal=35%
GOBP_INSULIN_SECRETION	108	-0.370613	-1.47791	0.0151099	0.157308	1	2665	tags=31%, list=18%, signal=37%
GOBP_LIPID_HOMEOSTASIS	103	-0.368223	-1.47709	0.012	0.158112	1	2051	tags=23%, list=14%, signal=27%
GOBP_POSITIVE_REGULATION_OF_LIPID_CATABOLIC_PROCESS	17	-0.533254	-1.47677	0.061017	0.158252	1	2027	tags=29%, list=14%, signal=34%
GOBP_RESPIRATORY_SYSTEM_PROCESS	20	-0.52044	-1.47655	0.0606586	0.1583	1	2780	tags=40%, list=19%, signal=49%
HP_ABNORMAL_CELL_PROLIFERATION	29	-0.471886	-1.47578	0.0456026	0.158996	1	3945	tags=52%, list=27%, signal=71%
GOBP_ASTROCYTE_DIFFERENTIATION	51	-0.41936	-1.4751	0.0275229	0.159561	1	2782	tags=37%, list=19%, signal=46%
HP_ABNORMALITY_OF_LIPOPROTEIN_CHOLESTEROL_CONCENTRATION	37	-0.444406	-1.4751	0.0512422	0.159345	1	1661	tags=27%, list=11%, signal=30%
GOBP_PRODUCTION_OF_MOLECULAR_MEDIATOR_INVOLVED_IN_INFLAMMATORY_RESPONSE	68	-0.395568	-1.47508	0.0299145	0.159139	1	1576	tags=24%, list=11%, signal=26%
HP_MALIGNANT_GENITOURINARY_TRACT_TUMOR	27	-0.480219	-1.47469	0.0454545	0.159391	1	3623	tags=74%, list=25%, signal=98%
GOMF_PROTEASE_BINDING	108	-0.37033	-1.47412	0.0122951	0.159866	1	2039	tags=27%, list=14%, signal=31%
HP_HORSESHOE_KIDNEY	83	-0.383681	-1.47405	0.0152778	0.159747	1	3669	tags=45%, list=25%, signal=59%
GOBP_GLIAL_CELL_PROLIFERATION	37	-0.448555	-1.47358	0.0388802	0.160067	1	3099	tags=38%, list=21%, signal=48%
GOBP_NEGATIVE_REGULATION_OF_LIPID_STORAGE	18	-0.546013	-1.4735	0.0651801	0.159934	1	2051	tags=39%, list=14%, signal=45%
GOBP_CALCIUM_ION_TRANSPORT	249	-0.33493	-1.47344	0.00369004	0.1598	1	3446	tags=31%, list=24%, signal=39%
GOBP_REGULATION_OF_LIPID_TRANSPORT	90	-0.37917	-1.47303	0.0194715	0.160093	1	3288	tags=34%, list=22%, signal=44%
HP_ABNORMAL_PARANASAL_SINUS_MORPHOLOGY	116	-0.362278	-1.47301	0.0206612	0.159903	1	3945	tags=38%, list=27%, signal=52%
GOBP_REGULATION_OF_NEUROINFLAMMATORY_RESPONSE	26	-0.489215	-1.47291	0.0387597	0.159794	1	3702	tags=54%, list=25%, signal=72%
GOBP_POSITIVE_REGULATION_OF_T_HELPER_1_TYPE_IMMUNE_RESPONSE	15	-0.548915	-1.47243	0.0683012	0.160157	1	2236	tags=47%, list=15%, signal=55%
GOBP_POSITIVE_REGULATION_OF_GRANULOCYTE_CHEMOTAXIS	21	-0.50563	-1.47132	0.0546624	0.161294	1	1423	tags=33%, list=10%, signal=37%
GOMF_CALCIUM_DEPENDENT_PROTEIN_KINASE_ACTIVITY	21	-0.51409	-1.47123	0.063228	0.161215	1	4807	tags=52%, list=33%, signal=78%
GOBP_LIPID_EXPORT_FROM_CELL	31	-0.461096	-1.47038	0.0544323	0.162056	1	3196	tags=45%, list=22%, signal=58%
GOBP_ACTIN_FILAMENT_BASED_MOVEMENT	65	-0.397356	-1.47012	0.0149925	0.162193	1	1396	tags=20%, list=10%, signal=22%
GOBP_EPITHELIAL_CELL_PROLIFERATION	265	-0.327587	-1.46854	0.00248447	0.163985	1	2119	tags=22%, list=14%, signal=25%
GOBP_CELL_CELL_RECOGNITION	34	-0.45758	-1.46828	0.0522273	0.164046	1	1696	tags=24%, list=12%, signal=27%
GOBP_ENDOCRINE_PANCREAS_DEVELOPMENT	23	-0.491307	-1.46814	0.0547504	0.164	1	4170	tags=52%, list=29%, signal=73%
GOBP_EMBRYONIC_ORGAN_MORPHOGENESIS	148	-0.356346	-1.46732	0.0116883	0.164798	1	2355	tags=26%, list=16%, signal=30%
GOBP_THYROID_GLAND_DEVELOPMENT	15	-0.558343	-1.46692	0.0415945	0.165077	1	12	tags=13%, list=0%, signal=13%
HP_IMMUNODEFICIENCY	204	-0.340473	-1.46635	0.00750939	0.165565	1	3561	tags=36%, list=24%, signal=47%
GOBP_POSITIVE_REGULATION_OF_ION_TRANSPORT	154	-0.351098	-1.46534	0.00526316	0.16665	1	3446	tags=31%, list=24%, signal=40%
GOBP_STRIATED_MUSCLE_CONTRACTION	89	-0.377352	-1.46498	0.0155148	0.166891	1	3462	tags=36%, list=24%, signal=47%
GOMF_PHOSPHOLIPASE_BINDING	17	-0.523507	-1.46477	0.0677686	0.166933	1	1320	tags=29%, list=9%, signal=32%
GOBP_REGULATION_OF_GLIAL_CELL_DIFFERENTIATION	41	-0.434751	-1.46471	0.0428135	0.166788	1	1408	tags=29%, list=10%, signal=32%
GOCC_INTRINSIC_COMPONENT_OF_ENDOPLASMIC_RETICULUM_MEMBRANE	150	-0.350223	-1.4637	0.00904393	0.167742	1	2597	tags=27%, list=18%, signal=32%
GOBP_INTRINSIC_APOPTOTIC_SIGNALING_PATHWAY_BY_P53_CLASS_MEDIATOR	69	-0.394621	-1.46319	0.0188953	0.168141	1	2154	tags=26%, list=15%, signal=30%
GOBP_NEGATIVE_REGULATION_OF_RECEPTOR_SIGNALING_PATHWAY_VIA_JAK_STAT	18	-0.520683	-1.46294	0.0606061	0.168253	1	4624	tags=56%, list=32%, signal=81%
GOBP_RESPONSE_TO_ESTROGEN	46	-0.42827	-1.46258	0.0288754	0.168491	1	3533	tags=41%, list=24%, signal=54%
GOBP_DIGESTIVE_TRACT_MORPHOGENESIS	19	-0.516554	-1.46207	0.0543131	0.168921	1	3679	tags=47%, list=25%, signal=63%
HP_APLASTIC_ANEMIA	26	-0.471732	-1.4615	0.0668896	0.16936	1	2598	tags=35%, list=18%, signal=42%
GOMF_PATTERN_RECOGNITION_RECEPTOR_ACTIVITY	20	-0.50425	-1.46136	0.0726073	0.169334	1	3498	tags=45%, list=24%, signal=59%
GOCC_CYTOCHROME_COMPLEX	29	-0.473751	-1.46103	0.0503145	0.169533	1	4493	tags=59%, list=31%, signal=84%
GOBP_NEGATIVE_REGULATION_OF_CELL_POPULATION_PROLIFERATION	471	-0.31428	-1.46067	0	0.169764	1	2973	tags=29%, list=20%, signal=35%
HP_PURPURA	100	-0.365955	-1.45935	0.0126582	0.171207	1	3277	tags=40%, list=22%, signal=51%
GOCC_ROUGH_ENDOPLASMIC_RETICULUM	60	-0.399345	-1.45867	0.0442857	0.17184	1	4321	tags=45%, list=30%, signal=64%
GOBP_NEGATIVE_REGULATION_OF_CELL_ADHESION	209	-0.33512	-1.45655	0.00377358	0.174328	1	3533	tags=36%, list=24%, signal=47%
HP_PSORIASIFORM_DERMATITIS	20	-0.515051	-1.45592	0.0559105	0.174947	1	4691	tags=65%, list=32%, signal=96%
GOBP_MUSCLE_CELL_CELLULAR_HOMEOSTASIS	15	-0.54489	-1.45526	0.0883333	0.175566	1	862	tags=27%, list=6%, signal=28%
GOBP_ADRENERGIC_RECEPTOR_SIGNALING_PATHWAY	16	-0.53716	-1.45505	0.061017	0.175581	1	3751	tags=56%, list=26%, signal=76%
GOBP_APOPTOTIC_CELL_CLEARANCE	39	-0.435317	-1.45487	0.0406886	0.175624	1	1331	tags=23%, list=9%, signal=25%
GOCC_EXTERNAL_ENCAPSULATING_STRUCTURE	251	-0.32847	-1.45303	0.00494438	0.17783	1	1762	tags=24%, list=12%, signal=27%
GOBP_REGULATION_OF_INSULIN_SECRETION_INVOLVED_IN_CELLULAR_RESPONSE_TO_GLUCOSE_STIMULUS	31	-0.463635	-1.45263	0.0536278	0.178121	1	2620	tags=32%, list=18%, signal=39%
HP_HEMOPTYSIS	45	-0.420066	-1.45092	0.0435435	0.180019	1	2071	tags=29%, list=14%, signal=34%
GOBP_MAMMARY_GLAND_EPITHELIAL_CELL_PROLIFERATION	21	-0.500401	-1.4506	0.0557325	0.180222	1	1992	tags=29%, list=14%, signal=33%
GOBP_T_HELPER_1_CELL_DIFFERENTIATION	18	-0.513414	-1.44973	0.0665584	0.181119	1	1965	tags=33%, list=13%, signal=38%
GOBP_CIRCADIAN_REGULATION_OF_GENE_EXPRESSION	56	-0.404782	-1.44851	0.0259146	0.182528	1	2665	tags=30%, list=18%, signal=37%
GOMF_VOLTAGE_GATED_CATION_CHANNEL_ACTIVITY	43	-0.426602	-1.44809	0.0410095	0.182869	1	1396	tags=21%, list=10%, signal=23%
GOBP_SPHINGOMYELIN_METABOLIC_PROCESS	18	-0.523089	-1.44737	0.0531732	0.183613	1	2362	tags=28%, list=16%, signal=33%
HP_HEPATOSPLENOMEGALY	130	-0.352741	-1.44705	0.0162382	0.183793	1	1957	tags=20%, list=13%, signal=23%
GOMF_PHOSPHOLIPASE_ACTIVITY	66	-0.399057	-1.44656	0.0351391	0.18422	1	2027	tags=21%, list=14%, signal=25%
GOBP_REGULATION_OF_RESPONSE_TO_CYTOKINE_STIMULUS	137	-0.355366	-1.44648	0.0149051	0.184077	1	1681	tags=20%, list=11%, signal=23%
GOBP_REGULATION_OF_LEUKOCYTE_CHEMOTAXIS	92	-0.365498	-1.44572	0.0351617	0.184852	1	2695	tags=37%, list=18%, signal=45%
GOMF_ENDOPEPTIDASE_ACTIVITY	229	-0.327529	-1.44514	0.00249377	0.185419	1	1967	tags=20%, list=13%, signal=23%
GOBP_OSTEOCLAST_DIFFERENTIATION	74	-0.378148	-1.44512	0.0321637	0.185198	1	1734	tags=23%, list=12%, signal=26%
GOBP_MAST_CELL_ACTIVATION	57	-0.404248	-1.44497	0.0465839	0.18517	1	2695	tags=37%, list=18%, signal=45%
HP_URETERAL_OBSTRUCTION	24	-0.48288	-1.44236	0.0653188	0.188528	1	2223	tags=33%, list=15%, signal=39%
HP_ACCELERATED_SKELETAL_MATURATION	48	-0.408772	-1.44214	0.0529595	0.188569	1	3775	tags=35%, list=26%, signal=48%
GOMF_PROTON_CHANNEL_ACTIVITY	16	-0.532969	-1.44176	0.0570934	0.188839	1	2011	tags=38%, list=14%, signal=43%
GOBP_MYELOID_CELL_DIFFERENTIATION	330	-0.31748	-1.44137	0.00582751	0.189178	1	2336	tags=21%, list=16%, signal=25%
GOBP_ADENYLATE_CYCLASE_ACTIVATING_G_PROTEIN_COUPLED_RECEPTOR_SIGNALING_PATHWAY	68	-0.387628	-1.44137	0.0339233	0.188944	1	2526	tags=32%, list=17%, signal=39%
GOBP_POSITIVE_REGULATION_OF_TRIGLYCERIDE_METABOLIC_PROCESS	17	-0.524775	-1.44064	0.0743802	0.189694	1	2027	tags=24%, list=14%, signal=27%
GOBP_EXTRINSIC_APOPTOTIC_SIGNALING_PATHWAY	180	-0.338665	-1.44063	0.0101394	0.189461	1	3527	tags=33%, list=24%, signal=43%
HP_PANNICULITIS	22	-0.494845	-1.4401	0.0689655	0.189914	1	1751	tags=23%, list=12%, signal=26%
GOBP_POSITIVE_REGULATION_OF_MAPK_CASCADE	302	-0.320809	-1.4395	0.00240096	0.190544	1	3781	tags=33%, list=26%, signal=44%
HP_XANTHOMATOSIS	19	-0.513414	-1.43907	0.075	0.19092	1	1364	tags=37%, list=9%, signal=41%
GOBP_GLYCOSAMINOGLYCAN_CATABOLIC_PROCESS	18	-0.515479	-1.43884	0.0722689	0.190988	1	3686	tags=44%, list=25%, signal=59%
GOBP_SIGNAL_RELEASE	262	-0.321068	-1.43774	0.00359712	0.192271	1	3388	tags=34%, list=23%, signal=44%
GOBP_NEGATIVE_REGULATION_OF_MYELOID_LEUKOCYTE_DIFFERENTIATION	37	-0.432823	-1.43727	0.0482866	0.192706	1	3492	tags=41%, list=24%, signal=53%
GOBP_INFLAMMATORY_RESPONSE_TO_WOUNDING	15	-0.538408	-1.43665	0.0753769	0.193347	1	3851	tags=67%, list=26%, signal=90%
GOBP_POSITIVE_REGULATION_OF_ACUTE_INFLAMMATORY_RESPONSE	19	-0.508704	-1.43658	0.0674536	0.193197	1	2224	tags=42%, list=15%, signal=50%
GOBP_POSITIVE_REGULATION_OF_CELL_DEATH	451	-0.308467	-1.43342	0	0.197381	1	3305	tags=29%, list=23%, signal=36%
GOMF_LIPASE_ACTIVITY	80	-0.381946	-1.4326	0.0269122	0.198309	1	2027	tags=19%, list=14%, signal=22%
GOBP_ACID_SECRETION	25	-0.482905	-1.43177	0.0677686	0.199277	1	1090	tags=24%, list=7%, signal=26%
GOBP_REGULATION_OF_ENDOPLASMIC_RETICULUM_STRESS_INDUCED_INTRINSIC_APOPTOTIC_SIGNALING_PATHWAY	25	-0.472865	-1.43157	0.0679612	0.199313	1	3304	tags=44%, list=23%, signal=57%
GOCC_ROUGH_ENDOPLASMIC_RETICULUM_MEMBRANE	23	-0.485583	-1.43087	0.0772947	0.200018	1	2529	tags=35%, list=17%, signal=42%
GOBP_REGULATION_OF_TRANSCRIPTION_REGULATORY_REGION_DNA_BINDING	36	-0.43453	-1.43046	0.0717629	0.200367	1	2665	tags=33%, list=18%, signal=41%
HP_ABNORMAL_GRANULOCYTE_COUNT	217	-0.328835	-1.42961	0.00380711	0.201354	1	2731	tags=29%, list=19%, signal=35%
HP_IRON_DEFICIENCY_ANEMIA	22	-0.492426	-1.42943	0.0641447	0.201351	1	1612	tags=27%, list=11%, signal=31%
GOBP_LYMPHOCYTE_HOMEOSTASIS	62	-0.397959	-1.42916	0.0452555	0.201503	1	3268	tags=42%, list=22%, signal=54%
GOMF_CALMODULIN_DEPENDENT_PROTEIN_KINASE_ACTIVITY	19	-0.512143	-1.42815	0.0764007	0.202798	1	2184	tags=32%, list=15%, signal=37%
GOBP_RIBONUCLEOSIDE_METABOLIC_PROCESS	27	-0.473464	-1.42755	0.0415973	0.203427	1	976	tags=26%, list=7%, signal=28%
HP_INFLAMMATORY_ABNORMALITY_OF_THE_EYE	160	-0.338877	-1.4272	0.0169492	0.203712	1	1877	tags=22%, list=13%, signal=25%
GOBP_POSITIVE_REGULATION_OF_RELEASE_OF_CYTOCHROME_C_FROM_MITOCHONDRIA	26	-0.466459	-1.42614	0.0738994	0.205015	1	2364	tags=31%, list=16%, signal=37%
GOBP_AUTOPHAGY_OF_NUCLEUS	15	-0.538454	-1.42602	0.0781499	0.204952	1	4381	tags=60%, list=30%, signal=86%
GOBP_POSITIVE_REGULATION_OF_CELL_MATRIX_ADHESION	39	-0.42881	-1.42579	0.0460829	0.205049	1	262	tags=13%, list=2%, signal=13%
GOBP_PHOSPHATIDYLINOSITOL_3_KINASE_SIGNALING	89	-0.367078	-1.42574	0.0343407	0.204884	1	1704	tags=21%, list=12%, signal=24%
GOBP_AMIDE_TRANSPORT	173	-0.33621	-1.42482	0.0177215	0.20596	1	3204	tags=32%, list=22%, signal=41%
HP_BONE_MARROW_HYPERCELLULARITY	27	-0.460139	-1.42421	0.078905	0.206633	1	3269	tags=41%, list=22%, signal=52%
HP_SEVERE_COMBINED_IMMUNODEFICIENCY	18	-0.503923	-1.42375	0.066778	0.207035	1	1634	tags=33%, list=11%, signal=37%
HP_BLURRED_VISION	16	-0.528053	-1.42372	0.0477002	0.206829	1	894	tags=31%, list=6%, signal=33%
GOBP_MAMMARY_GLAND_DEVELOPMENT	83	-0.36779	-1.42248	0.0322129	0.208381	1	975	tags=16%, list=7%, signal=17%
GOBP_REGULATION_OF_LIPOPOLYSACCHARIDE_MEDIATED_SIGNALING_PATHWAY	23	-0.479676	-1.42134	0.0666667	0.209843	1	1699	tags=39%, list=12%, signal=44%
GOBP_POSITIVE_REGULATION_OF_OSTEOCLAST_DIFFERENTIATION	16	-0.535051	-1.42111	0.0871022	0.209941	1	3682	tags=44%, list=25%, signal=58%
GOMF_GROWTH_FACTOR_RECEPTOR_BINDING	81	-0.362045	-1.42022	0.0277008	0.211002	1	1689	tags=19%, list=12%, signal=21%
GOBP_NEGATIVE_REGULATION_OF_NEURON_DIFFERENTIATION	38	-0.425807	-1.42	0.0527132	0.21105	1	1497	tags=21%, list=10%, signal=23%
GOBP_PROSTANOID_BIOSYNTHETIC_PROCESS	20	-0.498776	-1.41881	0.0743802	0.212569	1	1331	tags=25%, list=9%, signal=27%
GOBP_REGULATION_OF_ACUTE_INFLAMMATORY_RESPONSE	31	-0.440749	-1.41854	0.0612245	0.212735	1	2224	tags=39%, list=15%, signal=46%
GOBP_PEPTIDYL_TYROSINE_DEPHOSPHORYLATION	22	-0.488624	-1.41851	0.0674157	0.212525	1	4158	tags=50%, list=28%, signal=70%
GOBP_POSITIVE_REGULATION_OF_TRANSCRIPTION_FROM_RNA_POLYMERASE_II_PROMOTER_IN_RESPONSE_TO_STRESS	17	-0.515642	-1.41848	0.0767918	0.212335	1	2556	tags=47%, list=17%, signal=57%
HP_ABNORMAL_C_REACTIVE_PROTEIN_LEVEL	41	-0.422295	-1.41668	0.0591716	0.214785	1	1957	tags=24%, list=13%, signal=28%
HP_SEPSIS	77	-0.374416	-1.41629	0.0413589	0.21514	1	4450	tags=47%, list=30%, signal=67%
GOBP_NEGATIVE_REGULATION_OF_MUSCLE_CONTRACTION	15	-0.532001	-1.41627	0.0751748	0.214901	1	2007	tags=40%, list=14%, signal=46%
HP_RECURRENT_SINOPULMONARY_INFECTIONS	35	-0.428544	-1.41624	0.0566038	0.214694	1	1616	tags=23%, list=11%, signal=26%
GOBP_CYCLIC_NUCLEOTIDE_METABOLIC_PROCESS	20	-0.505483	-1.41623	0.0716667	0.214444	1	1278	tags=30%, list=9%, signal=33%
HP_ABNORMAL_SPUTUM	65	-0.385524	-1.41585	0.0389049	0.214744	1	1736	tags=25%, list=12%, signal=28%
GOBP_REGULATION_OF_SPROUTING_ANGIOGENESIS	26	-0.465021	-1.41567	0.0642633	0.214737	1	2947	tags=35%, list=20%, signal=43%
HP_VENTRICULAR_TACHYCARDIA	27	-0.463431	-1.41506	0.0641026	0.215348	1	462	tags=19%, list=3%, signal=19%
GOBP_REGULATION_OF_CALCIUM_ION_TRANSMEMBRANE_TRANSPORT	106	-0.361691	-1.41434	0.0290055	0.216158	1	3553	tags=34%, list=24%, signal=45%
GOMF_CYCLIC_NUCLEOTIDE_PHOSPHODIESTERASE_ACTIVITY	15	-0.530042	-1.41412	0.0836237	0.216252	1	4310	tags=60%, list=29%, signal=85%
HP_ABNORMAL_MYELOID_LEUKOCYTE_MORPHOLOGY	290	-0.314443	-1.41342	0.00601685	0.217054	1	2870	tags=29%, list=20%, signal=35%
GOMF_CARBOHYDRATE_BINDING	172	-0.329074	-1.41315	0.011335	0.217179	1	1431	tags=20%, list=10%, signal=22%
GOBP_POSITIVE_REGULATION_OF_CYSTEINE_TYPE_ENDOPEPTIDASE_ACTIVITY	114	-0.352243	-1.41187	0.022973	0.218936	1	2593	tags=26%, list=18%, signal=32%
HP_RECURRENT_SINUSITIS	42	-0.419068	-1.41136	0.0440061	0.219466	1	5415	tags=57%, list=37%, signal=90%
GOBP_POSITIVE_REGULATION_OF_ACTIN_FILAMENT_BUNDLE_ASSEMBLY	45	-0.414837	-1.41083	0.0560748	0.22003	1	2641	tags=31%, list=18%, signal=38%
GOBP_POSITIVE_REGULATION_OF_PATTERN_RECOGNITION_RECEPTOR_SIGNALING_PATHWAY	37	-0.430432	-1.41069	0.0519481	0.219995	1	3415	tags=35%, list=23%, signal=46%
HP_ABNORMALITY_OF_EXOCRINE_PANCREAS_PHYSIOLOGY	43	-0.411237	-1.41016	0.056	0.220513	1	2302	tags=33%, list=16%, signal=39%
GOBP_RUFFLE_ASSEMBLY	36	-0.433655	-1.41004	0.0537125	0.220463	1	4360	tags=53%, list=30%, signal=75%
GOBP_DIGESTIVE_SYSTEM_DEVELOPMENT	69	-0.382313	-1.40931	0.0340909	0.22133	1	1408	tags=22%, list=10%, signal=24%
HP_NEONATAL_HYPOGLYCEMIA	27	-0.462053	-1.40865	0.068254	0.222063	1	2284	tags=33%, list=16%, signal=39%
GOBP_POSITIVE_REGULATION_OF_NF_KAPPAB_TRANSCRIPTION_FACTOR_ACTIVITY	129	-0.33962	-1.40842	0.0160858	0.222174	1	3099	tags=32%, list=21%, signal=40%
GOCC_GOLGI_CIS_CISTERNA	21	-0.477855	-1.40836	0.0717781	0.222027	1	1509	tags=24%, list=10%, signal=27%
HP_SPLENOMEGALY	370	-0.307341	-1.40835	0.00224972	0.221773	1	2039	tags=20%, list=14%, signal=23%
GOBP_REGULATION_OF_FAT_CELL_DIFFERENTIATION	92	-0.365568	-1.40808	0.0315501	0.221927	1	2735	tags=30%, list=19%, signal=37%
HP_ERYTHEMA	70	-0.378761	-1.4078	0.042735	0.222094	1	2523	tags=29%, list=17%, signal=34%
GOBP_NEGATIVE_REGULATION_OF_T_HELPER_CELL_DIFFERENTIATION	15	-0.534059	-1.40776	0.080895	0.2219	1	3533	tags=47%, list=24%, signal=61%
HP_CONE_CONE_ROD_DYSTROPHY	16	-0.519597	-1.40694	0.104502	0.222895	1	6010	tags=69%, list=41%, signal=117%
GOBP_POSITIVE_REGULATION_OF_OSSIFICATION	32	-0.443436	-1.40672	0.0772871	0.223001	1	854	tags=22%, list=6%, signal=23%
HP_ABNORMAL_PROPORTION_OF_CD8_POSITIVE_T_CELLS	16	-0.529535	-1.40602	0.0784314	0.223837	1	1910	tags=31%, list=13%, signal=36%
HP_SUPRAVENTRICULAR_TACHYCARDIA	18	-0.499949	-1.40588	0.0836066	0.223842	1	413	tags=17%, list=3%, signal=17%
GOBP_PANCREAS_DEVELOPMENT	37	-0.427254	-1.4051	0.0506329	0.22476	1	3254	tags=38%, list=22%, signal=49%
GOBP_REGULATION_OF_CYSTEINE_TYPE_ENDOPEPTIDASE_ACTIVITY	182	-0.329307	-1.40482	0.016129	0.224911	1	2364	tags=23%, list=16%, signal=27%
HP_RECURRENT_RESPIRATORY_INFECTIONS	411	-0.306212	-1.40448	0	0.225175	1	2731	tags=24%, list=19%, signal=29%
HP_ABNORMAL_NUMBER_OF_ERYTHROID_PRECURSORS	38	-0.424377	-1.40418	0.0594354	0.22535	1	2659	tags=53%, list=18%, signal=64%
GOCC_COATED_VESICLE	248	-0.314524	-1.40296	0.0109756	0.227008	1	3751	tags=35%, list=26%, signal=47%
HP_WHEEZING	24	-0.467164	-1.40161	0.0772947	0.228841	1	2712	tags=33%, list=19%, signal=41%
HP_INCREASED_CIRCULATING_IGM_LEVEL	32	-0.437377	-1.40146	0.062201	0.228821	1	824	tags=22%, list=6%, signal=23%
GOMF_ALCOHOL_BINDING	54	-0.395376	-1.40096	0.060241	0.229337	1	3709	tags=37%, list=25%, signal=49%
GOBP_POSITIVE_REGULATION_OF_BLOOD_CIRCULATION	19	-0.496985	-1.40038	0.0838816	0.229965	1	1235	tags=32%, list=8%, signal=34%
GOCC_POLYSOME	60	-0.3902	-1.39995	0.0549133	0.230398	1	3524	tags=45%, list=24%, signal=59%
GOMF_NUCLEAR_RETINOIC_ACID_RECEPTOR_BINDING	22	-0.467057	-1.39944	0.0753769	0.230908	1	2539	tags=27%, list=17%, signal=33%
GOBP_MAMMARY_GLAND_DUCT_MORPHOGENESIS	16	-0.51312	-1.39884	0.0951557	0.231561	1	1578	tags=31%, list=11%, signal=35%
GOBP_APPENDAGE_DEVELOPMENT	95	-0.357034	-1.39663	0.0371429	0.234736	1	1474	tags=18%, list=10%, signal=20%
GOBP_EXPORT_ACROSS_PLASMA_MEMBRANE	43	-0.40874	-1.39616	0.0519084	0.235246	1	1576	tags=26%, list=11%, signal=29%
GOBP_REGULATION_OF_CHEMOTAXIS	141	-0.332822	-1.39605	0.0228188	0.235142	1	2695	tags=33%, list=18%, signal=40%
GOBP_ACYLGLYCEROL_HOMEOSTASIS	20	-0.490659	-1.39601	0.0975207	0.23493	1	436	tags=20%, list=3%, signal=21%
GOBP_ACTIVATION_OF_CYSTEINE_TYPE_ENDOPEPTIDASE_ACTIVITY_INVOLVED_IN_APOPTOTIC_PROCESS	65	-0.378923	-1.39582	0.0409091	0.234964	1	2593	tags=31%, list=18%, signal=37%
GOBP_INTERLEUKIN_17_PRODUCTION	32	-0.440532	-1.39574	0.0673813	0.234839	1	1798	tags=25%, list=12%, signal=28%
GOCC_MEMBRANE_MICRODOMAIN	224	-0.318458	-1.39534	0.0164349	0.235239	1	3829	tags=33%, list=26%, signal=44%
HP_ACUTE_MYELOID_LEUKEMIA	65	-0.380294	-1.39531	0.0602941	0.235017	1	3623	tags=49%, list=25%, signal=65%
GOMF_CALCIUM_ION_BINDING	355	-0.306962	-1.39474	0.00800915	0.235671	1	3868	tags=34%, list=26%, signal=46%
GOBP_SKELETAL_SYSTEM_DEVELOPMENT	308	-0.308572	-1.39469	0.0059312	0.235474	1	1653	tags=18%, list=11%, signal=20%
GOBP_NEGATIVE_REGULATION_OF_RESPONSE_TO_EXTERNAL_STIMULUS	276	-0.312168	-1.39449	0.0083632	0.235505	1	3986	tags=39%, list=27%, signal=52%
HP_PULMONARY_FIBROSIS	65	-0.378756	-1.39319	0.0498534	0.237364	1	3905	tags=43%, list=27%, signal=59%
GOBP_REGULATION_OF_APOPTOTIC_SIGNALING_PATHWAY	297	-0.310479	-1.39306	0.0070922	0.237309	1	3522	tags=31%, list=24%, signal=40%
GOBP_THYMUS_DEVELOPMENT	35	-0.423627	-1.393	0.0793651	0.237126	1	99	tags=9%, list=1%, signal=9%
GOMF_VOLTAGE_GATED_POTASSIUM_CHANNEL_ACTIVITY	23	-0.462696	-1.39293	0.0970874	0.236961	1	1396	tags=26%, list=10%, signal=29%
GOBP_EMBRYONIC_PLACENTA_DEVELOPMENT	57	-0.385664	-1.39237	0.0585652	0.237609	1	3270	tags=33%, list=22%, signal=43%
GOMF_KINASE_ACTIVATOR_ACTIVITY	90	-0.356713	-1.39224	0.0495751	0.237566	1	1944	tags=23%, list=13%, signal=27%
GOBP_NEGATIVE_REGULATION_OF_FAT_CELL_DIFFERENTIATION	38	-0.414941	-1.39193	0.0669711	0.237806	1	2071	tags=32%, list=14%, signal=37%
HP_ABNORMAL_ERYTHROCYTE_ENZYME_LEVEL	33	-0.435242	-1.39178	0.0766773	0.237768	1	3970	tags=73%, list=27%, signal=100%
GOBP_EXTRACELLULAR_MATRIX_DISASSEMBLY	35	-0.430645	-1.39134	0.0752351	0.238196	1	1376	tags=23%, list=9%, signal=25%
HP_PAPILLARY_THYROID_CARCINOMA	20	-0.483671	-1.39134	0.10118	0.237934	1	4267	tags=55%, list=29%, signal=78%
GOBP_ICOSANOID_METABOLIC_PROCESS	71	-0.371301	-1.39107	0.0491803	0.238089	1	3286	tags=31%, list=22%, signal=40%
HP_DEFORMED_SELLA_TURCICA	16	-0.505768	-1.39054	0.0966102	0.238649	1	3948	tags=44%, list=27%, signal=60%
GOBP_FC_GAMMA_RECEPTOR_SIGNALING_PATHWAY	32	-0.438157	-1.39043	0.0823353	0.238579	1	3781	tags=41%, list=26%, signal=55%
GOBP_SKELETAL_SYSTEM_MORPHOGENESIS	126	-0.340414	-1.39016	0.0313316	0.238764	1	1084	tags=15%, list=7%, signal=16%
HP_INCREASED_CIRCULATING_IGG_LEVEL	16	-0.515842	-1.39012	0.102007	0.238558	1	1671	tags=25%, list=11%, signal=28%
GOBP_COPII_COATED_VESICLE_CARGO_LOADING	15	-0.523904	-1.38959	0.0839041	0.239123	1	4135	tags=60%, list=28%, signal=84%
GOCC_INTRINSIC_COMPONENT_OF_PRESYNAPTIC_MEMBRANE	22	-0.476679	-1.38932	0.0901771	0.239323	1	4295	tags=55%, list=29%, signal=77%
GOBP_REGULATION_OF_PLATELET_AGGREGATION	24	-0.45787	-1.38797	0.0738832	0.241253	1	2918	tags=33%, list=20%, signal=42%
GOBP_PYROPTOSIS	22	-0.47715	-1.38648	0.0946166	0.243434	1	2095	tags=36%, list=14%, signal=42%
GOBP_POSITIVE_REGULATION_OF_CELL_SUBSTRATE_ADHESION	86	-0.360979	-1.38603	0.0412655	0.243896	1	2177	tags=21%, list=15%, signal=24%
GOBP_REGULATION_OF_LIPID_LOCALIZATION	113	-0.345042	-1.38578	0.0252454	0.24403	1	3471	tags=33%, list=24%, signal=43%
GOBP_EMBRYONIC_PLACENTA_MORPHOGENESIS	16	-0.507802	-1.38527	0.0964467	0.244549	1	4495	tags=56%, list=31%, signal=81%
GOBP_POSITIVE_REGULATION_OF_SIGNAL_TRANSDUCTION_BY_P53_CLASS_MEDIATOR	26	-0.450015	-1.38481	0.0695518	0.24504	1	3393	tags=54%, list=23%, signal=70%
HP_ABNORMAL_SERUM_INTERFERON_LEVEL	20	-0.484558	-1.38451	0.0882353	0.245234	1	1531	tags=30%, list=10%, signal=33%
GOMF_G_PROTEIN_COUPLED_RECEPTOR_BINDING	151	-0.334268	-1.38415	0.0258732	0.245569	1	3193	tags=30%, list=22%, signal=39%
HP_ABNORMAL_ATRIOVENTRICULAR_CONDUCTION	41	-0.411975	-1.38323	0.0685358	0.24679	1	767	tags=17%, list=5%, signal=18%
GOBP_INOSITOL_PHOSPHATE_MEDIATED_SIGNALING	35	-0.431381	-1.38299	0.0796325	0.246937	1	3462	tags=37%, list=24%, signal=49%
GOBP_POSITIVE_REGULATION_OF_ACTIN_FILAMENT_POLYMERIZATION	36	-0.41965	-1.38292	0.0829493	0.246774	1	4375	tags=50%, list=30%, signal=71%
GOMF_PROTEIN_TYROSINE_KINASE_BINDING	81	-0.364826	-1.38289	0.0330578	0.246554	1	3235	tags=35%, list=22%, signal=44%
GOBP_INTRINSIC_APOPTOTIC_SIGNALING_PATHWAY	254	-0.312146	-1.38223	0.0145985	0.247391	1	3522	tags=32%, list=24%, signal=41%
GOBP_CHOLESTEROL_STORAGE	17	-0.506205	-1.38202	0.0988275	0.247485	1	2987	tags=35%, list=20%, signal=44%
HP_THICK_NASAL_ALAE	30	-0.442328	-1.38184	0.0766721	0.247518	1	3505	tags=37%, list=24%, signal=48%
GOBP_CELLULAR_RESPONSE_TO_LIPID	417	-0.30039	-1.38166	0.00111483	0.247538	1	3264	tags=29%, list=22%, signal=37%
HP_CHRONIC_SINUSITIS	31	-0.42652	-1.38145	0.0740158	0.247618	1	3850	tags=42%, list=26%, signal=57%
GOCC_SECONDARY_LYSOSOME	16	-0.510238	-1.38134	0.115523	0.247522	1	5012	tags=75%, list=34%, signal=114%
GOBP_POSITIVE_REGULATION_OF_LEUKOCYTE_APOPTOTIC_PROCESS	24	-0.46067	-1.38099	0.0987261	0.24785	1	3243	tags=46%, list=22%, signal=59%
GOBP_TRANSFORMING_GROWTH_FACTOR_BETA_PRODUCTION	30	-0.441233	-1.38079	0.0801887	0.247898	1	2236	tags=30%, list=15%, signal=35%
GOBP_NEGATIVE_REGULATION_OF_PROGRAMMED_NECROTIC_CELL_DEATH	15	-0.525468	-1.38069	0.0888099	0.247783	1	3317	tags=47%, list=23%, signal=60%
GOBP_ENDOCRINE_SYSTEM_DEVELOPMENT	64	-0.373617	-1.38009	0.0567686	0.248495	1	3254	tags=31%, list=22%, signal=40%
GOMF_CHOLESTEROL_BINDING	37	-0.421656	-1.37989	0.0753012	0.248581	1	1707	tags=24%, list=12%, signal=27%
GOBP_REGULATION_OF_PEPTIDYL_TYROSINE_PHOSPHORYLATION	173	-0.324954	-1.37986	0.0163522	0.24836	1	3781	tags=35%, list=26%, signal=46%
GOBP_NEGATIVE_REGULATION_OF_EPITHELIAL_CELL_DIFFERENTIATION	26	-0.453216	-1.37983	0.0807453	0.248149	1	454	tags=19%, list=3%, signal=20%
HP_OSTEOSARCOMA	34	-0.426308	-1.37942	0.101695	0.248574	1	3623	tags=65%, list=25%, signal=86%
GOBP_REGULATION_OF_OSTEOBLAST_DIFFERENTIATION	81	-0.356107	-1.37831	0.047482	0.250152	1	1773	tags=25%, list=12%, signal=28%
HP_CONGENITAL_SENSORINEURAL_HEARING_IMPAIRMENT	21	-0.470556	-1.37751	0.0883797	0.251206	1	3571	tags=38%, list=24%, signal=50%
GOBP_B_CELL_APOPTOTIC_PROCESS	25	-0.454081	-1.37712	0.1	0.25159	1	2931	tags=44%, list=20%, signal=55%
GOBP_POSITIVE_REGULATION_OF_BIOMINERALIZATION	31	-0.430201	-1.37677	0.0821485	0.251928	1	854	tags=19%, list=6%, signal=21%
GOBP_HOMOTYPIC_CELL_CELL_ADHESION	69	-0.371126	-1.37671	0.0595238	0.251756	1	3224	tags=32%, list=22%, signal=41%
GOCC_ENDOPLASMIC_RETICULUM_QUALITY_CONTROL_COMPARTMENT	22	-0.463264	-1.37606	0.0862069	0.25258	1	4773	tags=59%, list=33%, signal=88%
GOBP_REGULATION_OF_LEUKOCYTE_ADHESION_TO_VASCULAR_ENDOTHELIAL_CELL	29	-0.443215	-1.37545	0.0840065	0.253343	1	1576	tags=31%, list=11%, signal=35%
GOBP_REGULATION_OF_HORMONE_SECRETION	139	-0.331507	-1.37457	0.0371846	0.254558	1	3196	tags=35%, list=22%, signal=44%
GOBP_PHOSPHOLIPID_CATABOLIC_PROCESS	44	-0.409306	-1.37325	0.0564263	0.256501	1	1766	tags=20%, list=12%, signal=23%
HP_T_LYMPHOCYTOPENIA	47	-0.390047	-1.37284	0.0600924	0.256924	1	4185	tags=43%, list=29%, signal=59%
GOBP_REGULATION_OF_NEUTROPHIL_CHEMOTAXIS	28	-0.445425	-1.37282	0.0996732	0.256695	1	2236	tags=36%, list=15%, signal=42%
GOBP_REGIONALIZATION	168	-0.319247	-1.37277	0.0200501	0.256516	1	1222	tags=16%, list=8%, signal=17%
GOBP_EMBRYONIC_MORPHOGENESIS	344	-0.301118	-1.37226	0.00572738	0.257162	1	1578	tags=17%, list=11%, signal=19%
GOMF_TRANSCRIPTION_COACTIVATOR_BINDING	33	-0.428087	-1.37189	0.0892308	0.257523	1	2166	tags=33%, list=15%, signal=39%
GOBP_SMOOTH_MUSCLE_CELL_PROLIFERATION	105	-0.345764	-1.37126	0.0294118	0.258294	1	1699	tags=24%, list=12%, signal=27%
GOBP_VESICLE_CARGO_LOADING	26	-0.44659	-1.37121	0.0940032	0.258116	1	4135	tags=50%, list=28%, signal=70%
GOBP_MORPHOGENESIS_OF_A_BRANCHING_STRUCTURE	100	-0.345781	-1.36999	0.0395634	0.259894	1	1689	tags=20%, list=12%, signal=22%
GOBP_REGULATION_OF_VIRAL_INDUCED_CYTOPLASMIC_PATTERN_RECOGNITION_RECEPTOR_SIGNALING_PATHWAY	20	-0.480873	-1.36994	0.103565	0.259692	1	3348	tags=40%, list=23%, signal=52%
GOBP_REGULATION_OF_NUCLEAR_TRANSCRIBED_MRNA_POLY_A_TAIL_SHORTENING	15	-0.519516	-1.36967	0.0977312	0.25987	1	5189	tags=73%, list=35%, signal=114%
GOBP_POSITIVE_REGULATION_OF_BONE_MINERALIZATION	27	-0.449981	-1.3695	0.0899225	0.259866	1	854	tags=22%, list=6%, signal=24%
GOBP_ACUTE_INFLAMMATORY_RESPONSE	72	-0.371	-1.3692	0.0431755	0.26015	1	2002	tags=26%, list=14%, signal=30%
GOBP_REGULATION_OF_INSULIN_SECRETION	91	-0.353996	-1.36902	0.0461538	0.260209	1	2665	tags=30%, list=18%, signal=36%
GOBP_REGULATION_OF_PEPTIDE_TRANSPORT	106	-0.347416	-1.36885	0.0362416	0.260238	1	3099	tags=33%, list=21%, signal=42%
GOBP_JNK_CASCADE	133	-0.337537	-1.36852	0.0347044	0.260543	1	3713	tags=35%, list=25%, signal=46%
GOBP_REGULATION_OF_CATION_TRANSMEMBRANE_TRANSPORT	208	-0.316389	-1.36738	0.013285	0.262211	1	3553	tags=32%, list=24%, signal=42%
GOBP_REGULATION_OF_GLIOGENESIS	62	-0.379144	-1.36725	0.0624071	0.262151	1	3099	tags=37%, list=21%, signal=47%
HP_HODGKIN_LYMPHOMA	23	-0.450409	-1.36684	0.0837521	0.262595	1	1097	tags=26%, list=8%, signal=28%
GOBP_REGULATION_OF_GLYCOPROTEIN_METABOLIC_PROCESS	36	-0.416081	-1.36661	0.0948678	0.262694	1	3789	tags=39%, list=26%, signal=52%
GOBP_REGULATION_OF_FIBROBLAST_PROLIFERATION	65	-0.370926	-1.3663	0.0625	0.262953	1	1489	tags=17%, list=10%, signal=19%
GOBP_REGULATION_OF_FATTY_ACID_METABOLIC_PROCESS	60	-0.380696	-1.36625	0.0688141	0.262754	1	1411	tags=20%, list=10%, signal=22%
HP_RECURRENT_CUTANEOUS_FUNGAL_INFECTIONS	32	-0.425305	-1.36586	0.0926518	0.263155	1	1058	tags=16%, list=7%, signal=17%
HP_URINARY_GLYCOSAMINOGLYCAN_EXCRETION	16	-0.498641	-1.36547	0.114094	0.263585	1	2360	tags=25%, list=16%, signal=30%
GOBP_PROTEIN_EXIT_FROM_ENDOPLASMIC_RETICULUM	44	-0.406225	-1.36531	0.066561	0.263564	1	4240	tags=52%, list=29%, signal=73%
GOBP_GLIOGENESIS	189	-0.317255	-1.36519	0.0225564	0.263506	1	1451	tags=18%, list=10%, signal=20%
GOMF_CATION_CHANNEL_ACTIVITY	126	-0.331897	-1.36497	0.0379919	0.263613	1	3107	tags=29%, list=21%, signal=37%
GOBP_HYDROGEN_PEROXIDE_METABOLIC_PROCESS	39	-0.409431	-1.36489	0.0822123	0.263465	1	3383	tags=38%, list=23%, signal=50%
HP_B_LYMPHOCYTOPENIA	30	-0.431877	-1.3648	0.095008	0.263369	1	1058	tags=17%, list=7%, signal=18%
GOMF_TRANSCRIPTION_COACTIVATOR_ACTIVITY	241	-0.309731	-1.36429	0.0219512	0.26402	1	3845	tags=32%, list=26%, signal=43%
GOBP_DEFENSE_RESPONSE_TO_SYMBIONT	245	-0.311271	-1.36396	0.0159705	0.264305	1	3813	tags=34%, list=26%, signal=46%
HP_ABNORMALITY_OF_THE_MEDIASTINUM	39	-0.410261	-1.36357	0.0843558	0.264693	1	2553	tags=33%, list=17%, signal=40%
HP_NEUTROPENIA_IN_PRESENCE_OF_ANTI_NEUTROPIL_ANTIBODIES	17	-0.490659	-1.36351	0.108475	0.264525	1	284	tags=12%, list=2%, signal=12%
GOBP_CELLULAR_RESPONSE_TO_INTERFERON_GAMMA	84	-0.356704	-1.36318	0.0474138	0.264804	1	2256	tags=25%, list=15%, signal=29%
GOBP_EXTRINSIC_APOPTOTIC_SIGNALING_PATHWAY_VIA_DEATH_DOMAIN_RECEPTORS	71	-0.36192	-1.36314	0.066092	0.264624	1	3637	tags=39%, list=25%, signal=52%
HP_HYPERLIPOPROTEINEMIA	24	-0.460827	-1.36307	0.109428	0.264465	1	1661	tags=29%, list=11%, signal=33%
GOBP_REGULATION_OF_SYNAPTIC_TRANSMISSION_GABAERGIC	17	-0.487354	-1.36267	0.104377	0.26487	1	4645	tags=59%, list=32%, signal=86%
GOBP_CALCIUM_ION_TRANSMEMBRANE_IMPORT_INTO_CYTOSOL	96	-0.345518	-1.36121	0.0490463	0.267145	1	3395	tags=30%, list=23%, signal=39%
GOBP_TISSUE_REGENERATION	42	-0.401253	-1.35994	0.0889571	0.269142	1	5222	tags=60%, list=36%, signal=92%
GOMF_PROTEIN_TYROSINE_SERINE_THREONINE_PHOSPHATASE_ACTIVITY	34	-0.421579	-1.35993	0.0826833	0.268893	1	1697	tags=24%, list=12%, signal=27%
GOMF_AMYLOID_BETA_BINDING	60	-0.378445	-1.35939	0.0742424	0.269576	1	1891	tags=25%, list=13%, signal=29%
GOBP_POSITIVE_REGULATION_OF_ERK1_AND_ERK2_CASCADE	123	-0.333517	-1.35872	0.0359521	0.270466	1	1762	tags=20%, list=12%, signal=22%
HP_ESOPHAGEAL_ATRESIA	17	-0.496337	-1.35868	0.103627	0.270256	1	3505	tags=41%, list=24%, signal=54%
GOMF_NUCLEAR_ESTROGEN_RECEPTOR_BINDING	33	-0.422201	-1.35807	0.0840336	0.271036	1	3146	tags=36%, list=22%, signal=46%
GOBP_RESPONSE_TO_PURINE_CONTAINING_COMPOUND	93	-0.343894	-1.358	0.0639456	0.270879	1	3388	tags=37%, list=23%, signal=47%
HP_ABNORMAL_CORONARY_ARTERY_MORPHOLOGY	40	-0.408521	-1.35728	0.0921659	0.271831	1	3205	tags=43%, list=22%, signal=54%
GOBP_MYELOID_CELL_ACTIVATION_INVOLVED_IN_IMMUNE_RESPONSE	79	-0.360509	-1.35669	0.0621469	0.272584	1	4047	tags=44%, list=28%, signal=61%
GOBP_LEUKOCYTE_ADHESION_TO_VASCULAR_ENDOTHELIAL_CELL	43	-0.400336	-1.35661	0.0945122	0.272459	1	1692	tags=28%, list=12%, signal=31%
GOMF_UBIQUITIN_SPECIFIC_PROTEASE_BINDING	18	-0.494772	-1.35636	0.119403	0.272638	1	1682	tags=33%, list=12%, signal=38%
HP_ABNORMALITY_OF_THE_PLANTAR_SKIN_OF_FOOT	117	-0.335279	-1.35523	0.0495979	0.27437	1	2690	tags=27%, list=18%, signal=33%
GOMF_SIGNALING_RECEPTOR_COMPLEX_ADAPTOR_ACTIVITY	46	-0.391315	-1.35505	0.075969	0.274462	1	3172	tags=33%, list=22%, signal=42%
HP_WEBBED_NECK	97	-0.350529	-1.35439	0.05	0.275402	1	3669	tags=45%, list=25%, signal=60%
GOBP_MALE_GAMETE_GENERATION	319	-0.301563	-1.35424	0.0125858	0.275407	1	3467	tags=29%, list=24%, signal=37%
GOMF_GLYCOSAMINOGLYCAN_BINDING	110	-0.334648	-1.35414	0.0401106	0.275296	1	1692	tags=23%, list=12%, signal=26%
HP_ABNORMALITY_OF_THE_INTRAHEPATIC_BILE_DUCT	18	-0.483236	-1.35377	0.106272	0.275644	1	1772	tags=28%, list=12%, signal=32%
GOBP_HEART_PROCESS	127	-0.331006	-1.35222	0.0315789	0.278157	1	3244	tags=31%, list=22%, signal=40%
GOBP_BONE_RESORPTION	46	-0.393975	-1.35158	0.0832073	0.279057	1	2224	tags=26%, list=15%, signal=31%
GOCC_ION_CHANNEL_COMPLEX	92	-0.350459	-1.35145	0.055794	0.279	1	3446	tags=33%, list=24%, signal=42%
GOBP_HORMONE_TRANSPORT	168	-0.321825	-1.35142	0.0377834	0.278769	1	3204	tags=33%, list=22%, signal=41%
GOMF_CHANNEL_REGULATOR_ACTIVITY	80	-0.35509	-1.35107	0.0617111	0.279136	1	3492	tags=30%, list=24%, signal=39%
GOBP_VASOCONSTRICTION	36	-0.412264	-1.35103	0.0992248	0.278947	1	4835	tags=56%, list=33%, signal=83%
GOBP_MITOCHONDRIAL_ELECTRON_TRANSPORT_CYTOCHROME_C_TO_OXYGEN	17	-0.491638	-1.35092	0.149254	0.278871	1	2873	tags=53%, list=20%, signal=66%
GOBP_RESPONSE_TO_CATECHOLAMINE	50	-0.385299	-1.35091	0.0780347	0.278603	1	1187	tags=16%, list=8%, signal=17%
GOBP_AUTOPHAGOSOME_ORGANIZATION	105	-0.338079	-1.35035	0.0441989	0.279313	1	4844	tags=45%, list=33%, signal=66%
GOBP_REGULATION_OF_MUSCLE_CONTRACTION	87	-0.350899	-1.35027	0.0525568	0.279181	1	2645	tags=32%, list=18%, signal=39%
GOBP_CELL_CELL_ADHESION_MEDIATED_BY_INTEGRIN	15	-0.507584	-1.34974	0.113115	0.279876	1	1338	tags=27%, list=9%, signal=29%
GOBP_RESPONSE_TO_KETONE	132	-0.330234	-1.34968	0.0395257	0.279703	1	3616	tags=32%, list=25%, signal=42%
GOBP_TUMOR_NECROSIS_FACTOR_MEDIATED_SIGNALING_PATHWAY	86	-0.349932	-1.34906	0.0632911	0.280595	1	2166	tags=24%, list=15%, signal=28%
HP_MEDIASTINAL_LYMPHADENOPATHY	25	-0.448154	-1.34817	0.0952381	0.281978	1	2039	tags=36%, list=14%, signal=42%
GOBP_POSITIVE_REGULATION_OF_LEUKOCYTE_MIGRATION	106	-0.335673	-1.34764	0.0424403	0.28269	1	2236	tags=28%, list=15%, signal=33%
GOBP_REGULATION_OF_SMOOTHENED_SIGNALING_PATHWAY	55	-0.379561	-1.3475	0.070229	0.282662	1	1161	tags=18%, list=8%, signal=20%
GOBP_RESPONSE_TO_INTERLEUKIN_6	25	-0.445643	-1.34722	0.101329	0.282902	1	1408	tags=24%, list=10%, signal=27%
GOBP_FAT_CELL_DIFFERENTIATION	167	-0.319049	-1.34671	0.0310559	0.28353	1	2735	tags=28%, list=19%, signal=34%
GOBP_POSITIVE_REGULATION_OF_EPITHELIAL_CELL_MIGRATION	111	-0.337603	-1.3466	0.0499343	0.283474	1	3899	tags=38%, list=27%, signal=51%
GOBP_BENZENE_CONTAINING_COMPOUND_METABOLIC_PROCESS	16	-0.488117	-1.34638	0.137931	0.283588	1	2645	tags=44%, list=18%, signal=53%
GOBP_NEGATIVE_REGULATION_OF_INFLAMMATORY_RESPONSE_TO_ANTIGENIC_STIMULUS	22	-0.454748	-1.34615	0.0958269	0.283706	1	3897	tags=45%, list=27%, signal=62%
HP_ABNORMALITY_ON_PULMONARY_FUNCTION_TESTING	94	-0.34351	-1.34587	0.0547397	0.283994	1	3130	tags=30%, list=21%, signal=38%
GOBP_LENS_DEVELOPMENT_IN_CAMERA_TYPE_EYE	42	-0.40502	-1.34557	0.0830816	0.28423	1	2130	tags=24%, list=15%, signal=28%
GOBP_PHOSPHOLIPASE_C_ACTIVATING_G_PROTEIN_COUPLED_RECEPTOR_SIGNALING_PATHWAY	36	-0.411775	-1.34522	0.0935484	0.284661	1	2861	tags=39%, list=20%, signal=48%
HP_URTICARIA	47	-0.39169	-1.3452	0.0827179	0.284427	1	1931	tags=23%, list=13%, signal=27%
GOBP_NEGATIVE_REGULATION_OF_PHAGOCYTOSIS	20	-0.475188	-1.34518	0.117647	0.284181	1	5099	tags=60%, list=35%, signal=92%
GOBP_POSITIVE_REGULATION_OF_LEUKOCYTE_ADHESION_TO_VASCULAR_ENDOTHELIAL_CELL	22	-0.450528	-1.34488	0.102107	0.28444	1	2166	tags=36%, list=15%, signal=43%
GOBP_REGULATION_OF_FIBROBLAST_GROWTH_FACTOR_RECEPTOR_SIGNALING_PATHWAY	18	-0.483055	-1.34457	0.116438	0.284758	1	1296	tags=28%, list=9%, signal=30%
HP_POLYSPLENIA	28	-0.426978	-1.34389	0.106977	0.285797	1	2712	tags=36%, list=19%, signal=44%
GOBP_CELL_JUNCTION_DISASSEMBLY	16	-0.498784	-1.34377	0.118243	0.285729	1	4121	tags=63%, list=28%, signal=87%
GOBP_ZYMOGEN_ACTIVATION	46	-0.392113	-1.34364	0.0825826	0.285694	1	1952	tags=30%, list=13%, signal=35%
HP_CONGENITAL_ICHTHYOSIFORM_ERYTHRODERMA	16	-0.492672	-1.34341	0.114332	0.285829	1	3883	tags=56%, list=27%, signal=77%
HP_ABNORMAL_ORAL_MUCOSA_MORPHOLOGY	245	-0.303665	-1.34263	0.023399	0.286994	1	3303	tags=31%, list=23%, signal=39%
GOBP_REGULATION_OF_GLIAL_CELL_PROLIFERATION	27	-0.428055	-1.34246	0.099187	0.287027	1	3462	tags=44%, list=24%, signal=58%
GOBP_ACTIVATION_OF_CYSTEINE_TYPE_ENDOPEPTIDASE_ACTIVITY	16	-0.50104	-1.34196	0.131757	0.287675	1	2364	tags=38%, list=16%, signal=45%
HP_SKIN_PLAQUE	28	-0.437411	-1.34169	0.104167	0.287882	1	3212	tags=32%, list=22%, signal=41%
GOBP_RESPONSE_TO_ALCOHOL	157	-0.315873	-1.34164	0.0444162	0.287693	1	3904	tags=34%, list=27%, signal=46%
HP_DEVELOPMENTAL_GLAUCOMA	51	-0.388946	-1.34103	0.0897059	0.288569	1	2659	tags=41%, list=18%, signal=50%
GOBP_REGULATION_OF_EPITHELIAL_CELL_MIGRATION	160	-0.317664	-1.34065	0.0363165	0.288973	1	3915	tags=37%, list=27%, signal=50%
HP_GASTROINTESTINAL_INFLAMMATION	95	-0.337796	-1.34055	0.0496552	0.288884	1	1631	tags=22%, list=11%, signal=25%
GOBP_REGULATION_OF_INFLAMMATORY_RESPONSE_TO_ANTIGENIC_STIMULUS	33	-0.419594	-1.34026	0.102524	0.289064	1	4276	tags=52%, list=29%, signal=73%
GOBP_AMINE_BIOSYNTHETIC_PROCESS	26	-0.439428	-1.34004	0.119548	0.289205	1	2593	tags=31%, list=18%, signal=37%
GOBP_MRNA_SPLICE_SITE_SELECTION	33	-0.423722	-1.33934	0.1088	0.290259	1	2218	tags=24%, list=15%, signal=29%
GOMF_PEPTIDASE_ACTIVITY	359	-0.292842	-1.33892	0.0103567	0.290744	1	1998	tags=19%, list=14%, signal=21%
GOBP_NUCLEAR_BODY_ORGANIZATION	16	-0.491196	-1.33828	0.140598	0.291674	1	1662	tags=38%, list=11%, signal=42%
GOBP_STEROL_TRANSPORT	85	-0.346638	-1.33816	0.0605187	0.291595	1	2992	tags=26%, list=20%, signal=32%
HP_MACROCYTIC_ANEMIA	62	-0.368272	-1.3378	0.077044	0.291983	1	2695	tags=42%, list=18%, signal=51%
GOBP_INFLAMMATORY_CELL_APOPTOTIC_PROCESS	22	-0.449573	-1.33727	0.12459	0.292718	1	3759	tags=41%, list=26%, signal=55%
GOCC_GOLGI_LUMEN	43	-0.396497	-1.33716	0.114114	0.292628	1	2468	tags=37%, list=17%, signal=45%
GOBP_RESPONSE_TO_PROGESTERONE	26	-0.441519	-1.33712	0.112342	0.292425	1	4640	tags=46%, list=32%, signal=67%
GOCC_SMALL_RIBOSOMAL_SUBUNIT	75	-0.353719	-1.33669	0.0595745	0.292948	1	3089	tags=40%, list=21%, signal=50%
GOBP_NEGATIVE_REGULATION_OF_GLIOGENESIS	22	-0.457892	-1.33622	0.112985	0.293576	1	2973	tags=41%, list=20%, signal=51%
GOBP_CALCIUM_ION_TRANSMEMBRANE_TRANSPORT	188	-0.313183	-1.33615	0.025974	0.29341	1	3616	tags=29%, list=25%, signal=38%
GOBP_REGULATION_OF_ION_TRANSMEMBRANE_TRANSPORT	249	-0.30246	-1.33603	0.0248447	0.29336	1	3627	tags=33%, list=25%, signal=43%
GOBP_NEGATIVE_REGULATION_OF_OSSIFICATION	22	-0.450335	-1.33534	0.109855	0.294375	1	2415	tags=45%, list=17%, signal=54%
GOBP_EPITHELIAL_CELL_DEVELOPMENT	128	-0.32622	-1.33472	0.0515192	0.295254	1	3897	tags=36%, list=27%, signal=49%
HP_ABNORMALITY_OF_THE_SPLEEN	454	-0.288218	-1.33372	0.00891862	0.296911	1	2039	tags=19%, list=14%, signal=22%
GOMF_PROTEIN_KINASE_C_ACTIVITY	15	-0.496115	-1.33194	0.124579	0.299975	1	4713	tags=53%, list=32%, signal=79%
GOBP_MHC_CLASS_II_BIOSYNTHETIC_PROCESS	17	-0.485423	-1.33027	0.122611	0.302855	1	2320	tags=29%, list=16%, signal=35%
GOBP_ENDOCRINE_HORMONE_SECRETION	32	-0.418963	-1.3299	0.120253	0.303284	1	3196	tags=47%, list=22%, signal=60%
HP_ALLERGY	23	-0.455021	-1.32982	0.133871	0.303153	1	3533	tags=39%, list=24%, signal=52%
HP_SKIN_PIT	40	-0.399624	-1.32948	0.107903	0.303483	1	2261	tags=28%, list=15%, signal=32%
GOBP_DENDRITIC_CELL_CYTOKINE_PRODUCTION	17	-0.477518	-1.32858	0.120401	0.304964	1	2560	tags=35%, list=18%, signal=43%
GOCC_ENDOPLASMIC_RETICULUM_PROTEIN_CONTAINING_COMPLEX	116	-0.329185	-1.32769	0.0597015	0.306414	1	4723	tags=44%, list=32%, signal=64%
GOBP_POSITIVE_REGULATION_OF_PROTEIN_SERINE_THREONINE_KINASE_ACTIVITY	157	-0.314901	-1.32726	0.0513834	0.306937	1	3527	tags=30%, list=24%, signal=39%
GOCC_U1_SNRNP	20	-0.469238	-1.32693	0.121317	0.307298	1	4482	tags=55%, list=31%, signal=79%
HP_PROLONGED_PARTIAL_THROMBOPLASTIN_TIME	19	-0.461121	-1.32681	0.128645	0.30723	1	1071	tags=26%, list=7%, signal=28%
GOBP_REGULATION_OF_INTRINSIC_APOPTOTIC_SIGNALING_PATHWAY_IN_RESPONSE_TO_DNA_DAMAGE	35	-0.400154	-1.32574	0.101942	0.309017	1	3457	tags=43%, list=24%, signal=56%
GOBP_FERTILIZATION	87	-0.349324	-1.3255	0.0641026	0.309176	1	260	tags=9%, list=2%, signal=9%
HP_FEVER	277	-0.295968	-1.32528	0.0154946	0.309329	1	1957	tags=20%, list=13%, signal=22%
GOBP_POSITIVE_REGULATION_OF_NUCLEOTIDE_METABOLIC_PROCESS	28	-0.425809	-1.32505	0.119869	0.309545	1	1282	tags=21%, list=9%, signal=23%
GOBP_LABYRINTHINE_LAYER_DEVELOPMENT	28	-0.426338	-1.32472	0.126418	0.309893	1	4518	tags=54%, list=31%, signal=77%
HP_ABNORMAL_CIRCULATING_CHOLESTEROL_CONCENTRATION	85	-0.343412	-1.32429	0.0721358	0.310485	1	1364	tags=20%, list=9%, signal=22%
GOBP_RESPONSE_TO_MISFOLDED_PROTEIN	25	-0.440269	-1.32381	0.124805	0.311118	1	4378	tags=44%, list=30%, signal=63%
GOBP_SUPEROXIDE_ANION_GENERATION	31	-0.415712	-1.32371	0.104334	0.311043	1	3811	tags=45%, list=26%, signal=61%
GOBP_RUFFLE_ORGANIZATION	46	-0.384987	-1.3235	0.0937973	0.311162	1	4113	tags=46%, list=28%, signal=63%
GOBP_PROTEIN_TETRAMERIZATION	63	-0.355613	-1.32151	0.0823529	0.314703	1	2744	tags=24%, list=19%, signal=29%
GOBP_RAC_PROTEIN_SIGNAL_TRANSDUCTION	40	-0.394527	-1.32109	0.107544	0.315291	1	2695	tags=35%, list=18%, signal=43%
GOBP_TISSUE_REMODELING	110	-0.330504	-1.32106	0.0561644	0.315032	1	1597	tags=19%, list=11%, signal=21%
HP_RECURRENT_FEVER	58	-0.365654	-1.32039	0.097561	0.316083	1	1957	tags=21%, list=13%, signal=24%
HP_ABNORMALITY_OF_THE_MUSCULATURE_OF_THE_HAND	73	-0.353447	-1.31964	0.065407	0.317361	1	3641	tags=45%, list=25%, signal=60%
GOBP_ENTRY_INTO_HOST	117	-0.332168	-1.3196	0.0499325	0.317136	1	1762	tags=21%, list=12%, signal=24%
GOBP_REGULATION_OF_B_CELL_APOPTOTIC_PROCESS	20	-0.457877	-1.31958	0.134003	0.316876	1	2931	tags=50%, list=20%, signal=62%
GOBP_POSITIVE_REGULATION_OF_PEPTIDE_SECRETION	55	-0.367671	-1.31938	0.0819423	0.316987	1	2799	tags=31%, list=19%, signal=38%
HP_HYPOCALCEMIA	56	-0.362071	-1.31838	0.0858434	0.318619	1	1392	tags=18%, list=10%, signal=20%
HP_DIABETES_INSIPIDUS	38	-0.39751	-1.31809	0.115987	0.318874	1	2000	tags=21%, list=14%, signal=24%
GOBP_REGULATION_OF_PEPTIDASE_ACTIVITY	295	-0.294398	-1.31769	0.0268065	0.319382	1	2416	tags=21%, list=17%, signal=25%
HP_PERSEVERATION	16	-0.482604	-1.31754	0.143556	0.319407	1	4798	tags=56%, list=33%, signal=84%
GOBP_REGULATION_OF_BLOOD_CIRCULATION	123	-0.324127	-1.31682	0.0574099	0.320538	1	2820	tags=28%, list=19%, signal=35%
GOMF_PHOSPHORIC_DIESTER_HYDROLASE_ACTIVITY	56	-0.367847	-1.31545	0.111274	0.323041	1	1324	tags=16%, list=9%, signal=18%
GOBP_CELLULAR_OXIDANT_DETOXIFICATION	79	-0.352448	-1.31443	0.0738162	0.32485	1	3167	tags=35%, list=22%, signal=45%
GOBP_POSITIVE_REGULATION_OF_MACROAUTOPHAGY	66	-0.34726	-1.31239	0.0919378	0.328676	1	4203	tags=36%, list=29%, signal=51%
GOBP_MATERNAL_PROCESS_INVOLVED_IN_FEMALE_PREGNANCY	39	-0.397329	-1.3122	0.108563	0.328784	1	1762	tags=26%, list=12%, signal=29%
HP_AIRWAY_OBSTRUCTION	70	-0.351974	-1.3118	0.0946328	0.329295	1	5121	tags=54%, list=35%, signal=83%
HP_STENOSIS_OF_THE_EXTERNAL_AUDITORY_CANAL	16	-0.50072	-1.31156	0.141115	0.329506	1	3417	tags=50%, list=23%, signal=65%
GOBP_PATTERN_SPECIFICATION_PROCESS	219	-0.302894	-1.31121	0.0271941	0.32994	1	1222	tags=15%, list=8%, signal=16%
GOBP_REGULATION_OF_DEFENSE_RESPONSE_TO_VIRUS	62	-0.367155	-1.31111	0.0925926	0.32985	1	4381	tags=40%, list=30%, signal=57%
HP_ABNORMALITY_OF_THE_MIDDLE_EAR	439	-0.282073	-1.3103	0.0193182	0.331192	1	3442	tags=28%, list=24%, signal=36%
GOBP_NEGATIVE_REGULATION_OF_TISSUE_REMODELING	15	-0.481511	-1.31019	0.137815	0.331103	1	1597	tags=33%, list=11%, signal=37%
GOBP_GLYCEROLIPID_CATABOLIC_PROCESS	46	-0.375494	-1.31018	0.0917574	0.33082	1	2027	tags=22%, list=14%, signal=25%
GOBP_POSITIVE_REGULATION_OF_GLYCOPROTEIN_METABOLIC_PROCESS	18	-0.462663	-1.31017	0.135972	0.330521	1	4355	tags=50%, list=30%, signal=71%
HP_ABNORMAL_FINGERTIP_MORPHOLOGY	99	-0.334061	-1.31005	0.0718232	0.330468	1	3894	tags=39%, list=27%, signal=53%
HP_SEVERE_POSTNATAL_GROWTH_RETARDATION	28	-0.417531	-1.31002	0.123596	0.330236	1	3318	tags=36%, list=23%, signal=46%
GOBP_REGULATION_OF_DEFENSE_RESPONSE_TO_VIRUS_BY_HOST	34	-0.400127	-1.30955	0.128728	0.330851	1	3905	tags=38%, list=27%, signal=52%
HP_HEMOLYTIC_ANEMIA	118	-0.325673	-1.3087	0.0659767	0.332296	1	2068	tags=26%, list=14%, signal=30%
GOBP_NEGATIVE_REGULATION_OF_NIK_NF_KAPPAB_SIGNALING	25	-0.440508	-1.30851	0.136738	0.332375	1	2166	tags=32%, list=15%, signal=38%
GOBP_REGULATION_OF_HUMORAL_IMMUNE_RESPONSE	25	-0.433369	-1.30777	0.141447	0.333647	1	1648	tags=28%, list=11%, signal=32%
HP_ABNORMALITY_OF_PANCREAS_PHYSIOLOGY	116	-0.321286	-1.30758	0.0630872	0.333712	1	2302	tags=24%, list=16%, signal=28%
HP_ABNORMALITY_OF_THE_THORACIC_CAVITY	46	-0.37923	-1.30724	0.111621	0.334101	1	2553	tags=30%, list=17%, signal=37%
GOBP_PROTEIN_LOCALIZATION_TO_EXTRACELLULAR_REGION	231	-0.297103	-1.30582	0.0388821	0.336747	1	3231	tags=31%, list=22%, signal=39%
HP_SUDDEN_DEATH	64	-0.354228	-1.30581	0.106038	0.336467	1	3244	tags=31%, list=22%, signal=40%
HP_PULMONARY_HEMORRHAGE	31	-0.405932	-1.30573	0.120879	0.336322	1	4208	tags=55%, list=29%, signal=77%
GOBP_NEGATIVE_REGULATION_OF_INTERLEUKIN_2_PRODUCTION	24	-0.429854	-1.30569	0.161031	0.336089	1	2236	tags=42%, list=15%, signal=49%
HP_EPIDERMAL_ACANTHOSIS	21	-0.445725	-1.30558	0.130872	0.336017	1	3087	tags=43%, list=21%, signal=54%
HP_RETINOPATHY	88	-0.33766	-1.30482	0.0788732	0.337255	1	2302	tags=22%, list=16%, signal=25%
HP_WIDELY_SPACED_TEETH	81	-0.341923	-1.30477	0.0855457	0.33706	1	3437	tags=33%, list=24%, signal=43%
GOBP_REGULATION_OF_CALCINEURIN_MEDIATED_SIGNALING	27	-0.424929	-1.30434	0.136437	0.337622	1	3462	tags=41%, list=24%, signal=53%
HP_OSTEOMYELITIS	47	-0.376544	-1.30405	0.0982839	0.337918	1	1780	tags=21%, list=12%, signal=24%
GOBP_REGULATION_OF_RIG_I_SIGNALING_PATHWAY	18	-0.465134	-1.30398	0.132328	0.337764	1	3348	tags=39%, list=23%, signal=50%
HP_PRURITUS	83	-0.343058	-1.30367	0.0826446	0.338098	1	1995	tags=23%, list=14%, signal=26%
GOCC_ACROSOMAL_VESICLE	65	-0.351116	-1.30356	0.0932568	0.338048	1	2397	tags=20%, list=16%, signal=24%
GOCC_EXTRINSIC_COMPONENT_OF_PLASMA_MEMBRANE	111	-0.324743	-1.30353	0.0679095	0.337802	1	3421	tags=32%, list=23%, signal=41%
GOBP_CYTOPLASMIC_PATTERN_RECOGNITION_RECEPTOR_SIGNALING_PATHWAY	55	-0.362788	-1.30343	0.106061	0.337693	1	3348	tags=35%, list=23%, signal=45%
GOBP_TYROSINE_PHOSPHORYLATION_OF_STAT_PROTEIN	53	-0.36565	-1.30291	0.108527	0.33846	1	3758	tags=45%, list=26%, signal=61%
HP_PAPILLOMA	42	-0.385425	-1.3026	0.114329	0.338773	1	2485	tags=26%, list=17%, signal=31%
GOBP_MAMMARY_GLAND_MORPHOGENESIS	26	-0.429481	-1.30208	0.137097	0.339549	1	1578	tags=27%, list=11%, signal=30%
GOBP_REGULATION_OF_JNK_CASCADE	107	-0.325731	-1.30179	0.0843882	0.339854	1	2314	tags=22%, list=16%, signal=26%
GOBP_REGULATION_OF_CATION_CHANNEL_ACTIVITY	91	-0.339156	-1.30153	0.0738162	0.340085	1	3395	tags=32%, list=23%, signal=41%
GOBP_REGULATION_OF_MAP_KINASE_ACTIVITY	127	-0.318044	-1.30068	0.0645604	0.341553	1	3527	tags=30%, list=24%, signal=39%
GOBP_TOLL_LIKE_RECEPTOR_3_SIGNALING_PATHWAY	16	-0.476363	-1.30042	0.142367	0.341794	1	3905	tags=44%, list=27%, signal=60%
GOBP_NEGATIVE_REGULATION_OF_RESPONSE_TO_CYTOKINE_STIMULUS	60	-0.352926	-1.30035	0.0884558	0.341638	1	2054	tags=25%, list=14%, signal=29%
GOMF_CHEMOKINE_BINDING	24	-0.428002	-1.30015	0.130781	0.341755	1	2861	tags=42%, list=20%, signal=52%
HP_MYOSITIS	30	-0.404217	-1.29969	0.143072	0.342452	1	1751	tags=20%, list=12%, signal=23%
GOMF_STEROL_TRANSFER_ACTIVITY	16	-0.470687	-1.29961	0.156607	0.342301	1	2987	tags=44%, list=20%, signal=55%
HP_RECURRENT_PNEUMONIA	81	-0.340853	-1.29954	0.0796089	0.342152	1	2502	tags=25%, list=17%, signal=30%
GOBP_MICROTUBULE_BUNDLE_FORMATION	56	-0.358787	-1.29926	0.0988201	0.342457	1	2798	tags=32%, list=19%, signal=40%
HP_INCREASED_MEAN_CORPUSCULAR_VOLUME	39	-0.398729	-1.29923	0.0976744	0.342242	1	3623	tags=59%, list=25%, signal=78%
HP_NEUTROPHILIA	16	-0.486636	-1.29896	0.165821	0.342508	1	2695	tags=38%, list=18%, signal=46%
GOBP_POSITIVE_REGULATION_OF_EPITHELIAL_CELL_DIFFERENTIATION	33	-0.398324	-1.29812	0.124204	0.343908	1	2364	tags=36%, list=16%, signal=43%
HP_DIARRHEA	261	-0.293776	-1.29806	0.0264106	0.343707	1	1995	tags=22%, list=14%, signal=25%
GOBP_REGULATION_OF_MEMBRANE_POTENTIAL	200	-0.303347	-1.29802	0.041514	0.343497	1	3304	tags=29%, list=23%, signal=36%
GOBP_POSITIVE_REGULATION_OF_DNA_BINDING_TRANSCRIPTION_FACTOR_ACTIVITY	202	-0.299858	-1.29795	0.0488401	0.343322	1	3099	tags=28%, list=21%, signal=35%
GOBP_CELL_DIFFERENTIATION_INVOLVED_IN_EMBRYONIC_PLACENTA_DEVELOPMENT	15	-0.496935	-1.29767	0.14845	0.343624	1	3145	tags=33%, list=22%, signal=42%
GOBP_LEUKOCYTE_DEGRANULATION	69	-0.346318	-1.29754	0.0901163	0.343585	1	2846	tags=32%, list=19%, signal=39%
HP_ECZEMA	120	-0.318692	-1.29648	0.0772251	0.345567	1	2485	tags=24%, list=17%, signal=29%
HP_RECURRENT_LOWER_RESPIRATORY_TRACT_INFECTIONS	114	-0.317995	-1.29604	0.0671233	0.346194	1	1995	tags=22%, list=14%, signal=25%
GOBP_POSITIVE_REGULATION_OF_SMALL_GTPASE_MEDIATED_SIGNAL_TRANSDUCTION	44	-0.378954	-1.29564	0.12368	0.346751	1	2786	tags=32%, list=19%, signal=39%
HP_ACUTE_PHASE_RESPONSE	123	-0.319336	-1.29531	0.0892144	0.347125	1	1751	tags=22%, list=12%, signal=25%
HP_ACUTE_CORONARY_SYNDROME	56	-0.369083	-1.29526	0.101719	0.346916	1	3130	tags=29%, list=21%, signal=36%
GOBP_POSITIVE_REGULATION_OF_PROTEIN_EXPORT_FROM_NUCLEUS	18	-0.462788	-1.29481	0.168317	0.34761	1	3616	tags=50%, list=25%, signal=66%
GOBP_NEGATIVE_REGULATION_OF_INTRINSIC_APOPTOTIC_SIGNALING_PATHWAY_IN_RESPONSE_TO_DNA_DAMAGE	27	-0.414842	-1.2944	0.148829	0.348148	1	3776	tags=48%, list=26%, signal=65%
HP_URETHRAL_ATRESIA	17	-0.470958	-1.29287	0.162521	0.351173	1	2037	tags=29%, list=14%, signal=34%
GOMF_TRANSCRIPTION_COREGULATOR_BINDING	95	-0.33256	-1.29285	0.0615165	0.350911	1	2735	tags=26%, list=19%, signal=32%
GOBP_NEGATIVE_REGULATION_OF_VIRAL_ENTRY_INTO_HOST_CELL	17	-0.471168	-1.29281	0.169657	0.350692	1	1226	tags=24%, list=8%, signal=26%
HP_ABNORMAL_ELECTROPHYSIOLOGY_OF_SINOATRIAL_NODE_ORIGIN	45	-0.371227	-1.29258	0.125	0.350883	1	767	tags=13%, list=5%, signal=14%
GOBP_RESPONSE_TO_PROSTAGLANDIN_E	16	-0.483564	-1.29241	0.144444	0.350914	1	689	tags=19%, list=5%, signal=20%
HP_CHRONIC_PULMONARY_OBSTRUCTION	31	-0.408214	-1.2919	0.135671	0.351719	1	5121	tags=65%, list=35%, signal=99%
GOMF_ACTININ_BINDING	19	-0.463258	-1.29178	0.172185	0.351643	1	3615	tags=53%, list=25%, signal=70%
GOBP_POSITIVE_REGULATION_OF_KINASE_ACTIVITY	324	-0.287124	-1.29172	0.0249406	0.351487	1	3527	tags=29%, list=24%, signal=37%
GOBP_NEGATIVE_REGULATION_OF_TYPE_I_INTERFERON_PRODUCTION	29	-0.423797	-1.29156	0.149691	0.351487	1	2054	tags=28%, list=14%, signal=32%
GOBP_POSITIVE_REGULATION_OF_ATP_METABOLIC_PROCESS	23	-0.436665	-1.29154	0.156098	0.35122	1	1282	tags=22%, list=9%, signal=24%
GOBP_BLOOD_VESSEL_MORPHOGENESIS	402	-0.27995	-1.29108	0.018412	0.351901	1	1597	tags=18%, list=11%, signal=20%
GOBP_OSSIFICATION	265	-0.289565	-1.29068	0.035461	0.3525	1	2152	tags=22%, list=15%, signal=25%
GOBP_REGULATION_OF_ERBB_SIGNALING_PATHWAY	60	-0.35654	-1.29054	0.107402	0.352489	1	2130	tags=22%, list=15%, signal=25%
GOBP_STEROID_HORMONE_SECRETION	19	-0.454771	-1.29048	0.146865	0.352297	1	3196	tags=47%, list=22%, signal=61%
GOBP_NEGATIVE_REGULATION_OF_SIGNAL_TRANSDUCTION_BY_P53_CLASS_MEDIATOR	29	-0.411154	-1.29042	0.139871	0.352106	1	2039	tags=28%, list=14%, signal=32%
GOMF_CYSTEINE_TYPE_ENDOPEPTIDASE_INHIBITOR_ACTIVITY	28	-0.417137	-1.29037	0.141215	0.351904	1	4559	tags=54%, list=31%, signal=78%
HP_ADENOCARCINOMA_OF_THE_COLON	29	-0.417515	-1.28992	0.126198	0.352569	1	3623	tags=69%, list=25%, signal=92%
GOBP_GLIAL_CELL_DIFFERENTIATION	130	-0.312118	-1.28928	0.0640855	0.353598	1	1408	tags=18%, list=10%, signal=19%
GOBP_PHOTOPERIODISM	28	-0.41888	-1.28872	0.141494	0.354498	1	2860	tags=32%, list=20%, signal=40%
GOMF_PEPTIDASE_REGULATOR_ACTIVITY	126	-0.316645	-1.2881	0.0719132	0.35552	1	2416	tags=23%, list=17%, signal=27%
GOBP_COTRANSLATIONAL_PROTEIN_TARGETING_TO_MEMBRANE	23	-0.434338	-1.28783	0.143092	0.355818	1	3736	tags=43%, list=26%, signal=58%
GOBP_PYRIMIDINE_NUCLEOSIDE_METABOLIC_PROCESS	21	-0.439857	-1.28775	0.167785	0.355681	1	2213	tags=33%, list=15%, signal=39%
GOCC_BASOLATERAL_PLASMA_MEMBRANE	133	-0.310829	-1.28765	0.0647383	0.3556	1	1539	tags=19%, list=11%, signal=21%
GOBP_AXONEME_ASSEMBLY	32	-0.411893	-1.2872	0.135861	0.356253	1	2712	tags=31%, list=19%, signal=38%
HP_CHORIORETINAL_COLOBOMA	28	-0.419858	-1.28719	0.131343	0.355962	1	3546	tags=43%, list=24%, signal=56%
HP_ABNORMAL_SELLA_TURCICA_MORPHOLOGY	23	-0.431505	-1.28716	0.161345	0.355731	1	3948	tags=39%, list=27%, signal=54%
HP_NEOPLASM_OF_THE_LIVER	101	-0.32364	-1.28702	0.0932432	0.355717	1	2490	tags=28%, list=17%, signal=33%
GOBP_DENDRITE_EXTENSION	19	-0.466219	-1.28657	0.146623	0.356348	1	1960	tags=32%, list=13%, signal=36%
GOBP_REGULATION_OF_HEART_CONTRACTION	99	-0.32377	-1.28656	0.0773406	0.356081	1	2645	tags=27%, list=18%, signal=33%
HP_ABNORMAL_PROPORTION_OF_CD4_POSITIVE_T_CELLS	36	-0.39525	-1.28641	0.139905	0.356092	1	284	tags=14%, list=2%, signal=14%
GOBP_POSITIVE_REGULATION_OF_NEUTROPHIL_MIGRATION	28	-0.41339	-1.28625	0.135	0.356102	1	2236	tags=36%, list=15%, signal=42%
GOBP_NEGATIVE_REGULATION_OF_UBIQUITIN_PROTEIN_TRANSFERASE_ACTIVITY	22	-0.43236	-1.28612	0.176471	0.356088	1	3739	tags=45%, list=26%, signal=61%
GOBP_SECRETORY_GRANULE_ORGANIZATION	47	-0.372424	-1.2854	0.127436	0.357322	1	2846	tags=30%, list=19%, signal=37%
GOBP_MUSCLE_CELL_PROLIFERATION	140	-0.306702	-1.28477	0.0773263	0.358374	1	2526	tags=26%, list=17%, signal=31%
GOCC_MITOCHONDRIA_ASSOCIATED_ENDOPLASMIC_RETICULUM_MEMBRANE	20	-0.440385	-1.28389	0.153061	0.360045	1	1590	tags=20%, list=11%, signal=22%
GOBP_PEPTIDYL_L_CYSTEINE_S_PALMITOYLATION	19	-0.454484	-1.28346	0.152174	0.36067	1	4104	tags=42%, list=28%, signal=58%
GOBP_PROTEIN_LOCALIZATION_TO_ENDOPLASMIC_RETICULUM	63	-0.350742	-1.28342	0.104735	0.360447	1	4465	tags=44%, list=31%, signal=64%
GOBP_DOPAMINE_METABOLIC_PROCESS	15	-0.487629	-1.28332	0.181364	0.360347	1	2593	tags=33%, list=18%, signal=40%
GOCC_PHAGOCYTIC_CUP	27	-0.414924	-1.28326	0.14511	0.360184	1	4217	tags=52%, list=29%, signal=73%
GOBP_POSITIVE_REGULATION_OF_TYROSINE_PHOSPHORYLATION_OF_STAT_PROTEIN	39	-0.380268	-1.28291	0.144444	0.36064	1	3758	tags=49%, list=26%, signal=65%
GOBP_REGULATION_OF_DNA_BINDING_TRANSCRIPTION_FACTOR_ACTIVITY	328	-0.284044	-1.28272	0.034565	0.360748	1	2861	tags=24%, list=20%, signal=29%
GOBP_POSITIVE_REGULATION_OF_STRESS_FIBER_ASSEMBLY	39	-0.390148	-1.2826	0.134304	0.360717	1	2071	tags=23%, list=14%, signal=27%
GOBP_DNA_DEALKYLATION	29	-0.417634	-1.28241	0.154976	0.360828	1	4213	tags=45%, list=29%, signal=63%
GOBP_SARCOPLASMIC_RETICULUM_CALCIUM_ION_TRANSPORT	22	-0.432747	-1.28235	0.158163	0.360657	1	3446	tags=41%, list=24%, signal=53%
GOCC_ENDOPLASMIC_RETICULUM_EXIT_SITE	26	-0.425882	-1.28232	0.151713	0.36041	1	4135	tags=58%, list=28%, signal=80%
GOBP_POSITIVE_REGULATION_OF_PROTEIN_KINASE_ACTIVITY	282	-0.285388	-1.28216	0.0486618	0.360449	1	2320	tags=20%, list=16%, signal=23%
GOBP_NEGATIVE_REGULATION_OF_VIRAL_GENOME_REPLICATION	50	-0.367499	-1.28214	0.122913	0.360187	1	3692	tags=38%, list=25%, signal=51%
HP_ABNORMALITY_OF_CORNEAL_STROMA	68	-0.34536	-1.28138	0.0921248	0.361546	1	1715	tags=24%, list=12%, signal=27%
GOBP_PROTEIN_CONTAINING_COMPLEX_REMODELING	17	-0.472121	-1.28084	0.174296	0.362414	1	1707	tags=35%, list=12%, signal=40%
GOBP_MONOCYTE_CHEMOTAXIS	41	-0.380227	-1.28058	0.128483	0.362679	1	2861	tags=44%, list=20%, signal=54%
HP_ABNORMALITY_OF_TEMPERATURE_REGULATION	345	-0.280953	-1.28051	0.0301974	0.362517	1	2039	tags=20%, list=14%, signal=22%
HP_DIASTASIS_RECTI	19	-0.458541	-1.2805	0.155052	0.362228	1	2261	tags=32%, list=15%, signal=37%
GOMF_CYSTEINE_TYPE_PEPTIDASE_ACTIVITY	140	-0.309226	-1.28007	0.0719895	0.362864	1	2054	tags=20%, list=14%, signal=23%
GOCC_VOLTAGE_GATED_CALCIUM_CHANNEL_COMPLEX	18	-0.461119	-1.27972	0.165829	0.363313	1	1112	tags=22%, list=8%, signal=24%
GOBP_POSITIVE_REGULATION_OF_HYDROLASE_ACTIVITY	423	-0.278009	-1.27942	0.0177976	0.363647	1	2372	tags=20%, list=16%, signal=23%
GOBP_INTERFERON_GAMMA_MEDIATED_SIGNALING_PATHWAY	24	-0.424339	-1.2794	0.148208	0.36339	1	2256	tags=25%, list=15%, signal=30%
GOMF_DEAMINASE_ACTIVITY	26	-0.416831	-1.27918	0.15025	0.363557	1	848	tags=23%, list=6%, signal=24%
GOBP_POSITIVE_REGULATION_OF_INSULIN_SECRETION	47	-0.36335	-1.27858	0.143068	0.364641	1	2620	tags=28%, list=18%, signal=34%
GOBP_REGULATION_OF_EPITHELIAL_TO_MESENCHYMAL_TRANSITION	69	-0.344569	-1.27834	0.112426	0.364852	1	3960	tags=46%, list=27%, signal=63%
GOBP_RELEASE_OF_SEQUESTERED_CALCIUM_ION_INTO_CYTOSOL_BY_ENDOPLASMIC_RETICULUM	19	-0.452617	-1.27713	0.179445	0.367169	1	3373	tags=42%, list=23%, signal=55%
GOBP_ENTEROENDOCRINE_CELL_DIFFERENTIATION	17	-0.466342	-1.27671	0.160202	0.367786	1	4170	tags=47%, list=29%, signal=66%
GOBP_ORGANIC_HYDROXY_COMPOUND_TRANSPORT	150	-0.308772	-1.27654	0.0676393	0.367858	1	2254	tags=23%, list=15%, signal=27%
GOCC_PROTEIN_LIPID_COMPLEX	24	-0.425183	-1.27614	0.147619	0.368458	1	1661	tags=29%, list=11%, signal=33%
HP_CARDIAC_ARREST	76	-0.343642	-1.27545	0.0938375	0.369648	1	3244	tags=29%, list=22%, signal=37%
HP_CENTRAL_HYPOTHYROIDISM	38	-0.382045	-1.27479	0.119122	0.370828	1	2780	tags=32%, list=19%, signal=39%
GOMF_UBIQUITINATION_LIKE_MODIFICATION_DEPENDENT_PROTEIN_BINDING	15	-0.482617	-1.27453	0.172007	0.371101	1	2499	tags=33%, list=17%, signal=40%
GOBP_NEURAL_TUBE_PATTERNING	25	-0.431332	-1.27453	0.155483	0.370794	1	1061	tags=20%, list=7%, signal=22%
GOBP_REGULATION_OF_CELL_MIGRATION_INVOLVED_IN_SPROUTING_ANGIOGENESIS	32	-0.400132	-1.27409	0.143951	0.371453	1	2177	tags=25%, list=15%, signal=29%
GOCC_POSTSYNAPTIC_SPECIALIZATION_MEMBRANE	37	-0.386792	-1.27397	0.140379	0.371415	1	1631	tags=24%, list=11%, signal=27%
GOBP_NEGATIVE_REGULATION_OF_I_KAPPAB_KINASE_NF_KAPPAB_SIGNALING	38	-0.385324	-1.27388	0.139969	0.371287	1	2867	tags=34%, list=20%, signal=42%
GOBP_PEPTIDYL_TYROSINE_MODIFICATION	251	-0.286465	-1.27277	0.0538922	0.373441	1	3235	tags=27%, list=22%, signal=34%
GOBP_POSITIVE_REGULATION_OF_LIPID_BIOSYNTHETIC_PROCESS	58	-0.352967	-1.27169	0.137427	0.375531	1	3594	tags=34%, list=25%, signal=46%
HP_ABNORMAL_PULMONARY_THORACIC_IMAGING_FINDING	88	-0.329346	-1.27162	0.102778	0.375383	1	1992	tags=23%, list=14%, signal=26%
GOBP_INTRINSIC_APOPTOTIC_SIGNALING_PATHWAY_IN_RESPONSE_TO_DNA_DAMAGE	94	-0.323125	-1.2716	0.109551	0.375131	1	3496	tags=34%, list=24%, signal=44%
GOBP_VENTRAL_SPINAL_CORD_DEVELOPMENT	18	-0.456745	-1.27153	0.174551	0.374964	1	1061	tags=22%, list=7%, signal=24%
HP_PERIAURICULAR_SKIN_PITS	29	-0.412517	-1.27079	0.157978	0.376313	1	2261	tags=31%, list=15%, signal=37%
GOBP_REGULATION_OF_SODIUM_ION_TRANSMEMBRANE_TRANSPORT	37	-0.387931	-1.27071	0.138211	0.376183	1	2184	tags=24%, list=15%, signal=29%
GOMF_SCAVENGER_RECEPTOR_ACTIVITY	22	-0.428997	-1.27023	0.146623	0.376984	1	66	tags=14%, list=0%, signal=14%
GOCC_TRANSPORT_VESICLE	286	-0.282376	-1.27016	0.0362757	0.376821	1	3719	tags=34%, list=25%, signal=45%
GOBP_RECEPTOR_SIGNALING_PATHWAY_VIA_STAT	114	-0.316352	-1.27009	0.0931507	0.376658	1	3527	tags=34%, list=24%, signal=45%
GOMF_SH3_DOMAIN_BINDING	95	-0.322226	-1.26948	0.0939226	0.377695	1	4317	tags=46%, list=30%, signal=65%
GOBP_N_TERMINAL_PROTEIN_AMINO_ACID_ACETYLATION	16	-0.46914	-1.26892	0.177446	0.378647	1	3931	tags=44%, list=27%, signal=60%
GOBP_V_D_J_RECOMBINATION	18	-0.45199	-1.2689	0.17338	0.378394	1	1058	tags=22%, list=7%, signal=24%
GOBP_SINGLE_FERTILIZATION	65	-0.345965	-1.26876	0.118943	0.378386	1	205	tags=8%, list=1%, signal=8%
GOBP_PINOCYTOSIS	19	-0.444127	-1.26835	0.165794	0.378977	1	4893	tags=53%, list=33%, signal=79%
GOCC_AZUROPHIL_GRANULE_LUMEN	84	-0.329597	-1.26821	0.115983	0.378986	1	4201	tags=39%, list=29%, signal=55%
HP_ABNORMAL_PULMONARY_VALVE_MORPHOLOGY	48	-0.358086	-1.26811	0.14	0.378907	1	3393	tags=38%, list=23%, signal=49%
GOMF_HEPARIN_BINDING	78	-0.335906	-1.26801	0.11588	0.378812	1	1634	tags=22%, list=11%, signal=24%
GOBP_ENDOPLASMIC_RETICULUM_TO_CYTOSOL_TRANSPORT	27	-0.406855	-1.268	0.158805	0.378526	1	4240	tags=52%, list=29%, signal=73%
GOBP_BIOLOGICAL_PROCESS_INVOLVED_IN_SYMBIOTIC_INTERACTION	233	-0.288508	-1.268	0.0617284	0.37822	1	2418	tags=21%, list=17%, signal=25%
GOBP_REGULATION_OF_STEM_CELL_PROLIFERATION	45	-0.364574	-1.26747	0.151145	0.379064	1	3194	tags=33%, list=22%, signal=43%
HP_INFECTIOUS_ENCEPHALITIS	40	-0.377005	-1.26709	0.143307	0.379617	1	2636	tags=30%, list=18%, signal=36%
HP_CORONARY_ARTERY_ATHEROSCLEROSIS	32	-0.396721	-1.26691	0.144928	0.37969	1	3480	tags=47%, list=24%, signal=61%
GOBP_NEGATIVE_REGULATION_OF_G_PROTEIN_COUPLED_RECEPTOR_SIGNALING_PATHWAY	32	-0.392737	-1.26653	0.15047	0.380264	1	3308	tags=44%, list=23%, signal=56%
GOMF_HYDROLASE_ACTIVITY_ACTING_ON_CARBON_NITROGEN_BUT_NOT_PEPTIDE_BONDS_IN_CYCLIC_AMIDINES	28	-0.410916	-1.26611	0.147541	0.380917	1	848	tags=21%, list=6%, signal=23%
GOBP_REGULATION_OF_NEURON_DIFFERENTIATION	100	-0.321418	-1.26526	0.104252	0.382542	1	3254	tags=31%, list=22%, signal=40%
HP_VITILIGO	15	-0.47338	-1.26525	0.184122	0.382253	1	5085	tags=60%, list=35%, signal=92%
HP_TISSUE_ISCHEMIA	77	-0.33443	-1.26511	0.0936599	0.382254	1	3224	tags=32%, list=22%, signal=41%
GOBP_REGULATION_OF_P38MAPK_CASCADE	35	-0.387495	-1.26358	0.140823	0.385401	1	2314	tags=31%, list=16%, signal=37%
GOCC_PRESYNAPTIC_ACTIVE_ZONE_MEMBRANE	17	-0.462191	-1.26352	0.179229	0.38523	1	3388	tags=41%, list=23%, signal=54%
GOBP_RIG_I_SIGNALING_PATHWAY	25	-0.413161	-1.26319	0.157025	0.385682	1	3348	tags=32%, list=23%, signal=41%
GOBP_LIVER_MORPHOGENESIS	15	-0.466835	-1.26299	0.179832	0.38585	1	5821	tags=73%, list=40%, signal=122%
GOCC_CELL_BODY	316	-0.27889	-1.26282	0.039953	0.385926	1	3536	tags=30%, list=24%, signal=39%
HP_FEMORAL_BOWING	24	-0.414936	-1.26276	0.160862	0.385749	1	295	tags=17%, list=2%, signal=17%
GOCC_SECRETORY_GRANULE_MEMBRANE	256	-0.283849	-1.26211	0.0547445	0.386936	1	3689	tags=33%, list=25%, signal=44%
GOCC_9PLUS2_MOTILE_CILIUM	73	-0.340161	-1.26132	0.121563	0.388451	1	2902	tags=26%, list=20%, signal=32%
GOBP_SENSORY_ORGAN_MORPHOGENESIS	122	-0.310802	-1.26086	0.0832197	0.389244	1	2355	tags=27%, list=16%, signal=32%
GOBP_RESPONSE_TO_ATP	22	-0.429706	-1.26083	0.17637	0.388996	1	3388	tags=41%, list=23%, signal=53%
HP_SEVERE_VIRAL_INFECTION	20	-0.442113	-1.26059	0.181356	0.389229	1	4273	tags=55%, list=29%, signal=78%
GOBP_POSITIVE_REGULATION_OF_CALCIUM_ION_TRANSMEMBRANE_TRANSPORT	53	-0.352491	-1.26027	0.136296	0.389666	1	3446	tags=26%, list=24%, signal=34%
GOBP_POSITIVE_REGULATION_OF_CELL_DEVELOPMENT	194	-0.294005	-1.25966	0.0694445	0.390731	1	3021	tags=28%, list=21%, signal=35%
HP_SPARSE_AND_THIN_EYEBROW	33	-0.385715	-1.25954	0.159593	0.390692	1	3212	tags=39%, list=22%, signal=50%
GOCC_TRANSCRIPTION_REGULATOR_COMPLEX	386	-0.274667	-1.25883	0.0372041	0.391981	1	2709	tags=22%, list=19%, signal=26%
GOBP_REGULATION_OF_B_CELL_MEDIATED_IMMUNITY	53	-0.356584	-1.25867	0.144158	0.392029	1	2871	tags=30%, list=20%, signal=37%
GOBP_PROTON_MOTIVE_FORCE_DRIVEN_ATP_SYNTHESIS	61	-0.344226	-1.25852	0.143059	0.392053	1	4068	tags=39%, list=28%, signal=54%
HP_PARTIAL_DUPLICATION_OF_THE_PHALANX_OF_HAND	31	-0.404641	-1.25816	0.159236	0.392575	1	3623	tags=65%, list=25%, signal=86%
HP_ABNORMAL_C_PEPTIDE_LEVEL	16	-0.468952	-1.25798	0.211765	0.392662	1	2284	tags=31%, list=16%, signal=37%
GOMF_DNA_BINDING_TRANSCRIPTION_REPRESSOR_ACTIVITY	218	-0.290157	-1.25765	0.0573566	0.393157	1	3345	tags=28%, list=23%, signal=36%
GOBP_MALE_SEX_DIFFERENTIATION	97	-0.320386	-1.25729	0.111268	0.393625	1	2617	tags=26%, list=18%, signal=31%
GOBP_REGULATION_OF_MYOBLAST_DIFFERENTIATION	54	-0.358657	-1.25722	0.14	0.393453	1	3527	tags=37%, list=24%, signal=49%
GOBP_SENSORY_ORGAN_DEVELOPMENT	270	-0.279979	-1.25648	0.0616523	0.394808	1	2355	tags=22%, list=16%, signal=26%
GOCC_NEURON_TO_NEURON_SYNAPSE	207	-0.290363	-1.25609	0.0632911	0.395404	1	3061	tags=26%, list=21%, signal=33%
HP_PLANTAR_HYPERKERATOSIS	90	-0.327363	-1.25577	0.120448	0.395841	1	2690	tags=27%, list=18%, signal=32%
HP_SCALING_SKIN	25	-0.41416	-1.2554	0.184375	0.396401	1	4439	tags=48%, list=30%, signal=69%
GOBP_EPITHELIAL_CELL_MATURATION	15	-0.475625	-1.25534	0.168067	0.396238	1	1534	tags=20%, list=10%, signal=22%
GOBP_RESPONSE_TO_HYDROGEN_PEROXIDE	107	-0.318461	-1.25506	0.11421	0.396568	1	3904	tags=37%, list=27%, signal=51%
GOMF_LYSOPHOSPHOLIPASE_ACTIVITY	23	-0.430749	-1.25505	0.161031	0.396287	1	3944	tags=35%, list=27%, signal=48%
HP_CLEFT_LIP	141	-0.301909	-1.25504	0.0915033	0.395994	1	3784	tags=39%, list=26%, signal=52%
GOMF_STEROID_BINDING	60	-0.345839	-1.25468	0.125574	0.396557	1	1840	tags=20%, list=13%, signal=23%
GOMF_CALCIUM_CHANNEL_REGULATOR_ACTIVITY	27	-0.411359	-1.25437	0.15748	0.396979	1	3384	tags=37%, list=23%, signal=48%
GOBP_REGULATION_OF_MICROGLIAL_CELL_ACTIVATION	15	-0.47125	-1.25424	0.187285	0.396976	1	1634	tags=33%, list=11%, signal=37%
GOBP_NEGATIVE_REGULATION_OF_MYOBLAST_DIFFERENTIATION	15	-0.472409	-1.25417	0.193878	0.396826	1	3527	tags=47%, list=24%, signal=61%
GOBP_NEGATIVE_REGULATION_OF_TRANSPORT	293	-0.278741	-1.25353	0.0494118	0.397946	1	3746	tags=33%, list=26%, signal=44%
GOBP_POSITIVE_REGULATION_OF_PEPTIDASE_ACTIVITY	150	-0.302536	-1.2529	0.0904255	0.399099	1	2660	tags=23%, list=18%, signal=28%
GOBP_RESPONSE_TO_TOXIC_SUBSTANCE	163	-0.298725	-1.25251	0.0857503	0.399671	1	2721	tags=25%, list=19%, signal=31%
HP_JOINT_SWELLING	37	-0.380881	-1.25175	0.157729	0.40107	1	1170	tags=24%, list=8%, signal=26%
HP_GASTROINTESTINAL_ATRESIA	51	-0.360419	-1.25147	0.146628	0.401388	1	3626	tags=35%, list=25%, signal=47%
HP_ABNORMALITY_OF_THE_PUBIC_BONE	27	-0.409413	-1.25145	0.175355	0.401138	1	797	tags=22%, list=5%, signal=23%
GOBP_MYOBLAST_PROLIFERATION	15	-0.464643	-1.25087	0.197731	0.402158	1	3897	tags=40%, list=27%, signal=54%
GOBP_POSITIVE_REGULATION_OF_ION_TRANSMEMBRANE_TRANSPORT	100	-0.317345	-1.25078	0.105121	0.402067	1	1630	tags=16%, list=11%, signal=18%
GOBP_MESONEPHRIC_TUBULE_MORPHOGENESIS	29	-0.395556	-1.24973	0.16085	0.404184	1	481	tags=17%, list=3%, signal=18%
GOBP_CELLULAR_RESPONSE_TO_STARVATION	139	-0.30523	-1.24957	0.078481	0.404242	1	4733	tags=39%, list=32%, signal=57%
GOCC_ADHERENS_JUNCTION	109	-0.312047	-1.24928	0.110041	0.404597	1	1814	tags=18%, list=12%, signal=21%
HP_HYPERCHOLESTEROLEMIA	45	-0.362877	-1.24916	0.151145	0.404566	1	1364	tags=20%, list=9%, signal=22%
GOMF_EXODEOXYRIBONUCLEASE_ACTIVITY	23	-0.420377	-1.24888	0.1792	0.404865	1	1147	tags=26%, list=8%, signal=28%
GOBP_NEGATIVE_REGULATION_OF_RESPONSE_TO_WOUNDING	50	-0.357604	-1.24883	0.15303	0.404642	1	2416	tags=30%, list=17%, signal=36%
GOBP_REGULATION_OF_PHOSPHATIDYLINOSITOL_3_KINASE_SIGNALING	67	-0.340384	-1.24871	0.137085	0.404605	1	1704	tags=19%, list=12%, signal=22%
GOMF_CALMODULIN_BINDING	116	-0.309415	-1.24864	0.101648	0.404439	1	2265	tags=22%, list=15%, signal=25%
HP_CHEST_PAIN	75	-0.329748	-1.24858	0.12766	0.404274	1	4024	tags=37%, list=28%, signal=51%
GOMF_CYSTEINE_TYPE_ENDOPEPTIDASE_ACTIVITY	81	-0.32556	-1.24792	0.119488	0.405537	1	1967	tags=20%, list=13%, signal=23%
GOBP_REGULATION_OF_ORGANIC_ACID_TRANSPORT	46	-0.3637	-1.24744	0.150538	0.40633	1	3462	tags=39%, list=24%, signal=51%
HP_CENTRALLY_NUCLEATED_SKELETAL_MUSCLE_FIBERS	25	-0.414533	-1.24705	0.177885	0.406905	1	2114	tags=24%, list=14%, signal=28%
HP_MALNUTRITION	20	-0.435346	-1.24682	0.192557	0.407139	1	390	tags=15%, list=3%, signal=15%
GOBP_T_HELPER_CELL_LINEAGE_COMMITMENT	15	-0.471376	-1.24623	0.204918	0.408188	1	334	tags=13%, list=2%, signal=14%
GOBP_SMOOTH_MUSCLE_CELL_APOPTOTIC_PROCESS	18	-0.438748	-1.24607	0.17893	0.408238	1	2302	tags=28%, list=16%, signal=33%
GOBP_POSITIVE_REGULATION_OF_LOCOMOTION	392	-0.274095	-1.2459	0.0378007	0.408324	1	2236	tags=22%, list=15%, signal=26%
GOBP_EPIDERMIS_DEVELOPMENT	157	-0.297625	-1.24554	0.0970246	0.408865	1	2199	tags=21%, list=15%, signal=24%
GOBP_NEGATIVE_REGULATION_OF_PEPTIDASE_ACTIVITY	142	-0.299488	-1.24512	0.0897436	0.409551	1	4299	tags=38%, list=29%, signal=53%
GOBP_MESENCHYMAL_CELL_PROLIFERATION	15	-0.46788	-1.24499	0.196339	0.409527	1	481	tags=20%, list=3%, signal=21%
GOBP_REGULATION_OF_SECRETION	376	-0.272891	-1.24415	0.0401376	0.411215	1	3548	tags=33%, list=24%, signal=42%
GOBP_NEGATIVE_REGULATION_OF_FIBROBLAST_PROLIFERATION	26	-0.400364	-1.24312	0.16877	0.413394	1	2366	tags=19%, list=16%, signal=23%
GOMF_PROTEIN_TYROSINE_PHOSPHATASE_ACTIVITY	66	-0.332956	-1.24305	0.124821	0.413271	1	4158	tags=42%, list=28%, signal=59%
HP_COARCTATION_OF_AORTA	93	-0.31779	-1.24303	0.116667	0.412999	1	3626	tags=41%, list=25%, signal=54%
HP_METRORRHAGIA	15	-0.459697	-1.24218	0.184564	0.414727	1	3269	tags=47%, list=22%, signal=60%
GOBP_INOSITOL_LIPID_MEDIATED_SIGNALING	114	-0.310248	-1.24185	0.115068	0.415194	1	1704	tags=18%, list=12%, signal=21%
GOBP_ERK1_AND_ERK2_CASCADE	197	-0.286364	-1.24167	0.0923077	0.415275	1	2000	tags=19%, list=14%, signal=22%
HP_CUTANEOUS_ABSCESS	20	-0.437867	-1.24156	0.205592	0.415221	1	683	tags=20%, list=5%, signal=21%
GOBP_POSITIVE_REGULATION_OF_BINDING	137	-0.300865	-1.24114	0.104987	0.415887	1	3305	tags=25%, list=23%, signal=32%
GOBP_REGULATION_OF_ESTABLISHMENT_OR_MAINTENANCE_OF_CELL_POLARITY	24	-0.419275	-1.2409	0.173693	0.416135	1	1113	tags=17%, list=8%, signal=18%
HP_LEUKOPENIA	115	-0.310469	-1.24064	0.0973333	0.416461	1	2731	tags=32%, list=19%, signal=39%
GOBP_CYCLIC_NUCLEOTIDE_MEDIATED_SIGNALING	43	-0.360691	-1.24058	0.165891	0.416285	1	1778	tags=28%, list=12%, signal=32%
GOBP_METAL_ION_TRANSPORT	469	-0.267154	-1.24045	0.0343681	0.416237	1	3627	tags=29%, list=25%, signal=38%
HP_ABNORMAL_WAIST_TO_HIP_RATIO	18	-0.450026	-1.2401	0.194929	0.416787	1	1501	tags=28%, list=10%, signal=31%
HP_ABNORMAL_DRINKING_BEHAVIOR	20	-0.441541	-1.23995	0.207455	0.41683	1	334	tags=10%, list=2%, signal=10%
GOBP_FEEDING_BEHAVIOR	46	-0.365214	-1.23962	0.148148	0.417284	1	2620	tags=30%, list=18%, signal=37%
GOCC_TRANSCRIPTION_REPRESSOR_COMPLEX	65	-0.335449	-1.23955	0.149492	0.417171	1	3270	tags=31%, list=22%, signal=39%
GOBP_PLACENTA_DEVELOPMENT	99	-0.314827	-1.23943	0.119658	0.417149	1	3317	tags=31%, list=23%, signal=40%
HP_ABNORMALITY_OF_COMPLEMENT_SYSTEM	20	-0.431786	-1.23936	0.190801	0.417003	1	1424	tags=35%, list=10%, signal=39%
HP_CHRONIC_DIARRHEA	67	-0.33403	-1.23934	0.149856	0.416732	1	3373	tags=34%, list=23%, signal=44%
GOBP_POSITIVE_REGULATION_OF_JNK_CASCADE	74	-0.332444	-1.23921	0.152958	0.416723	1	1530	tags=19%, list=10%, signal=21%
GOBP_BRANCHING_MORPHOGENESIS_OF_AN_EPITHELIAL_TUBE	76	-0.330514	-1.23914	0.140449	0.416558	1	1244	tags=17%, list=9%, signal=19%
GOBP_REGULATION_OF_SUPEROXIDE_ANION_GENERATION	18	-0.446325	-1.23913	0.207396	0.416256	1	3811	tags=50%, list=26%, signal=68%
GOBP_POSITIVE_REGULATION_OF_AUTOPHAGY	129	-0.305398	-1.23905	0.119403	0.416117	1	4321	tags=38%, list=30%, signal=53%
GOBP_POSITIVE_REGULATION_OF_FIBROBLAST_PROLIFERATION	38	-0.375634	-1.2383	0.161859	0.41761	1	1416	tags=21%, list=10%, signal=23%
HP_ABNORMAL_PULMONARY_INTERSTITIAL_MORPHOLOGY	106	-0.314425	-1.23716	0.113907	0.41993	1	3561	tags=34%, list=24%, signal=45%
GOBP_DNA_DAMAGE_RESPONSE_SIGNAL_TRANSDUCTION_BY_P53_CLASS_MEDIATOR	64	-0.337002	-1.2357	0.139942	0.423097	1	3542	tags=34%, list=24%, signal=45%
GOBP_REGULATION_OF_MICROTUBULE_BASED_MOVEMENT	25	-0.410604	-1.23558	0.19906	0.423051	1	1265	tags=24%, list=9%, signal=26%
HP_ABNORMAL_ANTERIOR_CHAMBER_MORPHOLOGY	32	-0.381418	-1.23492	0.18126	0.424372	1	651	tags=19%, list=4%, signal=20%
GOCC_INTRINSIC_COMPONENT_OF_SYNAPTIC_MEMBRANE	49	-0.348478	-1.23341	0.17768	0.427733	1	2254	tags=29%, list=15%, signal=34%
GOBP_CATECHOL_CONTAINING_COMPOUND_METABOLIC_PROCESS	23	-0.409809	-1.23313	0.194175	0.428108	1	2593	tags=30%, list=18%, signal=37%
GOBP_MULTI_MULTICELLULAR_ORGANISM_PROCESS	116	-0.306798	-1.23248	0.109439	0.429341	1	3270	tags=33%, list=22%, signal=42%
GOMF_CYCLIC_NUCLEOTIDE_BINDING	18	-0.44685	-1.23248	0.19403	0.429028	1	2986	tags=56%, list=20%, signal=70%
GOBP_POSITIVE_REGULATION_OF_MONONUCLEAR_CELL_MIGRATION	60	-0.340981	-1.23191	0.144615	0.430102	1	2236	tags=28%, list=15%, signal=33%
GOBP_MAINTENANCE_OF_CELL_POLARITY	19	-0.441022	-1.2315	0.224422	0.430764	1	3282	tags=37%, list=22%, signal=47%
HP_ABNORMALITY_OF_THE_UPPER_RESPIRATORY_TRACT	321	-0.273184	-1.23094	0.0658824	0.431807	1	3948	tags=34%, list=27%, signal=45%
GOBP_NEGATIVE_REGULATION_OF_CYSTEINE_TYPE_ENDOPEPTIDASE_ACTIVITY	69	-0.333874	-1.23083	0.15208	0.431772	1	4299	tags=42%, list=29%, signal=59%
GOBP_POSITIVE_REGULATION_OF_STEM_CELL_PROLIFERATION	25	-0.411225	-1.23065	0.187817	0.431881	1	1634	tags=24%, list=11%, signal=27%
GOBP_REGULATION_OF_AMINO_ACID_TRANSPORT	28	-0.39612	-1.23062	0.200957	0.431639	1	3462	tags=46%, list=24%, signal=61%
GOBP_GLAND_DEVELOPMENT	259	-0.276494	-1.23052	0.0821078	0.431564	1	1127	tags=12%, list=8%, signal=13%
GOBP_ODONTOGENESIS_OF_DENTIN_CONTAINING_TOOTH	35	-0.384339	-1.22987	0.173437	0.432831	1	926	tags=17%, list=6%, signal=18%
GOBP_REGULATION_OF_MEMBRANE_PROTEIN_ECTODOMAIN_PROTEOLYSIS	19	-0.422937	-1.22857	0.209651	0.435674	1	2224	tags=32%, list=15%, signal=37%
GOBP_POSITIVE_REGULATION_OF_VASOCONSTRICTION	15	-0.46631	-1.22852	0.211447	0.435456	1	4835	tags=53%, list=33%, signal=80%
GOBP_POSITIVE_REGULATION_OF_GLIOGENESIS	43	-0.364097	-1.22848	0.161742	0.43522	1	3940	tags=47%, list=27%, signal=63%
GOBP_NEGATIVE_REGULATION_OF_RESPONSE_TO_ENDOPLASMIC_RETICULUM_STRESS	38	-0.371124	-1.22841	0.178914	0.435072	1	3304	tags=29%, list=23%, signal=37%
GOBP_REGULATION_OF_CYSTEINE_TYPE_ENDOPEPTIDASE_ACTIVITY_INVOLVED_IN_APOPTOTIC_SIGNALING_PATHWAY	15	-0.464928	-1.2282	0.207904	0.435297	1	2071	tags=33%, list=14%, signal=39%
HP_ARTERIOSCLEROSIS	57	-0.344163	-1.22737	0.161961	0.437015	1	3205	tags=33%, list=22%, signal=43%
GOBP_NEGATIVE_REGULATION_OF_INTERLEUKIN_1_BETA_PRODUCTION	20	-0.435828	-1.22707	0.210801	0.437419	1	2944	tags=50%, list=20%, signal=63%
GOBP_REACTIVE_OXYGEN_SPECIES_METABOLIC_PROCESS	174	-0.287369	-1.22706	0.0916031	0.437134	1	3209	tags=27%, list=22%, signal=34%
GOMF_RECEPTOR_TYROSINE_KINASE_BINDING	54	-0.348402	-1.22658	0.164404	0.438001	1	3235	tags=37%, list=22%, signal=47%
GOBP_POSITIVE_REGULATION_OF_LIPID_LOCALIZATION	73	-0.329919	-1.22626	0.147761	0.438422	1	1707	tags=18%, list=12%, signal=20%
HP_ABNORMAL_MEGAKARYOCYTE_MORPHOLOGY	20	-0.420248	-1.22597	0.197767	0.438804	1	1957	tags=25%, list=13%, signal=29%
GOBP_NEGATIVE_REGULATION_OF_INTRINSIC_APOPTOTIC_SIGNALING_PATHWAY	86	-0.320419	-1.22582	0.135714	0.438872	1	3976	tags=36%, list=27%, signal=49%
GOBP_DEVELOPMENT_OF_PRIMARY_SEXUAL_CHARACTERISTICS	139	-0.296471	-1.22561	0.121918	0.43905	1	2058	tags=19%, list=14%, signal=22%
GOBP_NEGATIVE_REGULATION_OF_BIOMINERALIZATION	18	-0.433406	-1.22533	0.225752	0.439411	1	1985	tags=33%, list=14%, signal=39%
GOBP_RESPONSE_TO_ORGANOPHOSPHORUS	85	-0.325027	-1.22502	0.143062	0.439842	1	3099	tags=29%, list=21%, signal=37%
GOCC_INTEGRATOR_COMPLEX	18	-0.439	-1.22497	0.203046	0.439663	1	127	tags=11%, list=1%, signal=11%
GOCC_CALCIUM_CHANNEL_COMPLEX	32	-0.385121	-1.2248	0.192429	0.439759	1	3446	tags=38%, list=24%, signal=49%
GOCC_VACUOLAR_LUMEN	144	-0.295381	-1.22463	0.103493	0.439868	1	4328	tags=38%, list=30%, signal=54%
GOBP_MUSCLE_CONTRACTION	173	-0.287664	-1.22458	0.100654	0.439655	1	2645	tags=26%, list=18%, signal=31%
GOCC_PHAGOCYTIC_VESICLE_MEMBRANE	69	-0.329469	-1.22456	0.154519	0.439397	1	4607	tags=46%, list=32%, signal=67%
GOBP_COPII_COATED_VESICLE_BUDDING	41	-0.355008	-1.22451	0.170695	0.439186	1	4135	tags=49%, list=28%, signal=68%
GOCC_RESPIRASOME	81	-0.316402	-1.22436	0.147222	0.43924	1	4493	tags=47%, list=31%, signal=67%
GOBP_REGULATION_OF_EPITHELIAL_CELL_DIFFERENTIATION	91	-0.316479	-1.22272	0.141823	0.443036	1	1814	tags=21%, list=12%, signal=24%
GOBP_REGULATION_OF_VASCULATURE_DEVELOPMENT	203	-0.279997	-1.2227	0.094431	0.442756	1	1597	tags=19%, list=11%, signal=21%
GOMF_CCR_CHEMOKINE_RECEPTOR_BINDING	21	-0.424069	-1.22193	0.208202	0.444368	1	2755	tags=33%, list=19%, signal=41%
GOBP_REGULATION_OF_PLASMA_LIPOPROTEIN_PARTICLE_LEVELS	46	-0.357675	-1.22163	0.164596	0.444805	1	1707	tags=20%, list=12%, signal=22%
HP_PROMINENT_DIGIT_PAD	70	-0.331747	-1.2215	0.15208	0.444805	1	4050	tags=41%, list=28%, signal=57%
HP_IMPAIRED_T_CELL_FUNCTION	29	-0.395936	-1.22134	0.176948	0.444871	1	1992	tags=31%, list=14%, signal=36%
HP_HYPERSPLENISM	18	-0.433303	-1.22113	0.189684	0.445113	1	1931	tags=22%, list=13%, signal=26%
GOBP_NEGATIVE_REGULATION_OF_ATP_DEPENDENT_ACTIVITY	16	-0.450103	-1.22074	0.216306	0.445771	1	2560	tags=31%, list=18%, signal=38%
HP_INSULIN_RESISTANT_DIABETES_MELLITUS	22	-0.416558	-1.22069	0.213836	0.445545	1	2870	tags=32%, list=20%, signal=40%
GOBP_TRANSMEMBRANE_RECEPTOR_PROTEIN_TYROSINE_KINASE_SIGNALING_PATHWAY	394	-0.265363	-1.22062	0.0507901	0.445385	1	3339	tags=28%, list=23%, signal=35%
GOBP_PERK_MEDIATED_UNFOLDED_PROTEIN_RESPONSE	17	-0.441475	-1.22058	0.215126	0.445169	1	3235	tags=41%, list=22%, signal=53%
HP_ABNORMAL_NASAL_MUCOSA_MORPHOLOGY	33	-0.378443	-1.22034	0.192675	0.445408	1	2712	tags=33%, list=19%, signal=41%
GOCC_SWI_SNF_COMPLEX	28	-0.398161	-1.21993	0.199686	0.446091	1	3871	tags=39%, list=26%, signal=53%
HP_DEPRESSED_NASAL_TIP	19	-0.431712	-1.21989	0.211244	0.445865	1	4185	tags=53%, list=29%, signal=74%
GOBP_REGULATION_OF_TRANSMEMBRANE_TRANSPORT	315	-0.272305	-1.21987	0.0779221	0.445583	1	3462	tags=29%, list=24%, signal=37%
GOCC_PRESYNAPTIC_MEMBRANE	63	-0.332138	-1.21947	0.149059	0.446259	1	3421	tags=35%, list=23%, signal=45%
GOMF_EXTRACELLULAR_MATRIX_BINDING	34	-0.377818	-1.21939	0.188216	0.446141	1	1665	tags=35%, list=11%, signal=40%
GOBP_CARBOHYDRATE_HOMEOSTASIS	156	-0.290468	-1.21911	0.103448	0.446496	1	3264	tags=31%, list=22%, signal=39%
GOBP_REGULATION_OF_TISSUE_REMODELING	50	-0.347032	-1.21893	0.171642	0.446654	1	1597	tags=20%, list=11%, signal=22%
GOBP_REGULATION_OF_MIRNA_METABOLIC_PROCESS	58	-0.339127	-1.21887	0.177469	0.446474	1	3527	tags=40%, list=24%, signal=52%
GOBP_POSITIVE_REGULATION_OF_LIPID_METABOLIC_PROCESS	99	-0.310977	-1.21873	0.144628	0.446503	1	1707	tags=17%, list=12%, signal=19%
GOCC_SYNAPTIC_MEMBRANE	150	-0.290944	-1.21864	0.107513	0.446395	1	2820	tags=25%, list=19%, signal=31%
GOCC_SPERM_PRINCIPAL_PIECE	15	-0.458369	-1.21845	0.247863	0.446545	1	615	tags=20%, list=4%, signal=21%
GOMF_PHOSPHOLIPASE_A2_ACTIVITY	15	-0.457556	-1.21747	0.240204	0.44865	1	2027	tags=33%, list=14%, signal=39%
GOBP_NEGATIVE_REGULATION_OF_WOUND_HEALING	40	-0.367956	-1.21726	0.184496	0.448825	1	2416	tags=33%, list=17%, signal=39%
GOBP_RELEASE_OF_CYTOCHROME_C_FROM_MITOCHONDRIA	50	-0.341729	-1.21694	0.168375	0.449329	1	3304	tags=28%, list=23%, signal=36%
GOBP_POSITIVE_REGULATION_OF_SUBSTRATE_ADHESION_DEPENDENT_CELL_SPREADING	36	-0.374085	-1.21676	0.186728	0.449456	1	2177	tags=25%, list=15%, signal=29%
GOBP_SKIN_DEVELOPMENT	133	-0.295425	-1.21585	0.121951	0.451484	1	2199	tags=21%, list=15%, signal=25%
HP_BONE_CYST	25	-0.41262	-1.21576	0.226324	0.451377	1	2690	tags=32%, list=18%, signal=39%
GOBP_ROOF_OF_MOUTH_DEVELOPMENT	50	-0.348375	-1.21498	0.187595	0.45303	1	3411	tags=32%, list=23%, signal=42%
HP_ORAL_CAVITY_BLEEDING	17	-0.426828	-1.21429	0.219723	0.454417	1	3269	tags=47%, list=22%, signal=61%
GOBP_MAINTENANCE_OF_LOCATION_IN_CELL	158	-0.284852	-1.21428	0.113548	0.454123	1	3578	tags=32%, list=24%, signal=41%
GOMF_HORMONE_ACTIVITY	35	-0.371536	-1.21426	0.205837	0.453829	1	2620	tags=31%, list=18%, signal=38%
GOBP_RESPONSE_TO_MURAMYL_DIPEPTIDE	19	-0.42809	-1.21418	0.211878	0.453691	1	2166	tags=37%, list=15%, signal=43%
HP_INFLAMMATION_OF_THE_LARGE_INTESTINE	68	-0.326257	-1.21401	0.151026	0.453797	1	1597	tags=22%, list=11%, signal=25%
GOCC_PROTON_TRANSPORTING_V_TYPE_ATPASE_COMPLEX	22	-0.415074	-1.2121	0.200663	0.458256	1	2828	tags=36%, list=19%, signal=45%
GOBP_DORSAL_VENTRAL_NEURAL_TUBE_PATTERNING	17	-0.446615	-1.21203	0.227907	0.458111	1	1061	tags=18%, list=7%, signal=19%
GOBP_NEGATIVE_REGULATION_OF_DNA_BINDING_TRANSCRIPTION_FACTOR_ACTIVITY	133	-0.296264	-1.21193	0.140541	0.458041	1	2780	tags=23%, list=19%, signal=28%
GOBP_RESPONSE_TO_ETHANOL	78	-0.321497	-1.2118	0.171788	0.45804	1	3904	tags=36%, list=27%, signal=49%
GOBP_UNSATURATED_FATTY_ACID_BIOSYNTHETIC_PROCESS	35	-0.372721	-1.21167	0.194704	0.458061	1	1814	tags=20%, list=12%, signal=23%
HP_FURROWED_TONGUE	32	-0.388092	-1.21158	0.191888	0.457958	1	2767	tags=31%, list=19%, signal=38%
GOBP_FATTY_ACID_BIOSYNTHETIC_PROCESS	105	-0.304134	-1.21147	0.139535	0.457918	1	1943	tags=19%, list=13%, signal=22%
GOBP_MAINTENANCE_OF_LOCATION	246	-0.278447	-1.21115	0.103614	0.458392	1	4527	tags=38%, list=31%, signal=54%
HP_THIN_EYEBROW	45	-0.347956	-1.21074	0.183515	0.459162	1	3212	tags=38%, list=22%, signal=48%
GOBP_POSITIVE_REGULATION_OF_CARTILAGE_DEVELOPMENT	18	-0.43533	-1.21061	0.225806	0.459147	1	3851	tags=56%, list=26%, signal=75%
GOBP_NEGATIVE_REGULATION_OF_B_CELL_PROLIFERATION	16	-0.445183	-1.21039	0.2272	0.459367	1	2660	tags=44%, list=18%, signal=53%
GOBP_MYOTUBE_DIFFERENTIATION	67	-0.329538	-1.20996	0.169096	0.460158	1	2114	tags=24%, list=14%, signal=28%
GOBP_TYPE_B_PANCREATIC_CELL_DIFFERENTIATION	15	-0.456798	-1.20944	0.221106	0.461177	1	4170	tags=47%, list=29%, signal=65%
GOCC_AUTOPHAGOSOME_MEMBRANE	45	-0.349862	-1.20942	0.205837	0.460901	1	2176	tags=20%, list=15%, signal=23%
GOBP_POSITIVE_REGULATION_OF_DEFENSE_RESPONSE_TO_VIRUS_BY_HOST	26	-0.392565	-1.20904	0.216981	0.461521	1	1736	tags=23%, list=12%, signal=26%
GOBP_NEGATIVE_REGULATION_OF_EPITHELIAL_CELL_MIGRATION	47	-0.34109	-1.20895	0.18507	0.461413	1	4681	tags=51%, list=32%, signal=75%
GOMF_TRANSCRIPTION_COREGULATOR_ACTIVITY	428	-0.262411	-1.20831	0.0726447	0.462687	1	3801	tags=30%, list=26%, signal=40%
GOBP_POSITIVE_REGULATION_OF_SMALL_MOLECULE_METABOLIC_PROCESS	100	-0.304562	-1.20756	0.146444	0.464283	1	1828	tags=18%, list=13%, signal=20%
GOBP_REGULATION_OF_PROTEIN_LOCALIZATION_TO_CELL_SURFACE	29	-0.384845	-1.20663	0.190244	0.466375	1	4113	tags=38%, list=28%, signal=53%
GOCC_I_BAND	75	-0.321283	-1.20663	0.155882	0.466054	1	3963	tags=35%, list=27%, signal=47%
HP_PROLONGED_QT_INTERVAL	25	-0.392221	-1.20608	0.211974	0.467069	1	425	tags=12%, list=3%, signal=12%
GOBP_AMINE_TRANSPORT	41	-0.363995	-1.20607	0.190625	0.466777	1	2665	tags=37%, list=18%, signal=45%
GOMF_ADENYLYLTRANSFERASE_ACTIVITY	27	-0.391034	-1.20596	0.208539	0.466756	1	2962	tags=37%, list=20%, signal=46%
GOBP_CELLULAR_RESPONSE_TO_TOXIC_SUBSTANCE	93	-0.307532	-1.20581	0.144492	0.466802	1	3167	tags=32%, list=22%, signal=41%
GOBP_REGULATION_OF_EPIDERMAL_GROWTH_FACTOR_ACTIVATED_RECEPTOR_ACTIVITY	22	-0.409556	-1.20536	0.220736	0.467647	1	1704	tags=23%, list=12%, signal=26%
GOBP_REGULATION_OF_MACROPHAGE_DERIVED_FOAM_CELL_DIFFERENTIATION	21	-0.420937	-1.20421	0.212871	0.470257	1	1814	tags=29%, list=12%, signal=33%
GOBP_RAB_PROTEIN_SIGNAL_TRANSDUCTION	18	-0.44284	-1.20418	0.226601	0.470012	1	3696	tags=44%, list=25%, signal=59%
HP_LYMPHOPROLIFERATIVE_DISORDER	15	-0.446417	-1.20388	0.240864	0.470483	1	3699	tags=47%, list=25%, signal=62%
GOBP_PROTEIN_K63_LINKED_UBIQUITINATION	51	-0.33867	-1.20346	0.192188	0.471191	1	1750	tags=24%, list=12%, signal=27%
GOBP_NEGATIVE_REGULATION_OF_PEPTIDE_SECRETION	19	-0.425143	-1.20232	0.221649	0.473788	1	3020	tags=42%, list=21%, signal=53%
GOMF_ATPASE_BINDING	64	-0.330405	-1.20194	0.162482	0.474459	1	4503	tags=39%, list=31%, signal=56%
GOBP_NEGATIVE_REGULATION_OF_VIRAL_LIFE_CYCLE	19	-0.424298	-1.20187	0.235916	0.474313	1	1226	tags=21%, list=8%, signal=23%
GOBP_INTERLEUKIN_6_MEDIATED_SIGNALING_PATHWAY	16	-0.438863	-1.20158	0.239601	0.474726	1	1408	tags=25%, list=10%, signal=28%
GOBP_BIOLOGICAL_PROCESS_INVOLVED_IN_INTERACTION_WITH_SYMBIONT	86	-0.312641	-1.20146	0.14346	0.474714	1	2362	tags=22%, list=16%, signal=26%
GOCC_POSTSYNAPTIC_DENSITY_MEMBRANE	31	-0.380057	-1.20132	0.226772	0.474733	1	948	tags=19%, list=6%, signal=21%
GOMF_HISTONE_DEACETYLASE_BINDING	100	-0.303054	-1.20111	0.165035	0.474908	1	3345	tags=28%, list=23%, signal=36%
GOBP_MESODERM_DEVELOPMENT	68	-0.326303	-1.20095	0.16018	0.475002	1	3145	tags=32%, list=22%, signal=41%
GOBP_REGULATION_OF_LIPID_METABOLIC_PROCESS	230	-0.271851	-1.20024	0.116505	0.476575	1	3197	tags=27%, list=22%, signal=35%
GOBP_REGULATION_OF_PROTEIN_SECRETION	163	-0.283934	-1.20015	0.131169	0.476489	1	3231	tags=31%, list=22%, signal=39%
GOBP_PLASMA_LIPOPROTEIN_PARTICLE_CLEARANCE	28	-0.383747	-1.20012	0.206951	0.47625	1	1364	tags=18%, list=9%, signal=20%
GOBP_REGULATION_OF_SODIUM_ION_TRANSPORT	51	-0.34103	-1.1998	0.20205	0.476724	1	1421	tags=18%, list=10%, signal=19%
HP_SUPRANUCLEAR_GAZE_PALSY	40	-0.358535	-1.19954	0.196899	0.477096	1	1847	tags=25%, list=13%, signal=29%
HP_BROAD_FACE	17	-0.437659	-1.19912	0.234249	0.477846	1	3335	tags=29%, list=23%, signal=38%
GOMF_NUCLEAR_RECEPTOR_BINDING	125	-0.294996	-1.19876	0.15107	0.478445	1	2586	tags=26%, list=18%, signal=32%
GOBP_FAT_SOLUBLE_VITAMIN_METABOLIC_PROCESS	19	-0.429294	-1.19872	0.254045	0.47823	1	4484	tags=53%, list=31%, signal=76%
GOMF_AMIDE_BINDING	268	-0.270277	-1.19845	0.0997653	0.478627	1	3197	tags=28%, list=22%, signal=35%
GOBP_ENDOCRINE_PROCESS	48	-0.352219	-1.19811	0.210687	0.47916	1	3196	tags=40%, list=22%, signal=50%
GOBP_NEGATIVE_REGULATION_OF_NF_KAPPAB_TRANSCRIPTION_FACTOR_ACTIVITY	73	-0.321562	-1.19801	0.188148	0.479074	1	2302	tags=22%, list=16%, signal=26%
GOBP_PROTEIN_KINASE_B_SIGNALING	133	-0.293306	-1.19792	0.144218	0.479003	1	3636	tags=32%, list=25%, signal=42%
GOBP_REGULATION_OF_OLIGODENDROCYTE_DIFFERENTIATION	20	-0.41736	-1.19756	0.242175	0.479626	1	1248	tags=20%, list=9%, signal=22%
GOMF_PHOSPHOTYROSINE_RESIDUE_BINDING	39	-0.361361	-1.19753	0.205279	0.479381	1	2870	tags=26%, list=20%, signal=32%
GOMF_MYOSIN_PHOSPHATASE_ACTIVITY	60	-0.32972	-1.19647	0.207386	0.481812	1	1878	tags=18%, list=13%, signal=21%
GOBP_REGULATION_OF_WOUND_HEALING	77	-0.316592	-1.19629	0.178417	0.48196	1	2416	tags=27%, list=17%, signal=32%
GOBP_MULTICELLULAR_ORGANISM_REPRODUCTION	497	-0.255837	-1.1962	0.0643015	0.481844	1	3434	tags=27%, list=23%, signal=35%
GOBP_PROTEIN_LIPID_COMPLEX_ASSEMBLY	21	-0.420251	-1.19601	0.219313	0.482005	1	2688	tags=38%, list=18%, signal=47%
GOCC_EXTRINSIC_COMPONENT_OF_CYTOPLASMIC_SIDE_OF_PLASMA_MEMBRANE	73	-0.31713	-1.19599	0.191241	0.481731	1	3421	tags=33%, list=23%, signal=43%
GOBP_REGULATION_OF_ASTROCYTE_DIFFERENTIATION	19	-0.426656	-1.19521	0.216949	0.483404	1	1408	tags=37%, list=10%, signal=41%
GOBP_INORGANIC_ION_IMPORT_ACROSS_PLASMA_MEMBRANE	49	-0.34085	-1.19482	0.209581	0.484098	1	3521	tags=33%, list=24%, signal=43%
GOBP_POSITIVE_REGULATION_OF_GLIAL_CELL_DIFFERENTIATION	27	-0.384904	-1.19463	0.209524	0.48428	1	1408	tags=26%, list=10%, signal=29%
GOBP_REGULATION_OF_EPIDERMIS_DEVELOPMENT	39	-0.362111	-1.19454	0.20315	0.484173	1	3020	tags=31%, list=21%, signal=39%
HP_ABNORMALITY_OF_HAIR_GROWTH	15	-0.44924	-1.19397	0.244828	0.485294	1	5311	tags=67%, list=36%, signal=105%
GOMF_MACROMOLECULE_TRANSMEMBRANE_TRANSPORTER_ACTIVITY	26	-0.392277	-1.1939	0.223154	0.485135	1	4656	tags=54%, list=32%, signal=79%
HP_RECURRENT_MYCOBACTERIAL_INFECTIONS	30	-0.376543	-1.19328	0.214058	0.486404	1	2712	tags=33%, list=19%, signal=41%
GOBP_EYE_MORPHOGENESIS	70	-0.317167	-1.19309	0.173275	0.486576	1	2323	tags=24%, list=16%, signal=29%
GOBP_PLATELET_DERIVED_GROWTH_FACTOR_RECEPTOR_SIGNALING_PATHWAY	45	-0.343698	-1.19226	0.20303	0.488476	1	3989	tags=38%, list=27%, signal=52%
GOBP_MEMBRANE_PROTEIN_ECTODOMAIN_PROTEOLYSIS	39	-0.357064	-1.19189	0.197836	0.489084	1	2540	tags=23%, list=17%, signal=28%
GOBP_BIOLOGICAL_PROCESS_INVOLVED_IN_INTERACTION_WITH_HOST	154	-0.28554	-1.19188	0.127577	0.488768	1	2418	tags=21%, list=17%, signal=25%
HP_AXONAL_DEGENERATION	17	-0.437504	-1.19179	0.236755	0.488678	1	2683	tags=24%, list=18%, signal=29%
GOCC_FICOLIN_1_RICH_GRANULE_MEMBRANE	54	-0.337903	-1.19167	0.216339	0.488647	1	3136	tags=35%, list=21%, signal=45%
HP_ABNORMAL_VITAMIN_B12_LEVEL	19	-0.416576	-1.19156	0.215054	0.488626	1	284	tags=16%, list=2%, signal=16%
GOCC_TRANSPORTER_COMPLEX	177	-0.281577	-1.19151	0.121212	0.488421	1	3816	tags=33%, list=26%, signal=45%
GOBP_REGULATION_OF_NEUROTRANSMITTER_RECEPTOR_ACTIVITY	31	-0.371257	-1.19118	0.214286	0.488965	1	1945	tags=29%, list=13%, signal=33%
GOBP_POSITIVE_REGULATION_OF_RESPONSE_TO_CYTOKINE_STIMULUS	55	-0.330881	-1.19113	0.201183	0.488765	1	1681	tags=16%, list=11%, signal=18%
HP_DUPLICATION_OF_THUMB_PHALANX	41	-0.359278	-1.19112	0.187107	0.488449	1	3623	tags=54%, list=25%, signal=71%
GOBP_POSITIVE_REGULATION_OF_NOTCH_SIGNALING_PATHWAY	30	-0.378086	-1.19097	0.226266	0.48852	1	3781	tags=43%, list=26%, signal=58%
GOBP_NEGATIVE_REGULATION_OF_VIRAL_PROCESS	76	-0.31442	-1.19077	0.201471	0.4887	1	3867	tags=36%, list=26%, signal=48%
GOBP_ACTIN_FILAMENT_ORGANIZATION	315	-0.26706	-1.19072	0.120892	0.488504	1	3344	tags=28%, list=23%, signal=36%
GOMF_ENZYME_INHIBITOR_ACTIVITY	243	-0.269503	-1.19064	0.126659	0.488395	1	3393	tags=30%, list=23%, signal=38%
GOBP_NEGATIVE_REGULATION_OF_ION_TRANSPORT	89	-0.307928	-1.19027	0.167598	0.489024	1	3602	tags=36%, list=25%, signal=47%
GOMF_SH2_DOMAIN_BINDING	34	-0.367282	-1.18976	0.206785	0.490055	1	1411	tags=24%, list=10%, signal=26%
GOBP_POSITIVE_REGULATION_OF_TRANSFORMING_GROWTH_FACTOR_BETA_PRODUCTION	15	-0.444549	-1.18954	0.254516	0.490327	1	2824	tags=40%, list=19%, signal=50%
GOBP_POSITIVE_REGULATION_OF_NEURAL_PRECURSOR_CELL_PROLIFERATION	21	-0.407574	-1.18884	0.241026	0.491878	1	3023	tags=43%, list=21%, signal=54%
HP_PRENATAL_MATERNAL_ABNORMALITY	70	-0.316559	-1.18883	0.189112	0.491587	1	3679	tags=34%, list=25%, signal=46%
GOBP_REGULATION_OF_NEURAL_PRECURSOR_CELL_PROLIFERATION	42	-0.35413	-1.1888	0.239032	0.491341	1	3555	tags=38%, list=24%, signal=50%
GOBP_PROTON_TRANSMEMBRANE_TRANSPORT	107	-0.299946	-1.18871	0.158038	0.49123	1	3068	tags=34%, list=21%, signal=42%
HP_SUPERNUMERARY_BONES_OF_THE_AXIAL_SKELETON	22	-0.414253	-1.18866	0.234146	0.491033	1	425	tags=18%, list=3%, signal=19%
GOBP_NEGATIVE_REGULATION_OF_COAGULATION	30	-0.374906	-1.18797	0.237947	0.49259	1	2930	tags=43%, list=20%, signal=54%
GOMF_SODIUM_CHANNEL_REGULATOR_ACTIVITY	22	-0.405502	-1.18773	0.228935	0.492915	1	2184	tags=23%, list=15%, signal=27%
GOBP_CELLULAR_BIOGENIC_AMINE_METABOLIC_PROCESS	58	-0.326026	-1.1876	0.204678	0.492933	1	2593	tags=26%, list=18%, signal=31%
HP_AUTISM	138	-0.286654	-1.18752	0.15942	0.492814	1	2820	tags=25%, list=19%, signal=31%
GOBP_POSITIVE_REGULATION_OF_COLD_INDUCED_THERMOGENESIS	69	-0.320244	-1.18682	0.177557	0.494315	1	1419	tags=19%, list=10%, signal=21%
GOBP_SPINAL_CORD_DEVELOPMENT	43	-0.341446	-1.18666	0.223065	0.494403	1	1295	tags=19%, list=9%, signal=20%
GOBP_GLANDULAR_EPITHELIAL_CELL_DEVELOPMENT	21	-0.409777	-1.18658	0.225755	0.494303	1	4170	tags=43%, list=29%, signal=60%
GOBP_PEPTIDE_CATABOLIC_PROCESS	20	-0.413983	-1.18646	0.230263	0.494264	1	4783	tags=60%, list=33%, signal=89%
GOCC_CIS_GOLGI_NETWORK	60	-0.329463	-1.18621	0.206897	0.494598	1	4542	tags=42%, list=31%, signal=60%
GOBP_POSITIVE_REGULATION_BY_HOST_OF_VIRAL_TRANSCRIPTION	16	-0.440426	-1.18594	0.253756	0.495034	1	2154	tags=25%, list=15%, signal=29%
GOCC_LIPID_DROPLET	82	-0.310303	-1.1851	0.197691	0.496945	1	4060	tags=30%, list=28%, signal=42%
GOMF_14_3_3_PROTEIN_BINDING	27	-0.38254	-1.18494	0.248811	0.49704	1	3548	tags=37%, list=24%, signal=49%
GOBP_RENAL_TUBULE_DEVELOPMENT	46	-0.348248	-1.18428	0.223256	0.498463	1	481	tags=15%, list=3%, signal=16%
HP_ABNORMAL_NEUTROPHIL_COUNT	184	-0.279361	-1.18343	0.13875	0.500402	1	2944	tags=29%, list=20%, signal=36%
GOCC_LYSOSOMAL_LUMEN	73	-0.314467	-1.18332	0.185714	0.500374	1	3195	tags=29%, list=22%, signal=37%
GOBP_REGULATION_OF_WATER_LOSS_VIA_SKIN	15	-0.45388	-1.18292	0.289157	0.501151	1	2199	tags=27%, list=15%, signal=31%
GOBP_POSITIVE_REGULATION_OF_ENDOTHELIAL_CELL_MIGRATION	80	-0.308538	-1.18236	0.189944	0.502368	1	2177	tags=23%, list=15%, signal=26%
GOBP_REGULATION_OF_MYOBLAST_FUSION	17	-0.428567	-1.18215	0.26146	0.502574	1	4481	tags=53%, list=31%, signal=76%
GOBP_SECONDARY_PALATE_DEVELOPMENT	16	-0.436821	-1.18181	0.252059	0.5031	1	3373	tags=38%, list=23%, signal=49%
GOBP_POSITIVE_REGULATION_OF_AMYLOID_BETA_FORMATION	15	-0.44136	-1.1815	0.266998	0.503596	1	2166	tags=27%, list=15%, signal=31%
GOBP_RESPONSE_TO_PROSTAGLANDIN	18	-0.416799	-1.18078	0.255	0.505214	1	689	tags=17%, list=5%, signal=17%
GOBP_FOAM_CELL_DIFFERENTIATION	27	-0.379483	-1.18035	0.244168	0.505977	1	3728	tags=41%, list=25%, signal=55%
GOBP_NEGATIVE_REGULATION_OF_OSTEOCLAST_DIFFERENTIATION	22	-0.407088	-1.18021	0.232406	0.50603	1	2870	tags=36%, list=20%, signal=45%
GOBP_INNER_EAR_AUDITORY_RECEPTOR_CELL_DIFFERENTIATION	23	-0.39858	-1.17951	0.247987	0.507585	1	2735	tags=39%, list=19%, signal=48%
GOCC_VACUOLAR_MEMBRANE	393	-0.256826	-1.17938	0.0954545	0.507577	1	3017	tags=22%, list=21%, signal=27%
HP_VELOPHARYNGEAL_INSUFFICIENCY	19	-0.409556	-1.17921	0.250415	0.507684	1	4071	tags=42%, list=28%, signal=58%
GOBP_DNA_DAMAGE_RESPONSE_SIGNAL_TRANSDUCTION_RESULTING_IN_TRANSCRIPTION	18	-0.422864	-1.17903	0.244108	0.507795	1	2864	tags=39%, list=20%, signal=48%
GOCC_EXTRINSIC_COMPONENT_OF_MEMBRANE	221	-0.271101	-1.17834	0.12979	0.50928	1	3944	tags=31%, list=27%, signal=41%
GOBP_PROTEIN_PALMITOYLATION	27	-0.382585	-1.1776	0.211838	0.510998	1	4104	tags=37%, list=28%, signal=51%
GOBP_POSITIVE_REGULATION_OF_SIGNALING_RECEPTOR_ACTIVITY	30	-0.374388	-1.17753	0.248387	0.510823	1	1654	tags=27%, list=11%, signal=30%
GOBP_HAIR_CELL_DIFFERENTIATION	26	-0.381046	-1.1775	0.261417	0.510573	1	2735	tags=35%, list=19%, signal=43%
HP_RECURRENT_SKIN_INFECTIONS	84	-0.306648	-1.1771	0.189189	0.511313	1	2355	tags=20%, list=16%, signal=24%
GOBP_REGULATION_OF_SMOOTH_MUSCLE_CELL_DIFFERENTIATION	23	-0.404035	-1.17704	0.256493	0.511119	1	3409	tags=30%, list=23%, signal=40%
GOBP_MYOBLAST_DIFFERENTIATION	80	-0.307785	-1.17603	0.177715	0.513542	1	1251	tags=19%, list=9%, signal=20%
GOMF_KINASE_REGULATOR_ACTIVITY	194	-0.274488	-1.17544	0.143033	0.514761	1	2870	tags=26%, list=20%, signal=32%
GOBP_REGULATION_OF_LIPID_STORAGE	42	-0.343169	-1.175	0.218462	0.515614	1	2051	tags=21%, list=14%, signal=25%
HP_TRANSIENT_GLOBAL_AMNESIA	16	-0.43966	-1.17485	0.271382	0.515671	1	1026	tags=19%, list=7%, signal=20%
HP_ABNORMAL_LOCALIZATION_OF_KIDNEY	155	-0.279003	-1.17459	0.157143	0.516013	1	3739	tags=34%, list=26%, signal=45%
GOBP_PROGRAMMED_CELL_DEATH_INVOLVED_IN_CELL_DEVELOPMENT	15	-0.449011	-1.17451	0.260398	0.515914	1	3314	tags=47%, list=23%, signal=60%
GOMF_PROTEIN_SELF_ASSOCIATION	58	-0.327089	-1.17431	0.230548	0.516142	1	3303	tags=34%, list=23%, signal=44%
HP_ABNORMALITY_OF_THROMBOCYTES	366	-0.25661	-1.17417	0.109589	0.516193	1	2731	tags=24%, list=19%, signal=29%
GOBP_ACTIVATION_OF_PROTEIN_KINASE_ACTIVITY	100	-0.293334	-1.17409	0.173261	0.516074	1	1576	tags=17%, list=11%, signal=19%
HP_ARTERIAL_STENOSIS	71	-0.314884	-1.17352	0.193084	0.517284	1	3205	tags=32%, list=22%, signal=41%
GOBP_REGULATION_OF_VIRAL_PROCESS	136	-0.284805	-1.17314	0.160051	0.517941	1	3867	tags=33%, list=26%, signal=45%
GOBP_VASCULATURE_DEVELOPMENT	483	-0.252908	-1.17266	0.0770089	0.518932	1	1601	tags=17%, list=11%, signal=18%
GOCC_FICOLIN_1_RICH_GRANULE	177	-0.277275	-1.17244	0.17228	0.519188	1	3159	tags=27%, list=22%, signal=34%
GOBP_FC_RECEPTOR_MEDIATED_STIMULATORY_SIGNALING_PATHWAY	32	-0.3627	-1.17217	0.210611	0.519567	1	5424	tags=56%, list=37%, signal=89%
GOBP_CELLULAR_RESPONSE_TO_HYDROGEN_PEROXIDE	76	-0.306189	-1.17121	0.20146	0.521847	1	3411	tags=33%, list=23%, signal=43%
GOBP_COLUMNAR_CUBOIDAL_EPITHELIAL_CELL_DIFFERENTIATION	64	-0.323104	-1.17099	0.215942	0.522104	1	3303	tags=28%, list=23%, signal=36%
GOBP_REGULATION_OF_CAMP_MEDIATED_SIGNALING	15	-0.439566	-1.17094	0.265472	0.521928	1	3308	tags=47%, list=23%, signal=60%
GOBP_MONOCARBOXYLIC_ACID_BIOSYNTHETIC_PROCESS	135	-0.283474	-1.17076	0.166886	0.522075	1	2138	tags=19%, list=15%, signal=22%
GOBP_REGULATION_OF_MITOCHONDRIAL_OUTER_MEMBRANE_PERMEABILIZATION_INVOLVED_IN_APOPTOTIC_SIGNALING_PATHWAY	21	-0.400978	-1.17074	0.247078	0.521803	1	3254	tags=38%, list=22%, signal=49%
HP_ASTHMA	80	-0.30532	-1.17071	0.188652	0.52152	1	2154	tags=23%, list=15%, signal=26%
GOBP_INTRINSIC_APOPTOTIC_SIGNALING_PATHWAY_IN_RESPONSE_TO_ENDOPLASMIC_RETICULUM_STRESS	51	-0.335444	-1.17068	0.215774	0.521267	1	3446	tags=35%, list=24%, signal=46%
GOBP_REGULATION_OF_PHOSPHATASE_ACTIVITY	62	-0.320797	-1.17027	0.214391	0.522084	1	3494	tags=34%, list=24%, signal=44%
GOMF_CADHERIN_BINDING_INVOLVED_IN_CELL_CELL_ADHESION	15	-0.433316	-1.17016	0.259076	0.522033	1	1331	tags=27%, list=9%, signal=29%
GOMF_PYROPHOSPHATE_HYDROLYSIS_DRIVEN_PROTON_TRANSMEMBRANE_TRANSPORTER_ACTIVITY	19	-0.411675	-1.16977	0.259076	0.522763	1	2828	tags=37%, list=19%, signal=46%
GOBP_MRNA_CIS_SPLICING_VIA_SPLICEOSOME	26	-0.382931	-1.16969	0.261307	0.52264	1	2268	tags=27%, list=16%, signal=32%
GOBP_RESPONSE_TO_VITAMIN_D	22	-0.400684	-1.16966	0.248764	0.522379	1	2433	tags=27%, list=17%, signal=33%
GOBP_SENSORY_SYSTEM_DEVELOPMENT	191	-0.272723	-1.16965	0.163592	0.522075	1	2323	tags=20%, list=16%, signal=24%
HP_ABNORMAL_EPIDERMAL_MORPHOLOGY	46	-0.340908	-1.16963	0.244168	0.521773	1	4800	tags=50%, list=33%, signal=74%
GOBP_NEGATIVE_REGULATION_OF_RESPONSE_TO_BIOTIC_STIMULUS	96	-0.297941	-1.16947	0.187671	0.521869	1	4728	tags=43%, list=32%, signal=63%
GOBP_REGULATION_OF_PROTEIN_POLYUBIQUITINATION	24	-0.393914	-1.16934	0.238782	0.521917	1	2274	tags=29%, list=16%, signal=34%
GOBP_TOLL_LIKE_RECEPTOR_2_SIGNALING_PATHWAY	15	-0.439595	-1.16906	0.27674	0.522344	1	3415	tags=47%, list=23%, signal=61%
GOBP_CYTOPLASMIC_PATTERN_RECOGNITION_RECEPTOR_SIGNALING_PATHWAY_IN_RESPONSE_TO_VIRUS	30	-0.365441	-1.16889	0.257904	0.522473	1	3348	tags=30%, list=23%, signal=39%
GOBP_POSITIVE_REGULATION_OF_PROTEIN_KINASE_B_SIGNALING	74	-0.310239	-1.16875	0.195906	0.522517	1	3897	tags=36%, list=27%, signal=49%
HP_SHORT_PALPEBRAL_FISSURE	80	-0.307453	-1.16844	0.197497	0.523035	1	2690	tags=24%, list=18%, signal=29%
GOCC_CELL_SUBSTRATE_JUNCTION	353	-0.257789	-1.16825	0.114849	0.523258	1	3705	tags=33%, list=25%, signal=43%
GOBP_POSITIVE_CHEMOTAXIS	31	-0.370332	-1.16767	0.248377	0.524467	1	2914	tags=42%, list=20%, signal=52%
HP_LOBAR_HOLOPROSENCEPHALY	17	-0.426823	-1.16761	0.267344	0.524294	1	2037	tags=24%, list=14%, signal=27%
GOMF_ENDOPEPTIDASE_REGULATOR_ACTIVITY	95	-0.295082	-1.16723	0.206171	0.525011	1	2416	tags=22%, list=17%, signal=26%
GOBP_NECROTIC_CELL_DEATH	55	-0.320777	-1.16722	0.218703	0.524726	1	3462	tags=33%, list=24%, signal=43%
GOBP_GLAND_MORPHOGENESIS	69	-0.315297	-1.16703	0.207627	0.524884	1	1689	tags=20%, list=12%, signal=23%
GOBP_REGULATION_OF_PROGRAMMED_NECROTIC_CELL_DEATH	26	-0.383013	-1.16695	0.263158	0.524763	1	3317	tags=38%, list=23%, signal=50%
GOBP_EPITHELIAL_CELL_DIFFERENTIATION	374	-0.255998	-1.16684	0.121176	0.524729	1	2552	tags=21%, list=17%, signal=25%
GOBP_POSITIVE_REGULATION_OF_GLIAL_CELL_PROLIFERATION	15	-0.440439	-1.16681	0.269103	0.524451	1	3940	tags=60%, list=27%, signal=82%
HP_BROAD_NECK	22	-0.400268	-1.16647	0.268921	0.525055	1	2121	tags=32%, list=15%, signal=37%
HP_ABNORMAL_PLEURA_MORPHOLOGY	107	-0.291932	-1.16536	0.168759	0.527701	1	2071	tags=21%, list=14%, signal=25%
GOCC_PERIKARYON	75	-0.308636	-1.16525	0.210526	0.527691	1	1399	tags=17%, list=10%, signal=19%
GOBP_POSITIVE_REGULATION_OF_CELL_MIGRATION_INVOLVED_IN_SPROUTING_ANGIOGENESIS	16	-0.432133	-1.16513	0.258944	0.52766	1	2177	tags=31%, list=15%, signal=37%
GOBP_PHOSPHATIDYLCHOLINE_METABOLIC_PROCESS	49	-0.335023	-1.165	0.226502	0.527683	1	1979	tags=18%, list=14%, signal=21%
GOBP_VIRAL_TRANSCRIPTION	47	-0.333315	-1.16496	0.242336	0.527476	1	2263	tags=21%, list=15%, signal=25%
GOBP_FC_RECEPTOR_SIGNALING_PATHWAY	50	-0.328902	-1.16484	0.218321	0.527455	1	3781	tags=38%, list=26%, signal=51%
GOBP_VACUOLE_ORGANIZATION	187	-0.272271	-1.1647	0.179678	0.527501	1	4575	tags=38%, list=31%, signal=55%
GOBP_REGULATION_OF_NEURON_MIGRATION	25	-0.382408	-1.16465	0.255034	0.527315	1	292	tags=12%, list=2%, signal=12%
GOBP_POSITIVE_REGULATION_OF_NITRIC_OXIDE_METABOLIC_PROCESS	37	-0.354688	-1.16457	0.255814	0.527213	1	3558	tags=38%, list=24%, signal=50%
GOBP_REGULATION_OF_PLASMINOGEN_ACTIVATION	15	-0.445976	-1.16451	0.27957	0.527024	1	1002	tags=27%, list=7%, signal=29%
GOCC_INNER_MITOCHONDRIAL_MEMBRANE_PROTEIN_COMPLEX	130	-0.284073	-1.16438	0.185621	0.527077	1	4531	tags=41%, list=31%, signal=59%
GOBP_COCHLEA_DEVELOPMENT	20	-0.404355	-1.16414	0.273038	0.527365	1	481	tags=20%, list=3%, signal=21%
GOMF_GUANYL_NUCLEOTIDE_EXCHANGE_FACTOR_ACTIVITY	181	-0.271525	-1.16393	0.166881	0.527627	1	3608	tags=33%, list=25%, signal=43%
GOBP_NEGATIVE_REGULATION_OF_INTERLEUKIN_1_PRODUCTION	25	-0.386251	-1.16391	0.265372	0.527332	1	2944	tags=44%, list=20%, signal=55%
HP_SKIN_NODULE	83	-0.301853	-1.16391	0.190608	0.527	1	2490	tags=25%, list=17%, signal=30%
HP_ABNORMAL_LDL_CHOLESTEROL_CONCENTRATION	28	-0.374998	-1.16373	0.259968	0.527192	1	3728	tags=43%, list=25%, signal=57%
HP_ABNORMALITY_OF_THE_AUDITORY_CANAL	50	-0.330035	-1.16366	0.230205	0.527067	1	3679	tags=38%, list=25%, signal=51%
HP_NAIL_DYSTROPHY	81	-0.301405	-1.16359	0.215989	0.526919	1	2690	tags=26%, list=18%, signal=32%
GOBP_PROSTANOID_METABOLIC_PROCESS	33	-0.366613	-1.16343	0.257274	0.527031	1	2138	tags=24%, list=15%, signal=28%
GOBP_REGULATION_OF_PROTEIN_SERINE_THREONINE_KINASE_ACTIVITY	283	-0.258994	-1.16295	0.146919	0.528025	1	3244	tags=25%, list=22%, signal=32%
GOBP_POSITIVE_REGULATION_OF_AMYLOID_PRECURSOR_PROTEIN_CATABOLIC_PROCESS	19	-0.405784	-1.16231	0.260204	0.529446	1	3462	tags=32%, list=24%, signal=41%
GOBP_REGULATION_OF_CELLULAR_KETONE_METABOLIC_PROCESS	88	-0.297855	-1.16217	0.209078	0.529466	1	1576	tags=17%, list=11%, signal=19%
GOBP_FIBROBLAST_PROLIFERATION	79	-0.30215	-1.16126	0.212465	0.531599	1	1489	tags=14%, list=10%, signal=15%
HP_DYSCALCULIA	17	-0.421141	-1.16106	0.261538	0.531818	1	4801	tags=53%, list=33%, signal=79%
GOBP_MEMBRANE_PROTEIN_PROTEOLYSIS	49	-0.332128	-1.16092	0.253086	0.531861	1	4317	tags=37%, list=30%, signal=52%
GOBP_POSITIVE_REGULATION_OF_GTPASE_ACTIVITY	204	-0.267507	-1.16028	0.162231	0.533322	1	2372	tags=20%, list=16%, signal=23%
GOBP_GLYCEROL_ETHER_METABOLIC_PROCESS	15	-0.434939	-1.16017	0.273333	0.533267	1	22	tags=7%, list=0%, signal=7%
GOBP_MOTILE_CILIUM_ASSEMBLY	29	-0.365052	-1.15993	0.242376	0.533571	1	1676	tags=21%, list=11%, signal=23%
GOBP_PLASMINOGEN_ACTIVATION	17	-0.428945	-1.1598	0.265472	0.533594	1	1002	tags=24%, list=7%, signal=25%
HP_RADIOULNAR_SYNOSTOSIS	59	-0.320239	-1.15975	0.228487	0.533382	1	3480	tags=34%, list=24%, signal=44%
GOBP_SKELETAL_MUSCLE_ORGAN_DEVELOPMENT	100	-0.291442	-1.15952	0.204986	0.53369	1	3314	tags=33%, list=23%, signal=42%
GOBP_MAINTENANCE_OF_PROTEIN_LOCATION_IN_CELL	56	-0.327701	-1.15928	0.22831	0.534029	1	3295	tags=34%, list=23%, signal=44%
GOBP_REGULATION_OF_MONONUCLEAR_CELL_MIGRATION	97	-0.297509	-1.15913	0.207133	0.534114	1	1353	tags=21%, list=9%, signal=23%
GOMF_EXOGENOUS_PROTEIN_BINDING	53	-0.32619	-1.15913	0.223665	0.533779	1	2607	tags=28%, list=18%, signal=34%
GOBP_EXTERNAL_ENCAPSULATING_STRUCTURE_ORGANIZATION	160	-0.27609	-1.15906	0.179257	0.533623	1	1436	tags=18%, list=10%, signal=19%
GOBP_POSITIVE_REGULATION_OF_LYMPHOCYTE_CHEMOTAXIS	17	-0.424529	-1.1581	0.268333	0.535918	1	2236	tags=29%, list=15%, signal=35%
HP_INTESTINAL_ATRESIA	40	-0.344519	-1.15806	0.251874	0.535703	1	3626	tags=35%, list=25%, signal=46%
GOBP_MESODERM_MORPHOGENESIS	37	-0.349227	-1.15801	0.250799	0.535513	1	3145	tags=35%, list=22%, signal=45%
GOMF_ACYLGLYCEROL_O_ACYLTRANSFERASE_ACTIVITY	24	-0.387155	-1.15787	0.27349	0.535554	1	2027	tags=25%, list=14%, signal=29%
GOBP_ADENYLATE_CYCLASE_INHIBITING_G_PROTEIN_COUPLED_RECEPTOR_SIGNALING_PATHWAY	29	-0.371781	-1.15776	0.25192	0.535523	1	2765	tags=41%, list=19%, signal=51%
GOBP_SOMATIC_DIVERSIFICATION_OF_IMMUNE_RECEPTORS	75	-0.308647	-1.15679	0.225948	0.537867	1	2871	tags=25%, list=20%, signal=31%
GOCC_INTRINSIC_COMPONENT_OF_POSTSYNAPTIC_SPECIALIZATION_MEMBRANE	17	-0.426441	-1.15673	0.271104	0.537707	1	1512	tags=29%, list=10%, signal=33%
GOBP_EMBRYO_IMPLANTATION	35	-0.353775	-1.15625	0.22488	0.538678	1	1576	tags=23%, list=11%, signal=26%
GOBP_CAMP_MEDIATED_SIGNALING	30	-0.363678	-1.15588	0.265337	0.53935	1	1778	tags=27%, list=12%, signal=30%
GOBP_PROTEIN_DEMANNOSYLATION	16	-0.426118	-1.15561	0.286872	0.539779	1	1458	tags=19%, list=10%, signal=21%
GOBP_ICOSANOID_TRANSPORT	25	-0.378917	-1.15555	0.246281	0.539618	1	3286	tags=40%, list=22%, signal=52%
GOBP_POSITIVE_REGULATION_OF_PHOSPHATASE_ACTIVITY	27	-0.380928	-1.15548	0.266975	0.539458	1	3494	tags=37%, list=24%, signal=49%
GOBP_CALCIUM_ION_IMPORT_ACROSS_PLASMA_MEMBRANE	16	-0.426272	-1.15546	0.250814	0.539185	1	7	tags=6%, list=0%, signal=6%
GOBP_BARBED_END_ACTIN_FILAMENT_CAPPING	19	-0.410062	-1.15501	0.28109	0.540089	1	4634	tags=47%, list=32%, signal=69%
GOBP_CELLULAR_RESPONSE_TO_EXTERNAL_STIMULUS	251	-0.261199	-1.15478	0.164649	0.540368	1	4381	tags=33%, list=30%, signal=46%
GOBP_NEGATIVE_REGULATION_OF_INTRACELLULAR_PROTEIN_TRANSPORT	36	-0.350712	-1.15437	0.253754	0.541189	1	3746	tags=42%, list=26%, signal=56%
GOBP_REGULATION_OF_RESPONSE_TO_WOUNDING	102	-0.294295	-1.15417	0.218134	0.541411	1	2498	tags=25%, list=17%, signal=31%
GOBP_REGULATION_OF_METALLOPEPTIDASE_ACTIVITY	15	-0.423121	-1.15389	0.27674	0.541866	1	1701	tags=27%, list=12%, signal=30%
GOCC_TRANS_GOLGI_NETWORK_MEMBRANE	87	-0.299	-1.1538	0.23338	0.541785	1	1632	tags=16%, list=11%, signal=18%
GOBP_NEGATIVE_REGULATION_OF_LIPID_TRANSPORT	20	-0.396354	-1.15355	0.290164	0.542134	1	913	tags=15%, list=6%, signal=16%
GOBP_SPERM_FLAGELLUM_ASSEMBLY	17	-0.42562	-1.15296	0.284992	0.543476	1	1676	tags=18%, list=11%, signal=20%
GOBP_RESPONSE_TO_ELECTRICAL_STIMULUS	24	-0.383249	-1.15277	0.297078	0.543666	1	5189	tags=58%, list=35%, signal=90%
HP_PAPULE	75	-0.307144	-1.15202	0.243243	0.545435	1	2683	tags=25%, list=18%, signal=31%
GOBP_NEPHRON_EPITHELIUM_DEVELOPMENT	56	-0.321489	-1.15168	0.243789	0.546031	1	481	tags=14%, list=3%, signal=15%
GOBP_REGULATION_OF_MUSCLE_SYSTEM_PROCESS	139	-0.280478	-1.1516	0.191546	0.545926	1	2686	tags=27%, list=18%, signal=33%
GOBP_ESTABLISHMENT_OF_PROTEIN_LOCALIZATION_TO_ENDOPLASMIC_RETICULUM	38	-0.346358	-1.15129	0.247649	0.546439	1	3159	tags=34%, list=22%, signal=44%
GOBP_REGULATED_EXOCYTOSIS	157	-0.275245	-1.1512	0.198444	0.546333	1	3533	tags=34%, list=24%, signal=44%
GOBP_NEGATIVE_REGULATION_OF_HYDROLASE_ACTIVITY	228	-0.262712	-1.15096	0.17016	0.546673	1	3350	tags=29%, list=23%, signal=36%
GOBP_INTESTINAL_ABSORPTION	24	-0.390292	-1.15088	0.278418	0.546556	1	1364	tags=17%, list=9%, signal=18%
HP_EMBRYONAL_RENAL_NEOPLASM	36	-0.353095	-1.1503	0.236559	0.547797	1	2689	tags=28%, list=18%, signal=34%
HP_PRODUCTIVE_COUGH	33	-0.359851	-1.15019	0.26129	0.547755	1	3481	tags=39%, list=24%, signal=52%
GOBP_MIRNA_METABOLIC_PROCESS	71	-0.306028	-1.14983	0.241774	0.548459	1	3527	tags=35%, list=24%, signal=46%
GOMF_POTASSIUM_ION_TRANSMEMBRANE_TRANSPORTER_ACTIVITY	52	-0.32522	-1.14968	0.244745	0.548529	1	3198	tags=37%, list=22%, signal=47%
GOBP_OUTFLOW_TRACT_MORPHOGENESIS	38	-0.347456	-1.14921	0.244681	0.549484	1	3243	tags=32%, list=22%, signal=40%
GOBP_POSITIVE_REGULATION_OF_PROTEIN_CONTAINING_COMPLEX_ASSEMBLY	148	-0.277482	-1.14919	0.203704	0.549196	1	4113	tags=35%, list=28%, signal=48%
HP_ABNORMAL_RESPIRATORY_MOTILE_CILIUM_PHYSIOLOGY	15	-0.432328	-1.14899	0.285467	0.549409	1	2403	tags=33%, list=16%, signal=40%
GOCC_ENDOPLASMIC_RETICULUM_LUMEN	193	-0.268058	-1.14898	0.172152	0.549097	1	1525	tags=15%, list=10%, signal=16%
GOBP_NEGATIVE_REGULATION_OF_DEFENSE_RESPONSE_TO_VIRUS	23	-0.381969	-1.14875	0.2768	0.549417	1	4381	tags=43%, list=30%, signal=62%
GOMF_PROMOTER_SPECIFIC_CHROMATIN_BINDING	53	-0.323899	-1.14866	0.265973	0.549315	1	3008	tags=25%, list=21%, signal=31%
GOBP_INTRACELLULAR_STEROL_TRANSPORT	25	-0.385268	-1.14799	0.274168	0.550847	1	1707	tags=20%, list=12%, signal=23%
GOBP_REGULATION_OF_CELL_SUBSTRATE_ADHESION	153	-0.274035	-1.14785	0.185897	0.5509	1	2177	tags=18%, list=15%, signal=21%
HP_PULMONARY_ARTERY_ATRESIA	16	-0.423857	-1.14774	0.268251	0.550882	1	3373	tags=44%, list=23%, signal=57%
GOBP_MUSCLE_SYSTEM_PROCESS	236	-0.261705	-1.1476	0.185874	0.550924	1	2724	tags=24%, list=19%, signal=29%
GOCC_SOMATODENDRITIC_COMPARTMENT	467	-0.245623	-1.14735	0.136618	0.551292	1	3536	tags=27%, list=24%, signal=35%
GOBP_POSITIVE_REGULATION_OF_PROTEIN_CONTAINING_COMPLEX_DISASSEMBLY	26	-0.37986	-1.14727	0.272581	0.551192	1	3768	tags=35%, list=26%, signal=47%
GOBP_RETINA_HOMEOSTASIS	40	-0.342123	-1.14699	0.266254	0.551601	1	3224	tags=33%, list=22%, signal=42%
GOBP_EAR_MORPHOGENESIS	55	-0.323205	-1.14659	0.255072	0.552383	1	2000	tags=29%, list=14%, signal=34%
GOBP_EAR_DEVELOPMENT	99	-0.292751	-1.14643	0.22069	0.552476	1	2095	tags=23%, list=14%, signal=27%
GOBP_RESPONSE_TO_LEUKEMIA_INHIBITORY_FACTOR	76	-0.308577	-1.14641	0.246499	0.552196	1	2691	tags=25%, list=18%, signal=30%
GOMF_SERINE_TYPE_ENDOPEPTIDASE_INHIBITOR_ACTIVITY	37	-0.353178	-1.14634	0.263754	0.552047	1	3032	tags=30%, list=21%, signal=37%
GOBP_POSITIVE_REGULATION_OF_TRANSFERASE_ACTIVITY	404	-0.249504	-1.14626	0.129504	0.551936	1	3244	tags=24%, list=22%, signal=30%
HP_PEDAL_EDEMA	21	-0.394366	-1.14604	0.263525	0.552231	1	4680	tags=48%, list=32%, signal=70%
GOBP_VASCULAR_ASSOCIATED_SMOOTH_MUSCLE_CONTRACTION	16	-0.425762	-1.14571	0.289298	0.552811	1	3388	tags=44%, list=23%, signal=57%
GOCC_P_BODY	86	-0.296514	-1.14563	0.230216	0.55269	1	4728	tags=42%, list=32%, signal=62%
HP_CHRONIC_INFECTION	22	-0.395534	-1.14503	0.274112	0.554036	1	3269	tags=41%, list=22%, signal=53%
GOBP_CELL_DIFFERENTIATION_INVOLVED_IN_KIDNEY_DEVELOPMENT	30	-0.365654	-1.14477	0.273752	0.554429	1	452	tags=17%, list=3%, signal=17%
GOBP_NEGATIVE_REGULATION_OF_TRANSMEMBRANE_TRANSPORT	89	-0.293819	-1.14459	0.227338	0.554619	1	3809	tags=35%, list=26%, signal=47%
GOBP_CELLULAR_COMPONENT_ASSEMBLY_INVOLVED_IN_MORPHOGENESIS	62	-0.31721	-1.14454	0.239884	0.554422	1	2854	tags=23%, list=20%, signal=28%
GOCC_SARCOPLASMIC_RETICULUM_MEMBRANE	19	-0.397475	-1.14421	0.276083	0.555012	1	4358	tags=37%, list=30%, signal=52%
GOBP_REGULATION_OF_PROTEIN_KINASE_ACTIVITY	474	-0.246348	-1.14377	0.127212	0.555944	1	3244	tags=25%, list=22%, signal=31%
GOBP_PIGMENT_CELL_DIFFERENTIATION	24	-0.386751	-1.14371	0.300643	0.55576	1	223	tags=8%, list=2%, signal=8%
HP_ADENOCARCINOMA_OF_THE_INTESTINES	37	-0.347366	-1.14368	0.278041	0.555504	1	3865	tags=62%, list=26%, signal=84%
GOCC_AUTOPHAGOSOME	102	-0.292046	-1.14362	0.22702	0.555345	1	4607	tags=38%, list=32%, signal=55%
GOBP_SKELETAL_MUSCLE_TISSUE_REGENERATION	26	-0.377602	-1.14362	0.26979	0.555017	1	2617	tags=31%, list=18%, signal=37%
HP_WORMIAN_BONES	39	-0.340892	-1.14353	0.269291	0.55491	1	2783	tags=31%, list=19%, signal=38%
GOBP_RESPONSE_TO_REACTIVE_OXYGEN_SPECIES	161	-0.271006	-1.14325	0.213351	0.555358	1	2498	tags=24%, list=17%, signal=28%
HP_ABNORMAL_CONSUMPTION_BEHAVIOR	86	-0.291683	-1.14308	0.21648	0.555469	1	3706	tags=28%, list=25%, signal=37%
HP_MICRONODULAR_CIRRHOSIS	18	-0.410842	-1.14225	0.274351	0.557434	1	2485	tags=33%, list=17%, signal=40%
GOBP_REGULATION_OF_ERYTHROCYTE_DIFFERENTIATION	46	-0.328639	-1.14172	0.25387	0.55861	1	1552	tags=20%, list=11%, signal=22%
HP_NEPHROCALCINOSIS	56	-0.315981	-1.14145	0.250729	0.559008	1	2089	tags=20%, list=14%, signal=23%
GOBP_INTERFERON_ALPHA_PRODUCTION	25	-0.389314	-1.14133	0.297254	0.559006	1	3706	tags=40%, list=25%, signal=53%
GOCC_SPECIFIC_GRANULE	154	-0.276947	-1.14098	0.206853	0.559648	1	2061	tags=21%, list=14%, signal=24%
GOBP_CELLULAR_RESPONSE_TO_CARBOHYDRATE_STIMULUS	98	-0.289743	-1.14084	0.233379	0.559699	1	2620	tags=27%, list=18%, signal=32%
GOCC_CORNIFIED_ENVELOPE	17	-0.41499	-1.14062	0.299669	0.559938	1	1400	tags=41%, list=10%, signal=45%
GOBP_REGULATION_OF_SYNCYTIUM_FORMATION_BY_PLASMA_MEMBRANE_FUSION	21	-0.402423	-1.14048	0.309904	0.559992	1	1113	tags=19%, list=8%, signal=21%
GOCC_COPII_VESICLE_COAT	15	-0.423077	-1.14047	0.296422	0.559688	1	4135	tags=53%, list=28%, signal=74%
GOBP_EMBRYONIC_HEMOPOIESIS	19	-0.40073	-1.14041	0.289474	0.559539	1	411	tags=16%, list=3%, signal=16%
GOBP_REGULATION_OF_NECROTIC_CELL_DEATH	38	-0.347775	-1.14036	0.275862	0.559352	1	3317	tags=34%, list=23%, signal=44%
GOBP_NUCLEOTIDE_BINDING_DOMAIN_LEUCINE_RICH_REPEAT_CONTAINING_RECEPTOR_SIGNALING_PATHWAY	25	-0.380776	-1.1403	0.301587	0.559178	1	2166	tags=36%, list=15%, signal=42%
HP_GLOMERULONEPHRITIS	53	-0.318203	-1.1403	0.242604	0.558853	1	2323	tags=28%, list=16%, signal=34%
GOBP_SEXUAL_REPRODUCTION	472	-0.244622	-1.13919	0.145434	0.56164	1	3434	tags=26%, list=23%, signal=32%
GOBP_STRESS_ACTIVATED_PROTEIN_KINASE_SIGNALING_CASCADE	190	-0.265335	-1.1388	0.205514	0.562368	1	3172	tags=28%, list=22%, signal=35%
GOMF_PROTON_TRANSMEMBRANE_TRANSPORTER_ACTIVITY	92	-0.289283	-1.13857	0.235457	0.562685	1	3198	tags=35%, list=22%, signal=44%
GOBP_ENDOTHELIUM_DEVELOPMENT	90	-0.292821	-1.13849	0.239281	0.562561	1	3699	tags=38%, list=25%, signal=50%
GOBP_POSITIVE_REGULATION_OF_HORMONE_SECRETION	74	-0.301305	-1.13828	0.237892	0.562824	1	2799	tags=26%, list=19%, signal=32%
HP_THICK_LOWER_LIP_VERMILION	123	-0.276971	-1.13809	0.215633	0.563001	1	3505	tags=28%, list=24%, signal=37%
GOBP_NEGATIVE_REGULATION_OF_NECROTIC_CELL_DEATH	19	-0.401148	-1.13808	0.299674	0.562697	1	3317	tags=37%, list=23%, signal=48%
GOBP_REGULATION_OF_ACTIN_FILAMENT_BASED_PROCESS	273	-0.256399	-1.1376	0.171705	0.563726	1	3586	tags=29%, list=25%, signal=38%
GOBP_PODOSOME_ASSEMBLY	17	-0.412331	-1.1367	0.307047	0.565915	1	5835	tags=71%, list=40%, signal=117%
GOCC_TRANSLATION_PREINITIATION_COMPLEX	18	-0.401624	-1.1363	0.289037	0.566662	1	1922	tags=28%, list=13%, signal=32%
GOMF_NOTCH_BINDING	17	-0.424742	-1.13625	0.311987	0.566475	1	4317	tags=53%, list=30%, signal=75%
GOBP_REGULATION_OF_PROTEIN_TYROSINE_KINASE_ACTIVITY	62	-0.313709	-1.1362	0.253333	0.56628	1	3235	tags=29%, list=22%, signal=37%
HP_FAILURE_TO_THRIVE_IN_INFANCY	97	-0.292828	-1.13606	0.228095	0.566349	1	3130	tags=26%, list=21%, signal=33%
GOMF_TRANSCRIPTION_COREPRESSOR_ACTIVITY	155	-0.272226	-1.13586	0.220915	0.566571	1	3562	tags=30%, list=24%, signal=40%
HP_COLITIS	55	-0.315498	-1.13557	0.256757	0.567015	1	1597	tags=22%, list=11%, signal=24%
GOBP_CELL_DIFFERENTIATION_IN_SPINAL_CORD	18	-0.409278	-1.13517	0.308458	0.567813	1	1295	tags=22%, list=9%, signal=24%
HP_IMPAIRED_GLUCOSE_TOLERANCE	15	-0.422454	-1.1349	0.311258	0.568226	1	3055	tags=40%, list=21%, signal=51%
GOBP_POSITIVE_REGULATION_OF_ANION_TRANSPORT	29	-0.362911	-1.1345	0.290429	0.568963	1	3099	tags=34%, list=21%, signal=44%
HP_ADDICTIVE_BEHAVIOR	20	-0.392923	-1.13348	0.310569	0.571501	1	3508	tags=45%, list=24%, signal=59%
GOBP_NEGATIVE_REGULATION_OF_DNA_BIOSYNTHETIC_PROCESS	30	-0.355478	-1.13227	0.282334	0.574539	1	3781	tags=30%, list=26%, signal=40%
GOBP_CD4_POSITIVE_OR_CD8_POSITIVE_ALPHA_BETA_T_CELL_LINEAGE_COMMITMENT	20	-0.389605	-1.13213	0.304714	0.574595	1	2039	tags=20%, list=14%, signal=23%
GOBP_HISTONE_H3_K4_TRIMETHYLATION	18	-0.408765	-1.13199	0.289431	0.574686	1	3114	tags=39%, list=21%, signal=49%
HP_ABNORMAL_ARTERIAL_PHYSIOLOGY	100	-0.283881	-1.13191	0.236589	0.574591	1	3224	tags=29%, list=22%, signal=37%
GOBP_HEART_VALVE_DEVELOPMENT	37	-0.348418	-1.13169	0.296012	0.574861	1	481	tags=14%, list=3%, signal=14%
GOBP_PHOTOTRANSDUCTION	17	-0.412976	-1.13167	0.308703	0.574594	1	2428	tags=24%, list=17%, signal=28%
GOBP_NUCLEAR_TRANSCRIBED_MRNA_POLY_A_TAIL_SHORTENING	32	-0.362414	-1.13134	0.279365	0.575186	1	5471	tags=63%, list=37%, signal=100%
GOBP_POSITIVE_REGULATION_OF_IMMUNOGLOBULIN_PRODUCTION	43	-0.339796	-1.13121	0.280389	0.575231	1	4276	tags=42%, list=29%, signal=59%
GOBP_CELLULAR_RESPONSE_TO_XENOBIOTIC_STIMULUS	94	-0.287613	-1.13116	0.244986	0.575054	1	2645	tags=24%, list=18%, signal=30%
GOBP_NUCLEOTIDE_SALVAGE	15	-0.42586	-1.13096	0.3125	0.575275	1	976	tags=20%, list=7%, signal=21%
GOBP_AMINE_METABOLIC_PROCESS	68	-0.306097	-1.13091	0.268956	0.575056	1	2593	tags=25%, list=18%, signal=30%
GOCC_POTASSIUM_CHANNEL_COMPLEX	27	-0.375647	-1.13047	0.296	0.575963	1	117	tags=11%, list=1%, signal=11%
GOBP_TOLL_LIKE_RECEPTOR_9_SIGNALING_PATHWAY	17	-0.416974	-1.13045	0.305882	0.575695	1	4185	tags=47%, list=29%, signal=66%
GOBP_NUCLEOTIDE_BINDING_OLIGOMERIZATION_DOMAIN_CONTAINING_2_SIGNALING_PATHWAY	16	-0.419852	-1.13019	0.312602	0.576047	1	2166	tags=44%, list=15%, signal=51%
GOMF_STRUCTURAL_MOLECULE_ACTIVITY	410	-0.244916	-1.13009	0.18018	0.576001	1	2945	tags=29%, list=20%, signal=35%
GOBP_POSITIVE_REGULATION_OF_VASCULATURE_DEVELOPMENT	116	-0.281221	-1.12981	0.239843	0.576425	1	1576	tags=20%, list=11%, signal=22%
GOBP_OLIGODENDROCYTE_DIFFERENTIATION	52	-0.319434	-1.12971	0.273828	0.576375	1	1295	tags=15%, list=9%, signal=17%
GOBP_NITRIC_OXIDE_SYNTHASE_BIOSYNTHETIC_PROCESS	18	-0.406081	-1.12949	0.303922	0.576641	1	3172	tags=39%, list=22%, signal=50%
HP_ABSENT_THUMB	44	-0.336825	-1.12905	0.292609	0.57757	1	3623	tags=50%, list=25%, signal=66%
GOMF_PEPTIDASE_ACTIVATOR_ACTIVITY_INVOLVED_IN_APOPTOTIC_PROCESS	20	-0.395704	-1.12905	0.313233	0.577236	1	2364	tags=30%, list=16%, signal=36%
HP_HYPOCHROMIC_ANEMIA	41	-0.333792	-1.1289	0.280702	0.577315	1	1931	tags=20%, list=13%, signal=22%
GOBP_RIBOSOMAL_SMALL_SUBUNIT_ASSEMBLY	18	-0.39553	-1.12754	0.303602	0.580779	1	2657	tags=33%, list=18%, signal=41%
GOBP_CATION_TRANSMEMBRANE_TRANSPORT	498	-0.240116	-1.12727	0.153677	0.581171	1	3395	tags=27%, list=23%, signal=34%
GOMF_MOLECULAR_ADAPTOR_ACTIVITY	391	-0.244922	-1.12701	0.167232	0.581563	1	3213	tags=24%, list=22%, signal=30%
GOBP_MUSCLE_STRUCTURE_DEVELOPMENT	410	-0.242782	-1.12686	0.157471	0.581655	1	3536	tags=28%, list=24%, signal=36%
GOCC_BASAL_PART_OF_CELL	157	-0.268681	-1.12672	0.212355	0.58174	1	1539	tags=17%, list=11%, signal=19%
GOBP_REGULATION_OF_PROTEIN_MODIFICATION_BY_SMALL_PROTEIN_CONJUGATION_OR_REMOVAL	224	-0.257498	-1.12666	0.227552	0.581569	1	4645	tags=38%, list=32%, signal=55%
GOBP_NEGATIVE_REGULATION_OF_PROTEOLYSIS	204	-0.256222	-1.12601	0.206591	0.583099	1	3781	tags=30%, list=26%, signal=40%
GOCC_INTERCALATED_DISC	26	-0.36308	-1.12566	0.303371	0.583783	1	4081	tags=35%, list=28%, signal=48%
GOBP_PRESYNAPSE_ORGANIZATION	20	-0.396372	-1.12535	0.314845	0.584294	1	463	tags=15%, list=3%, signal=15%
HP_NEOPLASM_OF_THE_GASTROINTESTINAL_TRACT	239	-0.257364	-1.12515	0.213429	0.58453	1	2690	tags=26%, list=18%, signal=31%
GOBP_REGULATION_OF_PROTEIN_UBIQUITINATION	184	-0.264741	-1.1247	0.217949	0.585489	1	4645	tags=39%, list=32%, signal=56%
GOBP_GLYCOPROTEIN_CATABOLIC_PROCESS	24	-0.3774	-1.12455	0.293333	0.585581	1	1296	tags=17%, list=9%, signal=18%
GOBP_INNER_EAR_MORPHOGENESIS	42	-0.326782	-1.12451	0.267692	0.585364	1	2000	tags=31%, list=14%, signal=36%
GOBP_GLIAL_CELL_DEVELOPMENT	73	-0.299869	-1.12353	0.268293	0.587844	1	2782	tags=25%, list=19%, signal=30%
GOBP_CONNECTIVE_TISSUE_DEVELOPMENT	167	-0.263109	-1.12336	0.229487	0.588006	1	1578	tags=16%, list=11%, signal=18%
HP_INCREASED_LDL_CHOLESTEROL_CONCENTRATION	21	-0.387884	-1.12312	0.321667	0.588334	1	1661	tags=29%, list=11%, signal=32%
HP_ABNORMAL_QT_INTERVAL	31	-0.34729	-1.12292	0.300763	0.588578	1	425	tags=10%, list=3%, signal=10%
GOBP_DETOXIFICATION	107	-0.282229	-1.12283	0.238095	0.588518	1	3180	tags=31%, list=22%, signal=39%
GOBP_RESPONSE_TO_TRANSFORMING_GROWTH_FACTOR_BETA	193	-0.261814	-1.12275	0.220423	0.588389	1	3299	tags=28%, list=23%, signal=36%
HP_NEOPLASM_OF_THE_SKELETAL_SYSTEM	83	-0.291839	-1.12251	0.251381	0.588743	1	3623	tags=42%, list=25%, signal=56%
GOBP_ARTERY_MORPHOGENESIS	37	-0.34175	-1.12242	0.278287	0.588632	1	2735	tags=35%, list=19%, signal=43%
GOBP_POSITIVE_REGULATION_OF_BLOOD_VESSEL_ENDOTHELIAL_CELL_MIGRATION	45	-0.333466	-1.12228	0.274074	0.588692	1	3527	tags=33%, list=24%, signal=44%
GOMF_PROTEIN_TRANSMEMBRANE_TRANSPORTER_ACTIVITY	21	-0.392619	-1.12192	0.313312	0.589379	1	4656	tags=48%, list=32%, signal=70%
HP_GLOMERULOPATHY	34	-0.340321	-1.12179	0.284006	0.589423	1	1088	tags=18%, list=7%, signal=19%
GOBP_RESPONSE_TO_CORTICOSTEROID	95	-0.287074	-1.12171	0.266289	0.589337	1	2485	tags=26%, list=17%, signal=31%
HP_APLASIA_HYPOPLASIA_OF_TOE	128	-0.272686	-1.12158	0.241012	0.589367	1	3967	tags=39%, list=27%, signal=53%
HP_ABNORMALITY_OF_METACARPOPHALANGEAL_JOINT	17	-0.403197	-1.12138	0.313059	0.589585	1	651	tags=24%, list=4%, signal=25%
HP_CELLULITIS	35	-0.349364	-1.121	0.311811	0.590323	1	2870	tags=29%, list=20%, signal=35%
GOMF_GROWTH_FACTOR_ACTIVITY	61	-0.310379	-1.12063	0.274032	0.591054	1	1505	tags=18%, list=10%, signal=20%
GOBP_BLOOD_VESSEL_REMODELING	27	-0.367273	-1.1204	0.311628	0.591381	1	377	tags=15%, list=3%, signal=15%
GOBP_INNATE_IMMUNE_RESPONSE_ACTIVATING_SIGNAL_TRANSDUCTION	24	-0.376757	-1.12018	0.300987	0.591663	1	1530	tags=25%, list=10%, signal=28%
GOBP_ACTIVATION_OF_INNATE_IMMUNE_RESPONSE	54	-0.312179	-1.12003	0.269058	0.591729	1	2660	tags=28%, list=18%, signal=34%
GOBP_REGULATION_OF_TRANSPORTER_ACTIVITY	162	-0.268169	-1.11958	0.236709	0.592646	1	3602	tags=28%, list=25%, signal=37%
GOBP_NEGATIVE_REGULATION_OF_CALCIUM_MEDIATED_SIGNALING	17	-0.405234	-1.11929	0.335484	0.593114	1	3254	tags=35%, list=22%, signal=45%
GOBP_TRANSFORMING_GROWTH_FACTOR_BETA_RECEPTOR_SIGNALING_PATHWAY	156	-0.267707	-1.1191	0.238402	0.593322	1	2415	tags=22%, list=17%, signal=27%
GOBP_REGULATION_OF_CELL_DEVELOPMENT	310	-0.248209	-1.11892	0.201641	0.593471	1	3021	tags=24%, list=21%, signal=29%
GOBP_RESPONSE_TO_INTERFERON_BETA	26	-0.366535	-1.11875	0.311216	0.593615	1	3536	tags=31%, list=24%, signal=41%
GOBP_POTASSIUM_ION_TRANSPORT	99	-0.288205	-1.11866	0.270778	0.593532	1	3339	tags=31%, list=23%, signal=40%
HP_ABNORMAL_SPERM_MOTILITY	35	-0.349341	-1.11834	0.314063	0.594139	1	2712	tags=29%, list=19%, signal=35%
GOMF_FERROUS_IRON_BINDING	20	-0.39262	-1.11793	0.311582	0.594972	1	2944	tags=45%, list=20%, signal=56%
HP_ALOPECIA	145	-0.266459	-1.11787	0.238866	0.594778	1	2700	tags=23%, list=18%, signal=28%
GOBP_REACTIVE_NITROGEN_SPECIES_METABOLIC_PROCESS	65	-0.301687	-1.11769	0.276018	0.594952	1	3620	tags=35%, list=25%, signal=47%
HP_STROKE	103	-0.284983	-1.11765	0.273481	0.594736	1	3224	tags=31%, list=22%, signal=40%
GOBP_REGULATION_OF_ACTIN_FILAMENT_BUNDLE_ASSEMBLY	75	-0.293188	-1.11748	0.25825	0.594856	1	4178	tags=37%, list=29%, signal=52%
HP_LOW_ANTERIOR_HAIRLINE	109	-0.279783	-1.11739	0.248974	0.594791	1	3641	tags=39%, list=25%, signal=51%
GOBP_P38MAPK_CASCADE	46	-0.322176	-1.11714	0.267267	0.595171	1	2824	tags=33%, list=19%, signal=40%
GOBP_REGULATION_OF_STRESS_ACTIVATED_PROTEIN_KINASE_SIGNALING_CASCADE	150	-0.268142	-1.11694	0.241153	0.595417	1	2723	tags=24%, list=19%, signal=29%
GOBP_REGULATION_OF_RESPONSE_TO_ENDOPLASMIC_RETICULUM_STRESS	71	-0.297587	-1.11689	0.267425	0.595226	1	3304	tags=25%, list=23%, signal=33%
GOMF_UBIQUITIN_LIKE_PROTEIN_CONJUGATING_ENZYME_ACTIVITY	35	-0.340775	-1.11677	0.284591	0.595238	1	4518	tags=49%, list=31%, signal=70%
GOBP_NEGATIVE_REGULATION_OF_EXOCYTOSIS	29	-0.352921	-1.11608	0.290323	0.596824	1	2593	tags=31%, list=18%, signal=38%
GOCC_PROTON_TRANSPORTING_TWO_SECTOR_ATPASE_COMPLEX_CATALYTIC_DOMAIN	16	-0.422341	-1.1158	0.322689	0.597288	1	3068	tags=38%, list=21%, signal=47%
HP_ACNE	46	-0.324715	-1.11508	0.278443	0.598991	1	4443	tags=43%, list=30%, signal=62%
GOBP_REGULATION_OF_SIGNALING_RECEPTOR_ACTIVITY	88	-0.287849	-1.11482	0.260809	0.599399	1	1945	tags=23%, list=13%, signal=26%
GOMF_IRON_ION_BINDING	78	-0.297535	-1.11478	0.281471	0.599185	1	3458	tags=32%, list=24%, signal=42%
GOCC_SEX_CHROMOSOME	24	-0.371143	-1.11465	0.311558	0.599212	1	103	tags=8%, list=1%, signal=8%
HP_TEMPORAL_CORTICAL_ATROPHY	16	-0.415064	-1.11376	0.339374	0.601369	1	3702	tags=50%, list=25%, signal=67%
GOBP_ENTRAINMENT_OF_CIRCADIAN_CLOCK	29	-0.359722	-1.11277	0.292683	0.603921	1	2860	tags=28%, list=20%, signal=34%
HP_SPARSE_BODY_HAIR	24	-0.37654	-1.11268	0.303716	0.603858	1	4801	tags=58%, list=33%, signal=87%
GOBP_CERAMIDE_TRANSPORT	15	-0.413072	-1.11252	0.333333	0.603995	1	3406	tags=47%, list=23%, signal=61%
GOBP_SELECTIVE_AUTOPHAGY	75	-0.296855	-1.1121	0.274032	0.604831	1	4516	tags=36%, list=31%, signal=52%
GOMF_PHOSPHATIDYLINOSITOL_3_4_BISPHOSPHATE_BINDING	23	-0.386008	-1.11066	0.334405	0.608658	1	3411	tags=35%, list=23%, signal=45%
HP_ABDOMINAL_OBESITY	20	-0.386887	-1.11057	0.3184	0.608553	1	4126	tags=40%, list=28%, signal=56%
GOBP_NEGATIVE_REGULATION_OF_TOLL_LIKE_RECEPTOR_SIGNALING_PATHWAY	27	-0.360564	-1.11035	0.326923	0.608822	1	2660	tags=30%, list=18%, signal=36%
GOBP_NEGATIVE_REGULATION_OF_APOPTOTIC_SIGNALING_PATHWAY	180	-0.259358	-1.11035	0.235371	0.608489	1	3496	tags=29%, list=24%, signal=38%
GOMF_PHOSPHATIDYLINOSITOL_5_PHOSPHATE_BINDING	15	-0.424033	-1.11022	0.314035	0.608495	1	3700	tags=40%, list=25%, signal=53%
GOCC_POSTSYNAPSE	344	-0.24519	-1.11021	0.220571	0.608186	1	3421	tags=26%, list=23%, signal=34%
GOBP_CARDIAC_VENTRICLE_DEVELOPMENT	65	-0.304341	-1.10952	0.28592	0.609818	1	689	tags=12%, list=5%, signal=13%
GOBP_SPERM_MOTILITY	54	-0.310422	-1.10893	0.299694	0.611122	1	1676	tags=17%, list=11%, signal=19%
GOBP_NEGATIVE_REGULATION_OF_LIPID_CATABOLIC_PROCESS	16	-0.409012	-1.10852	0.321543	0.611955	1	3462	tags=44%, list=24%, signal=57%
HP_ABNORMALITY_OF_THE_THYROID_GLAND	311	-0.243768	-1.10847	0.216435	0.611771	1	3194	tags=27%, list=22%, signal=34%
GOBP_RESPONSE_TO_DSRNA	35	-0.339415	-1.10836	0.301563	0.611735	1	2653	tags=23%, list=18%, signal=28%
HP_HYPERKERATOSIS	161	-0.265114	-1.10835	0.252551	0.61142	1	2858	tags=23%, list=20%, signal=28%
HP_ARTERIAL_THROMBOSIS	23	-0.369748	-1.10835	0.312903	0.611092	1	2918	tags=35%, list=20%, signal=43%
GOBP_APOPTOTIC_MITOCHONDRIAL_CHANGES	92	-0.284194	-1.10805	0.283541	0.611613	1	3446	tags=30%, list=24%, signal=40%
GOBP_REGULATION_OF_CELL_MATRIX_ADHESION	87	-0.288464	-1.10781	0.296089	0.611937	1	826	tags=11%, list=6%, signal=12%
HP_ABNORMAL_BLISTERING_OF_THE_SKIN	70	-0.299233	-1.10738	0.306268	0.612794	1	2767	tags=30%, list=19%, signal=37%
GOBP_POSITIVE_REGULATION_OF_STRESS_ACTIVATED_PROTEIN_KINASE_SIGNALING_CASCADE	98	-0.284492	-1.10725	0.277628	0.612846	1	2723	tags=26%, list=19%, signal=31%
GOBP_HIPPO_SIGNALING	32	-0.343496	-1.10672	0.305057	0.614062	1	3957	tags=38%, list=27%, signal=51%
GOCC_ACTIN_FILAMENT_BUNDLE	50	-0.318174	-1.10629	0.308756	0.614962	1	1994	tags=24%, list=14%, signal=28%
HP_ABNORMALITY_OF_THE_METOPIC_SUTURE	46	-0.321006	-1.10592	0.30711	0.615692	1	2541	tags=22%, list=17%, signal=26%
GOBP_MESONEPHROS_DEVELOPMENT	49	-0.318797	-1.10543	0.319403	0.616827	1	481	tags=12%, list=3%, signal=13%
HP_NEUROINFLAMMATION	15	-0.414067	-1.10532	0.317204	0.616782	1	1671	tags=27%, list=11%, signal=30%
GOBP_RESPONSE_TO_VITAMIN	50	-0.316642	-1.10491	0.303571	0.617627	1	3904	tags=36%, list=27%, signal=49%
GOBP_ACTIN_FILAMENT_BUNDLE_ORGANIZATION	114	-0.275493	-1.10455	0.282993	0.618316	1	4178	tags=34%, list=29%, signal=48%
GOBP_NEGATIVE_REGULATION_OF_ENDOPLASMIC_RETICULUM_STRESS_INDUCED_INTRINSIC_APOPTOTIC_SIGNALING_PATHWAY	15	-0.418788	-1.10276	0.342623	0.623096	1	3976	tags=47%, list=27%, signal=64%
GOMF_PEPTIDE_LYSINE_N_ACETYLTRANSFERASE_ACTIVITY	35	-0.334828	-1.10267	0.30687	0.623011	1	4398	tags=46%, list=30%, signal=65%
GOBP_POSITIVE_REGULATION_OF_SECRETION	196	-0.25817	-1.10169	0.258929	0.625522	1	3719	tags=33%, list=25%, signal=43%
GOBP_NERVOUS_SYSTEM_PROCESS	488	-0.235251	-1.10157	0.199336	0.625537	1	3502	tags=27%, list=24%, signal=35%
GOBP_POSITIVE_REGULATION_OF_MIRNA_METABOLIC_PROCESS	45	-0.320699	-1.10134	0.306213	0.625861	1	2717	tags=31%, list=19%, signal=38%
GOBP_AMYLOID_PRECURSOR_PROTEIN_METABOLIC_PROCESS	62	-0.302575	-1.10067	0.311403	0.62755	1	4575	tags=37%, list=31%, signal=54%
GOBP_SPROUTING_ANGIOGENESIS	82	-0.284947	-1.10025	0.295224	0.628425	1	2620	tags=24%, list=18%, signal=30%
GOBP_UROGENITAL_SYSTEM_DEVELOPMENT	201	-0.253579	-1.09929	0.263354	0.630897	1	481	tags=9%, list=3%, signal=10%
GOMF_PEPTIDE_RECEPTOR_ACTIVITY	51	-0.315282	-1.09921	0.301711	0.630759	1	2232	tags=27%, list=15%, signal=32%
GOBP_LIPID_STORAGE	68	-0.299047	-1.09892	0.313131	0.631262	1	4472	tags=40%, list=31%, signal=57%
GOBP_NEGATIVE_REGULATION_OF_CELL_MIGRATION_INVOLVED_IN_SPROUTING_ANGIOGENESIS	15	-0.415013	-1.09859	0.351211	0.631863	1	4681	tags=47%, list=32%, signal=69%
GOBP_REGULATION_OF_BLOOD_VESSEL_ENDOTHELIAL_CELL_MIGRATION	74	-0.289505	-1.09851	0.289548	0.63175	1	3527	tags=31%, list=24%, signal=41%
GOMF_UBIQUITIN_PROTEIN_TRANSFERASE_REGULATOR_ACTIVITY	21	-0.380168	-1.09826	0.355593	0.632122	1	3987	tags=48%, list=27%, signal=65%
HP_HETEROGENEOUS	132	-0.268168	-1.09818	0.309042	0.632025	1	2775	tags=23%, list=19%, signal=29%
GOBP_AMYLOID_PRECURSOR_PROTEIN_CATABOLIC_PROCESS	49	-0.31695	-1.09813	0.315549	0.631818	1	4575	tags=39%, list=31%, signal=56%
GOBP_ENDOPLASMIC_RETICULUM_ORGANIZATION	76	-0.29002	-1.0981	0.296719	0.631574	1	4266	tags=41%, list=29%, signal=57%
GOBP_CATECHOLAMINE_SECRETION	17	-0.396599	-1.09744	0.34687	0.63318	1	2593	tags=41%, list=18%, signal=50%
GOBP_POSITIVE_REGULATION_OF_PHOSPHOPROTEIN_PHOSPHATASE_ACTIVITY	18	-0.390399	-1.09743	0.340604	0.632865	1	3494	tags=33%, list=24%, signal=44%
GOBP_MULTICELLULAR_ORGANISMAL_MOVEMENT	30	-0.349326	-1.09725	0.344605	0.633021	1	4932	tags=47%, list=34%, signal=70%
GOBP_REGULATION_OF_ACTIN_FILAMENT_ORGANIZATION	197	-0.253724	-1.09673	0.26962	0.634216	1	4178	tags=35%, list=29%, signal=48%
GOBP_BONE_REMODELING	59	-0.298984	-1.09632	0.302256	0.635036	1	4360	tags=42%, list=30%, signal=60%
HP_MATERNAL_DIABETES	16	-0.39434	-1.09632	0.353141	0.634711	1	2000	tags=25%, list=14%, signal=29%
GOBP_RESPONSE_TO_STARVATION	161	-0.262508	-1.09621	0.283854	0.634675	1	4733	tags=38%, list=32%, signal=55%
HP_SUPERNUMERARY_TOOTH	30	-0.350074	-1.09584	0.330671	0.635431	1	3865	tags=47%, list=26%, signal=63%
HP_ENLARGED_KIDNEY	25	-0.363717	-1.09561	0.337115	0.635762	1	2689	tags=32%, list=18%, signal=39%
GOBP_REGULATION_OF_NITRIC_OXIDE_METABOLIC_PROCESS	52	-0.313506	-1.09512	0.323124	0.636891	1	3558	tags=37%, list=24%, signal=48%
HP_ABSCESS	48	-0.315401	-1.09401	0.333844	0.639818	1	2695	tags=25%, list=18%, signal=31%
GOBP_REGULATION_OF_SYSTEM_PROCESS	292	-0.244924	-1.09388	0.235571	0.639842	1	2820	tags=26%, list=19%, signal=31%
GOBP_CELL_COMMUNICATION_BY_ELECTRICAL_COUPLING	19	-0.380485	-1.09331	0.345178	0.641169	1	3244	tags=42%, list=22%, signal=54%
HP_HEMIPLEGIA	23	-0.369383	-1.09306	0.353323	0.641539	1	1088	tags=26%, list=7%, signal=28%
GOBP_SMOOTH_MUSCLE_CELL_DIFFERENTIATION	35	-0.339622	-1.09274	0.34375	0.642142	1	4609	tags=43%, list=32%, signal=62%
GOBP_EPITHELIAL_TO_MESENCHYMAL_TRANSITION	106	-0.274478	-1.09273	0.284153	0.641823	1	3393	tags=32%, list=23%, signal=41%
GOBP_NEURON_CELLULAR_HOMEOSTASIS	26	-0.366753	-1.09223	0.349206	0.642905	1	3543	tags=35%, list=24%, signal=46%
HP_ABNORMALITY_OF_DENTAL_ERUPTION	164	-0.256277	-1.09183	0.268983	0.64375	1	3706	tags=33%, list=25%, signal=44%
HP_SUBCUTANEOUS_HEMORRHAGE	187	-0.257202	-1.09178	0.260759	0.643562	1	3277	tags=30%, list=22%, signal=38%
HP_ABNORMAL_CELLULAR_PHENOTYPE	485	-0.2337	-1.09177	0.225556	0.643241	1	2033	tags=16%, list=14%, signal=18%
GOBP_UNSATURATED_FATTY_ACID_METABOLIC_PROCESS	67	-0.294505	-1.09154	0.325581	0.64353	1	3286	tags=27%, list=22%, signal=34%
GOCC_HISTONE_DEACETYLASE_COMPLEX	74	-0.294251	-1.09137	0.324168	0.643704	1	2767	tags=23%, list=19%, signal=28%
GOBP_POSITIVE_REGULATION_OF_WOUND_HEALING	37	-0.328774	-1.09092	0.308397	0.644646	1	1505	tags=22%, list=10%, signal=24%
GOMF_TRANSCRIPTION_REGULATOR_INHIBITOR_ACTIVITY	17	-0.400579	-1.09055	0.343696	0.645413	1	1606	tags=35%, list=11%, signal=40%
GOBP_MESENCHYME_DEVELOPMENT	166	-0.258362	-1.09022	0.283505	0.646023	1	3393	tags=30%, list=23%, signal=38%
GOMF_LYSINE_ACETYLATED_HISTONE_BINDING	21	-0.378841	-1.09018	0.341463	0.645799	1	3407	tags=33%, list=23%, signal=43%
GOBP_REGULATION_OF_MITOCHONDRIAL_MEMBRANE_PERMEABILITY	52	-0.308496	-1.09008	0.306977	0.645733	1	3304	tags=33%, list=23%, signal=42%
GOBP_REGULATION_OF_ACTIN_FILAMENT_LENGTH	114	-0.267546	-1.09003	0.285326	0.645534	1	3586	tags=33%, list=25%, signal=44%
GOBP_IMPORT_ACROSS_PLASMA_MEMBRANE	104	-0.272797	-1.0898	0.309237	0.645866	1	3521	tags=31%, list=24%, signal=40%
HP_MUTISM	45	-0.321195	-1.08921	0.332805	0.647239	1	4274	tags=44%, list=29%, signal=63%
GOMF_METAL_CATION_MONOATOMIC_CATION_ANTIPORTER_ACTIVITY	21	-0.375749	-1.08905	0.357377	0.64738	1	3521	tags=38%, list=24%, signal=50%
GOBP_REGULATION_OF_ENDOCRINE_PROCESS	21	-0.368292	-1.08875	0.338211	0.647924	1	3196	tags=43%, list=22%, signal=55%
GOBP_ANATOMICAL_STRUCTURE_MATURATION	148	-0.261508	-1.0884	0.296248	0.648599	1	2078	tags=18%, list=14%, signal=20%
GOMF_MOLECULAR_FUNCTION_INHIBITOR_ACTIVITY	70	-0.291907	-1.08816	0.309091	0.648946	1	3384	tags=36%, list=23%, signal=46%
GOBP_POSITIVE_REGULATION_OF_B_CELL_MEDIATED_IMMUNITY	37	-0.326794	-1.08792	0.329134	0.649284	1	4276	tags=43%, list=29%, signal=61%
GOMF_PROTEIN_TRANSPORTER_ACTIVITY	29	-0.352234	-1.08703	0.341122	0.651576	1	4656	tags=45%, list=32%, signal=66%
GOBP_REGULATION_OF_DNA_DAMAGE_RESPONSE_SIGNAL_TRANSDUCTION_BY_P53_CLASS_MEDIATOR	32	-0.3389	-1.08686	0.345912	0.651718	1	1361	tags=22%, list=9%, signal=24%
HP_ANOREXIA	82	-0.286632	-1.08686	0.328317	0.651373	1	2864	tags=28%, list=20%, signal=35%
HP_ABNORMAL_PANCREAS_MORPHOLOGY	65	-0.294819	-1.08651	0.318665	0.652059	1	3130	tags=26%, list=21%, signal=33%
GOBP_NEGATIVE_REGULATION_OF_OSTEOBLAST_DIFFERENTIATION	32	-0.337881	-1.08636	0.34127	0.652175	1	1099	tags=22%, list=8%, signal=24%
GOBP_CELLULAR_RESPONSE_TO_EXTRACELLULAR_STIMULUS	201	-0.25331	-1.08595	0.29471	0.653018	1	4473	tags=33%, list=31%, signal=47%
GOBP_POSITIVE_REGULATION_OF_INTERLEUKIN_17_PRODUCTION	19	-0.383598	-1.0857	0.342669	0.653414	1	1170	tags=21%, list=8%, signal=23%
GOBP_PROTEIN_KINASE_A_SIGNALING	19	-0.389417	-1.08548	0.350565	0.653744	1	5274	tags=68%, list=36%, signal=107%
GOBP_DEVELOPMENT_OF_PRIMARY_FEMALE_SEXUAL_CHARACTERISTICS	65	-0.297664	-1.08522	0.327635	0.654165	1	1156	tags=14%, list=8%, signal=15%
GOBP_MUSCLE_TISSUE_DEVELOPMENT	222	-0.247859	-1.08517	0.291819	0.653933	1	3527	tags=31%, list=24%, signal=40%
HP_ABNORMALITY_OF_NEUTROPHILS	237	-0.247097	-1.08479	0.289157	0.654754	1	2870	tags=27%, list=20%, signal=33%
GOBP_MONOCARBOXYLIC_ACID_TRANSPORT	59	-0.297155	-1.08412	0.332317	0.656448	1	1517	tags=20%, list=10%, signal=23%
GOBP_REGULATION_OF_ALTERNATIVE_MRNA_SPLICING_VIA_SPLICEOSOME	48	-0.30966	-1.0836	0.339062	0.65763	1	3511	tags=25%, list=24%, signal=33%
GOBP_LUNG_CELL_DIFFERENTIATION	17	-0.390397	-1.08336	0.354622	0.658022	1	2690	tags=29%, list=18%, signal=36%
HP_CHILDHOOD_ONSET	132	-0.264193	-1.08312	0.298387	0.658379	1	2087	tags=17%, list=14%, signal=20%
GOBP_ORGANOPHOSPHATE_CATABOLIC_PROCESS	129	-0.264542	-1.08275	0.308743	0.659152	1	1905	tags=16%, list=13%, signal=18%
HP_GERM_CELL_NEOPLASIA	29	-0.347062	-1.08269	0.338608	0.658957	1	2553	tags=31%, list=17%, signal=38%
GOBP_NEGATIVE_REGULATION_OF_ENDOTHELIAL_CELL_PROLIFERATION	29	-0.353403	-1.08265	0.357143	0.658704	1	2046	tags=28%, list=14%, signal=32%
GOMF_STEROL_TRANSPORTER_ACTIVITY	27	-0.352043	-1.08263	0.351047	0.658412	1	913	tags=19%, list=6%, signal=20%
GOBP_MAST_CELL_MEDIATED_IMMUNITY	47	-0.313679	-1.08208	0.344615	0.659755	1	2695	tags=30%, list=18%, signal=36%
GOBP_REGULATION_OF_RELEASE_OF_CYTOCHROME_C_FROM_MITOCHONDRIA	43	-0.317496	-1.08177	0.346565	0.660331	1	3304	tags=26%, list=23%, signal=33%
GOBP_POSITIVE_REGULATION_OF_PROTEIN_MODIFICATION_BY_SMALL_PROTEIN_CONJUGATION_OR_REMOVAL	119	-0.268017	-1.08162	0.302358	0.66044	1	4715	tags=39%, list=32%, signal=58%
GOBP_GLIAL_CELL_MIGRATION	39	-0.328048	-1.08151	0.33888	0.660434	1	3017	tags=33%, list=21%, signal=42%
GOBP_POSITIVE_REGULATION_OF_MIRNA_TRANSCRIPTION	37	-0.327627	-1.08133	0.349304	0.66058	1	2551	tags=30%, list=17%, signal=36%
GOBP_NEGATIVE_REGULATION_OF_LOCOMOTION	237	-0.245495	-1.07975	0.287605	0.664937	1	3096	tags=25%, list=21%, signal=32%
HP_ADVANCED_ERUPTION_OF_TEETH	24	-0.355776	-1.07957	0.35473	0.665115	1	3303	tags=38%, list=23%, signal=48%
HP_DYSPAREUNIA	22	-0.366741	-1.07936	0.359746	0.665411	1	2386	tags=32%, list=16%, signal=38%
GOBP_MODULATION_BY_HOST_OF_SYMBIONT_PROCESS	69	-0.289674	-1.07888	0.322767	0.666479	1	2362	tags=20%, list=16%, signal=24%
HP_DILATED_FOURTH_VENTRICLE	111	-0.267064	-1.07868	0.315501	0.666724	1	3546	tags=30%, list=24%, signal=39%
HP_NECK_FLEXOR_WEAKNESS	20	-0.372631	-1.07866	0.361842	0.666417	1	2793	tags=35%, list=19%, signal=43%
GOBP_REGULATION_OF_ENDOTHELIAL_CELL_MIGRATION	121	-0.268115	-1.07853	0.329715	0.666479	1	2256	tags=21%, list=15%, signal=25%
GOBP_SRP_DEPENDENT_COTRANSLATIONAL_PROTEIN_TARGETING_TO_MEMBRANE	18	-0.390011	-1.07847	0.356551	0.666294	1	3619	tags=39%, list=25%, signal=52%
HP_APLASIA_HYPOPLASIA_OF_THE_EAR	124	-0.261835	-1.07831	0.31405	0.666431	1	2767	tags=26%, list=19%, signal=32%
GOBP_TISSUE_MIGRATION	211	-0.247394	-1.07771	0.312578	0.66787	1	4165	tags=36%, list=28%, signal=50%
HP_PANCREATITIS	62	-0.292865	-1.07763	0.32659	0.667765	1	671	tags=13%, list=5%, signal=13%
GOBP_POSITIVE_REGULATION_OF_VIRAL_PROCESS	58	-0.297742	-1.07683	0.331897	0.669718	1	814	tags=10%, list=6%, signal=11%
HP_DYSOSTOSIS_MULTIPLEX	22	-0.370189	-1.07661	0.334454	0.670006	1	4653	tags=45%, list=32%, signal=67%
GOBP_FEMALE_SEX_DIFFERENTIATION	71	-0.289104	-1.07609	0.326733	0.671209	1	1156	tags=13%, list=8%, signal=14%
GOBP_SEX_DIFFERENTIATION	161	-0.253038	-1.07554	0.307292	0.672457	1	2632	tags=22%, list=18%, signal=26%
GOBP_REGULATION_OF_AUTOPHAGOSOME_MATURATION	17	-0.395708	-1.07543	0.361065	0.672402	1	4575	tags=53%, list=31%, signal=77%
GOBP_BONE_CELL_DEVELOPMENT	34	-0.335833	-1.07522	0.358779	0.672679	1	3781	tags=32%, list=26%, signal=44%
GOBP_REGULATION_OF_COAGULATION	46	-0.311888	-1.07506	0.348024	0.672788	1	1316	tags=20%, list=9%, signal=21%
GOMF_POLYSACCHARIDE_BINDING	15	-0.400364	-1.07487	0.369863	0.673042	1	374	tags=20%, list=3%, signal=21%
GOBP_BIOLOGICAL_PROCESS_INVOLVED_IN_INTRASPECIES_INTERACTION_BETWEEN_ORGANISMS	26	-0.355313	-1.07484	0.344209	0.672781	1	463	tags=12%, list=3%, signal=12%
GOBP_REGULATION_OF_RUFFLE_ASSEMBLY	25	-0.360218	-1.07476	0.365354	0.672674	1	4360	tags=52%, list=30%, signal=74%
GOBP_ODONTOGENESIS	57	-0.301408	-1.07475	0.343704	0.672323	1	1530	tags=19%, list=10%, signal=21%
GOBP_EPITHELIAL_TUBE_BRANCHING_INVOLVED_IN_LUNG_MORPHOGENESIS	15	-0.404142	-1.07465	0.375439	0.672297	1	2690	tags=33%, list=18%, signal=41%
HP_SPEECH_ARTICULATION_DIFFICULTIES	17	-0.394669	-1.07464	0.369603	0.671973	1	3769	tags=47%, list=26%, signal=63%
GOBP_GLOMERULAR_EPITHELIUM_DEVELOPMENT	16	-0.40176	-1.07463	0.356187	0.671636	1	377	tags=19%, list=3%, signal=19%
GOMF_SCAFFOLD_PROTEIN_BINDING	47	-0.307401	-1.07462	0.337423	0.671308	1	1752	tags=21%, list=12%, signal=24%
GOMF_CHANNEL_INHIBITOR_ACTIVITY	23	-0.363277	-1.07418	0.361563	0.672241	1	4387	tags=48%, list=30%, signal=68%
GOBP_VACUOLAR_ACIDIFICATION	30	-0.33715	-1.07405	0.33557	0.672293	1	5302	tags=50%, list=36%, signal=78%
GOCC_CELL_CELL_JUNCTION	281	-0.24122	-1.0732	0.303695	0.674493	1	2761	tags=21%, list=19%, signal=25%
GOBP_EPITHELIAL_TUBE_MORPHOGENESIS	198	-0.248689	-1.07217	0.305	0.677241	1	2124	tags=20%, list=15%, signal=23%
GOBP_SPERMATID_DIFFERENTIATION	95	-0.276226	-1.0721	0.331469	0.677076	1	1790	tags=15%, list=12%, signal=17%
GOMF_TRANSLATION_REPRESSOR_ACTIVITY	58	-0.29463	-1.07201	0.327692	0.676996	1	4480	tags=36%, list=31%, signal=52%
GOMF_DNA_BINDING_TRANSCRIPTION_FACTOR_BINDING	390	-0.233707	-1.07155	0.290249	0.678004	1	3270	tags=26%, list=22%, signal=33%
GOBP_CILIUM_MOVEMENT	77	-0.286124	-1.07149	0.338419	0.677834	1	1676	tags=17%, list=11%, signal=19%
HP_ABNORMALITY_OF_THE_PULMONARY_VEINS	39	-0.315028	-1.07134	0.352025	0.677916	1	2712	tags=28%, list=19%, signal=35%
HP_CLEFT_SOFT_PALATE	137	-0.258966	-1.07104	0.31137	0.678435	1	3710	tags=36%, list=25%, signal=48%
GOBP_POSITIVE_REGULATION_OF_SYNCYTIUM_FORMATION_BY_PLASMA_MEMBRANE_FUSION	17	-0.396459	-1.07052	0.378788	0.679619	1	4481	tags=47%, list=31%, signal=68%
GOBP_NEGATIVE_REGULATION_OF_INTRACELLULAR_TRANSPORT	45	-0.306102	-1.0705	0.348438	0.679327	1	3746	tags=38%, list=26%, signal=51%
HP_NEOPLASM_OF_THE_TONGUE	30	-0.34053	-1.06985	0.356716	0.680893	1	5231	tags=50%, list=36%, signal=78%
HP_DEGENERATION_OF_THE_LATERAL_CORTICOSPINAL_TRACTS	20	-0.37458	-1.06952	0.378657	0.681547	1	2636	tags=25%, list=18%, signal=30%
GOBP_PROTEIN_COMPLEX_OLIGOMERIZATION	166	-0.252199	-1.06929	0.315121	0.681901	1	2593	tags=18%, list=18%, signal=22%
GOBP_DEPHOSPHORYLATION	278	-0.23906	-1.06907	0.307028	0.682205	1	4165	tags=34%, list=28%, signal=46%
GOMF_PROTEIN_MACROMOLECULE_ADAPTOR_ACTIVITY	287	-0.241103	-1.0687	0.305656	0.682939	1	3213	tags=23%, list=22%, signal=28%
GOBP_OSTEOBLAST_DIFFERENTIATION	155	-0.25445	-1.06868	0.318608	0.682633	1	1773	tags=17%, list=12%, signal=20%
GOBP_CELLULAR_RESPONSE_TO_ESTRADIOL_STIMULUS	20	-0.37287	-1.06862	0.399671	0.682457	1	1872	tags=25%, list=13%, signal=29%
GOBP_REGULATION_OF_MIRNA_TRANSCRIPTION	46	-0.312993	-1.06842	0.371341	0.682713	1	3527	tags=37%, list=24%, signal=49%
GOBP_REGULATION_OF_UBIQUITIN_PROTEIN_LIGASE_ACTIVITY	22	-0.365587	-1.06831	0.380875	0.682681	1	3739	tags=45%, list=26%, signal=61%
HP_AMYLOIDOSIS	24	-0.350171	-1.06822	0.353968	0.682588	1	1931	tags=29%, list=13%, signal=34%
GOBP_REGULATION_OF_GLYCOLYTIC_PROCESS	37	-0.323477	-1.06796	0.370543	0.682995	1	1318	tags=19%, list=9%, signal=21%
GOBP_REGULATION_OF_BEHAVIOR	38	-0.318441	-1.06789	0.35861	0.682856	1	2942	tags=34%, list=20%, signal=43%
HP_ABNORMAL_RENAL_VASCULAR_MORPHOLOGY	18	-0.387634	-1.06774	0.363192	0.682919	1	4737	tags=61%, list=32%, signal=90%
GOBP_POST_EMBRYONIC_DEVELOPMENT	69	-0.286669	-1.06717	0.340456	0.684281	1	1584	tags=16%, list=11%, signal=18%
GOBP_POSITIVE_REGULATION_OF_STEROID_METABOLIC_PROCESS	19	-0.376553	-1.06634	0.368421	0.686426	1	3462	tags=47%, list=24%, signal=62%
HP_MACROGLOSSIA	107	-0.272462	-1.06627	0.343124	0.68628	1	2689	tags=24%, list=18%, signal=30%
GOBP_NEGATIVE_REGULATION_OF_PROTEIN_LOCALIZATION	142	-0.257145	-1.06611	0.33724	0.686427	1	3746	tags=34%, list=26%, signal=45%
GOMF_POTASSIUM_CHANNEL_ACTIVITY	33	-0.335138	-1.06606	0.368175	0.686226	1	2991	tags=33%, list=20%, signal=42%
HP_NATAL_TOOTH	18	-0.376422	-1.0656	0.36	0.687226	1	3784	tags=50%, list=26%, signal=67%
GOBP_POSITIVE_REGULATION_OF_FAT_CELL_DIFFERENTIATION	43	-0.310347	-1.06546	0.356241	0.687287	1	1992	tags=19%, list=14%, signal=21%
GOBP_NUCLEOSIDE_METABOLIC_PROCESS	45	-0.311314	-1.06545	0.377535	0.686973	1	976	tags=16%, list=7%, signal=17%
HP_ABNORMAL_SHARPEY_FIBER_MORPHOLOGY	20	-0.377569	-1.06519	0.378512	0.687429	1	845	tags=20%, list=6%, signal=21%
HP_HYPERCONVEX_NAIL	16	-0.40005	-1.06497	0.394389	0.687725	1	1086	tags=19%, list=7%, signal=20%
HP_NEOPLASM_OF_THE_SKIN	151	-0.253614	-1.06493	0.319426	0.687498	1	2690	tags=21%, list=18%, signal=26%
GOBP_TRANSMISSION_OF_NERVE_IMPULSE	22	-0.368079	-1.06457	0.339257	0.688197	1	5599	tags=59%, list=38%, signal=96%
GOCC_CONTRACTILE_FIBER	133	-0.258647	-1.06442	0.33418	0.688316	1	3969	tags=29%, list=27%, signal=40%
GOBP_RESPONSE_TO_MUSCLE_STRETCH	18	-0.374634	-1.06438	0.382504	0.688082	1	2854	tags=39%, list=20%, signal=48%
GOMF_PROTEIN_KINASE_C_BINDING	43	-0.312123	-1.06368	0.368902	0.689834	1	2940	tags=30%, list=20%, signal=38%
GOBP_CELLULAR_RESPONSE_TO_GLUCOSE_STARVATION	45	-0.306335	-1.06354	0.341463	0.689929	1	2556	tags=20%, list=17%, signal=24%
GOBP_FORMATION_OF_PRIMARY_GERM_LAYER	69	-0.288351	-1.06353	0.351796	0.689581	1	1344	tags=16%, list=9%, signal=17%
GOBP_NEGATIVE_REGULATION_OF_ESTABLISHMENT_OF_PROTEIN_LOCALIZATION	87	-0.272836	-1.06325	0.350778	0.690073	1	3746	tags=34%, list=26%, signal=46%
GOCC_SIN3_TYPE_COMPLEX	21	-0.366718	-1.0629	0.3792	0.690763	1	2401	tags=24%, list=16%, signal=28%
GOMF_RNA_POLYMERASE_II_SPECIFIC_DNA_BINDING_TRANSCRIPTION_FACTOR_BINDING	290	-0.237084	-1.06269	0.322619	0.691041	1	3270	tags=27%, list=22%, signal=34%
GOBP_ACTIN_POLYMERIZATION_OR_DEPOLYMERIZATION	149	-0.254846	-1.06266	0.344072	0.690769	1	3586	tags=32%, list=25%, signal=41%
GOBP_REGULATION_OF_ANION_TRANSMEMBRANE_TRANSPORT	19	-0.375122	-1.06261	0.380952	0.69057	1	3602	tags=47%, list=25%, signal=63%
HP_APLASTIC_CLAVICLE	15	-0.406265	-1.06258	0.393635	0.69029	1	295	tags=13%, list=2%, signal=14%
HP_ABNORMALITY_OF_THE_HEPATIC_VASCULATURE	52	-0.302398	-1.06247	0.348396	0.690273	1	2062	tags=23%, list=14%, signal=27%
GOBP_POSITIVE_REGULATION_OF_TRANSMEMBRANE_TRANSPORT	138	-0.257643	-1.0624	0.331973	0.690122	1	2284	tags=17%, list=16%, signal=20%
GOBP_ENDOPLASMIC_RETICULUM_UNFOLDED_PROTEIN_RESPONSE	67	-0.293213	-1.0624	0.354695	0.689778	1	4705	tags=42%, list=32%, signal=61%
HP_APLASIA_OF_THE_FINGERS	55	-0.297277	-1.06234	0.372434	0.68962	1	3623	tags=49%, list=25%, signal=65%
GOBP_EMBRYO_DEVELOPMENT_ENDING_IN_BIRTH_OR_EGG_HATCHING	448	-0.229175	-1.06231	0.300345	0.689356	1	2692	tags=20%, list=18%, signal=23%
GOBP_REGULATION_OF_TRIGLYCERIDE_METABOLIC_PROCESS	30	-0.335065	-1.06143	0.378333	0.69161	1	3197	tags=30%, list=22%, signal=38%
HP_MORPHOLOGICAL_ABNORMALITY_OF_THE_VESTIBULE_OF_THE_INNER_EAR	15	-0.398387	-1.06134	0.387097	0.691536	1	3393	tags=47%, list=23%, signal=61%
GOBP_SODIUM_ION_TRANSMEMBRANE_TRANSPORT	83	-0.277843	-1.06133	0.35543	0.691198	1	2337	tags=20%, list=16%, signal=24%
HP_ABNORMAL_EATING_BEHAVIOR	71	-0.281129	-1.06127	0.353521	0.691027	1	3706	tags=30%, list=25%, signal=39%
GOBP_PROTEIN_HOMOOLIGOMERIZATION	120	-0.260063	-1.06111	0.339779	0.69113	1	2553	tags=18%, list=17%, signal=22%
HP_ABNORMAL_MORPHOLOGY_OF_THE_ABDOMINAL_MUSCULATURE	49	-0.302336	-1.06092	0.38565	0.69133	1	2261	tags=22%, list=15%, signal=26%
HP_INFERTILITY	84	-0.279022	-1.0608	0.36119	0.691349	1	2780	tags=26%, list=19%, signal=32%
GOBP_CELLULAR_COMPONENT_MORPHOGENESIS	420	-0.229379	-1.06067	0.312429	0.691375	1	2120	tags=16%, list=14%, signal=19%
GOMF_MHC_CLASS_I_PROTEIN_BINDING	21	-0.357957	-1.06063	0.385993	0.691153	1	1796	tags=24%, list=12%, signal=27%
GOBP_CELL_JUNCTION_MAINTENANCE	22	-0.366979	-1.06038	0.393417	0.691541	1	1636	tags=27%, list=11%, signal=31%
HP_CHRONIC_RHINITIS	25	-0.35461	-1.06015	0.373737	0.69188	1	2712	tags=28%, list=19%, signal=34%
GOMF_UBIQUITIN_CONJUGATING_ENZYME_BINDING	24	-0.352343	-1.06013	0.367213	0.691578	1	4499	tags=46%, list=31%, signal=66%
GOBP_NEGATIVE_REGULATION_OF_TRANSPORTER_ACTIVITY	54	-0.300714	-1.06012	0.358779	0.691279	1	3809	tags=31%, list=26%, signal=42%
GOBP_CELLULAR_RESPONSE_TO_VITAMIN	20	-0.370535	-1.05972	0.371567	0.692111	1	1399	tags=15%, list=10%, signal=17%
HP_CUTIS_MARMORATA	52	-0.303891	-1.05959	0.373313	0.692138	1	3205	tags=33%, list=22%, signal=42%
GOBP_ADRENAL_GLAND_DEVELOPMENT	15	-0.402038	-1.05955	0.390203	0.691897	1	265	tags=13%, list=2%, signal=14%
HP_ECTODERMAL_DYSPLASIA	16	-0.388244	-1.05949	0.387584	0.691725	1	2541	tags=38%, list=17%, signal=45%
GOBP_RESPONSE_TO_CARBOHYDRATE	150	-0.253936	-1.05939	0.343669	0.691671	1	3616	tags=31%, list=25%, signal=41%
GOBP_REGULATION_OF_NUCLEOTIDE_METABOLIC_PROCESS	70	-0.285019	-1.05937	0.366485	0.69136	1	1340	tags=17%, list=9%, signal=19%
HP_TYPE_I_DIABETES_MELLITUS	26	-0.346761	-1.059	0.390205	0.692118	1	850	tags=15%, list=6%, signal=16%
HP_INAPPROPRIATE_LAUGHTER	18	-0.380459	-1.05853	0.388316	0.693136	1	3521	tags=33%, list=24%, signal=44%
HP_ABNORMAL_SHOULDER_MORPHOLOGY	113	-0.263183	-1.05853	0.358108	0.692798	1	3948	tags=32%, list=27%, signal=43%
GOMF_OXIDOREDUCTION_DRIVEN_ACTIVE_TRANSMEMBRANE_TRANSPORTER_ACTIVITY	55	-0.299034	-1.05847	0.365243	0.692606	1	4406	tags=44%, list=30%, signal=62%
GOBP_NEGATIVE_REGULATION_OF_INTRACELLULAR_SIGNAL_TRANSDUCTION	402	-0.230948	-1.05846	0.326012	0.692304	1	3411	tags=26%, list=23%, signal=33%
GOBP_HEPATICOBILIARY_SYSTEM_DEVELOPMENT	90	-0.273406	-1.05837	0.368785	0.692233	1	3713	tags=33%, list=25%, signal=44%
GOBP_RAS_PROTEIN_SIGNAL_TRANSDUCTION	268	-0.239613	-1.05812	0.340698	0.692593	1	3094	tags=26%, list=21%, signal=33%
GOBP_INORGANIC_ION_TRANSMEMBRANE_TRANSPORT	469	-0.226395	-1.05807	0.309071	0.692393	1	2955	tags=23%, list=20%, signal=27%
GOBP_SENSORY_PERCEPTION_OF_CHEMICAL_STIMULUS	29	-0.339672	-1.05801	0.363036	0.692217	1	1845	tags=21%, list=13%, signal=24%
HP_ABNORMAL_THROMBOSIS	91	-0.270554	-1.05788	0.347705	0.692287	1	1931	tags=20%, list=13%, signal=23%
GOBP_REGULATION_OF_HORMONE_LEVELS	265	-0.237465	-1.05733	0.337379	0.69356	1	3204	tags=28%, list=22%, signal=35%
GOBP_POSITIVE_REGULATION_OF_PHOSPHATIDYLINOSITOL_3_KINASE_SIGNALING	48	-0.306823	-1.057	0.393665	0.694204	1	1704	tags=19%, list=12%, signal=21%
HP_BILIARY_TRACT_ABNORMALITY	80	-0.278305	-1.05691	0.356436	0.694121	1	2037	tags=23%, list=14%, signal=26%
HP_HEPATOMEGALY	494	-0.226152	-1.05649	0.309211	0.695013	1	1957	tags=16%, list=13%, signal=18%
GOCC_RNA_POLYMERASE_II_CORE_COMPLEX	15	-0.390696	-1.05607	0.398261	0.695893	1	2413	tags=27%, list=17%, signal=32%
GOBP_REGULATION_OF_SUBSTRATE_ADHESION_DEPENDENT_CELL_SPREADING	49	-0.300953	-1.05574	0.370427	0.69653	1	2177	tags=20%, list=15%, signal=24%
HP_FAIR_HAIR	15	-0.390773	-1.05507	0.388601	0.698129	1	2955	tags=40%, list=20%, signal=50%
GOBP_REGULATION_OF_EXTRINSIC_APOPTOTIC_SIGNALING_PATHWAY	121	-0.262387	-1.05493	0.356952	0.698181	1	3960	tags=32%, list=27%, signal=44%
HP_ABNORMAL_MEAN_CORPUSCULAR_VOLUME	48	-0.301126	-1.05443	0.370206	0.699355	1	3623	tags=48%, list=25%, signal=63%
GOCC_DENDRITIC_TREE	345	-0.231186	-1.05431	0.347725	0.699371	1	3287	tags=24%, list=22%, signal=30%
GOBP_REGULATION_OF_GTPASE_ACTIVITY	278	-0.238712	-1.05399	0.340686	0.699977	1	2372	tags=19%, list=16%, signal=23%
HP_SUPRAVENTRICULAR_ARRHYTHMIA	52	-0.298177	-1.05395	0.367781	0.699753	1	548	tags=12%, list=4%, signal=12%
GOBP_CALCIUM_ION_IMPORT	25	-0.342619	-1.05394	0.370915	0.699416	1	964	tags=16%, list=7%, signal=17%
GOCC_CYTOPLASMIC_SIDE_OF_MEMBRANE	160	-0.250326	-1.05342	0.371281	0.700626	1	4035	tags=33%, list=28%, signal=45%
GOCC_PLASMA_MEMBRANE_RAFT	72	-0.280065	-1.05304	0.358297	0.701382	1	2490	tags=22%, list=17%, signal=27%
[truncated: 1,763 more rows]
