# Supplementary material for: Multi-omics analysis identifies an M-MDSC-like immunosuppressive phenotype in lineage-switched AML with KMT2A rearrangement
Source: Nat Commun. 2025 Aug 26;16:7955. doi: 10.1038/s41467-025-63271-y (PMC12381044; doi:10.1038/s41467-025-63271-y)
Supplement: Supplementary file 5 — Supplementary Data 3 [file 41467_2025_63271_MOESM5_ESM.xlsx]

## Sheet: Sheet1
Supplementary Data 3. GSEA report for LS AML vs LC AML (whole samples): Enrichment in LS AML
NAME	SIZE	ES	NES	NOM p-val	FDR q-val	FWER p-val	RANK AT MAX	LEADING EDGE
HP_RETICULOCYTOSIS	37	0.791536	2.82052	0	0	0	761	tags=51%, list=5%, signal=54%
HP_POIKILOCYTOSIS	46	0.667744	2.52002	0	0	0	1822	tags=50%, list=13%, signal=57%
GOBP_SISTER_CHROMATID_SEGREGATION	217	0.50188	2.45158	0	0	0	3972	tags=54%, list=27%, signal=74%
GOBP_NUCLEAR_CHROMOSOME_SEGREGATION	271	0.48209	2.44868	0	0	0	4041	tags=52%, list=28%, signal=71%
GOMF_DNA_HELICASE_ACTIVITY	69	0.599129	2.42463	0	0	0	3297	tags=55%, list=23%, signal=71%
GOMF_ATP_DEPENDENT_ACTIVITY_ACTING_ON_DNA	111	0.542663	2.41154	0	0.000269563	0.001	4712	tags=66%, list=32%, signal=97%
GOMF_ATP_HYDROLYSIS_ACTIVITY	290	0.467374	2.37096	0	0.000231054	0.001	3993	tags=49%, list=28%, signal=66%
GOCC_PRERIBOSOME	73	0.582116	2.36401	0	0.000202173	0.001	3986	tags=66%, list=27%, signal=90%
GOBP_METAPHASE_PLATE_CONGRESSION	68	0.577272	2.3546	0	0.000179709	0.001	3915	tags=56%, list=27%, signal=76%
HP_CHILLS	16	0.820667	2.34521	0	0.000320919	0.002	761	tags=44%, list=5%, signal=46%
GOBP_CHROMOSOME_LOCALIZATION	80	0.556803	2.34165	0	0.000440868	0.003	3915	tags=54%, list=27%, signal=73%
GOBP_MICROTUBULE_CYTOSKELETON_ORGANIZATION_INVOLVED_IN_MITOSIS	146	0.504178	2.34028	0	0.000404129	0.003	4365	tags=56%, list=30%, signal=80%
GOBP_ONE_CARBON_COMPOUND_TRANSPORT	15	0.821021	2.33962	0	0.000373042	0.003	548	tags=53%, list=4%, signal=55%
HP_ABNORMAL_MEAN_CORPUSCULAR_HEMOGLOBIN_CONCENTRATION	16	0.836214	2.33359	0	0.000346396	0.003	1285	tags=56%, list=9%, signal=62%
GOBP_DNA_TEMPLATED_DNA_REPLICATION_MAINTENANCE_OF_FIDELITY	53	0.601081	2.32045	0	0.000323303	0.003	3888	tags=64%, list=27%, signal=87%
GOMF_HELICASE_ACTIVITY	146	0.502066	2.29571	0	0.000404559	0.004	3993	tags=50%, list=28%, signal=68%
GOBP_DNA_TEMPLATED_DNA_REPLICATION	158	0.497899	2.28538	0	0.000766706	0.008	3888	tags=62%, list=27%, signal=84%
GOCC_CHROMOSOMAL_REGION	343	0.448195	2.27849	0	0.000818311	0.009	3388	tags=43%, list=23%, signal=55%
GOBP_REPLICATION_FORK_PROCESSING	44	0.61478	2.27813	0	0.000775242	0.009	3854	tags=61%, list=27%, signal=83%
GOBP_MITOTIC_SPINDLE_ORGANIZATION	122	0.511877	2.27248	0	0.000818021	0.01	4365	tags=57%, list=30%, signal=80%
GOBP_DNA_REPLICATION_INITIATION	35	0.643915	2.25627	0	0.000854745	0.011	2964	tags=69%, list=20%, signal=86%
GOBP_CHROMOSOME_SEGREGATION	329	0.444774	2.25624	0	0.000815893	0.011	4041	tags=49%, list=28%, signal=66%
HP_ABNORMAL_CIRCULATING_DICARBOXYLIC_ACID_CONCENTRATION	98	0.518288	2.24299	0	0.00099108	0.014	1246	tags=30%, list=9%, signal=32%
GOBP_GAS_TRANSPORT	17	0.76979	2.23541	0	0.000949785	0.014	2535	tags=71%, list=17%, signal=85%
GOMF_LIGASE_ACTIVITY_FORMING_CARBON_NITROGEN_BONDS	37	0.625205	2.23464	0	0.000974726	0.015	2977	tags=49%, list=21%, signal=61%
HP_EXTRAMEDULLARY_HEMATOPOIESIS	16	0.776857	2.23285	0	0.000937237	0.015	1654	tags=56%, list=11%, signal=63%
GOCC_REPLICATION_FORK	62	0.569953	2.22902	0	0.00114418	0.019	3929	tags=66%, list=27%, signal=90%
GOBP_KETONE_BIOSYNTHETIC_PROCESS	32	0.643161	2.22465	0	0.00110332	0.019	2393	tags=50%, list=16%, signal=60%
GOBP_REGULATION_OF_ATTACHMENT_OF_SPINDLE_MICROTUBULES_TO_KINETOCHORE	18	0.75107	2.22126	0	0.00128981	0.023	1056	tags=44%, list=7%, signal=48%
GOBP_MITOTIC_SPINDLE_ASSEMBLY	68	0.539674	2.21358	0	0.00151626	0.028	4190	tags=56%, list=29%, signal=78%
GOBP_TRNA_MODIFICATION	91	0.509385	2.21042	0	0.00157088	0.03	4780	tags=58%, list=33%, signal=86%
HP_ABNORMAL_CIRCULATING_BILIRUBIN_CONCENTRATION	77	0.531734	2.20898	0	0.00152179	0.03	1246	tags=32%, list=9%, signal=35%
GOBP_MITOTIC_METAPHASE_PLATE_CONGRESSION	56	0.56268	2.19683	0	0.00172031	0.035	3915	tags=54%, list=27%, signal=73%
GOCC_PRERIBOSOME_LARGE_SUBUNIT_PRECURSOR	21	0.701253	2.19606	0	0.00166971	0.035	2320	tags=71%, list=16%, signal=85%
GOBP_POSITIVE_REGULATION_OF_CHROMOSOME_SEGREGATION	24	0.697126	2.19539	0	0.00162201	0.035	1484	tags=46%, list=10%, signal=51%
GOCC_CHROMOSOME_CENTROMERIC_REGION	218	0.450266	2.19528	0	0.00157695	0.035	3388	tags=43%, list=23%, signal=55%
GOBP_DNA_CONFORMATION_CHANGE	101	0.507717	2.19062	0	0.00157843	0.036	4057	tags=59%, list=28%, signal=82%
GOMF_ATP_DEPENDENT_ACTIVITY	422	0.420953	2.18986	0	0.00153689	0.036	3440	tags=39%, list=24%, signal=50%
GOBP_MITOTIC_NUCLEAR_DIVISION	287	0.439999	2.18797	0	0.00158033	0.038	4199	tags=50%, list=29%, signal=69%
GOBP_CELLULAR_AMINO_ACID_BIOSYNTHETIC_PROCESS	59	0.558404	2.18524	0	0.00158212	0.039	3141	tags=44%, list=22%, signal=56%
GOBP_REGULATION_OF_CHROMOSOME_SEGREGATION	116	0.487334	2.163	0	0.00213567	0.054	3703	tags=50%, list=26%, signal=67%
GOCC_CONDENSED_CHROMOSOME	236	0.439381	2.1568	0	0.00227783	0.057	3898	tags=49%, list=27%, signal=66%
HP_EPISODIC_VOMITING	25	0.668494	2.14854	0	0.00256443	0.066	3409	tags=64%, list=23%, signal=84%
GOBP_NEGATIVE_REGULATION_OF_CHROMOSOME_ORGANIZATION	89	0.502962	2.14705	0	0.00250615	0.066	4085	tags=55%, list=28%, signal=76%
GOBP_NEGATIVE_REGULATION_OF_NUCLEAR_DIVISION	54	0.555498	2.13302	0	0.00328331	0.088	4085	tags=67%, list=28%, signal=92%
GOBP_REGULATION_OF_MITOTIC_SISTER_CHROMATID_SEGREGATION	52	0.553196	2.13252	0	0.00324748	0.089	3703	tags=60%, list=26%, signal=80%
GOCC_MITOTIC_SPINDLE	161	0.459359	2.12882	0	0.00328102	0.092	3732	tags=46%, list=26%, signal=61%
HP_POLYCYTHEMIA	19	0.701966	2.12574	0	0.00344886	0.099	617	tags=42%, list=4%, signal=44%
GOCC_NUCLEAR_CHROMOSOME	191	0.445742	2.12572	0	0.00337847	0.099	3526	tags=44%, list=24%, signal=57%
GOMF_CATALYTIC_ACTIVITY_ACTING_ON_DNA	224	0.43022	2.12134	0	0.00356693	0.104	3420	tags=42%, list=24%, signal=55%
GOBP_CHROMOSOME_CONDENSATION	30	0.631457	2.11796	0	0.00365549	0.109	3478	tags=63%, list=24%, signal=83%
GOBP_ATTACHMENT_OF_SPINDLE_MICROTUBULES_TO_KINETOCHORE	42	0.579188	2.11743	0	0.00364813	0.111	2870	tags=43%, list=20%, signal=53%
GOBP_REGULATION_OF_CELL_CYCLE_G2_M_PHASE_TRANSITION	93	0.49659	2.11479	0	0.00376253	0.117	4560	tags=63%, list=31%, signal=92%
GOBP_REGULATION_OF_CHROMOSOME_ORGANIZATION	232	0.429884	2.11074	0	0.0039916	0.126	4041	tags=48%, list=28%, signal=66%
GOBP_POSITIVE_REGULATION_OF_CHROMOSOME_ORGANIZATION	99	0.48441	2.09327	0	0.00480298	0.153	3993	tags=51%, list=28%, signal=69%
GOBP_PROTEIN_LOCALIZATION_TO_CHROMOSOME_CENTROMERIC_REGION	26	0.650948	2.09075	0	0.00488911	0.158	2870	tags=54%, list=20%, signal=67%
GOBP_REGULATION_OF_MITOTIC_NUCLEAR_DIVISION	98	0.480361	2.0888	0	0.00486077	0.16	3703	tags=52%, list=26%, signal=69%
GOMF_OXYGEN_BINDING	17	0.721285	2.08795	0	0.00486193	0.163	796	tags=41%, list=5%, signal=44%
GOBP_AMINO_SUGAR_METABOLIC_PROCESS	32	0.606356	2.08107	0	0.00527406	0.18	2052	tags=44%, list=14%, signal=51%
GOBP_NEGATIVE_REGULATION_OF_METAPHASE_ANAPHASE_TRANSITION_OF_CELL_CYCLE	47	0.55079	2.07682	0	0.00543017	0.189	3703	tags=62%, list=26%, signal=83%
HP_HEREDITARY_NONPOLYPOSIS_COLORECTAL_CARCINOMA	25	0.657805	2.0703	0	0.00594907	0.207	2629	tags=48%, list=18%, signal=59%
HP_ABNORMAL_RETICULOCYTE_MORPHOLOGY	71	0.495722	2.06533	0	0.00635139	0.218	761	tags=30%, list=5%, signal=31%
GOCC_KINESIN_COMPLEX	38	0.567754	2.06238	0	0.00656011	0.228	2685	tags=53%, list=19%, signal=64%
GOCC_CONDENSED_CHROMOSOME_CENTROMERIC_REGION	164	0.443969	2.06171	0	0.00658225	0.233	2999	tags=40%, list=21%, signal=49%
GOBP_CHROMOSOME_SEPARATION	120	0.4534	2.04873	0	0.00785385	0.279	3703	tags=48%, list=26%, signal=64%
GOMF_TRANSITION_METAL_ION_TRANSMEMBRANE_TRANSPORTER_ACTIVITY	29	0.614564	2.04873	0	0.00773485	0.279	2979	tags=52%, list=21%, signal=65%
HP_ABNORMALITY_OF_IRON_HOMEOSTASIS	17	0.702363	2.04697	0	0.00786126	0.284	2712	tags=65%, list=19%, signal=79%
GOCC_CHROMOSOME_TELOMERIC_REGION	138	0.456463	2.04302	0	0.00819565	0.297	3337	tags=46%, list=23%, signal=60%
GOBP_REGULATION_OF_CHROMOSOME_SEPARATION	100	0.473445	2.03783	0	0.0085668	0.313	3703	tags=51%, list=26%, signal=68%
GOBP_MITOTIC_RECOMBINATION	25	0.627654	2.03673	0.00273973	0.00858406	0.318	1525	tags=40%, list=11%, signal=45%
GOBP_DNA_UNWINDING_INVOLVED_IN_DNA_REPLICATION	22	0.645313	2.03464	0	0.0088287	0.331	3605	tags=77%, list=25%, signal=103%
GOBP_CELLULAR_AMINO_ACID_METABOLIC_PROCESS	191	0.421296	2.0334	0	0.00888636	0.338	3149	tags=40%, list=22%, signal=51%
HP_ANISOCYTOSIS	16	0.708908	2.03081	0	0.00905335	0.347	1822	tags=50%, list=13%, signal=57%
GOBP_DNA_STRAND_ELONGATION	37	0.579822	2.02706	0	0.00945487	0.366	3483	tags=57%, list=24%, signal=74%
GOCC_MITOTIC_SPINDLE_POLE	36	0.577157	2.02643	0	0.00941582	0.369	3703	tags=56%, list=26%, signal=74%
HP_ABNORMAL_BLOOD_TRANSITION_ELEMENT_CATION_CONCENTRATION	27	0.615732	2.02529	0	0.00941981	0.372	2712	tags=48%, list=19%, signal=59%
GOBP_TRNA_METABOLIC_PROCESS	173	0.430193	2.02348	0	0.00946661	0.378	4802	tags=54%, list=33%, signal=80%
GOBP_POSITIVE_REGULATION_OF_CELL_CYCLE_PROCESS	194	0.419496	2.0139	0	0.0105669	0.408	3929	tags=48%, list=27%, signal=65%
GOMF_SINGLE_STRANDED_DNA_HELICASE_ACTIVITY	23	0.642076	2.00934	0	0.011026	0.426	3872	tags=74%, list=27%, signal=101%
GOBP_POSITIVE_REGULATION_OF_CHROMOSOME_SEPARATION	25	0.625023	2.00666	0	0.0114128	0.439	3901	tags=68%, list=27%, signal=93%
GOBP_CELL_CYCLE_CHECKPOINT_SIGNALING	171	0.430852	2.00558	0	0.0115506	0.448	4085	tags=51%, list=28%, signal=70%
GOMF_RNA_METHYLTRANSFERASE_ACTIVITY	61	0.50456	2.00057	0	0.0123758	0.478	4780	tags=57%, list=33%, signal=85%
HP_MENORRHAGIA	24	0.63768	1.99804	0	0.0125974	0.489	1953	tags=42%, list=13%, signal=48%
GOCC_SPINDLE	369	0.390466	1.99733	0	0.0125244	0.491	3923	tags=43%, list=27%, signal=58%
GOBP_PROTEIN_LOCALIZATION_TO_CONDENSED_CHROMOSOME	18	0.67274	1.99663	0	0.0124931	0.492	2792	tags=56%, list=19%, signal=69%
GOCC_SPINDLE_MIDZONE	32	0.594254	1.99264	0	0.0129719	0.51	1568	tags=41%, list=11%, signal=45%
GOBP_ORGANELLE_FISSION	416	0.39106	1.99135	0	0.0129719	0.513	3703	tags=42%, list=26%, signal=55%
GOCC_90S_PRERIBOSOME	27	0.605943	1.99111	0.0026738	0.0128793	0.514	3354	tags=56%, list=23%, signal=72%
HP_BLADDER_NEOPLASM	28	0.583107	1.9888	0	0.012971	0.521	1773	tags=32%, list=12%, signal=37%
HP_LEIOMYOSARCOMA	22	0.637215	1.98815	0	0.0130247	0.526	2629	tags=45%, list=18%, signal=55%
GOBP_SISTER_CHROMATID_COHESION	57	0.512626	1.98658	0	0.0131481	0.531	3972	tags=60%, list=27%, signal=82%
GOBP_AMINO_ACID_ACTIVATION	25	0.623668	1.98619	0.002457	0.0130404	0.532	4636	tags=80%, list=32%, signal=117%
GOBP_TRNA_METHYLATION	41	0.539273	1.98433	0	0.0130752	0.539	3346	tags=49%, list=23%, signal=63%
GOBP_TRNA_PROCESSING	129	0.437827	1.98234	0	0.0133515	0.548	4780	tags=54%, list=33%, signal=80%
HP_PROLONGED_BLEEDING_TIME	38	0.547373	1.97597	0	0.0140088	0.57	2242	tags=37%, list=15%, signal=43%
GOBP_CELL_CYCLE_G2_M_PHASE_TRANSITION	131	0.445073	1.97595	0	0.0138628	0.57	4560	tags=53%, list=31%, signal=77%
HP_CARPAL_SYNOSTOSIS	16	0.692335	1.97584	0.00469484	0.013737	0.571	1301	tags=38%, list=9%, signal=41%
GOBP_POSITIVE_REGULATION_OF_CELL_CYCLE_CHECKPOINT	18	0.665669	1.96825	0	0.0149726	0.606	4085	tags=83%, list=28%, signal=116%
GOCC_SPINDLE_MICROTUBULE	78	0.475482	1.96729	0	0.0149854	0.612	4248	tags=53%, list=29%, signal=74%
GOBP_MITOTIC_CHROMOSOME_CONDENSATION	18	0.652262	1.96704	0	0.0148996	0.613	3838	tags=78%, list=26%, signal=106%
GOMF_LIGASE_ACTIVITY_FORMING_CARBON_OXYGEN_BONDS	21	0.618388	1.96508	0.00238095	0.0151381	0.623	4636	tags=81%, list=32%, signal=119%
HP_ABNORMAL_CIRCULATING_CARBOXYLIC_ACID_CONCENTRATION	188	0.412457	1.96248	0	0.0153864	0.635	1822	tags=26%, list=13%, signal=29%
GOBP_METAPHASE_ANAPHASE_TRANSITION_OF_CELL_CYCLE	89	0.45798	1.95745	0	0.0162153	0.653	3703	tags=51%, list=26%, signal=67%
GOCC_PERICENTRIC_HETEROCHROMATIN	26	0.60744	1.9539	0	0.0166513	0.668	3256	tags=65%, list=22%, signal=84%
GOMF_O_METHYLTRANSFERASE_ACTIVITY	23	0.607434	1.95006	0	0.0172326	0.681	3749	tags=65%, list=26%, signal=88%
GOMF_TRANSFERASE_ACTIVITY_TRANSFERRING_NITROGENOUS_GROUPS	17	0.67526	1.94921	0.00229885	0.0172837	0.686	306	tags=24%, list=2%, signal=24%
GOMF_ATP_DEPENDENT_ACTIVITY_ACTING_ON_RNA	73	0.483633	1.94838	0	0.0172728	0.689	4797	tags=56%, list=33%, signal=83%
GOBP_MEIOTIC_CHROMOSOME_SEGREGATION	68	0.487228	1.94836	0	0.0171129	0.689	3770	tags=51%, list=26%, signal=69%
GOBP_NEGATIVE_REGULATION_OF_CELL_CYCLE_PROCESS	257	0.39771	1.94798	0	0.016971	0.689	4085	tags=47%, list=28%, signal=64%
GOBP_FOCAL_ADHESION_ASSEMBLY	55	0.50488	1.94584	0	0.0173464	0.697	903	tags=20%, list=6%, signal=21%
GOBP_ATTACHMENT_OF_MITOTIC_SPINDLE_MICROTUBULES_TO_KINETOCHORE	21	0.631341	1.94464	0	0.0173798	0.699	3703	tags=52%, list=26%, signal=70%
GOBP_PROTEIN_LOCALIZATION_TO_CHROMOSOME	91	0.460439	1.94377	0	0.0173837	0.702	3341	tags=48%, list=23%, signal=62%
GOCC_SMALL_SUBUNIT_PROCESSOME	37	0.568477	1.94333	0	0.0173715	0.708	3986	tags=62%, list=27%, signal=85%
GOCC_NUCLEAR_REPLICATION_FORK	32	0.574579	1.94036	0	0.0177582	0.723	3258	tags=63%, list=22%, signal=80%
HP_ABNORMAL_GALLBLADDER_MORPHOLOGY	74	0.478437	1.94021	0	0.0176038	0.723	1529	tags=27%, list=11%, signal=30%
GOBP_TELOMERE_MAINTENANCE_VIA_TELOMERE_LENGTHENING	77	0.4615	1.93637	0	0.0183903	0.746	4041	tags=48%, list=28%, signal=66%
GOMF_DNA_SECONDARY_STRUCTURE_BINDING	32	0.56243	1.9355	0	0.0183718	0.749	4287	tags=69%, list=30%, signal=97%
GOBP_MATURATION_OF_5_8S_RRNA_FROM_TRICISTRONIC_RRNA_TRANSCRIPT_SSU_RRNA_5_8S_RRNA_LSU_RRNA	25	0.598418	1.93229	0	0.0189307	0.762	2031	tags=48%, list=14%, signal=56%
GOBP_MITOCHONDRIAL_RNA_PROCESSING	19	0.630793	1.9321	0.00251889	0.0187989	0.763	3149	tags=58%, list=22%, signal=74%
GOBP_DNA_REPLICATION	266	0.394463	1.93162	0	0.0187101	0.763	3888	tags=51%, list=27%, signal=68%
GOBP_REGULATION_OF_SISTER_CHROMATID_COHESION	19	0.636872	1.93154	0	0.0185822	0.763	4766	tags=84%, list=33%, signal=125%
HP_SYNOSTOSIS_OF_CARPALS_TARSALS	23	0.605879	1.92167	0.00255754	0.0211566	0.801	1301	tags=35%, list=9%, signal=38%
GOBP_CELLULAR_RESPONSE_TO_REACTIVE_NITROGEN_SPECIES	15	0.691129	1.92148	0	0.020998	0.801	3054	tags=53%, list=21%, signal=67%
GOBP_RECOMBINATIONAL_REPAIR	157	0.413143	1.9197	0	0.021455	0.809	4057	tags=49%, list=28%, signal=67%
GOBP_MATURATION_OF_5_8S_RRNA	36	0.540448	1.91362	0.00285714	0.0227738	0.835	2245	tags=47%, list=15%, signal=56%
GOBP_RESPONSE_TO_MANGANESE_ION	17	0.650458	1.90703	0	0.0243631	0.854	1604	tags=53%, list=11%, signal=59%
HP_PARTIAL_AGENESIS_OF_THE_CORPUS_CALLOSUM	34	0.549343	1.90246	0.0025641	0.0253282	0.869	3431	tags=53%, list=24%, signal=69%
HP_DUODENAL_STENOSIS	25	0.597858	1.9	0	0.025723	0.877	3613	tags=52%, list=25%, signal=69%
GOBP_GLUTAMINE_METABOLIC_PROCESS	19	0.634427	1.89947	0	0.0257488	0.878	2977	tags=53%, list=21%, signal=66%
GOBP_MITOTIC_SISTER_CHROMATID_COHESION	25	0.600165	1.89942	0	0.0255629	0.878	3388	tags=56%, list=23%, signal=73%
GOMF_FIBRONECTIN_BINDING	21	0.631817	1.89765	0.00248139	0.0259358	0.884	1450	tags=43%, list=10%, signal=48%
GOMF_CATALYTIC_ACTIVITY_ACTING_ON_A_TRNA	105	0.430618	1.89551	0	0.0263404	0.889	4636	tags=54%, list=32%, signal=79%
GOBP_MEIOTIC_CELL_CYCLE	190	0.394332	1.895	0	0.0263365	0.89	3620	tags=48%, list=25%, signal=63%
HP_SYNOSTOSIS_INVOLVING_BONES_OF_THE_HAND	22	0.605969	1.89355	0.00246914	0.026563	0.894	1301	tags=27%, list=9%, signal=30%
GOMF_TRNA_METHYLTRANSFERASE_ACTIVITY	33	0.567192	1.8934	0.00274725	0.0264021	0.894	2796	tags=45%, list=19%, signal=56%
HP_EXANTHEM	20	0.627354	1.89027	0.00248756	0.0270526	0.902	80	tags=25%, list=1%, signal=25%
GOMF_FOUR_WAY_JUNCTION_DNA_BINDING	17	0.652574	1.88871	0	0.0273529	0.904	4287	tags=76%, list=30%, signal=108%
HP_ABNORMAL_URINARY_COLOR	19	0.610611	1.88583	0	0.0278236	0.907	2101	tags=53%, list=14%, signal=61%
GOBP_REGULATION_OF_NUCLEAR_DIVISION	109	0.431432	1.88016	0	0.0293569	0.917	2700	tags=40%, list=19%, signal=49%
HP_APLASIA_HYPOPLASIA_OF_THE_PATELLA	21	0.60732	1.87881	0	0.0295735	0.92	3605	tags=67%, list=25%, signal=89%
GOBP_CELL_SUBSTRATE_JUNCTION_ORGANIZATION	69	0.47352	1.87808	0	0.0296279	0.922	547	tags=17%, list=4%, signal=18%
HP_HEMOLYTIC_ANEMIA	115	0.414752	1.87682	0	0.0298411	0.922	1112	tags=23%, list=8%, signal=25%
GOBP_NEGATIVE_REGULATION_OF_CELL_CYCLE_G2_M_PHASE_TRANSITION	57	0.480662	1.87225	0	0.0311852	0.931	3915	tags=56%, list=27%, signal=77%
HP_SLOPING_FOREHEAD	142	0.414725	1.86365	0	0.0337995	0.95	3372	tags=43%, list=23%, signal=55%
GOCC_SPECIFIC_GRANULE_MEMBRANE	87	0.438559	1.86127	0	0.0345943	0.954	2567	tags=36%, list=18%, signal=43%
HP_ABNORMALITY_OF_THE_GALLBLADDER	87	0.44175	1.86083	0	0.0345125	0.955	1529	tags=24%, list=11%, signal=27%
GOCC_CORTICAL_CYTOSKELETON	71	0.459426	1.85962	0	0.0348068	0.96	1001	tags=18%, list=7%, signal=20%
HP_APLASIA_HYPOPLASIA_OF_THE_OVARY	52	0.475279	1.85903	0	0.0348992	0.96	3543	tags=42%, list=24%, signal=56%
GOCC_CARBOXY_TERMINAL_DOMAIN_PROTEIN_KINASE_COMPLEX	19	0.609066	1.85902	0	0.0346649	0.96	1772	tags=42%, list=12%, signal=48%
GOBP_OSTEOBLAST_PROLIFERATION	26	0.575831	1.85899	0	0.0344769	0.96	1371	tags=38%, list=9%, signal=42%
GOBP_PROTEIN_LOCALIZATION_TO_NUCLEOLUS	17	0.639502	1.85825	0.00462963	0.0345386	0.961	3883	tags=76%, list=27%, signal=104%
GOBP_DNA_STRAND_ELONGATION_INVOLVED_IN_DNA_REPLICATION	15	0.67204	1.85116	0	0.0370177	0.975	3107	tags=67%, list=21%, signal=85%
GOBP_MEIOSIS_I_CELL_CYCLE_PROCESS	87	0.435228	1.84873	0	0.037674	0.975	3787	tags=49%, list=26%, signal=66%
GOBP_POSITIVE_REGULATION_OF_CELL_CYCLE_PHASE_TRANSITION	94	0.43029	1.84621	0	0.0384193	0.977	3980	tags=47%, list=27%, signal=64%
GOBP_REGULATION_OF_OSTEOBLAST_PROLIFERATION	21	0.603768	1.84427	0	0.0389232	0.979	1371	tags=43%, list=9%, signal=47%
GOCC_CENTRIOLE	127	0.415789	1.8435	0	0.0389337	0.98	3753	tags=43%, list=26%, signal=58%
GOBP_CHROMOSOME_ORGANIZATION_INVOLVED_IN_MEIOTIC_CELL_CYCLE	51	0.479405	1.84173	0	0.0394485	0.981	3770	tags=59%, list=26%, signal=79%
GOBP_ERYTHROCYTE_DEVELOPMENT	35	0.519075	1.83525	0.00537634	0.0419671	0.984	804	tags=23%, list=6%, signal=24%
GOCC_SPINDLE_POLE	153	0.40089	1.83519	0	0.0417634	0.984	3966	tags=45%, list=27%, signal=61%
GOMF_CARBOHYDRATE_KINASE_ACTIVITY	18	0.606266	1.83314	0.00726392	0.0423437	0.984	4200	tags=72%, list=29%, signal=102%
GOBP_REGULATION_OF_CELL_SUBSTRATE_JUNCTION_ORGANIZATION	49	0.493548	1.83194	0	0.0425525	0.984	903	tags=20%, list=6%, signal=22%
GOBP_REGULATION_OF_TRANSCRIPTION_BY_RNA_POLYMERASE_III	27	0.554038	1.83188	0.00257732	0.0422998	0.984	5902	tags=81%, list=41%, signal=137%
GOBP_TETRAPYRROLE_BIOSYNTHETIC_PROCESS	34	0.530763	1.83159	0	0.0421294	0.984	2822	tags=38%, list=19%, signal=47%
HP_ABNORMALITY_OF_THE_OVARY	189	0.382938	1.83065	0	0.0423961	0.984	3556	tags=38%, list=25%, signal=49%
GOBP_POSITIVE_REGULATION_OF_DNA_BIOSYNTHETIC_PROCESS	65	0.454543	1.8286	0	0.0431431	0.985	4057	tags=52%, list=28%, signal=72%
HP_ABNORMAL_MACROSCOPIC_URINE_APPEARANCE	40	0.512607	1.8283	0.00269542	0.0430791	0.985	2797	tags=50%, list=19%, signal=62%
GOBP_TELOMERE_ORGANIZATION	153	0.396453	1.82766	0	0.0431509	0.986	3297	tags=41%, list=23%, signal=52%
M-MDSC_SIGNATURE_CELL_REP	16	0.64297	1.82764	0.00712589	0.042894	0.986	3390	tags=44%, list=23%, signal=57%
GOBP_MEIOTIC_CELL_CYCLE_PROCESS	138	0.39868	1.82708	0	0.0429084	0.986	3787	tags=50%, list=26%, signal=67%
GOMF_SNORNA_BINDING	32	0.532209	1.82482	0	0.0437504	0.988	3354	tags=53%, list=23%, signal=69%
GOBP_MITOTIC_CELL_CYCLE_CHECKPOINT_SIGNALING	130	0.409305	1.82395	0	0.0437954	0.988	3929	tags=49%, list=27%, signal=67%
GOMF_DNA_REPLICATION_ORIGIN_BINDING	16	0.653203	1.82379	0	0.0435882	0.988	2853	tags=69%, list=20%, signal=85%
GOBP_VASCULAR_TRANSPORT	52	0.478683	1.82368	0.00569801	0.043383	0.988	1838	tags=35%, list=13%, signal=39%
GOCC_HETEROCHROMATIN	69	0.443916	1.823	0	0.0434501	0.989	3048	tags=43%, list=21%, signal=55%
GOMF_SMALL_MOLECULE_SENSOR_ACTIVITY	28	0.543354	1.82271	0.00257732	0.0433786	0.989	4525	tags=82%, list=31%, signal=119%
HP_CEREBRAL_HYPOPLASIA	45	0.483763	1.82025	0.00552486	0.0442938	0.99	3732	tags=58%, list=26%, signal=78%
GOBP_RNA_TEMPLATED_DNA_BIOSYNTHETIC_PROCESS	69	0.456349	1.81921	0	0.0444629	0.99	3966	tags=45%, list=27%, signal=62%
GOMF_OXIDOREDUCTASE_ACTIVITY_ACTING_ON_THE_CH_NH_GROUP_OF_DONORS	19	0.595744	1.81727	0.00236967	0.0448958	0.99	2328	tags=53%, list=16%, signal=63%
HP_SPONTANEOUS_HEMATOMAS	16	0.634652	1.81656	0.00236407	0.0450137	0.991	340	tags=31%, list=2%, signal=32%
GOMF_CYTOSKELETAL_MOTOR_ACTIVITY	64	0.45641	1.81638	0	0.0448617	0.991	2194	tags=36%, list=15%, signal=42%
GOBP_ALPHA_AMINO_ACID_METABOLIC_PROCESS	136	0.401084	1.81578	0	0.0449449	0.992	3276	tags=42%, list=23%, signal=54%
GOBP_ENDODERMAL_CELL_DIFFERENTIATION	29	0.542957	1.81546	0	0.0448669	0.992	1911	tags=31%, list=13%, signal=36%
GOBP_LYMPH_VESSEL_DEVELOPMENT	15	0.642501	1.81487	0.00230947	0.0448435	0.993	493	tags=27%, list=3%, signal=28%
HP_ABNORMAL_CIRCULATING_FERRITIN_CONCENTRATION	34	0.523497	1.81449	0	0.0447323	0.993	2712	tags=47%, list=19%, signal=58%
GOMF_LIGASE_ACTIVITY	122	0.401657	1.81449	0	0.0444906	0.993	4204	tags=46%, list=29%, signal=64%
GOCC_SPECIFIC_GRANULE	154	0.397463	1.81134	0	0.0456377	0.993	2456	tags=32%, list=17%, signal=39%
HP_ABNORMAL_MIDDLE_PHALANX_MORPHOLOGY_OF_THE_HAND	38	0.505756	1.81049	0	0.0458519	0.993	828	tags=24%, list=6%, signal=25%
HP_ABNORMAL_SIZE_OF_THE_CLITORIS	56	0.460804	1.81049	0.00283286	0.045608	0.993	3752	tags=48%, list=26%, signal=65%
GOBP_MITOCHONDRIAL_DNA_REPLICATION	15	0.653761	1.8097	0	0.0457259	0.993	3420	tags=67%, list=24%, signal=87%
GOBP_SPINDLE_ORGANIZATION	187	0.38389	1.80905	0	0.0458768	0.993	4196	tags=49%, list=29%, signal=68%
HP_STILLBIRTH	22	0.583641	1.80881	0.0025974	0.045815	0.994	2779	tags=59%, list=19%, signal=73%
GOBP_DOUBLE_STRAND_BREAK_REPAIR	271	0.368212	1.80852	0	0.0457279	0.994	4088	tags=46%, list=28%, signal=63%
GOMF_ANION_TRANSMEMBRANE_TRANSPORTER_ACTIVITY	153	0.394331	1.80849	0	0.0454992	0.994	3546	tags=44%, list=24%, signal=58%
GOBP_NEGATIVE_REGULATION_OF_CELL_JUNCTION_ASSEMBLY	21	0.585523	1.80803	0.00251256	0.0454813	0.994	1759	tags=33%, list=12%, signal=38%
GOBP_PORPHYRIN_CONTAINING_COMPOUND_METABOLIC_PROCESS	43	0.492377	1.8078	0.002849	0.0453891	0.994	1428	tags=26%, list=10%, signal=28%
GOBP_POSITIVE_REGULATION_OF_MITOTIC_SISTER_CHROMATID_SEPARATION	17	0.616642	1.80611	0.0100251	0.045925	0.995	3901	tags=65%, list=27%, signal=88%
GOMF_MICROTUBULE_MOTOR_ACTIVITY	43	0.497215	1.80512	0	0.0461606	0.995	2423	tags=44%, list=17%, signal=53%
HP_GONADAL_DYSGENESIS	22	0.576895	1.80502	0.00254453	0.0459359	0.995	2415	tags=36%, list=17%, signal=44%
GOBP_ANION_TRANSMEMBRANE_TRANSPORT	148	0.394549	1.80467	0	0.0459572	0.995	3546	tags=43%, list=24%, signal=56%
GOBP_DNA_REPLICATION_CHECKPOINT_SIGNALING	16	0.625968	1.80321	0.00490196	0.04622	0.995	3888	tags=56%, list=27%, signal=77%
GOBP_HOMOLOGOUS_RECOMBINATION	47	0.487911	1.80202	0	0.0465448	0.996	3694	tags=55%, list=25%, signal=74%
GOBP_KINETOCHORE_ORGANIZATION	23	0.569731	1.80101	0.00479616	0.0467496	0.996	1484	tags=35%, list=10%, signal=39%
GOBP_NEGATIVE_REGULATION_OF_LIPID_BIOSYNTHETIC_PROCESS	38	0.499638	1.80016	0.00261097	0.0469033	0.996	3383	tags=42%, list=23%, signal=55%
HP_ABNORMAL_CORTICAL_BONE_MORPHOLOGY	54	0.464675	1.79999	0.00297619	0.0467525	0.996	2197	tags=39%, list=15%, signal=46%
HP_ABNORMALITY_OF_THE_HUMERUS	38	0.492643	1.7994	0	0.0468085	0.996	1692	tags=32%, list=12%, signal=36%
GOBP_ASPARTATE_FAMILY_AMINO_ACID_METABOLIC_PROCESS	31	0.526778	1.79731	0	0.0475196	0.997	2165	tags=39%, list=15%, signal=45%
HP_HYPERGONADOTROPIC_HYPOGONADISM	42	0.484082	1.79709	0	0.0473838	0.997	3420	tags=50%, list=24%, signal=65%
GOBP_MITOCHONDRIAL_FISSION	32	0.517636	1.7958	0	0.0477549	0.997	3316	tags=41%, list=23%, signal=53%
GOBP_POSITIVE_REGULATION_OF_CELL_CYCLE_G2_M_PHASE_TRANSITION	27	0.539869	1.79543	0.00724638	0.0477122	0.997	4560	tags=67%, list=31%, signal=97%
GOBP_REGULATION_OF_CELL_CYCLE_PHASE_TRANSITION	366	0.34565	1.79513	0	0.0476388	0.997	3929	tags=41%, list=27%, signal=55%
GOBP_TELOMERE_MAINTENANCE	148	0.392783	1.79344	0	0.0480648	0.997	3297	tags=41%, list=23%, signal=52%
GOMF_CARBON_CARBON_LYASE_ACTIVITY	39	0.502806	1.79116	0.00288184	0.0490078	0.997	1715	tags=31%, list=12%, signal=35%
GOBP_TETRAHYDROFOLATE_METABOLIC_PROCESS	15	0.632084	1.7901	0	0.0491942	0.997	3075	tags=60%, list=21%, signal=76%
HP_ABNORMAL_CIRCULATING_SEX_HORMONE_CONCENTRATION	57	0.449217	1.78992	0.0058651	0.0491006	0.997	2680	tags=32%, list=18%, signal=39%
HP_ABNORMAL_PLATELET_VOLUME	20	0.594457	1.78939	0.00241546	0.0491593	0.997	2559	tags=50%, list=18%, signal=61%
GOBP_REGULATION_OF_CELL_CYCLE_CHECKPOINT	45	0.480417	1.7884	0.0027027	0.0493964	0.997	3122	tags=44%, list=22%, signal=56%
GOBP_POSITIVE_REGULATION_OF_TELOMERE_MAINTENANCE_VIA_TELOMERE_LENGTHENING	36	0.503013	1.78791	0	0.0493696	0.997	3966	tags=53%, list=27%, signal=72%
HP_JAUNDICE	156	0.385916	1.78594	0	0.0500546	0.998	2372	tags=31%, list=16%, signal=37%
GOBP_ESTABLISHMENT_OF_SISTER_CHROMATID_COHESION	15	0.641882	1.78562	0.0118483	0.0500033	0.998	3694	tags=60%, list=25%, signal=80%
HP_PYRIDOXINE_RESPONSIVE_SIDEROBLASTIC_ANEMIA	23	0.569977	1.78459	0.00240385	0.0503292	0.998	4041	tags=57%, list=28%, signal=78%
GOBP_ACUTE_PHASE_RESPONSE	24	0.558557	1.78333	0	0.0505856	0.998	2594	tags=46%, list=18%, signal=56%
GOBP_BASE_EXCISION_REPAIR	42	0.486802	1.78188	0.00560224	0.0511449	0.998	3869	tags=48%, list=27%, signal=65%
GOMF_SECONDARY_ACTIVE_TRANSMEMBRANE_TRANSPORTER_ACTIVITY	134	0.398593	1.78125	0	0.0511774	0.998	2094	tags=28%, list=14%, signal=32%
HP_APLASIA_HYPOPLASIA_OF_THE_HUMERUS	22	0.560638	1.78005	0.00472813	0.0516217	0.998	1238	tags=32%, list=9%, signal=35%
GOBP_REGULATION_OF_FIBROBLAST_MIGRATION	33	0.529444	1.77941	0.00533333	0.0517523	0.998	1595	tags=30%, list=11%, signal=34%
GOBP_MATURATION_OF_LSU_RRNA_FROM_TRICISTRONIC_RRNA_TRANSCRIPT_SSU_RRNA_5_8S_RRNA_LSU_RRNA	15	0.636648	1.77929	0.00481928	0.0515739	0.998	2884	tags=60%, list=20%, signal=75%
GOBP_IRON_ION_TRANSMEMBRANE_TRANSPORT	15	0.641925	1.7782	0	0.0518321	0.998	1098	tags=47%, list=8%, signal=50%
GOMF_CATALYTIC_ACTIVITY_ACTING_ON_RNA	343	0.350144	1.77653	0	0.0524082	0.998	4014	tags=40%, list=28%, signal=54%
GOBP_GLYCOLYTIC_PROCESS_THROUGH_FRUCTOSE_6_PHOSPHATE	18	0.60628	1.77589	0.00502513	0.0524839	0.998	694	tags=22%, list=5%, signal=23%
HP_BILATERAL_TONIC_CLONIC_SEIZURE_WITH_GENERALIZED_ONSET	28	0.526151	1.77247	0	0.0539707	0.999	2928	tags=46%, list=20%, signal=58%
HP_RIDGED_NAIL	17	0.599659	1.76967	0.00469484	0.055224	1	1285	tags=41%, list=9%, signal=45%
HP_MILD_GLOBAL_DEVELOPMENTAL_DELAY	41	0.478787	1.76959	0	0.0550137	1	2757	tags=39%, list=19%, signal=48%
HP_GENERALIZED_NEONATAL_HYPOTONIA	18	0.586424	1.76925	0.0071599	0.0549781	1	3261	tags=44%, list=22%, signal=57%
HP_SPASTIC_DYSARTHRIA	20	0.587285	1.7689	0.00515464	0.0549027	1	4819	tags=70%, list=33%, signal=105%
GOBP_GLUCOSAMINE_CONTAINING_COMPOUND_METABOLIC_PROCESS	18	0.592955	1.76789	0	0.0552644	1	1922	tags=44%, list=13%, signal=51%
GOMF_TRNA_BINDING	61	0.440127	1.76772	0	0.0551333	1	3191	tags=41%, list=22%, signal=52%
HP_THORACOLUMBAR_SCOLIOSIS	27	0.533919	1.76593	0.00271739	0.0557602	1	1377	tags=37%, list=9%, signal=41%
GOBP_CORTICAL_ACTIN_CYTOSKELETON_ORGANIZATION	35	0.501645	1.76261	0	0.0572109	1	2594	tags=37%, list=18%, signal=45%
GOBP_METANEPHRIC_NEPHRON_DEVELOPMENT	17	0.617843	1.75964	0.00742574	0.0585166	1	1335	tags=41%, list=9%, signal=45%
GOBP_ESTABLISHMENT_OF_MITOTIC_SPINDLE_LOCALIZATION	31	0.510649	1.75762	0	0.0595341	1	4085	tags=58%, list=28%, signal=81%
GOMF_SYMPORTER_ACTIVITY	68	0.430813	1.75675	0.00320513	0.0597655	1	1915	tags=28%, list=13%, signal=32%
HP_ABNORMALITY_OF_THE_COMMON_COAGULATION_PATHWAY	48	0.465721	1.75675	0.00280112	0.0595185	1	2516	tags=33%, list=17%, signal=40%
GOBP_C4_DICARBOXYLATE_TRANSPORT	19	0.582426	1.7553	0.0049505	0.0600333	1	480	tags=21%, list=3%, signal=22%
HP_ABNORMAL_PREPUTIUM_MORPHOLOGY	29	0.514514	1.75402	0.00769231	0.0606235	1	4870	tags=59%, list=34%, signal=88%
HP_FRAGILE_SKIN	19	0.591758	1.75257	0.00961539	0.0612309	1	1298	tags=42%, list=9%, signal=46%
GOBP_TRANSITION_METAL_ION_HOMEOSTASIS	110	0.395876	1.75191	0	0.0612796	1	1871	tags=22%, list=13%, signal=25%
GOBP_IRON_ION_HOMEOSTASIS	71	0.428519	1.75159	0	0.0612093	1	1808	tags=24%, list=12%, signal=27%
GOBP_POSITIVE_REGULATION_OF_CELL_CYCLE	257	0.35906	1.75104	0	0.0613275	1	3703	tags=41%, list=26%, signal=54%
GOBP_NEGATIVE_REGULATION_OF_PROTEIN_MATURATION	20	0.567555	1.75042	0.00475059	0.0614118	1	3056	tags=50%, list=21%, signal=63%
GOCC_CONDENSED_NUCLEAR_CHROMOSOME	54	0.459942	1.74774	0	0.0626604	1	3787	tags=52%, list=26%, signal=70%
GOBP_DNA_INTEGRITY_CHECKPOINT_SIGNALING	120	0.389422	1.74625	0	0.0632945	1	3605	tags=43%, list=25%, signal=56%
HP_SANDAL_GAP	71	0.426767	1.74617	0.0028169	0.0630754	1	2780	tags=34%, list=19%, signal=42%
GOCC_CAVEOLA	49	0.462116	1.74616	0.00265252	0.0628324	1	2544	tags=37%, list=18%, signal=44%
HP_HEMANGIOMATOSIS	15	0.611955	1.74537	0.00959233	0.0630181	1	645	tags=20%, list=4%, signal=21%
GOBP_GLUTAMINE_FAMILY_AMINO_ACID_METABOLIC_PROCESS	53	0.453201	1.74489	0	0.0631458	1	3007	tags=47%, list=21%, signal=59%
GOBP_POSITIVE_REGULATION_OF_MITOTIC_CELL_CYCLE_PHASE_TRANSITION	78	0.423831	1.74291	0	0.0640897	1	3980	tags=49%, list=27%, signal=67%
HP_CLUBBING_OF_TOES	26	0.534978	1.74272	0.00478469	0.0639597	1	4041	tags=46%, list=28%, signal=64%
GOCC_MICROTUBULE_END	28	0.52315	1.74206	0.00475059	0.0639689	1	1508	tags=32%, list=10%, signal=36%
GOBP_NEGATIVE_REGULATION_OF_LEUKOCYTE_CHEMOTAXIS	17	0.611683	1.74094	0.00987654	0.0644913	1	281	tags=29%, list=2%, signal=30%
GOBP_TRNA_THREONYLCARBAMOYLADENOSINE_METABOLIC_PROCESS	17	0.602657	1.73966	0.00721154	0.0649217	1	3393	tags=59%, list=23%, signal=77%
GOBP_RESPONSE_TO_LITHIUM_ION	16	0.603695	1.7394	0.00471698	0.0648226	1	2741	tags=50%, list=19%, signal=62%
GOMF_ATP_DEPENDENT_PROTEIN_FOLDING_CHAPERONE	30	0.515328	1.7387	0.0175879	0.0649142	1	4886	tags=67%, list=34%, signal=100%
HP_CEREBELLAR_DYSPLASIA	19	0.580445	1.73771	0.00501253	0.0652528	1	2623	tags=42%, list=18%, signal=51%
GOBP_DNA_BIOSYNTHETIC_PROCESS	174	0.369376	1.73371	0	0.0673708	1	3896	tags=43%, list=27%, signal=58%
GOBP_NEGATIVE_REGULATION_OF_MITOTIC_CELL_CYCLE_PHASE_TRANSITION	161	0.374391	1.73369	0	0.0671287	1	3929	tags=46%, list=27%, signal=62%
GOBP_REGULATION_OF_MITOCHONDRIAL_FISSION	23	0.547969	1.73109	0.00236967	0.0684528	1	3316	tags=48%, list=23%, signal=62%
HP_DERMATOLOGICAL_MANIFESTATIONS_OF_SYSTEMIC_DISORDERS	206	0.358522	1.72947	0	0.0693103	1	2468	tags=31%, list=17%, signal=36%
GOMF_INTRAMOLECULAR_TRANSFERASE_ACTIVITY	24	0.539781	1.72871	0.00987654	0.0695716	1	4443	tags=63%, list=31%, signal=90%
HP_PATELLAR_APLASIA	15	0.596344	1.72832	0.00884956	0.0695959	1	4583	tags=80%, list=32%, signal=117%
GOBP_MITOTIC_G2_M_TRANSITION_CHECKPOINT	46	0.458564	1.72699	0.00569801	0.0701805	1	3888	tags=54%, list=27%, signal=74%
GOCC_TRANSCRIPTION_FACTOR_TFIID_COMPLEX	31	0.503884	1.72575	0.00789474	0.0706866	1	2212	tags=35%, list=15%, signal=42%
HP_ABNORMAL_CIRCULATING_ANDROGEN_LEVEL	44	0.462449	1.72337	0.0075188	0.0718583	1	2543	tags=32%, list=18%, signal=38%
HP_ABNORMAL_CIRCULATING_ESTROGEN_LEVEL	30	0.50267	1.72282	0.00789474	0.071986	1	2415	tags=30%, list=17%, signal=36%
GOBP_POSITIVE_REGULATION_OF_MITOTIC_CELL_CYCLE	104	0.389054	1.71717	0.00344828	0.0751945	1	3980	tags=41%, list=27%, signal=57%
GOBP_INTERSTRAND_CROSS_LINK_REPAIR	39	0.467042	1.7169	0.00266667	0.0751273	1	2587	tags=36%, list=18%, signal=44%
HP_OVARIAN_NEOPLASM	55	0.439056	1.71602	0	0.075397	1	3039	tags=38%, list=21%, signal=48%
HP_ACUTE_LYMPHOBLASTIC_LEUKEMIA	31	0.503536	1.71577	0.00526316	0.0753121	1	3297	tags=42%, list=23%, signal=54%
HP_CHOLESTASIS	202	0.356575	1.71507	0	0.0755241	1	1535	tags=23%, list=11%, signal=26%
HP_PROXIMAL_MUSCLE_WEAKNESS_IN_LOWER_LIMBS	37	0.486391	1.71292	0.00263158	0.0765969	1	2355	tags=35%, list=16%, signal=42%
HP_HYPOPLASIA_OF_THE_FRONTAL_LOBES	32	0.492945	1.71265	0.010582	0.0764501	1	3980	tags=63%, list=27%, signal=86%
HP_SIDEROBLASTIC_ANEMIA	32	0.505906	1.71017	0.00274725	0.0781099	1	3613	tags=50%, list=25%, signal=66%
GOBP_RNA_METHYLATION	86	0.41411	1.71005	0.00330033	0.0779135	1	4780	tags=50%, list=33%, signal=74%
GOBP_NEGATIVE_REGULATION_OF_MONONUCLEAR_CELL_MIGRATION	17	0.584181	1.70974	0.0236967	0.0778562	1	281	tags=24%, list=2%, signal=24%
GOBP_SERINE_FAMILY_AMINO_ACID_METABOLIC_PROCESS	27	0.523108	1.70911	0.00276243	0.0779753	1	2231	tags=41%, list=15%, signal=48%
GOBP_INORGANIC_ANION_TRANSMEMBRANE_TRANSPORT	55	0.436746	1.70801	0.00269542	0.0785992	1	3673	tags=49%, list=25%, signal=65%
GOMF_NEUTRAL_AMINO_ACID_TRANSMEMBRANE_TRANSPORTER_ACTIVITY	28	0.510465	1.70638	0.00518135	0.0794454	1	2007	tags=32%, list=14%, signal=37%
GOMF_ORGANIC_HYDROXY_COMPOUND_TRANSMEMBRANE_TRANSPORTER_ACTIVITY	17	0.580952	1.7041	0.0144928	0.0808729	1	879	tags=29%, list=6%, signal=31%
GOMF_STRUCTURAL_CONSTITUENT_OF_CYTOSKELETON	60	0.437733	1.70364	0.00294118	0.0809455	1	1455	tags=23%, list=10%, signal=26%
HP_ABNORMALITY_OF_HAND_JOINT_MOBILITY	22	0.544855	1.70328	0.00485437	0.080929	1	2052	tags=36%, list=14%, signal=42%
GOBP_NEGATIVE_REGULATION_OF_MITOTIC_CELL_CYCLE	200	0.356258	1.70264	0	0.081153	1	4085	tags=46%, list=28%, signal=63%
GOMF_ORGANIC_ANION_TRANSMEMBRANE_TRANSPORTER_ACTIVITY	106	0.387847	1.70231	0	0.0811077	1	3542	tags=42%, list=24%, signal=56%
GOBP_ALDITOL_METABOLIC_PROCESS	15	0.605263	1.70221	0.00970874	0.0808797	1	2814	tags=47%, list=19%, signal=58%
GOBP_SPINDLE_ASSEMBLY	127	0.37407	1.69963	0	0.0822899	1	4196	tags=50%, list=29%, signal=69%
GOBP_POSITIVE_REGULATION_OF_TRANSCRIPTION_BY_RNA_POLYMERASE_III	17	0.585815	1.69937	0.00496278	0.0821752	1	5791	tags=82%, list=40%, signal=137%
GOBP_CYTOSKELETON_DEPENDENT_CYTOKINESIS	86	0.394866	1.69913	0.00301205	0.0821488	1	4023	tags=45%, list=28%, signal=62%
HP_ABNORMAL_URINE_CARBOXYLIC_ACID_LEVEL	42	0.467978	1.69792	0.002849	0.0826755	1	1558	tags=29%, list=11%, signal=32%
GOBP_ESTABLISHMENT_OF_PIGMENT_GRANULE_LOCALIZATION	17	0.576915	1.69609	0.00740741	0.0836595	1	1841	tags=35%, list=13%, signal=40%
GOBP_CELL_VOLUME_HOMEOSTASIS	20	0.559637	1.69455	0.0071599	0.084565	1	1884	tags=30%, list=13%, signal=34%
GOBP_CELL_CYCLE_PHASE_TRANSITION	469	0.327159	1.69453	0	0.0842986	1	3352	tags=34%, list=23%, signal=43%
GOMF_CARBOXY_LYASE_ACTIVITY	25	0.531012	1.69435	0.0141509	0.0841472	1	1715	tags=36%, list=12%, signal=41%
GOCC_NUCLEOID	43	0.456576	1.69401	0.00593472	0.0840498	1	5512	tags=65%, list=38%, signal=105%
GOBP_REGULATION_OF_MITOTIC_CELL_CYCLE	420	0.323439	1.69335	0	0.084286	1	3703	tags=36%, list=26%, signal=47%
GOBP_TETRAPYRROLE_METABOLIC_PROCESS	52	0.438891	1.69224	0	0.0848238	1	2822	tags=35%, list=19%, signal=43%
GOBP_MITOTIC_G2_DNA_DAMAGE_CHECKPOINT_SIGNALING	32	0.475568	1.69053	0.0126582	0.0858337	1	3516	tags=59%, list=24%, signal=78%
HP_FEMALE_REPRODUCTIVE_SYSTEM_NEOPLASM	53	0.432933	1.68913	0.00547945	0.0865953	1	2629	tags=40%, list=18%, signal=48%
HP_ABNORMAL_LEFT_VENTRICULAR_OUTFLOW_TRACT_MORPHOLOGY	15	0.611558	1.68902	0.00244499	0.0863806	1	2189	tags=33%, list=15%, signal=39%
GOBP_ANGIOGENESIS_INVOLVED_IN_WOUND_HEALING	21	0.546788	1.68772	0.02	0.0870634	1	1048	tags=38%, list=7%, signal=41%
GOBP_NEGATIVE_REGULATION_OF_CELL_CYCLE	314	0.33701	1.68747	0	0.0869334	1	4085	tags=43%, list=28%, signal=59%
GOBP_MICROTUBULE_ORGANIZING_CENTER_ORGANIZATION	131	0.372561	1.68743	0	0.0866784	1	4365	tags=48%, list=30%, signal=68%
GOBP_RESPONSE_TO_NERVE_GROWTH_FACTOR	31	0.502466	1.68647	0.00531915	0.08714	1	3118	tags=48%, list=21%, signal=61%
GOBP_CYTOKINESIS	143	0.366095	1.68577	0	0.0874426	1	3344	tags=36%, list=23%, signal=46%
GOCC_PLATELET_ALPHA_GRANULE	68	0.414759	1.68551	0	0.0873382	1	1399	tags=28%, list=10%, signal=31%
GOBP_MITOCHONDRIAL_DNA_METABOLIC_PROCESS	22	0.556049	1.68483	0.0124069	0.0875076	1	5063	tags=77%, list=35%, signal=118%
GOMF_MONOCARBOXYLIC_ACID_TRANSMEMBRANE_TRANSPORTER_ACTIVITY	27	0.518699	1.6842	0.0148515	0.0876943	1	2238	tags=37%, list=15%, signal=44%
GOMF_SINGLE_STRANDED_DNA_BINDING	116	0.385554	1.68262	0	0.0885416	1	3620	tags=44%, list=25%, signal=58%
HP_METAPHYSEAL_WIDENING	66	0.415403	1.68229	0.00298507	0.0885394	1	2665	tags=38%, list=18%, signal=46%
HP_DECREASED_CIRCULATING_ANDROGEN_CONCENTRATION	33	0.479636	1.68207	0.00761421	0.088448	1	2543	tags=33%, list=18%, signal=40%
GOBP_NUCLEOBASE_METABOLIC_PROCESS	29	0.504451	1.68089	0.00253807	0.0890671	1	3034	tags=41%, list=21%, signal=52%
GOBP_REGULATION_OF_MITOTIC_CELL_CYCLE_PHASE_TRANSITION	292	0.333939	1.67908	0	0.0901842	1	3929	tags=41%, list=27%, signal=55%
GOCC_CELL_CORTEX_REGION	23	0.540102	1.67739	0.00546448	0.0913245	1	3507	tags=48%, list=24%, signal=63%
GOBP_POSITIVE_REGULATION_OF_CYTOKINESIS	31	0.489486	1.67635	0.0078125	0.0918212	1	2194	tags=42%, list=15%, signal=49%
GOBP_POSITIVE_REGULATION_OF_TELOMERE_MAINTENANCE	64	0.417899	1.6749	0.003125	0.0926254	1	3993	tags=45%, list=28%, signal=62%
GOMF_4_IRON_4_SULFUR_CLUSTER_BINDING	42	0.462214	1.67374	0.00520833	0.0933003	1	4483	tags=60%, list=31%, signal=86%
GOBP_REGULATION_OF_CYTOKINESIS	74	0.410672	1.67302	0.00314465	0.0935872	1	3344	tags=39%, list=23%, signal=51%
GOBP_MITOCHONDRIAL_RNA_METABOLIC_PROCESS	47	0.451361	1.67146	0.00895522	0.0946938	1	3376	tags=45%, list=23%, signal=58%
HP_BRUSHFIELD_SPOTS	15	0.607175	1.66973	0.0179487	0.0959183	1	3707	tags=60%, list=26%, signal=81%
GOBP_REGULATION_OF_TELOMERE_MAINTENANCE_VIA_TELOMERE_LENGTHENING	58	0.433883	1.66951	0.00294985	0.0958376	1	4041	tags=45%, list=28%, signal=62%
GOBP_INSULIN_LIKE_GROWTH_FACTOR_RECEPTOR_SIGNALING_PATHWAY	21	0.539495	1.66849	0.00997506	0.0964891	1	998	tags=33%, list=7%, signal=36%
HP_AZOOSPERMIA	65	0.423938	1.66842	0.00284091	0.0962545	1	3413	tags=42%, list=24%, signal=54%
GOMF_MICROTUBULE_BINDING	201	0.344528	1.66679	0	0.0972935	1	3438	tags=37%, list=24%, signal=48%
GOBP_HYDROGEN_PEROXIDE_CATABOLIC_PROCESS	24	0.525155	1.66662	0.00804289	0.097151	1	808	tags=25%, list=6%, signal=26%
HP_DERMAL_TRANSLUCENCY	15	0.599782	1.6662	0.0218978	0.0972008	1	1298	tags=40%, list=9%, signal=44%
HP_UPSLANTED_PALPEBRAL_FISSURE	235	0.335085	1.66588	0	0.0972091	1	3278	tags=36%, list=23%, signal=45%
GOBP_NADH_REGENERATION	15	0.588141	1.66575	0.00980392	0.096986	1	694	tags=20%, list=5%, signal=21%
GOBP_RNA_MODIFICATION	165	0.359437	1.66496	0	0.0973114	1	4780	tags=47%, list=33%, signal=70%
HP_INFANTILE_SPASMS	71	0.40616	1.66329	0.0060423	0.098414	1	2618	tags=32%, list=18%, signal=39%
GOBP_PIGMENT_BIOSYNTHETIC_PROCESS	43	0.457589	1.66287	0.00795756	0.0984006	1	1374	tags=23%, list=9%, signal=26%
GOMF_MAGNESIUM_ION_BINDING	184	0.345564	1.66235	0	0.0984797	1	2996	tags=29%, list=21%, signal=36%
HP_MULTIPLE_CAFE_AU_LAIT_SPOTS	60	0.423901	1.66125	0.00591716	0.0991578	1	4170	tags=52%, list=29%, signal=72%
GOBP_REGULATION_OF_PROTEIN_AUTOPHOSPHORYLATION	36	0.46901	1.65954	0.00515464	0.100177	1	1677	tags=33%, list=12%, signal=38%
GOBP_ZINC_ION_TRANSPORT	17	0.57854	1.65903	0.0165485	0.10026	1	3391	tags=53%, list=23%, signal=69%
GOBP_REGULATION_OF_ENDOTHELIAL_CELL_DEVELOPMENT	16	0.580136	1.65877	0.0114943	0.100189	1	2594	tags=38%, list=18%, signal=46%
GOBP_CHAPERONE_MEDIATED_PROTEIN_COMPLEX_ASSEMBLY	19	0.540896	1.6587	0.0228426	0.0999863	1	1798	tags=42%, list=12%, signal=48%
GOBP_PATHWAY_RESTRICTED_SMAD_PROTEIN_PHOSPHORYLATION	38	0.464263	1.6584	0.00813008	0.100006	1	1550	tags=34%, list=11%, signal=38%
GOMF_HORMONE_BINDING	35	0.470544	1.65702	0.00808625	0.100993	1	1824	tags=34%, list=13%, signal=39%
GOBP_CELLULAR_COPPER_ION_HOMEOSTASIS	15	0.595857	1.65698	0.0205479	0.100743	1	1016	tags=33%, list=7%, signal=36%
GOMF_METAL_CLUSTER_BINDING	64	0.419185	1.65691	0.00294985	0.10049	1	4707	tags=59%, list=32%, signal=87%
GOBP_NCRNA_PROCESSING	414	0.319204	1.65649	0	0.100504	1	3393	tags=34%, list=23%, signal=43%
HP_ABNORMAL_CIRCULATING_FOLLICLE_STIMULATING_HORMONE_CONCENTRATION	31	0.484017	1.65637	0.00253165	0.100332	1	2415	tags=35%, list=17%, signal=42%
GOBP_MRNA_MODIFICATION	28	0.491377	1.65543	0.00493827	0.100824	1	2083	tags=39%, list=14%, signal=46%
GOBP_POSITIVE_REGULATION_OF_PROTEIN_AUTOPHOSPHORYLATION	23	0.529979	1.65335	0.0123762	0.102206	1	1532	tags=39%, list=11%, signal=44%
GOMF_INORGANIC_ANION_TRANSMEMBRANE_TRANSPORTER_ACTIVITY	69	0.409951	1.65331	0	0.101953	1	2934	tags=39%, list=20%, signal=49%
HP_ABSENT_EARLOBE	16	0.568879	1.65212	0.0204545	0.102649	1	3620	tags=69%, list=25%, signal=91%
HP_ABSENT_TESTIS	24	0.515675	1.64956	0.0171149	0.104594	1	4041	tags=54%, list=28%, signal=75%
HP_HYPERAMMONEMIA	50	0.431309	1.64947	0.00890208	0.104367	1	3207	tags=40%, list=22%, signal=51%
GOBP_BICARBONATE_TRANSPORT	17	0.570794	1.64881	0.0202532	0.104625	1	890	tags=29%, list=6%, signal=31%
GOBP_PIGMENT_METABOLIC_PROCESS	52	0.421361	1.64811	0.00892857	0.104879	1	1428	tags=23%, list=10%, signal=26%
GOMF_ORGANIC_ACID_BINDING	83	0.400375	1.64751	0	0.105125	1	1454	tags=23%, list=10%, signal=25%
HP_ABNORMAL_FALLOPIAN_TUBE_MORPHOLOGY	21	0.536426	1.64694	0.00666667	0.105346	1	3353	tags=52%, list=23%, signal=68%
HP_ELEVATED_CIRCULATING_FOLLICLE_STIMULATING_HORMONE_LEVEL	17	0.562273	1.64687	0.0201005	0.105122	1	2415	tags=41%, list=17%, signal=49%
GOCC_DNA_PACKAGING_COMPLEX	77	0.402319	1.6457	0.00625	0.105925	1	3993	tags=49%, list=28%, signal=68%
HP_COLON_CANCER	37	0.46672	1.64525	0.00581395	0.106023	1	2629	tags=38%, list=18%, signal=46%
GOCC_RECYCLING_ENDOSOME	160	0.347967	1.64509	0	0.105869	1	3065	tags=34%, list=21%, signal=42%
HP_APLASIA_HYPOPLASIA_OF_THE_RETINA	26	0.505064	1.6446	0.0128205	0.105956	1	2484	tags=42%, list=17%, signal=51%
GOMF_DAMAGED_DNA_BINDING	69	0.404599	1.64273	0.00315457	0.107296	1	4980	tags=59%, list=34%, signal=90%
HP_OVOID_VERTEBRAL_BODIES	20	0.536711	1.64183	0.015748	0.10783	1	1412	tags=35%, list=10%, signal=39%
GOBP_MITOTIC_CELL_CYCLE_PHASE_TRANSITION	391	0.315957	1.64123	0	0.108012	1	3379	tags=34%, list=23%, signal=43%
HP_FEMORAL_HERNIA	16	0.568741	1.64112	0.0285036	0.107824	1	1514	tags=44%, list=10%, signal=49%
GOBP_REGULATION_OF_MORPHOGENESIS_OF_A_BRANCHING_STRUCTURE	23	0.522669	1.64027	0.00954654	0.108219	1	1894	tags=39%, list=13%, signal=45%
HP_RADIAL_DEVIATION_OF_THE_HAND_OR_OF_FINGERS_OF_THE_HAND	47	0.435962	1.63989	0.00584795	0.108277	1	2040	tags=36%, list=14%, signal=42%
GOBP_SNO_S_RNA_METABOLIC_PROCESS	16	0.574223	1.63963	0.0223214	0.108252	1	3225	tags=44%, list=22%, signal=56%
GOMF_SPECTRIN_BINDING	15	0.596296	1.63721	0.0265487	0.110082	1	2006	tags=40%, list=14%, signal=46%
GOBP_RESPONSE_TO_ANGIOTENSIN	21	0.531721	1.63582	0.0179028	0.111269	1	1536	tags=33%, list=11%, signal=37%
HP_ARTHRITIS	151	0.356646	1.63471	0	0.111975	1	1973	tags=24%, list=14%, signal=27%
GOBP_CELLULAR_RESPONSE_TO_DEXAMETHASONE_STIMULUS	21	0.526713	1.6338	0.0260663	0.112407	1	1057	tags=29%, list=7%, signal=31%
GOBP_COPPER_ION_HOMEOSTASIS	18	0.559344	1.63278	0.0277778	0.113121	1	1016	tags=28%, list=7%, signal=30%
HP_PROLONGED_BLEEDING_FOLLOWING_PROCEDURE	15	0.580598	1.63276	0.0252874	0.112838	1	1877	tags=40%, list=13%, signal=46%
GOBP_MITOTIC_CYTOKINESIS	76	0.39835	1.63234	0.00315457	0.11289	1	4023	tags=47%, list=28%, signal=65%
HP_ABNORMAL_SPERMATOGENESIS	78	0.395941	1.63193	0.00634921	0.112948	1	2543	tags=29%, list=18%, signal=36%
GOBP_ENDONUCLEOLYTIC_CLEAVAGE_INVOLVED_IN_RRNA_PROCESSING	16	0.581402	1.63047	0.0261905	0.113921	1	3348	tags=63%, list=23%, signal=81%
GOMF_STRUCTURAL_CONSTITUENT_OF_NUCLEAR_PORE	24	0.515987	1.62957	0.0155844	0.114583	1	2670	tags=42%, list=18%, signal=51%
HP_OLIGOSPERMIA	18	0.54881	1.62917	0.0218978	0.114644	1	1574	tags=28%, list=11%, signal=31%
GOBP_CENTROMERE_COMPLEX_ASSEMBLY	30	0.479841	1.62877	0.00536193	0.114743	1	2792	tags=37%, list=19%, signal=45%
GOBP_REGULATION_OF_TELOMERE_MAINTENANCE	98	0.381931	1.62852	0	0.114692	1	4041	tags=43%, list=28%, signal=59%
GOBP_REGULATION_OF_MITOTIC_CELL_CYCLE_SPINDLE_ASSEMBLY_CHECKPOINT	19	0.542614	1.62807	0.0186916	0.114849	1	4085	tags=68%, list=28%, signal=95%
GOCC_MIDBODY	181	0.344345	1.62752	0	0.11501	1	4023	tags=41%, list=28%, signal=56%
GOMF_GROWTH_FACTOR_BINDING	76	0.397071	1.62724	0.0143678	0.114998	1	1371	tags=25%, list=9%, signal=27%
GOBP_VASCULAR_ENDOTHELIAL_GROWTH_FACTOR_RECEPTOR_SIGNALING_PATHWAY	31	0.475311	1.62715	0.00744417	0.114797	1	1312	tags=26%, list=9%, signal=28%
GOMF_MOLECULAR_CARRIER_ACTIVITY	78	0.393119	1.62636	0.00326797	0.115135	1	1196	tags=19%, list=8%, signal=21%
GOBP_VASCULAR_ASSOCIATED_SMOOTH_MUSCLE_CELL_MIGRATION	18	0.553648	1.62399	0.0137615	0.11693	1	316	tags=28%, list=2%, signal=28%
GOMF_OXIDOREDUCTASE_ACTIVITY_ACTING_ON_THE_CH_CH_GROUP_OF_DONORS	54	0.420482	1.62198	0.00826446	0.11849	1	2270	tags=33%, list=16%, signal=39%
GOBP_MESENCHYMAL_CELL_MIGRATION	22	0.527064	1.62109	0.00735294	0.119088	1	1779	tags=45%, list=12%, signal=52%
HP_ABNORMALITY_OF_THE_FEMALE_GENITALIA	399	0.314066	1.62072	0	0.119107	1	3752	tags=38%, list=26%, signal=49%
GOBP_SERINE_FAMILY_AMINO_ACID_BIOSYNTHETIC_PROCESS	15	0.600365	1.61973	0.0226757	0.119776	1	2231	tags=47%, list=15%, signal=55%
GOCC_RNA_POLYMERASE_COMPLEX	104	0.368264	1.61629	0.00684931	0.122467	1	3250	tags=37%, list=22%, signal=47%
GOBP_REGULATION_OF_TELOMERE_CAPPING	25	0.505546	1.61608	0.0265252	0.122357	1	4041	tags=48%, list=28%, signal=66%
GOBP_RIBOSOME_BIOGENESIS	300	0.320727	1.61561	0	0.122502	1	4018	tags=41%, list=28%, signal=56%
GOBP_NEGATIVE_REGULATION_OF_ORGANELLE_ORGANIZATION	281	0.323855	1.61533	0	0.122491	1	4085	tags=38%, list=28%, signal=52%
GOMF_ORGANIC_ACID_TRANSMEMBRANE_TRANSPORTER_ACTIVITY	86	0.37954	1.61528	0.00337838	0.122213	1	2939	tags=34%, list=20%, signal=42%
HP_PROGRESSIVE_MUSCLE_WEAKNESS	52	0.41868	1.61519	0.00544959	0.122001	1	3420	tags=42%, list=24%, signal=55%
GOBP_ANIMAL_ORGAN_REGENERATION	42	0.444351	1.61513	0.0111421	0.121741	1	2747	tags=38%, list=19%, signal=47%
GOBP_PROTEIN_LOCALIZATION_TO_CHROMATIN	31	0.474133	1.61481	0.0106667	0.121741	1	4322	tags=61%, list=30%, signal=87%
GOBP_MICROTUBULE_ORGANIZING_CENTER_LOCALIZATION	27	0.496527	1.61416	0.0231959	0.122035	1	4556	tags=52%, list=31%, signal=75%
GOBP_POSITIVE_REGULATION_OF_OXIDATIVE_STRESS_INDUCED_CELL_DEATH	17	0.551987	1.61225	0.0247525	0.123617	1	3865	tags=53%, list=27%, signal=72%
GOBP_RESPONSE_TO_NITRIC_OXIDE	16	0.565876	1.61163	0.0240385	0.123867	1	3054	tags=50%, list=21%, signal=63%
GOBP_TRANSITION_METAL_ION_TRANSPORT	68	0.395771	1.61091	0	0.124348	1	1694	tags=26%, list=12%, signal=30%
HP_ABNORMALITY_OF_CIRCULATING_FIBRINOGEN	33	0.46291	1.61065	0.0188679	0.124293	1	908	tags=21%, list=6%, signal=23%
HP_ABNORMALITY_OF_THE_UPPER_ARM	47	0.436025	1.61052	0.011976	0.124053	1	2355	tags=32%, list=16%, signal=38%
GOBP_RETROGRADE_TRANSPORT_ENDOSOME_TO_GOLGI	86	0.383805	1.60948	0.00641026	0.124883	1	5379	tags=55%, list=37%, signal=86%
GOBP_PIGMENT_GRANULE_LOCALIZATION	19	0.545239	1.60901	0.0216867	0.125111	1	1841	tags=32%, list=13%, signal=36%
GOCC_INTERCELLULAR_BRIDGE	72	0.391693	1.6086	0.00607903	0.125157	1	1753	tags=32%, list=12%, signal=36%
GOBP_RESPONSE_TO_METAL_ION	222	0.330236	1.60807	0	0.125285	1	1694	tags=21%, list=12%, signal=23%
HP_ABNORMALITY_OF_THE_SUPRAORBITAL_RIDGES	71	0.394615	1.60742	0.00316456	0.125632	1	4088	tags=46%, list=28%, signal=64%
HP_ACIDEMIA	19	0.530393	1.60642	0.0295567	0.126209	1	3187	tags=42%, list=22%, signal=54%
GOBP_DICARBOXYLIC_ACID_METABOLIC_PROCESS	70	0.397298	1.60632	0.00306748	0.125991	1	2822	tags=39%, list=19%, signal=48%
HP_MALE_REPRODUCTIVE_SYSTEM_NEOPLASM	51	0.427408	1.60622	0.0164384	0.125767	1	3270	tags=39%, list=23%, signal=50%
GOMF_INTEGRIN_BINDING	91	0.378561	1.60604	0	0.125632	1	1450	tags=23%, list=10%, signal=25%
HP_APLASIA_HYPOPLASIA_AFFECTING_THE_FUNDUS	83	0.387931	1.60496	0.00319489	0.126506	1	3825	tags=41%, list=26%, signal=55%
GOBP_NEGATIVE_REGULATION_OF_GTPASE_ACTIVITY	29	0.473006	1.60415	0.0162162	0.127	1	1039	tags=17%, list=7%, signal=19%
GOBP_RECEPTOR_MEDIATED_ENDOCYTOSIS	184	0.340285	1.60394	0	0.126867	1	1645	tags=20%, list=11%, signal=22%
HP_ABNORMAL_OVARIAN_MORPHOLOGY	106	0.359831	1.60391	0	0.126577	1	2699	tags=28%, list=19%, signal=35%
GOBP_POSITIVE_REGULATION_OF_CHROMATIN_ORGANIZATION	16	0.556314	1.60203	0.0140187	0.128165	1	2801	tags=38%, list=19%, signal=46%
HP_ABNORMAL_PLATELET_AGGREGATION	25	0.503076	1.60148	0.0127551	0.128321	1	2048	tags=32%, list=14%, signal=37%
GOBP_REGULATION_OF_DNA_DAMAGE_CHECKPOINT	26	0.492584	1.60117	0.0230769	0.128379	1	3048	tags=42%, list=21%, signal=53%
HP_FACIAL_HEMANGIOMA	17	0.549841	1.60082	0.0420792	0.128381	1	1871	tags=47%, list=13%, signal=54%
GOBP_NEUTRAL_AMINO_ACID_TRANSPORT	32	0.466844	1.59868	0.0125628	0.13034	1	2747	tags=34%, list=19%, signal=42%
GOBP_REGULATION_OF_CHROMATIN_ORGANIZATION	38	0.440326	1.59813	0.0103093	0.130478	1	3679	tags=37%, list=25%, signal=49%
GOCC_BLOOD_MICROPARTICLE	69	0.396076	1.59785	0.00595238	0.130488	1	1604	tags=30%, list=11%, signal=34%
GOBP_DOUBLE_STRAND_BREAK_REPAIR_VIA_NONHOMOLOGOUS_END_JOINING	69	0.400486	1.59512	0.00645161	0.132836	1	3526	tags=43%, list=24%, signal=57%
GOMF_EXTRACELLULAR_MATRIX_BINDING	33	0.464927	1.59512	0.0111111	0.132527	1	1371	tags=42%, list=9%, signal=47%
GOBP_CELLULAR_TRANSITION_METAL_ION_HOMEOSTASIS	85	0.37862	1.59505	0.00986842	0.132283	1	1871	tags=22%, list=13%, signal=26%
GOBP_NEGATIVE_REGULATION_OF_SMALL_MOLECULE_METABOLIC_PROCESS	68	0.401269	1.59489	0.00307692	0.132108	1	2270	tags=25%, list=16%, signal=29%
GOCC_BASEMENT_MEMBRANE	38	0.440812	1.59455	0.0205656	0.132125	1	1399	tags=29%, list=10%, signal=32%
HP_NEONATAL_ONSET	65	0.398128	1.59304	0.0060241	0.133406	1	2781	tags=34%, list=19%, signal=42%
HP_FLAT_FACE	74	0.389686	1.59226	0	0.133889	1	3707	tags=36%, list=26%, signal=49%
GOBP_PORE_COMPLEX_ASSEMBLY	20	0.518869	1.59192	0.0283019	0.133901	1	3770	tags=50%, list=26%, signal=67%
HP_MULTIPLE_JOINT_CONTRACTURES	43	0.430799	1.59143	0.017094	0.134067	1	3107	tags=37%, list=21%, signal=47%
HP_PSYCHOMOTOR_RETARDATION	84	0.374761	1.59008	0.00914634	0.135201	1	3376	tags=36%, list=23%, signal=46%
HP_ABNORMAL_UTERUS_MORPHOLOGY	98	0.369654	1.58917	0.00325733	0.135782	1	2485	tags=33%, list=17%, signal=39%
GOCC_DENDRITE_CYTOPLASM	23	0.504826	1.58879	0.0218978	0.135807	1	842	tags=17%, list=6%, signal=18%
GOBP_CENTROSOME_DUPLICATION	67	0.387163	1.58872	0.00573066	0.135588	1	4859	tags=52%, list=33%, signal=78%
HP_DELAYED_MYELINATION	178	0.333297	1.58844	0	0.135526	1	2928	tags=30%, list=20%, signal=38%
GOBP_CLEAVAGE_INVOLVED_IN_RRNA_PROCESSING	28	0.493638	1.58741	0.015	0.136274	1	4184	tags=57%, list=29%, signal=80%
HP_INTESTINAL_POLYP	54	0.412444	1.58676	0.0143266	0.136685	1	1773	tags=30%, list=12%, signal=34%
GOBP_NEGATIVE_REGULATION_OF_CHEMOTAXIS	36	0.440162	1.58674	0.018617	0.136411	1	281	tags=17%, list=2%, signal=17%
GOCC_PLATELET_ALPHA_GRANULE_MEMBRANE	15	0.561204	1.58621	0.0300231	0.136616	1	1376	tags=47%, list=9%, signal=52%
GOBP_POSITIVE_REGULATION_OF_TRANSCRIPTION_BY_RNA_POLYMERASE_I	28	0.478504	1.58598	0.0227273	0.136579	1	5901	tags=79%, list=41%, signal=132%
GOBP_RESPONSE_TO_LECTIN	19	0.521766	1.58586	0.0225564	0.136378	1	348	tags=21%, list=2%, signal=22%
GOBP_CELLULAR_RESPONSE_TO_OXYGEN_RADICAL	16	0.560578	1.58582	0.0392157	0.136129	1	3234	tags=63%, list=22%, signal=80%
GOBP_REGULATION_OF_MONOCYTE_CHEMOTAXIS	19	0.519354	1.58516	0.0258824	0.136457	1	226	tags=32%, list=2%, signal=32%
GOBP_ERYTHROCYTE_HOMEOSTASIS	125	0.356836	1.58274	0	0.138893	1	961	tags=18%, list=7%, signal=19%
HP_NEUROFIBROMAS	17	0.540287	1.58206	0.0289157	0.139357	1	599	tags=24%, list=4%, signal=25%
GOBP_POSITIVE_REGULATION_OF_TELOMERE_CAPPING	16	0.559217	1.58176	0.0270936	0.139432	1	3703	tags=50%, list=26%, signal=67%
GOBP_NUCLEOBASE_BIOSYNTHETIC_PROCESS	17	0.547898	1.58091	0.0290557	0.139992	1	3034	tags=53%, list=21%, signal=67%
GOBP_POSITIVE_REGULATION_BY_HOST_OF_VIRAL_PROCESS	18	0.539073	1.58078	0.0277778	0.139809	1	1372	tags=28%, list=9%, signal=31%
GOBP_POSITIVE_REGULATION_OF_ERYTHROCYTE_DIFFERENTIATION	32	0.460996	1.58065	0.0155844	0.139679	1	3068	tags=44%, list=21%, signal=55%
HP_UNILATERAL_RENAL_AGENESIS	55	0.411622	1.57987	0.00874636	0.140041	1	2148	tags=33%, list=15%, signal=38%
GOBP_ENDODERM_FORMATION	35	0.447925	1.57957	0.00740741	0.140043	1	1911	tags=29%, list=13%, signal=33%
HP_SYNOSTOSIS_INVOLVING_BONES_OF_THE_LOWER_LIMBS	16	0.564406	1.57936	0.0429594	0.139949	1	1187	tags=31%, list=8%, signal=34%
GOBP_REGULATION_OF_CHROMATIN_BINDING	19	0.525863	1.57884	0.0287206	0.140208	1	4465	tags=63%, list=31%, signal=91%
HP_BREAST_CARCINOMA	56	0.409119	1.57863	0.00291545	0.140117	1	2629	tags=38%, list=18%, signal=46%
GOBP_ENDODERM_DEVELOPMENT	51	0.413422	1.57812	0.0148368	0.140312	1	1450	tags=24%, list=10%, signal=26%
HP_SEVERE_GLOBAL_DEVELOPMENTAL_DELAY	176	0.333591	1.57539	0	0.142812	1	3007	tags=32%, list=21%, signal=40%
HP_BLUE_SCLERAE	74	0.382063	1.57467	0.0060423	0.14326	1	1537	tags=31%, list=11%, signal=35%
HP_GENITAL_NEOPLASM	116	0.364063	1.57339	0.00660066	0.144241	1	2230	tags=30%, list=15%, signal=35%
GOMF_DNA_DAMAGE_SENSOR_ACTIVITY	22	0.508446	1.57333	0.0240964	0.144001	1	4525	tags=77%, list=31%, signal=112%
HP_HYPEREXTENSIBILITY_OF_THE_FINGER_JOINTS	15	0.555337	1.57256	0.0356295	0.144571	1	1767	tags=33%, list=12%, signal=38%
GOBP_SPINDLE_LOCALIZATION	45	0.428874	1.57206	0.0135135	0.144843	1	3446	tags=44%, list=24%, signal=58%
GOMF_NUCLEAR_IMPORT_SIGNAL_RECEPTOR_ACTIVITY	18	0.521849	1.57203	0.0348259	0.144566	1	1193	tags=22%, list=8%, signal=24%
HP_ABNORMAL_MUSCLE_FIBER_PROTEIN_EXPRESSION	18	0.539674	1.5713	0.0404762	0.14513	1	2613	tags=44%, list=18%, signal=54%
GOCC_ANAPHASE_PROMOTING_COMPLEX	20	0.51933	1.56939	0.0297767	0.146881	1	3901	tags=55%, list=27%, signal=75%
GOMF_CARGO_RECEPTOR_ACTIVITY	46	0.417197	1.56817	0.0145349	0.14784	1	1645	tags=30%, list=11%, signal=34%
GOBP_INORGANIC_ANION_TRANSPORT	88	0.371877	1.56746	0	0.148206	1	3673	tags=45%, list=25%, signal=60%
HP_GRAY_MATTER_HETEROTOPIA	89	0.365315	1.56729	0	0.148126	1	3754	tags=44%, list=26%, signal=59%
GOMF_S_ADENOSYLMETHIONINE_DEPENDENT_METHYLTRANSFERASE_ACTIVITY	144	0.342508	1.56619	0	0.149052	1	3337	tags=35%, list=23%, signal=45%
GOBP_BODY_FLUID_SECRETION	57	0.397419	1.56605	0.0112994	0.148878	1	1020	tags=21%, list=7%, signal=23%
HP_INTRAUTERINE_GROWTH_RETARDATION	435	0.304028	1.56579	0	0.148843	1	3754	tags=37%, list=26%, signal=48%
HP_JOINT_HYPERFLEXIBILITY	140	0.339017	1.56505	0	0.149366	1	2781	tags=32%, list=19%, signal=39%
GOBP_SMOOTH_MUSCLE_CELL_MIGRATION	51	0.406033	1.56478	0.00826446	0.149338	1	707	tags=24%, list=5%, signal=25%
GOBP_REPRODUCTIVE_BEHAVIOR	18	0.522988	1.56464	0.0214286	0.149185	1	1154	tags=22%, list=8%, signal=24%
GOBP_MICROVILLUS_ORGANIZATION	23	0.494163	1.56454	0.0245902	0.148973	1	4632	tags=70%, list=32%, signal=102%
GOBP_MATURATION_OF_SSU_RRNA	53	0.396409	1.56417	0.00890208	0.149074	1	4012	tags=53%, list=28%, signal=73%
GOBP_REGULATION_OF_SPINDLE_ORGANIZATION	42	0.428085	1.56348	0.0187668	0.149554	1	4855	tags=64%, list=33%, signal=96%
GOBP_TELOMERE_CAPPING	39	0.43926	1.56317	0.0215633	0.149632	1	3703	tags=44%, list=26%, signal=58%
HP_LISSENCEPHALY	128	0.345099	1.56283	0.00381679	0.149717	1	3369	tags=37%, list=23%, signal=47%
GOCC_CILIARY_BASAL_BODY	118	0.353231	1.56267	0.0037037	0.149562	1	3608	tags=36%, list=25%, signal=47%
HP_LIPID_ACCUMULATION_IN_HEPATOCYTES	114	0.355397	1.5617	0.00340136	0.150323	1	2295	tags=28%, list=16%, signal=33%
GOBP_ESTABLISHMENT_OF_SPINDLE_ORIENTATION	31	0.458665	1.56141	0.0181347	0.150343	1	4085	tags=52%, list=28%, signal=72%
GOBP_POSITIVE_REGULATION_OF_CELL_DIVISION	55	0.400502	1.56104	0.00578035	0.150426	1	1822	tags=35%, list=13%, signal=39%
GOMF_ATP_DEPENDENT_CHROMATIN_REMODELER_ACTIVITY	30	0.456304	1.5604	0.015	0.150787	1	3394	tags=33%, list=23%, signal=43%
HP_PES_VALGUS	25	0.478678	1.56023	0.0326633	0.150669	1	2996	tags=40%, list=21%, signal=50%
GOBP_ANAPHASE_PROMOTING_COMPLEX_DEPENDENT_CATABOLIC_PROCESS	22	0.506144	1.55984	0.0213333	0.150804	1	4342	tags=59%, list=30%, signal=84%
HP_SHORT_MIDDLE_PHALANX_OF_FINGER	26	0.487561	1.55981	0.0304569	0.150524	1	828	tags=23%, list=6%, signal=24%
GOMF_AMINO_ACID_TRANSMEMBRANE_TRANSPORTER_ACTIVITY	45	0.426	1.55977	0.00555556	0.150269	1	2007	tags=29%, list=14%, signal=33%
HP_PALLOR	124	0.346623	1.55905	0.00696864	0.150824	1	1117	tags=19%, list=8%, signal=20%
HP_THICK_UPPER_LIP_VERMILION	18	0.53335	1.55841	0.0286396	0.151182	1	1119	tags=28%, list=8%, signal=30%
GOBP_BRANCHED_CHAIN_AMINO_ACID_METABOLIC_PROCESS	25	0.471829	1.55808	0.0251256	0.151184	1	3800	tags=48%, list=26%, signal=65%
GOBP_DNA_RECOMBINATION	271	0.315215	1.55795	0	0.150998	1	4057	tags=40%, list=28%, signal=54%
GOBP_PROTEIN_TARGETING_TO_PEROXISOME	17	0.537084	1.55592	0.0386473	0.153024	1	3707	tags=41%, list=26%, signal=55%
HP_SIMPLIFIED_GYRAL_PATTERN	64	0.390395	1.5555	0.00890208	0.153181	1	3732	tags=42%, list=26%, signal=57%
HP_DICARBOXYLIC_ACIDURIA	40	0.431734	1.55529	0.0126263	0.153053	1	3420	tags=48%, list=24%, signal=62%
GOBP_PURINE_NUCLEOBASE_METABOLIC_PROCESS	15	0.562832	1.55497	0.0450237	0.153058	1	2214	tags=40%, list=15%, signal=47%
GOCC_MICROVILLUS	54	0.402272	1.5539	0.0188172	0.153943	1	2238	tags=33%, list=15%, signal=39%
HP_DELAYED_FINE_MOTOR_DEVELOPMENT	18	0.526278	1.55345	0.0388128	0.154095	1	4120	tags=50%, list=28%, signal=70%
GOBP_NEGATIVE_REGULATION_OF_ORGAN_GROWTH	26	0.477502	1.55344	0.015748	0.153812	1	2504	tags=27%, list=17%, signal=32%
GOBP_NEURON_PROJECTION_EXTENSION_INVOLVED_IN_NEURON_PROJECTION_GUIDANCE	16	0.544911	1.55203	0.0375587	0.155022	1	1779	tags=44%, list=12%, signal=50%
HP_DELAYED_CLOSURE_OF_THE_ANTERIOR_FONTANELLE	24	0.488034	1.5515	0.0252525	0.155317	1	1945	tags=33%, list=13%, signal=38%
HP_INCREASED_CIRCULATING_GONADOTROPIN_LEVEL	32	0.445803	1.55071	0.0172414	0.155813	1	1201	tags=28%, list=8%, signal=31%
GOCC_BASAL_PART_OF_CELL	151	0.336417	1.55054	0.00383142	0.155724	1	1704	tags=26%, list=12%, signal=29%
HP_SOMATIC_MUTATION	143	0.339329	1.55009	0	0.155962	1	2009	tags=22%, list=14%, signal=25%
HP_ABNORMAL_INTERNAL_GENITALIA	362	0.299815	1.54926	0	0.156521	1	2699	tags=28%, list=19%, signal=33%
GOBP_COLLAGEN_BIOSYNTHETIC_PROCESS	31	0.450987	1.54626	0.0279188	0.159713	1	1312	tags=26%, list=9%, signal=28%
GOBP_ALCOHOL_CATABOLIC_PROCESS	37	0.434225	1.54496	0.0183727	0.160918	1	657	tags=22%, list=5%, signal=23%
HP_ABNORMAL_CIRCULATING_ASPARTATE_FAMILY_AMINO_ACID_CONCENTRATION	15	0.54389	1.54359	0.0478469	0.162197	1	4839	tags=67%, list=33%, signal=100%
HP_ABNORMAL_CORTICAL_GYRATION	326	0.303478	1.54349	0	0.161996	1	3405	tags=33%, list=23%, signal=43%
HP_ABNORMAL_CIRCULATING_GLYCINE_CONCENTRATION	17	0.531062	1.54323	0.0508475	0.161998	1	3458	tags=53%, list=24%, signal=69%
GOBP_ASPARTATE_FAMILY_AMINO_ACID_BIOSYNTHETIC_PROCESS	16	0.535784	1.543	0.0484262	0.161963	1	4456	tags=63%, list=31%, signal=90%
GOBP_REGULATION_OF_MITOTIC_SPINDLE_ASSEMBLY	22	0.499006	1.5413	0.025463	0.16361	1	5485	tags=73%, list=38%, signal=117%
GOBP_REGULATION_OF_RRNA_PROCESSING	16	0.530458	1.54099	0.034398	0.16365	1	3833	tags=50%, list=26%, signal=68%
HP_UNDERDEVELOPED_SUPRAORBITAL_RIDGES	40	0.427559	1.53878	0.0290237	0.166056	1	4088	tags=52%, list=28%, signal=73%
HP_NEOPLASM_OF_THE_BREAST	76	0.370621	1.53797	0.00606061	0.166614	1	2169	tags=30%, list=15%, signal=35%
HP_HYPERPITUITARISM	57	0.401817	1.53779	0.0254958	0.166509	1	1327	tags=25%, list=9%, signal=27%
GOBP_MUSCLE_CELL_MIGRATION	59	0.390685	1.53679	0.00607903	0.167411	1	707	tags=20%, list=5%, signal=21%
HP_PROSTATE_NEOPLASM	29	0.463876	1.53666	0.0200501	0.167271	1	3270	tags=45%, list=23%, signal=58%
HP_AGENESIS_OF_CORPUS_CALLOSUM	229	0.316091	1.53464	0	0.16942	1	3541	tags=36%, list=24%, signal=47%
HP_ABNORMAL_LACTATE_DEHYDROGENASE_LEVEL	60	0.389999	1.53444	0.00895522	0.169305	1	2751	tags=32%, list=19%, signal=39%
HP_MYOPATHIC_FACIES	32	0.451835	1.5344	0.0230548	0.169042	1	3608	tags=47%, list=25%, signal=62%
GOMF_TRANSFERASE_ACTIVITY_TRANSFERRING_ONE_CARBON_GROUPS	189	0.32417	1.53392	0	0.169363	1	3346	tags=34%, list=23%, signal=44%
HP_ABNORMALITY_OF_THE_BILIARY_SYSTEM	296	0.306272	1.53183	0	0.171663	1	2309	tags=25%, list=16%, signal=30%
GOBP_DETERMINATION_OF_ADULT_LIFESPAN	17	0.528956	1.53167	0.0424528	0.171558	1	2981	tags=59%, list=21%, signal=74%
GOBP_MITOCHONDRIAL_GENOME_MAINTENANCE	29	0.455056	1.53113	0.0288462	0.171832	1	3521	tags=48%, list=24%, signal=64%
HP_ABNORMALITY_OF_THE_COAGULATION_CASCADE	109	0.354259	1.53109	0	0.171567	1	1537	tags=21%, list=11%, signal=23%
GOBP_NEGATIVE_REGULATION_OF_BMP_SIGNALING_PATHWAY	33	0.437533	1.53063	0.0330789	0.17181	1	1222	tags=21%, list=8%, signal=23%
GOBP_MICROTUBULE_CYTOSKELETON_ORGANIZATION	480	0.291146	1.53005	0	0.172261	1	3539	tags=34%, list=24%, signal=43%
GOMF_METHYLATED_HISTONE_BINDING	70	0.371461	1.52858	0.015528	0.173647	1	3783	tags=46%, list=26%, signal=62%
GOBP_REGULATION_OF_GLUCAN_BIOSYNTHETIC_PROCESS	18	0.520587	1.52831	0.0456853	0.173599	1	1882	tags=33%, list=13%, signal=38%
GOMF_DNA_POLYMERASE_ACTIVITY	31	0.460127	1.52758	0.015625	0.174157	1	1739	tags=29%, list=12%, signal=33%
GOBP_POSITIVE_REGULATION_OF_MITOCHONDRIAL_FISSION	17	0.518739	1.52736	0.0410959	0.174093	1	3316	tags=47%, list=23%, signal=61%
HP_KETONURIA	16	0.533191	1.52731	0.0297767	0.173817	1	3858	tags=63%, list=27%, signal=85%
HP_LARGE_EARLOBE	19	0.495063	1.52584	0.049763	0.175435	1	310	tags=21%, list=2%, signal=21%
GOBP_MATURATION_OF_SSU_RRNA_FROM_TRICISTRONIC_RRNA_TRANSCRIPT_SSU_RRNA_5_8S_RRNA_LSU_RRNA	37	0.42666	1.52582	0.0297767	0.17514	1	4184	tags=59%, list=29%, signal=83%
GOMF_PEPTIDE_HORMONE_BINDING	18	0.504458	1.52455	0.0258216	0.176442	1	1812	tags=44%, list=12%, signal=51%
GOBP_REGULATION_OF_SPINDLE_ASSEMBLY	31	0.448964	1.52399	0.0424403	0.176752	1	4855	tags=61%, list=33%, signal=92%
GOBP_HISTONE_MRNA_METABOLIC_PROCESS	24	0.475505	1.52328	0.0386473	0.177424	1	4845	tags=67%, list=33%, signal=100%
GOMF_GLYCOSAMINOGLYCAN_BINDING	108	0.343796	1.52287	0	0.177629	1	949	tags=21%, list=7%, signal=23%
HP_DENTAL_CROWDING	75	0.36731	1.52242	0.00651466	0.177835	1	1629	tags=24%, list=11%, signal=27%
GOMF_MONOSACCHARIDE_BINDING	52	0.40405	1.52211	0.0108696	0.177921	1	1329	tags=23%, list=9%, signal=25%
HP_ABNORMALITY_OF_EPIPHYSIS_MORPHOLOGY	194	0.312343	1.52184	0	0.177946	1	3021	tags=36%, list=21%, signal=45%
HP_WADDLING_GAIT	72	0.373132	1.51915	0.0126984	0.181045	1	3452	tags=36%, list=24%, signal=47%
GOCC_PLATELET_ALPHA_GRANULE_LUMEN	48	0.410449	1.51838	0.0131926	0.181735	1	1399	tags=27%, list=10%, signal=30%
GOBP_ANOIKIS	29	0.453262	1.51836	0.0325	0.181423	1	2996	tags=38%, list=21%, signal=48%
GOBP_RRNA_METABOLIC_PROCESS	257	0.306263	1.51753	0	0.182187	1	4125	tags=39%, list=28%, signal=53%
GOBP_REGULATION_OF_NCRNA_TRANSCRIPTION	19	0.516963	1.51715	0.0490196	0.182349	1	4394	tags=74%, list=30%, signal=106%
GOBP_AMINO_ACID_IMPORT_ACROSS_PLASMA_MEMBRANE	30	0.450637	1.51709	0.0249377	0.182099	1	2007	tags=37%, list=14%, signal=42%
GOMF_TRANSFORMING_GROWTH_FACTOR_BETA_BINDING	19	0.498709	1.51698	0.0577889	0.181908	1	2109	tags=32%, list=15%, signal=37%
GOBP_DENDRITIC_SPINE_MAINTENANCE	16	0.525511	1.51632	0.0425056	0.182473	1	998	tags=19%, list=7%, signal=20%
GOBP_RENAL_SYSTEM_VASCULATURE_DEVELOPMENT	17	0.513279	1.51623	0.0391198	0.182247	1	2415	tags=41%, list=17%, signal=49%
GOBP_TRANSCRIPTION_BY_RNA_POLYMERASE_I	53	0.384554	1.51611	0.0179104	0.182071	1	5074	tags=57%, list=35%, signal=87%
GOCC_MICROTUBULE_ASSOCIATED_COMPLEX	107	0.349239	1.51583	0.00340136	0.182125	1	3836	tags=42%, list=26%, signal=57%
GOBP_ORGANIC_ACID_TRANSMEMBRANE_TRANSPORT	95	0.348769	1.51492	0.00328947	0.182938	1	2007	tags=24%, list=14%, signal=28%
GOBP_MITOTIC_DNA_INTEGRITY_CHECKPOINT_SIGNALING	78	0.358124	1.51444	0	0.183259	1	3341	tags=41%, list=23%, signal=53%
GOBP_REGULATION_OF_PROTEIN_LOCALIZATION_TO_NUCLEUS	105	0.347455	1.51385	0.00677966	0.183653	1	3341	tags=38%, list=23%, signal=49%
HP_DEVIATION_OF_THE_THUMB	31	0.447507	1.51336	0.0387812	0.183943	1	1301	tags=29%, list=9%, signal=32%
HP_ABNORMALITY_OF_NEURONAL_MIGRATION	384	0.297109	1.51319	0	0.183879	1	3409	tags=33%, list=23%, signal=42%
GOCC_LATERAL_PLASMA_MEMBRANE	41	0.413833	1.51288	0.021164	0.183912	1	2238	tags=34%, list=15%, signal=40%
GOCC_MICROTUBULE	336	0.304712	1.51271	0	0.183775	1	3501	tags=35%, list=24%, signal=45%
GOMF_L_AMINO_ACID_TRANSMEMBRANE_TRANSPORTER_ACTIVITY	35	0.423062	1.51036	0.0416667	0.186453	1	2747	tags=34%, list=19%, signal=42%
GOBP_MITOCHONDRIAL_FUSION	30	0.445309	1.50838	0.0387597	0.188796	1	2391	tags=33%, list=16%, signal=40%
GOBP_RIBONUCLEOSIDE_MONOPHOSPHATE_METABOLIC_PROCESS	46	0.397178	1.508	0.0239521	0.188929	1	3350	tags=35%, list=23%, signal=45%
GOBP_REGULATION_OF_MONONUCLEAR_CELL_MIGRATION	93	0.356462	1.5079	0.00671141	0.188737	1	281	tags=13%, list=2%, signal=13%
GOBP_MEIOTIC_CHROMOSOME_SEPARATION	20	0.495371	1.50768	0.0497512	0.188676	1	1259	tags=30%, list=9%, signal=33%
HP_PROFOUND_GLOBAL_DEVELOPMENTAL_DELAY	40	0.41708	1.50767	0.0247253	0.188346	1	3261	tags=40%, list=22%, signal=51%
HP_INCREASED_PROTEINOGENIC_AMINO_ACID_LEVEL_IN_URINE	29	0.450957	1.50672	0.0315186	0.189161	1	3187	tags=48%, list=22%, signal=62%
HP_MINIMAL_CHANGE_GLOMERULONEPHRITIS	24	0.465568	1.50627	0.0382653	0.189364	1	3852	tags=58%, list=27%, signal=79%
GOBP_FATTY_ACID_TRANSMEMBRANE_TRANSPORT	17	0.51384	1.50542	0.0469484	0.190163	1	2939	tags=41%, list=20%, signal=52%
GOMF_TETRAPYRROLE_BINDING	76	0.364697	1.5051	0.00890208	0.190251	1	705	tags=16%, list=5%, signal=17%
GOBP_NEUROBLAST_PROLIFERATION	32	0.44583	1.50476	0.027933	0.190354	1	1321	tags=28%, list=9%, signal=31%
HP_CAPILLARY_HEMANGIOMA	30	0.448658	1.5041	0.030137	0.190899	1	1301	tags=27%, list=9%, signal=29%
GOBP_CELLULAR_IRON_ION_HOMEOSTASIS	50	0.405	1.50355	0.0222841	0.191309	1	1694	tags=24%, list=12%, signal=27%
HP_CHROMOSOME_BREAKAGE	28	0.447751	1.50323	0.0633245	0.191415	1	4223	tags=46%, list=29%, signal=65%
GOMF_NUCLEOCYTOPLASMIC_CARRIER_ACTIVITY	27	0.46779	1.50267	0.0253807	0.191807	1	4441	tags=48%, list=31%, signal=69%
HP_ABNORMALITY_OF_THE_CARPAL_BONES	53	0.382673	1.50109	0.0347826	0.193678	1	1519	tags=26%, list=10%, signal=29%
GOMF_SOLUTE_ANION_ANTIPORTER_ACTIVITY	17	0.513694	1.50071	0.0532688	0.193861	1	3650	tags=53%, list=25%, signal=71%
GOBP_FOREBRAIN_GENERATION_OF_NEURONS	27	0.451148	1.50062	0.0391645	0.193649	1	961	tags=26%, list=7%, signal=28%
GOBP_MATURATION_OF_LSU_RRNA	28	0.450281	1.49995	0.0401002	0.194239	1	2884	tags=46%, list=20%, signal=58%
GOBP_FATTY_ACID_BETA_OXIDATION	64	0.374828	1.49933	0.00914634	0.194723	1	5054	tags=58%, list=35%, signal=88%
GOMF_LIGASE_ACTIVITY_FORMING_CARBON_SULFUR_BONDS	32	0.435252	1.49917	0.0274725	0.194596	1	5681	tags=59%, list=39%, signal=97%
GOBP_CELLULAR_RESPONSE_TO_THYROID_HORMONE_STIMULUS	15	0.536351	1.49845	0.0472813	0.195199	1	2216	tags=40%, list=15%, signal=47%
GOBP_SKIN_EPIDERMIS_DEVELOPMENT	48	0.403083	1.49642	0.0230179	0.197559	1	3443	tags=48%, list=24%, signal=63%
GOBP_REGULATION_OF_CARBOHYDRATE_BIOSYNTHETIC_PROCESS	73	0.365573	1.49641	0.0147059	0.197233	1	2936	tags=32%, list=20%, signal=39%
GOMF_SOLUTE_SODIUM_SYMPORTER_ACTIVITY	23	0.47768	1.49627	0.0533981	0.197118	1	900	tags=17%, list=6%, signal=19%
GOCC_PROTEASOME_REGULATORY_PARTICLE	19	0.497604	1.49611	0.0738916	0.196996	1	4522	tags=58%, list=31%, signal=84%
GOBP_LACTATION	29	0.449511	1.49564	0.0345679	0.197332	1	997	tags=24%, list=7%, signal=26%
GOBP_MEIOSIS_II_CELL_CYCLE_PROCESS	15	0.54541	1.49562	0.0635697	0.197005	1	3694	tags=60%, list=25%, signal=80%
GOBP_NUCLEOSIDE_BISPHOSPHATE_METABOLIC_PROCESS	94	0.353929	1.49266	0.00692042	0.200646	1	4603	tags=49%, list=32%, signal=71%
HP_ABNORMALITY_OF_THE_UTERUS	148	0.327958	1.49105	0	0.202525	1	3745	tags=41%, list=26%, signal=54%
GOBP_BLASTOCYST_GROWTH	19	0.498198	1.4907	0.0470297	0.202657	1	4290	tags=63%, list=30%, signal=90%
GOBP_CARBOHYDRATE_PHOSPHORYLATION	21	0.478589	1.49063	0.0471464	0.202446	1	4394	tags=62%, list=30%, signal=89%
HP_ABNORMALITY_OF_THE_SENSE_OF_SMELL	58	0.379581	1.49036	0.0222222	0.202527	1	596	tags=12%, list=4%, signal=13%
GOBP_NEGATIVE_REGULATION_OF_COLD_INDUCED_THERMOGENESIS	34	0.433328	1.49034	0.0356164	0.20222	1	2603	tags=32%, list=18%, signal=39%
HP_NEOPLASM_OF_THE_STOMACH	66	0.370583	1.48959	0.0179641	0.202907	1	1927	tags=24%, list=13%, signal=28%
GOMF_FLAVIN_ADENINE_DINUCLEOTIDE_BINDING	68	0.366524	1.48918	0.00952381	0.203116	1	4631	tags=54%, list=32%, signal=80%
GOBP_HISTONE_EXCHANGE	16	0.524563	1.48898	0.0716049	0.203021	1	4270	tags=63%, list=29%, signal=88%
GOMF_DNA_BINDING_BENDING	15	0.53297	1.48703	0.0781991	0.205248	1	1171	tags=33%, list=8%, signal=36%
HP_MICROCYTIC_ANEMIA	38	0.421081	1.48682	0.0366197	0.205174	1	1877	tags=26%, list=13%, signal=30%
GOMF_GTPASE_ACTIVATOR_ACTIVITY	207	0.312071	1.48608	0	0.205893	1	2828	tags=29%, list=19%, signal=35%
GOMF_ENDODEOXYRIBONUCLEASE_ACTIVITY	35	0.42379	1.48583	0.0272953	0.205913	1	4270	tags=49%, list=29%, signal=69%
GOBP_ANION_TRANSPORT	263	0.29919	1.48578	0	0.205636	1	3691	tags=41%, list=25%, signal=54%
HP_ABNORMALITY_OF_DNA_REPAIR	16	0.516135	1.48514	0.0552764	0.206198	1	4683	tags=63%, list=32%, signal=92%
HP_ABNORMAL_OVARIAN_PHYSIOLOGY	62	0.378094	1.48467	0.0212121	0.20653	1	3880	tags=40%, list=27%, signal=55%
HP_ABNORMAL_GLOMERULAR_MESANGIUM_MORPHOLOGY	35	0.426892	1.48395	0.0227273	0.207183	1	2701	tags=43%, list=19%, signal=53%
HP_ABNORMAL_MUSCLE_FIBER_TYPE_DISTRIBUTION	27	0.449717	1.48379	0.0435897	0.207022	1	2307	tags=33%, list=16%, signal=40%
GOBP_REGULATION_OF_DOUBLE_STRAND_BREAK_REPAIR_VIA_HOMOLOGOUS_RECOMBINATION	66	0.374959	1.48348	0.0198864	0.207131	1	4836	tags=52%, list=33%, signal=77%
GOBP_FOLIC_ACID_CONTAINING_COMPOUND_METABOLIC_PROCESS	22	0.479181	1.48309	0.0588235	0.2073	1	3075	tags=45%, list=21%, signal=58%
GOBP_REGULATION_OF_WNT_SIGNALING_PATHWAY	217	0.306092	1.48255	0.00429185	0.20774	1	1706	tags=18%, list=12%, signal=21%
HP_AREFLEXIA	200	0.309362	1.48232	0	0.207695	1	2484	tags=27%, list=17%, signal=32%
GOBP_TEMPERATURE_HOMEOSTASIS	125	0.330945	1.48199	0.00735294	0.207844	1	2631	tags=32%, list=18%, signal=39%
GOBP_REGULATION_OF_DNA_METABOLIC_PROCESS	460	0.283461	1.48138	0	0.208321	1	3316	tags=32%, list=23%, signal=41%
HP_SQUAMOUS_CELL_CARCINOMA	48	0.392675	1.48125	0.0193906	0.208152	1	4894	tags=56%, list=34%, signal=85%
GOBP_REGULATION_OF_CENTROSOME_CYCLE	49	0.390647	1.48069	0.02	0.208549	1	4859	tags=55%, list=33%, signal=83%
GOBP_TELOMERASE_RNA_LOCALIZATION	19	0.494254	1.48033	0.0563726	0.208725	1	2054	tags=42%, list=14%, signal=49%
GOMF_ACID_AMINO_ACID_LIGASE_ACTIVITY	15	0.525124	1.4796	0.0661939	0.209457	1	2528	tags=33%, list=17%, signal=40%
GOCC_CELL_CORTEX	204	0.30485	1.47944	0	0.209332	1	1595	tags=18%, list=11%, signal=20%
HP_INTRACRANIAL_HEMORRHAGE	102	0.342662	1.47802	0.00949367	0.211015	1	2481	tags=25%, list=17%, signal=31%
GOBP_NEGATIVE_REGULATION_OF_ACTIN_FILAMENT_DEPOLYMERIZATION	31	0.440535	1.47776	0.0447368	0.210995	1	324	tags=10%, list=2%, signal=10%
HP_ABNORMALITY_OF_THE_TESTIS_SIZE	113	0.330838	1.47737	0.00358423	0.211201	1	3039	tags=32%, list=21%, signal=40%
GOMF_INSULIN_RECEPTOR_BINDING	16	0.519182	1.47707	0.0726392	0.211222	1	1406	tags=25%, list=10%, signal=28%
GOBP_TRNA_WOBBLE_BASE_MODIFICATION	20	0.478106	1.47687	0.0493827	0.211159	1	3547	tags=50%, list=24%, signal=66%
GOBP_DIENCEPHALON_DEVELOPMENT	26	0.445122	1.47669	0.0607595	0.211079	1	785	tags=27%, list=5%, signal=28%
GOBP_RESPONSE_TO_X_RAY	26	0.445939	1.47652	0.0474934	0.21102	1	3297	tags=50%, list=23%, signal=65%
HP_CONE_SHAPED_EPIPHYSIS	58	0.382337	1.47646	0.0209581	0.21076	1	3274	tags=47%, list=23%, signal=60%
GOBP_DNA_TEMPLATED_TRANSCRIPTION_TERMINATION	22	0.474491	1.47508	0.0490196	0.212347	1	4001	tags=55%, list=28%, signal=75%
HP_HYPOPLASTIC_LABIA_MAJORA	27	0.437107	1.47469	0.0487805	0.212579	1	3694	tags=52%, list=25%, signal=69%
HP_EXCESSIVE_SALIVATION	79	0.354153	1.47453	0.00952381	0.212471	1	3331	tags=34%, list=23%, signal=44%
GOBP_RESPONSE_TO_IRON_ION	22	0.475188	1.47418	0.0469136	0.212596	1	1694	tags=36%, list=12%, signal=41%
GOBP_PROTEIN_DNA_COMPLEX_SUBUNIT_ORGANIZATION	176	0.31186	1.47401	0.0128755	0.212503	1	3605	tags=34%, list=25%, signal=44%
GOMF_VITAMIN_B6_BINDING	37	0.415456	1.47328	0.0469974	0.213167	1	313	tags=16%, list=2%, signal=17%
GOBP_POSITIVE_REGULATION_OF_MONOOXYGENASE_ACTIVITY	24	0.462282	1.47243	0.0383632	0.214056	1	316	tags=21%, list=2%, signal=21%
GOBP_REGULATION_OF_DNA_TEMPLATED_DNA_REPLICATION	54	0.378548	1.47143	0.0167131	0.215125	1	4539	tags=69%, list=31%, signal=99%
GOBP_TELOMERE_MAINTENANCE_VIA_RECOMBINATION	15	0.529865	1.47032	0.0640394	0.216396	1	4041	tags=53%, list=28%, signal=74%
GOBP_NUCLEUS_LOCALIZATION	24	0.462115	1.47	0.0488432	0.216498	1	4087	tags=46%, list=28%, signal=64%
GOBP_RESPONSE_TO_ACID_CHEMICAL	89	0.343078	1.46963	0.01875	0.216668	1	1110	tags=18%, list=8%, signal=19%
GOMF_HISTONE_KINASE_ACTIVITY	17	0.508979	1.46963	0.0623557	0.216333	1	2700	tags=41%, list=19%, signal=51%
GOBP_POSITIVE_REGULATION_OF_NITRIC_OXIDE_SYNTHASE_ACTIVITY	17	0.507897	1.46922	0.0596659	0.216584	1	297	tags=24%, list=2%, signal=24%
HP_ABNORMAL_DELIVERY	66	0.355185	1.46865	0.015015	0.217069	1	2779	tags=33%, list=19%, signal=41%
HP_HEPATOCELLULAR_CARCINOMA	57	0.372749	1.46826	0.032641	0.217328	1	1927	tags=32%, list=13%, signal=36%
GOBP_RNA_LOCALIZATION	183	0.311287	1.46798	0.00404858	0.217332	1	4920	tags=45%, list=34%, signal=68%
GOBP_OSTEOBLAST_DIFFERENTIATION	156	0.317256	1.46759	0	0.217478	1	2286	tags=29%, list=16%, signal=34%
GOBP_PYRIMIDINE_NUCLEOBASE_METABOLIC_PROCESS	15	0.525229	1.46714	0.0552995	0.217818	1	2830	tags=40%, list=20%, signal=50%
GOBP_MITOTIC_INTRA_S_DNA_DAMAGE_CHECKPOINT_SIGNALING	16	0.520456	1.46653	0.0586797	0.218391	1	3014	tags=44%, list=21%, signal=55%
GOBP_POSITIVE_REGULATION_OF_ATP_DEPENDENT_ACTIVITY	37	0.419508	1.46607	0.0384615	0.218795	1	1728	tags=24%, list=12%, signal=28%
GOCC_MITOCHONDRIAL_MATRIX	429	0.28208	1.46576	0	0.218944	1	4681	tags=45%, list=32%, signal=64%
HP_ABNORMALITY_OF_THE_PHALANGES_OF_THE_TOES	77	0.353219	1.46538	0.0127389	0.219112	1	3335	tags=32%, list=23%, signal=42%
HP_BILATERAL_SINGLE_TRANSVERSE_PALMAR_CREASES	47	0.387889	1.46512	0.0393258	0.219143	1	3744	tags=49%, list=26%, signal=66%
HP_RENAL_CELL_CARCINOMA	59	0.369345	1.46493	0.017094	0.219078	1	1773	tags=24%, list=12%, signal=27%
HP_ABNORMAL_SCLERA_MORPHOLOGY	94	0.341871	1.4642	0.00323625	0.219768	1	1537	tags=27%, list=11%, signal=30%
GOBP_APOPTOTIC_PROCESS_INVOLVED_IN_DEVELOPMENT	20	0.477723	1.46309	0.0641026	0.221032	1	2885	tags=40%, list=20%, signal=50%
GOMF_DNA_DIRECTED_DNA_POLYMERASE_ACTIVITY	24	0.456165	1.46263	0.053528	0.221329	1	3420	tags=46%, list=24%, signal=60%
HP_RHABDOMYOSARCOMA	20	0.474367	1.46225	0.0447761	0.221593	1	4053	tags=50%, list=28%, signal=69%
HP_PACHYGYRIA	111	0.329013	1.46134	0.00990099	0.222707	1	3369	tags=37%, list=23%, signal=48%
GOBP_BASEMENT_MEMBRANE_ORGANIZATION	18	0.500585	1.46125	0.0576441	0.222529	1	965	tags=22%, list=7%, signal=24%
HP_CHORIORETINAL_DEGENERATION	19	0.482068	1.46123	0.0509709	0.22222	1	1855	tags=37%, list=13%, signal=42%
GOBP_REGULATION_OF_CELL_JUNCTION_ASSEMBLY	109	0.331956	1.46113	0.013986	0.222072	1	903	tags=15%, list=6%, signal=16%
GOCC_CORTICAL_ACTIN_CYTOSKELETON	52	0.387409	1.461	0.0233236	0.221923	1	1001	tags=13%, list=7%, signal=14%
GOBP_POSITIVE_REGULATION_OF_PROTEIN_LOCALIZATION_TO_NUCLEUS	71	0.361264	1.46053	0.0181269	0.222298	1	3341	tags=39%, list=23%, signal=51%
HP_PROMINENT_NASAL_BRIDGE	174	0.31082	1.46032	0.012931	0.222238	1	2055	tags=21%, list=14%, signal=24%
HP_ATRIAL_ARRHYTHMIA	30	0.432268	1.46026	0.0350404	0.222014	1	1509	tags=30%, list=10%, signal=33%
GOBP_FOREBRAIN_DEVELOPMENT	201	0.302571	1.46016	0.00480769	0.221812	1	3256	tags=33%, list=22%, signal=42%
GOBP_CELL_CYCLE_DNA_REPLICATION	40	0.404568	1.45937	0.0448179	0.222665	1	3888	tags=70%, list=27%, signal=95%
GOBP_RESPONSE_TO_INORGANIC_SUBSTANCE	367	0.285019	1.4569	0	0.225951	1	1694	tags=19%, list=12%, signal=21%
GOBP_DNA_LIGATION	16	0.521686	1.45667	0.0698795	0.225938	1	3204	tags=50%, list=22%, signal=64%
GOMF_TUBULIN_BINDING	280	0.288226	1.45611	0	0.226377	1	3438	tags=35%, list=24%, signal=45%
GOBP_MRNA_EXPORT_FROM_NUCLEUS	61	0.373898	1.45528	0.0503356	0.227356	1	3822	tags=33%, list=26%, signal=44%
HP_APLASIA_HYPOPLASIA_OF_THE_EARLOBES	43	0.405705	1.45524	0.0318302	0.227081	1	2757	tags=44%, list=19%, signal=54%
HP_SLENDER_LONG_BONE	36	0.413251	1.45516	0.0445026	0.226874	1	3608	tags=53%, list=25%, signal=70%
GOBP_ORGANIC_ACID_TRANSPORT	176	0.305179	1.45503	0	0.226701	1	2939	tags=29%, list=20%, signal=36%
HP_CEREBRAL_WHITE_MATTER_ATROPHY	37	0.415269	1.45467	0.0259067	0.226812	1	1965	tags=30%, list=14%, signal=34%
HP_ABNORMALITY_OF_THE_WRIST	100	0.338467	1.45461	0.013986	0.226592	1	1721	tags=24%, list=12%, signal=27%
GOMF_COLLAGEN_BINDING	38	0.401792	1.45459	0.0343915	0.226275	1	1510	tags=29%, list=10%, signal=32%
GOBP_PEROXISOMAL_TRANSPORT	20	0.478517	1.45426	0.054321	0.226466	1	3707	tags=40%, list=26%, signal=54%
GOBP_NADH_METABOLIC_PROCESS	31	0.42818	1.454	0.0634006	0.226566	1	741	tags=16%, list=5%, signal=17%
GOBP_ISOPRENOID_BIOSYNTHETIC_PROCESS	21	0.47606	1.45307	0.0595533	0.227675	1	3415	tags=52%, list=24%, signal=68%
HP_HYDROPS_FETALIS	90	0.343587	1.45264	0.0161812	0.227968	1	1522	tags=24%, list=10%, signal=27%
HP_NEONATAL_DEATH	27	0.444623	1.45251	0.0536193	0.227778	1	2415	tags=37%, list=17%, signal=44%
HP_HYPEREXTENSIBLE_SKIN	50	0.383139	1.45121	0.0371429	0.229244	1	1406	tags=24%, list=10%, signal=26%
HP_CHORIORETINAL_ATROPHY	16	0.515745	1.45086	0.07277	0.22942	1	1855	tags=38%, list=13%, signal=43%
GOCC_RECYCLING_ENDOSOME_MEMBRANE	81	0.348033	1.45079	0.00887574	0.229221	1	2832	tags=31%, list=20%, signal=38%
GOBP_POSITIVE_REGULATION_OF_EPITHELIAL_CELL_APOPTOTIC_PROCESS	29	0.433099	1.45067	0.0576923	0.229056	1	2742	tags=34%, list=19%, signal=42%
GOBP_RIBONUCLEOSIDE_MONOPHOSPHATE_BIOSYNTHETIC_PROCESS	29	0.427181	1.45025	0.0539084	0.229336	1	3350	tags=41%, list=23%, signal=54%
HP_ABNORMALITY_OF_COAGULATION	165	0.311047	1.4501	0	0.229237	1	2551	tags=25%, list=18%, signal=30%
HP_BRUISING_SUSCEPTIBILITY	124	0.318013	1.44998	0.00769231	0.229104	1	2332	tags=26%, list=16%, signal=30%
GOCC_TERTIARY_GRANULE_MEMBRANE	67	0.363888	1.44968	0.00884956	0.229212	1	1372	tags=22%, list=9%, signal=25%
GOBP_INNATE_IMMUNE_RESPONSE_ACTIVATING_SIGNAL_TRANSDUCTION	23	0.462217	1.44877	0.0698254	0.230333	1	348	tags=17%, list=2%, signal=18%
GOBP_RESPONSE_TO_COPPER_ION	28	0.441893	1.44839	0.028133	0.230537	1	800	tags=25%, list=6%, signal=26%
GOBP_REGULATION_OF_GLUCONEOGENESIS	42	0.399851	1.44799	0.0379404	0.230828	1	4930	tags=64%, list=34%, signal=97%
HP_OSTEOMALACIA	19	0.492417	1.44786	0.0617284	0.230669	1	1015	tags=32%, list=7%, signal=34%
GOBP_ESTABLISHMENT_OF_PROTEIN_LOCALIZATION_TO_TELOMERE	17	0.505668	1.44781	0.065534	0.230417	1	1837	tags=41%, list=13%, signal=47%
HP_CEREBRAL_HYPOMYELINATION	28	0.443704	1.44767	0.0545455	0.230311	1	1932	tags=29%, list=13%, signal=33%
HP_AMINOACIDURIA	84	0.34469	1.44651	0.0158228	0.23166	1	3276	tags=38%, list=23%, signal=49%
GOCC_A_BAND	17	0.480908	1.44603	0.0655738	0.232065	1	1058	tags=24%, list=7%, signal=25%
HP_ADIPOSE_TISSUE_LOSS	24	0.461555	1.44547	0.0439276	0.232611	1	1285	tags=25%, list=9%, signal=27%
GOBP_CALCIUM_MEDIATED_SIGNALING_USING_INTRACELLULAR_CALCIUM_SOURCE	17	0.502372	1.44497	0.0812808	0.233035	1	1262	tags=29%, list=9%, signal=32%
GOBP_MICROVILLUS_ASSEMBLY	20	0.465976	1.44486	0.0727273	0.232832	1	4632	tags=70%, list=32%, signal=103%
GOMF_MODIFIED_AMINO_ACID_TRANSMEMBRANE_TRANSPORTER_ACTIVITY	19	0.489004	1.4447	0.0864198	0.232725	1	1663	tags=37%, list=11%, signal=42%
HP_HYPEREXTENSIBILITY_OF_THE_KNEE	26	0.446136	1.44465	0.0456989	0.232486	1	2574	tags=31%, list=18%, signal=37%
GOBP_REGULATION_OF_LEUKOCYTE_CHEMOTAXIS	89	0.340401	1.44425	0.00334448	0.232744	1	434	tags=15%, list=3%, signal=15%
GOBP_CARDIAC_ATRIUM_DEVELOPMENT	20	0.483518	1.44384	0.0680751	0.233017	1	998	tags=20%, list=7%, signal=21%
HP_BILATERAL_TALIPES_EQUINOVARUS	16	0.505619	1.44158	0.0733945	0.236045	1	1981	tags=38%, list=14%, signal=43%
HP_HYPOPLASIA_OF_THE_CORPUS_CALLOSUM	401	0.277251	1.4406	0	0.237172	1	3211	tags=29%, list=22%, signal=36%
GOBP_CHLORIDE_TRANSPORT	46	0.391318	1.44034	0.0345912	0.23723	1	2903	tags=39%, list=20%, signal=49%
GOBP_PEPTIDE_CROSS_LINKING	17	0.502542	1.44005	0.0772947	0.237325	1	640	tags=35%, list=4%, signal=37%
GOBP_RESPONSE_TO_NUTRIENT	98	0.337273	1.43993	0.0181818	0.237165	1	1644	tags=24%, list=11%, signal=27%
GOBP_REGULATION_OF_CELL_SHAPE	119	0.324406	1.43933	0.00769231	0.237672	1	761	tags=13%, list=5%, signal=14%
GOBP_TRANSCRIPTION_BY_RNA_POLYMERASE_III	50	0.377203	1.438	0.0324324	0.239402	1	5074	tags=54%, list=35%, signal=83%
HP_TARSAL_SYNOSTOSIS	15	0.498097	1.43786	0.0620525	0.23926	1	1187	tags=27%, list=8%, signal=29%
GOBP_POSTREPLICATION_REPAIR	35	0.407124	1.43742	0.065534	0.239652	1	4358	tags=49%, list=30%, signal=69%
GOMF_ACTIVE_ION_TRANSMEMBRANE_TRANSPORTER_ACTIVITY	152	0.307039	1.43648	0.0152672	0.240859	1	2046	tags=22%, list=14%, signal=26%
GOMF_SCAVENGER_RECEPTOR_ACTIVITY	20	0.468169	1.43539	0.0604534	0.24221	1	583	tags=30%, list=4%, signal=31%
GOMF_NUCLEOSOMAL_DNA_BINDING	24	0.446312	1.4352	0.0786802	0.24217	1	2550	tags=25%, list=18%, signal=30%
GOBP_RNA_EXPORT_FROM_NUCLEUS	80	0.34217	1.43491	0.0232558	0.242268	1	4599	tags=39%, list=32%, signal=56%
GOMF_NUCLEOSOME_BINDING	53	0.370218	1.43489	0.0231884	0.241953	1	3158	tags=30%, list=22%, signal=38%
GOBP_NEGATIVE_REGULATION_OF_WNT_SIGNALING_PATHWAY	104	0.328257	1.43473	0.0149701	0.241904	1	1550	tags=18%, list=11%, signal=20%
GOMF_CYCLOSPORIN_A_BINDING	17	0.492913	1.43457	0.0751174	0.241798	1	4155	tags=53%, list=29%, signal=74%
HP_ABNORMAL_INTERVERTEBRAL_DISK_MORPHOLOGY	25	0.449825	1.43411	0.0569948	0.242142	1	3369	tags=48%, list=23%, signal=62%
HP_ABNORMAL_BLOOD_GAS_LEVEL	24	0.449594	1.43391	0.064433	0.242098	1	1620	tags=33%, list=11%, signal=37%
GOBP_CELLULAR_RESPONSE_TO_INORGANIC_SUBSTANCE	143	0.312555	1.43389	0	0.241789	1	2879	tags=28%, list=20%, signal=35%
HP_SOFT_TISSUE_SARCOMA	95	0.331161	1.43273	0.0134228	0.243297	1	2230	tags=25%, list=15%, signal=30%
HP_ABNORMAL_FEMALE_REPRODUCTIVE_SYSTEM_PHYSIOLOGY	220	0.295772	1.4326	0	0.243154	1	3420	tags=30%, list=24%, signal=39%
GOBP_RESPONSE_TO_WOUNDING	369	0.278415	1.4319	0	0.243854	1	1442	tags=17%, list=10%, signal=18%
HP_COMA	71	0.35209	1.43121	0.0277778	0.24456	1	2082	tags=27%, list=14%, signal=31%
GOBP_RESPONSE_TO_PEPTIDE_HORMONE	283	0.286541	1.43099	0	0.244549	1	1666	tags=18%, list=11%, signal=20%
GOBP_POSITIVE_REGULATION_OF_P38MAPK_CASCADE	21	0.483073	1.43003	0.0669975	0.245812	1	1552	tags=33%, list=11%, signal=37%
HP_ABNORMALITY_OF_THE_BREAST	298	0.287267	1.42988	0	0.245743	1	2245	tags=24%, list=15%, signal=28%
GOMF_DICARBOXYLIC_ACID_TRANSMEMBRANE_TRANSPORTER_ACTIVITY	18	0.474992	1.42905	0.0698254	0.246635	1	972	tags=22%, list=7%, signal=24%
GOCC_DNA_REPAIR_COMPLEX	22	0.46186	1.42891	0.0545024	0.246476	1	3039	tags=45%, list=21%, signal=57%
HP_EEG_WITH_POLYSPIKE_WAVE_COMPLEXES	27	0.421068	1.42803	0.0512129	0.247487	1	2393	tags=30%, list=16%, signal=35%
GOCC_INTRACILIARY_TRANSPORT_PARTICLE_B	18	0.485813	1.42777	0.0798122	0.247554	1	3618	tags=50%, list=25%, signal=67%
GOBP_NEUROMUSCULAR_JUNCTION_DEVELOPMENT	29	0.425646	1.42707	0.0565111	0.248329	1	1002	tags=28%, list=7%, signal=30%
HP_CHOLECYSTITIS	17	0.492198	1.42666	0.0790698	0.248628	1	465	tags=18%, list=3%, signal=18%
GOBP_POSITIVE_REGULATION_OF_MULTICELLULAR_ORGANISM_GROWTH	16	0.494036	1.42652	0.0854271	0.248555	1	1031	tags=31%, list=7%, signal=34%
GOBP_MYELOID_CELL_HOMEOSTASIS	153	0.309579	1.42643	0.00361011	0.248342	1	961	tags=14%, list=7%, signal=15%
HP_APLASIA_HYPOPLASIA_OF_THE_OPTIC_NERVE	59	0.36178	1.42549	0.0393939	0.249417	1	3594	tags=37%, list=25%, signal=49%
GOBP_REGULATION_OF_LYMPHOCYTE_CHEMOTAXIS	21	0.465263	1.42481	0.0814249	0.250216	1	281	tags=19%, list=2%, signal=19%
GOBP_NEGATIVE_REGULATION_OF_CELLULAR_RESPONSE_TO_GROWTH_FACTOR_STIMULUS	58	0.372112	1.42393	0.0322581	0.251215	1	1312	tags=21%, list=9%, signal=23%
HP_DECREASED_FACIAL_EXPRESSION	93	0.335211	1.42309	0.00983607	0.252126	1	3420	tags=31%, list=24%, signal=41%
HP_APLASIA_HYPOPLASIA_OF_THE_UVULA	25	0.438189	1.42299	0.0591017	0.25197	1	4041	tags=52%, list=28%, signal=72%
HP_ABNORMALITY_OF_THE_CLITORIS	71	0.347839	1.4227	0.0231788	0.252111	1	3752	tags=44%, list=26%, signal=59%
GOBP_NEGATIVE_REGULATION_OF_NUCLEOCYTOPLASMIC_TRANSPORT	19	0.471209	1.42234	0.0689655	0.252355	1	3691	tags=42%, list=25%, signal=56%
HP_NON_OBSTRUCTIVE_AZOOSPERMIA	18	0.479089	1.42107	0.0637255	0.254023	1	535	tags=22%, list=4%, signal=23%
GOCC_RNA_POLYMERASE_II_HOLOENZYME	76	0.337291	1.42011	0.0278638	0.255304	1	1911	tags=22%, list=13%, signal=26%
GOBP_UBIQUINONE_METABOLIC_PROCESS	19	0.469173	1.4188	0.0721393	0.257071	1	2233	tags=32%, list=15%, signal=37%
GOBP_RESPONSE_TO_PLATELET_DERIVED_GROWTH_FACTOR	18	0.486573	1.41849	0.0716113	0.257264	1	1082	tags=22%, list=7%, signal=24%
GOBP_CARDIAC_ATRIUM_MORPHOGENESIS	15	0.499843	1.41841	0.0977444	0.257019	1	632	tags=20%, list=4%, signal=21%
GOCC_CLATHRIN_COATED_PIT	58	0.357003	1.41759	0.0383562	0.258018	1	1645	tags=21%, list=11%, signal=23%
GOMF_GTPASE_BINDING	258	0.287533	1.41707	0.0105263	0.258534	1	4168	tags=41%, list=29%, signal=57%
HP_BICORNUATE_UTERUS	32	0.421133	1.41701	0.0582278	0.258286	1	3613	tags=47%, list=25%, signal=62%
GOBP_REGULATION_OF_CANONICAL_WNT_SIGNALING_PATHWAY	165	0.302659	1.41679	0.00411523	0.258332	1	1624	tags=19%, list=11%, signal=21%
GOBP_MITOCHONDRIAL_GENE_EXPRESSION	159	0.306926	1.4163	0.00732601	0.258782	1	4295	tags=43%, list=30%, signal=60%
HP_DECREASED_ADIPOSE_TISSUE	36	0.400869	1.41606	0.0616247	0.258818	1	1285	tags=22%, list=9%, signal=24%
GOBP_CELLULAR_RESPONSE_TO_CORTICOSTEROID_STIMULUS	42	0.387971	1.41597	0.0417827	0.258637	1	1110	tags=19%, list=8%, signal=21%
GOBP_ACTIVATION_OF_INNATE_IMMUNE_RESPONSE	53	0.369982	1.4152	0.035503	0.259637	1	3204	tags=40%, list=22%, signal=51%
GOBP_PROTEIN_LOCALIZATION_TO_ENDOSOME	22	0.459309	1.41504	0.0719425	0.259573	1	2776	tags=32%, list=19%, signal=39%
HP_ORGANIC_ACIDURIA	68	0.352155	1.41483	0.0385852	0.259545	1	3187	tags=40%, list=22%, signal=51%
HP_X_LINKED_RECESSIVE_INHERITANCE	118	0.316558	1.41454	0.014652	0.259594	1	2888	tags=31%, list=20%, signal=39%
GOBP_NUCLEOTIDE_SUGAR_BIOSYNTHETIC_PROCESS	16	0.497074	1.4144	0.0663507	0.259438	1	5940	tags=69%, list=41%, signal=116%
HP_REDUCED_TENDON_REFLEXES	386	0.273652	1.41405	0	0.25965	1	3147	tags=30%, list=22%, signal=37%
GOMF_C2H2_ZINC_FINGER_DOMAIN_BINDING	15	0.504937	1.41404	0.0767386	0.259322	1	1249	tags=20%, list=9%, signal=22%
HP_FACIAL_ASYMMETRY	94	0.329546	1.41404	0.0176678	0.258997	1	4088	tags=38%, list=28%, signal=53%
HP_SPASTIC_TETRAPLEGIA	81	0.334213	1.41388	0.0268456	0.258911	1	4621	tags=53%, list=32%, signal=77%
HP_BLOODY_DIARRHEA	35	0.404922	1.41375	0.0469613	0.258749	1	2688	tags=37%, list=19%, signal=45%
HP_FLAT_OCCIPUT	47	0.377563	1.41371	0.0434783	0.258455	1	3707	tags=38%, list=26%, signal=51%
GOBP_REGULATION_OF_MEGAKARYOCYTE_DIFFERENTIATION	19	0.469656	1.41314	0.0767263	0.259048	1	3091	tags=37%, list=21%, signal=47%
GOBP_POSITIVE_REGULATION_OF_RESPONSE_TO_WOUNDING	47	0.380974	1.41276	0.0316092	0.259331	1	1312	tags=26%, list=9%, signal=28%
GOMF_PROTEIN_C_TERMINUS_BINDING	150	0.3054	1.41274	0	0.259034	1	2318	tags=22%, list=16%, signal=26%
GOCC_BRUSH_BORDER	56	0.364189	1.41246	0.0296736	0.259174	1	2418	tags=32%, list=17%, signal=38%
HP_MEGALOBLASTIC_ANEMIA	15	0.510068	1.41235	0.0946602	0.259052	1	3187	tags=60%, list=22%, signal=77%
GOBP_MICROTUBULE_DEPOLYMERIZATION	31	0.410692	1.41165	0.0454545	0.2598	1	3143	tags=35%, list=22%, signal=45%
GOBP_REGULATION_OF_DNA_BIOSYNTHETIC_PROCESS	108	0.323813	1.41123	0.0165563	0.260149	1	4057	tags=44%, list=28%, signal=61%
GOBP_MEGAKARYOCYTE_DIFFERENTIATION	44	0.37643	1.41109	0.0407609	0.260039	1	1698	tags=20%, list=12%, signal=23%
GOBP_REGULATION_OF_CELL_DIVISION	129	0.313021	1.41091	0.00719425	0.260029	1	1822	tags=24%, list=13%, signal=27%
GOBP_POSITIVE_REGULATION_OF_PROTEOLYSIS_INVOLVED_IN_PROTEIN_CATABOLIC_PROCESS	118	0.320061	1.41022	0.0078125	0.260766	1	3377	tags=31%, list=23%, signal=41%
GOBP_GENITALIA_DEVELOPMENT	22	0.446535	1.40863	0.0794045	0.262829	1	2415	tags=36%, list=17%, signal=44%
HP_CONGENITAL_ONSET	297	0.283562	1.40812	0	0.26332	1	3278	tags=33%, list=23%, signal=41%
GOBP_REGULATION_OF_AXONOGENESIS	86	0.331865	1.40732	0.022508	0.264277	1	3199	tags=33%, list=22%, signal=42%
HP_PREMATURE_OVARIAN_INSUFFICIENCY	48	0.382708	1.40716	0.0388889	0.264154	1	3880	tags=42%, list=27%, signal=57%
GOBP_SPHINGOLIPID_MEDIATED_SIGNALING_PATHWAY	16	0.498515	1.40696	0.0723192	0.264152	1	2581	tags=38%, list=18%, signal=46%
GOBP_GLUTAMATE_METABOLIC_PROCESS	22	0.453949	1.40656	0.0909091	0.264443	1	1083	tags=27%, list=7%, signal=29%
GOBP_IRON_ION_TRANSPORT	41	0.382752	1.4055	0.0389972	0.265851	1	1694	tags=27%, list=12%, signal=30%
HP_CRANIOSYNOSTOSIS	133	0.310195	1.40546	0.0149254	0.265598	1	3734	tags=38%, list=26%, signal=51%
GOBP_MYELOID_CELL_DEVELOPMENT	73	0.352463	1.40545	0.0434783	0.265276	1	949	tags=15%, list=7%, signal=16%
GOBP_ION_HOMEOSTASIS	389	0.27215	1.40514	0	0.265432	1	1884	tags=19%, list=13%, signal=21%
HP_IMPOTENCE	35	0.397029	1.40493	0.0557103	0.265492	1	1107	tags=17%, list=8%, signal=19%
GOBP_REGULATION_OF_CELL_SIZE	121	0.312375	1.40474	0.0152091	0.265511	1	2815	tags=25%, list=19%, signal=31%
GOCC_DNA_POLYMERASE_COMPLEX	19	0.466534	1.40353	0.0923077	0.267358	1	3420	tags=47%, list=24%, signal=62%
GOBP_FACE_MORPHOGENESIS	24	0.436346	1.40338	0.0862944	0.267287	1	1406	tags=21%, list=10%, signal=23%
GOBP_ESTABLISHMENT_OF_ORGANELLE_LOCALIZATION	360	0.277069	1.40334	0.00735294	0.266998	1	3915	tags=37%, list=27%, signal=49%
GOBP_PROTEIN_TRANSMEMBRANE_IMPORT_INTO_INTRACELLULAR_ORGANELLE	35	0.393839	1.4029	0.0634921	0.267376	1	3707	tags=40%, list=26%, signal=54%
HP_GONADAL_NEOPLASM	75	0.336182	1.40243	0.0344828	0.267784	1	2629	tags=31%, list=18%, signal=37%
HP_ABNORMAL_LABIA_MAJORA_MORPHOLOGY	30	0.415174	1.40173	0.0668317	0.268535	1	3694	tags=47%, list=25%, signal=62%
HP_ABNORMALITY_OF_THE_MENSTRUAL_CYCLE	170	0.295696	1.40169	0.00829876	0.268282	1	1201	tags=15%, list=8%, signal=16%
GOBP_CYTOKINETIC_PROCESS	37	0.398945	1.40167	0.0803324	0.267969	1	3915	tags=43%, list=27%, signal=59%
GOCC_TRANSFERASE_COMPLEX_TRANSFERRING_PHOSPHORUS_CONTAINING_GROUPS	249	0.282935	1.40162	0	0.267728	1	4539	tags=44%, list=31%, signal=63%
GOBP_RNA_SURVEILLANCE	16	0.483889	1.40153	0.0837209	0.267563	1	5326	tags=63%, list=37%, signal=99%
GOBP_REGULATION_OF_LYMPHOCYTE_MIGRATION	55	0.359497	1.40131	0.0434783	0.267619	1	281	tags=13%, list=2%, signal=13%
GOBP_MONOSACCHARIDE_BIOSYNTHETIC_PROCESS	69	0.345064	1.40058	0.0416667	0.26854	1	2254	tags=26%, list=16%, signal=31%
GOMF_STRUCTURAL_CONSTITUENT_OF_MUSCLE	20	0.456326	1.40053	0.118932	0.268279	1	1187	tags=25%, list=8%, signal=27%
HP_GONOSOMAL_INHERITANCE	162	0.304569	1.40053	0.0125	0.267955	1	3550	tags=35%, list=24%, signal=46%
GOBP_RESPONSE_TO_EPIDERMAL_GROWTH_FACTOR	35	0.401707	1.39893	0.0574413	0.270426	1	2384	tags=29%, list=16%, signal=34%
HP_ABNORMALITY_OF_THE_ANTERIOR_FONTANELLE	76	0.330082	1.39885	0.0240964	0.270226	1	1945	tags=26%, list=13%, signal=30%
GOCC_SITE_OF_DOUBLE_STRAND_BREAK	73	0.335928	1.39864	0.0417827	0.270308	1	4708	tags=52%, list=32%, signal=77%
HP_EXTERNAL_EAR_MALFORMATION	63	0.353063	1.39808	0.0444444	0.270934	1	4088	tags=44%, list=28%, signal=62%
GOBP_MOLTING_CYCLE	57	0.35976	1.39808	0.0366197	0.2706	1	3691	tags=46%, list=25%, signal=61%
GOBP_ENDOTHELIAL_CELL_MIGRATION	148	0.297119	1.39806	0.011194	0.27029	1	1169	tags=16%, list=8%, signal=17%
GOBP_MAINTENANCE_OF_BLOOD_BRAIN_BARRIER	21	0.453577	1.39794	0.0794872	0.27017	1	1819	tags=29%, list=13%, signal=33%
GOMF_ACTIN_FILAMENT_BINDING	144	0.300847	1.39792	0.00823045	0.26986	1	1669	tags=17%, list=12%, signal=19%
HP_MALE_SEXUAL_DYSFUNCTION	52	0.368227	1.39776	0.0519878	0.26979	1	1107	tags=17%, list=8%, signal=19%
GOBP_RESPONSE_TO_OXYGEN_LEVELS	236	0.283056	1.39743	0.0103093	0.270012	1	1604	tags=18%, list=11%, signal=20%
GOBP_ESTABLISHMENT_OF_RNA_LOCALIZATION	147	0.302657	1.39739	0	0.269754	1	3822	tags=32%, list=26%, signal=43%
GOBP_REGULATION_OF_ATP_DEPENDENT_ACTIVITY	58	0.35444	1.39709	0.0297619	0.269942	1	2310	tags=26%, list=16%, signal=31%
GOMF_ACID_THIOL_LIGASE_ACTIVITY	22	0.441794	1.39707	0.0880952	0.269642	1	3032	tags=32%, list=21%, signal=40%
GOBP_VASCULAR_PROCESS_IN_CIRCULATORY_SYSTEM	144	0.304987	1.39659	0.0127119	0.270045	1	1838	tags=24%, list=13%, signal=27%
GOBP_MISMATCH_REPAIR	33	0.396645	1.39639	0.0680628	0.270035	1	4525	tags=58%, list=31%, signal=83%
GOCC_CUL4_RING_E3_UBIQUITIN_LIGASE_COMPLEX	30	0.411978	1.39634	0.0870647	0.269795	1	4868	tags=53%, list=34%, signal=80%
HP_ABNORMAL_PLATELET_FUNCTION	45	0.376524	1.39604	0.0434783	0.269952	1	2087	tags=27%, list=14%, signal=31%
HP_MODERATE_GLOBAL_DEVELOPMENTAL_DELAY	18	0.475159	1.39592	0.0904646	0.269848	1	3149	tags=44%, list=22%, signal=57%
GOBP_EPHRIN_RECEPTOR_SIGNALING_PATHWAY	30	0.416864	1.39584	0.0688836	0.269689	1	2269	tags=23%, list=16%, signal=28%
GOCC_POLYMERIC_CYTOSKELETAL_FIBER	449	0.267145	1.39563	0	0.269687	1	3511	tags=33%, list=24%, signal=42%
GOBP_KIDNEY_EPITHELIUM_DEVELOPMENT	72	0.342159	1.39542	0.0340557	0.269722	1	551	tags=17%, list=4%, signal=17%
GOBP_FACE_DEVELOPMENT	38	0.40274	1.39451	0.0453333	0.271054	1	1406	tags=18%, list=10%, signal=20%
HP_ABNORMAL_CIRCULATING_SERINE_FAMILY_AMINO_ACID_CONCENTRATION	20	0.452955	1.39447	0.087963	0.270769	1	3458	tags=50%, list=24%, signal=66%
GOBP_LIMBIC_SYSTEM_DEVELOPMENT	55	0.364149	1.39412	0.0356083	0.270989	1	4321	tags=49%, list=30%, signal=70%
GOBP_NUCLEAR_TRANSPORT	286	0.283242	1.3938	0	0.271164	1	3822	tags=33%, list=26%, signal=44%
HP_CORPUS_CALLOSUM_ATROPHY	20	0.461732	1.39216	0.0876777	0.273729	1	1679	tags=30%, list=12%, signal=34%
GOBP_METAL_ION_HOMEOSTASIS	321	0.27636	1.39159	0	0.274399	1	1884	tags=18%, list=13%, signal=21%
GOBP_SENSORY_PERCEPTION_OF_LIGHT_STIMULUS	88	0.326275	1.39131	0.0286624	0.274578	1	1045	tags=17%, list=7%, signal=18%
GOBP_REGULATION_OF_VASCULAR_ENDOTHELIAL_GROWTH_FACTOR_RECEPTOR_SIGNALING_PATHWAY	15	0.493745	1.39087	0.0902439	0.274979	1	1312	tags=27%, list=9%, signal=29%
GOBP_POSITIVE_REGULATION_OF_CELL_CYCLE_G1_S_PHASE_TRANSITION	44	0.368064	1.39065	0.042735	0.275029	1	3379	tags=41%, list=23%, signal=53%
GOBP_MICROTUBULE_POLYMERIZATION_OR_DEPOLYMERIZATION	99	0.324205	1.38947	0.0267559	0.276601	1	3182	tags=31%, list=22%, signal=40%
HP_THICKENED_NUCHAL_SKIN_FOLD	52	0.364519	1.38932	0.046832	0.276506	1	2161	tags=27%, list=15%, signal=32%
GOBP_MICROTUBULE_NUCLEATION	38	0.382934	1.3891	0.09375	0.276523	1	4198	tags=42%, list=29%, signal=59%
GOBP_NEGATIVE_REGULATION_OF_MICROTUBULE_POLYMERIZATION_OR_DEPOLYMERIZATION	28	0.416158	1.38844	0.0736342	0.277396	1	3143	tags=32%, list=22%, signal=41%
GOBP_LIVER_REGENERATION	17	0.473962	1.38812	0.0845411	0.277606	1	3080	tags=53%, list=21%, signal=67%
HP_SECONDARY_MICROCEPHALY	140	0.301737	1.3877	0.010453	0.277995	1	3654	tags=33%, list=25%, signal=43%
GOMF_ACTIVE_TRANSMEMBRANE_TRANSPORTER_ACTIVITY	249	0.281468	1.38748	0.00609756	0.278023	1	1957	tags=20%, list=13%, signal=23%
HP_GASTROINTESTINAL_CARCINOMA	64	0.346172	1.38743	0.0476191	0.277771	1	1773	tags=28%, list=12%, signal=32%
GOMF_PROTEIN_METHYLTRANSFERASE_ACTIVITY	79	0.334771	1.38708	0.0546075	0.277994	1	3337	tags=34%, list=23%, signal=44%
GOBP_FOREBRAIN_NEURON_DIFFERENTIATION	22	0.451948	1.38676	0.0911271	0.27827	1	961	tags=27%, list=7%, signal=29%
GOBP_ORGANELLE_LOCALIZATION	463	0.267132	1.3863	0	0.278707	1	3555	tags=32%, list=24%, signal=41%
GOCC_SITE_OF_DNA_DAMAGE	100	0.324003	1.38609	0.022293	0.278703	1	4708	tags=52%, list=32%, signal=76%
HP_EPILEPTIC_SPASM	153	0.300751	1.38604	0.0122449	0.278438	1	3639	tags=33%, list=25%, signal=44%
HP_GENERALIZED_EDEMA	16	0.492871	1.38554	0.0911271	0.278967	1	2107	tags=44%, list=15%, signal=51%
HP_PROMINENT_SUPERFICIAL_BLOOD_VESSELS	28	0.42633	1.38526	0.0759804	0.27915	1	1537	tags=21%, list=11%, signal=24%
GOBP_HINDBRAIN_MORPHOGENESIS	24	0.435088	1.38526	0.0658228	0.278827	1	3233	tags=42%, list=22%, signal=54%
HP_HYPOMIMIC_FACE	27	0.426136	1.38505	0.0876777	0.27889	1	596	tags=15%, list=4%, signal=15%
GOBP_RESPONSE_TO_CADMIUM_ION	48	0.372141	1.38496	0.0608466	0.278724	1	1107	tags=21%, list=8%, signal=22%
HP_RETROGNATHIA	221	0.288212	1.38463	0.00462963	0.278908	1	2232	tags=27%, list=15%, signal=31%
GOBP_AMINO_ACID_TRANSPORT	84	0.329334	1.38463	0.0325733	0.278583	1	2048	tags=23%, list=14%, signal=26%
GOBP_REGULATION_OF_KIDNEY_DEVELOPMENT	15	0.493222	1.38348	0.100686	0.280157	1	402	tags=27%, list=3%, signal=27%
GOMF_CHLORIDE_TRANSMEMBRANE_TRANSPORTER_ACTIVITY	38	0.390124	1.38316	0.0470914	0.280376	1	2903	tags=39%, list=20%, signal=49%
GOBP_RESPONSE_TO_FATTY_ACID	43	0.376505	1.38312	0.0649717	0.280093	1	3466	tags=42%, list=24%, signal=55%
GOBP_REGULATION_OF_HORMONE_BIOSYNTHETIC_PROCESS	18	0.470009	1.38272	0.111111	0.280459	1	2393	tags=39%, list=16%, signal=47%
GOBP_NEGATIVE_REGULATION_OF_DEVELOPMENTAL_GROWTH	64	0.34882	1.38231	0.0560748	0.2808	1	2530	tags=31%, list=17%, signal=38%
GOBP_DETOXIFICATION	104	0.316586	1.38177	0.0338983	0.28144	1	862	tags=16%, list=6%, signal=17%
GOBP_RESPONSE_TO_THYROID_HORMONE	22	0.446479	1.38169	0.08	0.28125	1	3031	tags=45%, list=21%, signal=57%
GOMF_SOLUTE_CATION_SYMPORTER_ACTIVITY	47	0.369374	1.3811	0.0455764	0.281856	1	1915	tags=26%, list=13%, signal=29%
HP_VERY_LONG_CHAIN_FATTY_ACID_ACCUMULATION	17	0.480376	1.38104	0.0941176	0.281642	1	3707	tags=53%, list=26%, signal=71%
GOCC_BASOLATERAL_PLASMA_MEMBRANE	127	0.308472	1.38049	0.0252708	0.282268	1	1704	tags=24%, list=12%, signal=27%
HP_ABNORMALITY_OF_CHROMOSOME_STABILITY	49	0.361668	1.38003	0.0536193	0.282717	1	3613	tags=41%, list=25%, signal=54%
HP_KYPHOSCOLIOSIS	141	0.298981	1.37939	0	0.283496	1	1990	tags=21%, list=14%, signal=24%
HP_FINGER_SYNDACTYLY	134	0.30795	1.3793	0.0310345	0.283362	1	2686	tags=28%, list=19%, signal=34%
HP_ABNORMAL_SHAPE_OF_THE_FRONTAL_REGION	297	0.276317	1.37918	0	0.283247	1	2781	tags=26%, list=19%, signal=31%
GOBP_MRNA_3_END_PROCESSING	54	0.35653	1.37903	0.0532544	0.283187	1	2813	tags=28%, list=19%, signal=34%
GOBP_POSITIVE_REGULATION_OF_AMINE_TRANSPORT	21	0.435891	1.37696	0.0985577	0.286399	1	3139	tags=29%, list=22%, signal=36%
GOBP_VESICLE_MEDIATED_TRANSPORT_BETWEEN_ENDOSOMAL_COMPARTMENTS	41	0.376352	1.37664	0.0666667	0.286655	1	4339	tags=41%, list=30%, signal=59%
HP_PRIMARY_MICROCEPHALY	37	0.397664	1.37621	0.0756757	0.287098	1	3966	tags=46%, list=27%, signal=63%
HP_BIFID_SCROTUM	15	0.493333	1.37579	0.108545	0.287535	1	1078	tags=27%, list=7%, signal=29%
GOBP_NEGATIVE_REGULATION_OF_RHO_PROTEIN_SIGNAL_TRANSDUCTION	17	0.473339	1.37576	0.107914	0.287244	1	965	tags=24%, list=7%, signal=25%
GOBP_RESPONSE_TO_PEPTIDE	351	0.270158	1.37548	0	0.287448	1	1536	tags=17%, list=11%, signal=18%
GOBP_MULTICELLULAR_ORGANISMAL_HOMEOSTASIS	325	0.266923	1.37546	0	0.287172	1	2631	tags=26%, list=18%, signal=31%
GOBP_RIBONUCLEOPROTEIN_COMPLEX_BIOGENESIS	446	0.26243	1.37426	0	0.288888	1	4037	tags=36%, list=28%, signal=48%
HP_INCREASED_CIRCULATING_LACTATE_DEHYDROGENASE_CONCENTRATION	43	0.375843	1.37425	0.0478723	0.28858	1	2197	tags=28%, list=15%, signal=33%
HP_JOINT_HYPERMOBILITY	296	0.271526	1.37389	0.0103093	0.288906	1	2781	tags=28%, list=19%, signal=34%
HP_WIDE_ANTERIOR_FONTANEL	53	0.359378	1.37304	0.0560224	0.290065	1	4120	tags=45%, list=28%, signal=63%
GOBP_ORGANIC_HYDROXY_COMPOUND_CATABOLIC_PROCESS	43	0.37649	1.37263	0.0641026	0.290503	1	657	tags=19%, list=5%, signal=19%
HP_LOSS_OF_AMBULATION	47	0.371265	1.37217	0.0441989	0.290971	1	3149	tags=36%, list=22%, signal=46%
GOBP_NEGATIVE_REGULATION_OF_DNA_TEMPLATED_TRANSCRIPTION_ELONGATION	20	0.449102	1.37155	0.107728	0.291666	1	3428	tags=45%, list=24%, signal=59%
HP_ABNORMAL_CIRCULATING_SULFUR_AMINO_ACID_CONCENTRATION	15	0.489287	1.37155	0.0968523	0.291341	1	4839	tags=60%, list=33%, signal=90%
GOCC_PROTEIN_DNA_COMPLEX	114	0.302855	1.3712	0.0104167	0.291624	1	3605	tags=37%, list=25%, signal=49%
GOBP_NEGATIVE_REGULATION_OF_NEURON_DEATH	139	0.297069	1.37069	0.011583	0.292199	1	3299	tags=28%, list=23%, signal=36%
GOBP_REGULATION_OF_COAGULATION	43	0.367668	1.37058	0.0797872	0.292053	1	1312	tags=26%, list=9%, signal=28%
GOBP_DNA_METHYLATION	52	0.357927	1.37053	0.045045	0.291808	1	3256	tags=35%, list=22%, signal=44%
GOBP_REPLACEMENT_OSSIFICATION	18	0.456899	1.37043	0.1	0.291668	1	1015	tags=28%, list=7%, signal=30%
GOMF_LIPID_TRANSPORTER_ACTIVITY	100	0.320909	1.37027	0.0103093	0.291604	1	2939	tags=30%, list=20%, signal=37%
GOBP_CELLULAR_RESPONSE_TO_TOXIC_SUBSTANCE	91	0.320977	1.37012	0.0347003	0.291509	1	862	tags=18%, list=6%, signal=19%
GOBP_POSITIVE_REGULATION_OF_MITOTIC_NUCLEAR_DIVISION	30	0.396728	1.36995	0.0796703	0.291489	1	1105	tags=23%, list=8%, signal=25%
HP_DIFFICULTY_CLIMBING_STAIRS	33	0.397665	1.36975	0.0775401	0.291538	1	3420	tags=33%, list=24%, signal=44%
HP_PROMINENT_SUPRAORBITAL_RIDGES	32	0.402614	1.36907	0.079452	0.292419	1	2996	tags=34%, list=21%, signal=43%
HP_LIMB_UNDERGROWTH	175	0.288557	1.36891	0.00873363	0.292369	1	2677	tags=30%, list=18%, signal=36%
GOBP_POLYSACCHARIDE_CATABOLIC_PROCESS	17	0.470746	1.36866	0.129584	0.292481	1	2583	tags=53%, list=18%, signal=64%
GOMF_CALCIUM_DEPENDENT_PHOSPHOLIPID_BINDING	29	0.409226	1.36858	0.0740741	0.292314	1	922	tags=21%, list=6%, signal=22%
GOBP_CELLULAR_METAL_ION_HOMEOSTASIS	262	0.272994	1.36814	0.00552486	0.292734	1	1871	tags=18%, list=13%, signal=20%
GOBP_POLYOL_CATABOLIC_PROCESS	24	0.420399	1.36763	0.0803782	0.293287	1	628	tags=17%, list=4%, signal=17%
GOBP_POSITIVE_REGULATION_OF_TELOMERASE_ACTIVITY	31	0.397174	1.36736	0.0782396	0.293476	1	3966	tags=48%, list=27%, signal=66%
GOBP_RESPONSE_TO_DEXAMETHASONE	29	0.412645	1.36679	0.0971867	0.294146	1	1057	tags=21%, list=7%, signal=22%
HP_CORTICAL_DYSPLASIA	75	0.333526	1.36674	0.030581	0.29391	1	3734	tags=33%, list=26%, signal=45%
HP_ATROPHY_DEGENERATION_AFFECTING_THE_BRAINSTEM	22	0.441829	1.36515	0.0761421	0.296441	1	6161	tags=77%, list=42%, signal=134%
GOBP_MRNA_TRANSPORT	116	0.308793	1.36446	0.024735	0.297425	1	2670	tags=22%, list=18%, signal=27%
GOBP_MRNA_CLEAVAGE	18	0.464689	1.36406	0.120192	0.29779	1	2799	tags=39%, list=19%, signal=48%
HP_ATOPIC_DERMATITIS	16	0.476504	1.36395	0.117506	0.297665	1	4443	tags=50%, list=31%, signal=72%
GOBP_PROTEIN_PEPTIDYL_PROLYL_ISOMERIZATION	24	0.414427	1.36332	0.1	0.298433	1	4155	tags=46%, list=29%, signal=64%
GOBP_TELENCEPHALON_DEVELOPMENT	143	0.301226	1.36266	0.0182482	0.299257	1	2936	tags=31%, list=20%, signal=38%
GOBP_KINETOCHORE_ASSEMBLY	18	0.466308	1.36251	0.112195	0.299246	1	2792	tags=33%, list=19%, signal=41%
GOBP_ENDOTHELIAL_CELL_APOPTOTIC_PROCESS	40	0.374407	1.3624	0.0866142	0.29914	1	831	tags=18%, list=6%, signal=19%
GOCC_EXTERNAL_ENCAPSULATING_STRUCTURE	246	0.276295	1.36213	0.0143541	0.299248	1	1437	tags=22%, list=10%, signal=24%
GOBP_RESPONSE_TO_LEAD_ION	15	0.496382	1.36212	0.12	0.298946	1	1879	tags=40%, list=13%, signal=46%
GOBP_CELL_JUNCTION_ASSEMBLY	213	0.283811	1.36167	0.0223214	0.299377	1	1130	tags=14%, list=8%, signal=15%
GOBP_REGULATION_OF_RECEPTOR_RECYCLING	19	0.453988	1.36131	0.102326	0.299756	1	2172	tags=42%, list=15%, signal=49%
GOMF_DISULFIDE_OXIDOREDUCTASE_ACTIVITY	37	0.387775	1.36072	0.0701299	0.300437	1	1765	tags=22%, list=12%, signal=25%
GOBP_NEGATIVE_REGULATION_OF_PROTEIN_POLYMERIZATION	57	0.344463	1.36056	0.0614887	0.300433	1	956	tags=14%, list=7%, signal=15%
GOMF_TELOMERIC_DNA_BINDING	38	0.375423	1.36055	0.0515759	0.300124	1	3483	tags=37%, list=24%, signal=48%
GOBP_HEAD_MORPHOGENESIS	28	0.407079	1.36041	0.0844327	0.300085	1	1406	tags=18%, list=10%, signal=20%
HP_ABNORMALITY_OF_THE_AMNIOTIC_FLUID	285	0.269882	1.36027	0	0.300037	1	2233	tags=23%, list=15%, signal=27%
GOBP_REGULATION_OF_CHEMOTAXIS	136	0.294388	1.36025	0.00738007	0.299747	1	434	tags=12%, list=3%, signal=12%
GOBP_NEGATIVE_REGULATION_OF_TRANSMEMBRANE_RECEPTOR_PROTEIN_SERINE_THREONINE_KINASE_SIGNALING_PATHWAY	100	0.312407	1.35983	0.0410959	0.300159	1	1442	tags=17%, list=10%, signal=19%
GOBP_SULFUR_AMINO_ACID_METABOLIC_PROCESS	22	0.442252	1.35948	0.0669975	0.300491	1	2165	tags=32%, list=15%, signal=37%
GOCC_CULLIN_RING_UBIQUITIN_LIGASE_COMPLEX	148	0.293241	1.35947	0.0255319	0.300175	1	4232	tags=39%, list=29%, signal=55%
HP_COXA_VARA	45	0.366674	1.35942	0.0789474	0.299957	1	1639	tags=33%, list=11%, signal=37%
HP_DELAYED_CNS_MYELINATION	73	0.339499	1.35938	0.0595611	0.29968	1	3966	tags=42%, list=27%, signal=58%
GOBP_INTRA_GOLGI_VESICLE_MEDIATED_TRANSPORT	30	0.403074	1.35921	0.113158	0.299686	1	1892	tags=27%, list=13%, signal=31%
GOBP_POSITIVE_REGULATION_OF_ENDOTHELIAL_CELL_APOPTOTIC_PROCESS	15	0.482648	1.3592	0.0972516	0.299372	1	2177	tags=33%, list=15%, signal=39%
GOBP_CELLULAR_RESPONSE_TO_PEPTIDE_HORMONE_STIMULUS	212	0.281946	1.35892	0.00409836	0.299532	1	1666	tags=17%, list=11%, signal=19%
GOBP_RECEPTOR_INTERNALIZATION	81	0.329213	1.35853	0.0484848	0.299917	1	2690	tags=25%, list=19%, signal=30%
GOMF_ADP_BINDING	29	0.39818	1.35843	0.0734177	0.299778	1	1879	tags=31%, list=13%, signal=36%
HP_NARROW_FACE	125	0.302182	1.35809	0.0330882	0.300045	1	2757	tags=30%, list=19%, signal=37%
HP_ATROPHIC_SCARS	25	0.421127	1.35807	0.125616	0.299757	1	1377	tags=32%, list=9%, signal=35%
GOBP_HYDROGEN_PEROXIDE_METABOLIC_PROCESS	38	0.380355	1.35801	0.0559796	0.29954	1	808	tags=18%, list=6%, signal=19%
GOBP_CELLULAR_ION_HOMEOSTASIS	326	0.267365	1.35758	0	0.299978	1	1871	tags=18%, list=13%, signal=21%
GOBP_EMBRYONIC_HEMOPOIESIS	19	0.445014	1.35753	0.0851582	0.299748	1	381	tags=16%, list=3%, signal=16%
GOMF_MHC_CLASS_I_PROTEIN_BINDING	21	0.443821	1.35647	0.0935252	0.301322	1	1	tags=10%, list=0%, signal=10%
GOBP_NEGATIVE_REGULATION_OF_CARBOHYDRATE_METABOLIC_PROCESS	38	0.371514	1.3564	0.0701299	0.301148	1	1633	tags=21%, list=11%, signal=24%
HP_FETAL_ULTRASOUND_SOFT_MARKER	80	0.325046	1.35626	0.0401235	0.301055	1	2468	tags=26%, list=17%, signal=31%
GOCC_CELL_PROJECTION_MEMBRANE	197	0.283404	1.35538	0.00925926	0.302351	1	1703	tags=19%, list=12%, signal=21%
HP_HEPATIC_CYSTS	17	0.460871	1.35486	0.103448	0.30297	1	4512	tags=41%, list=31%, signal=60%
GOMF_RNA_POLYMERASE_II_GENERAL_TRANSCRIPTION_INITIATION_FACTOR_ACTIVITY	35	0.382823	1.35445	0.0687023	0.303365	1	2212	tags=26%, list=15%, signal=30%
GOBP_PROTEIN_DEPOLYMERIZATION	81	0.326049	1.35361	0.0243056	0.304503	1	1508	tags=14%, list=10%, signal=15%
HP_CUBITUS_VALGUS	31	0.389929	1.35339	0.0706806	0.304572	1	4120	tags=45%, list=28%, signal=63%
GOBP_CENTRIOLE_ASSEMBLY	43	0.365961	1.35242	0.0874636	0.306007	1	5575	tags=63%, list=38%, signal=102%
GOBP_NUCLEOSIDE_MONOPHOSPHATE_METABOLIC_PROCESS	60	0.342641	1.35227	0.0437318	0.305978	1	3544	tags=30%, list=24%, signal=40%
HP_MOTOR_POLYNEUROPATHY	22	0.433676	1.35175	0.0734597	0.306616	1	2797	tags=41%, list=19%, signal=51%
HP_HYPOGONADISM	281	0.272409	1.35129	0	0.307094	1	4082	tags=36%, list=28%, signal=49%
GOBP_ODONTOGENESIS	61	0.339359	1.3511	0.0623229	0.307139	1	1442	tags=26%, list=10%, signal=29%
GOBP_MIDBODY_ABSCISSION	16	0.468261	1.35109	0.105991	0.306828	1	5448	tags=75%, list=38%, signal=120%
GOCC_BRUSH_BORDER_MEMBRANE	28	0.406003	1.35101	0.0876289	0.306668	1	2730	tags=46%, list=19%, signal=57%
HP_URINARY_TRACT_NEOPLASM	111	0.307075	1.35064	0.0180505	0.306998	1	2485	tags=27%, list=17%, signal=32%
GOBP_ACTIN_CYTOSKELETON_REORGANIZATION	78	0.327132	1.35029	0.0480769	0.30734	1	1204	tags=14%, list=8%, signal=15%
GOBP_ENDOSOME_TO_LYSOSOME_TRANSPORT_VIA_MULTIVESICULAR_BODY_SORTING_PATHWAY	16	0.479572	1.34941	0.114355	0.30865	1	5448	tags=75%, list=38%, signal=120%
HP_OPTIC_NERVE_HYPOPLASIA	47	0.361094	1.34928	0.0666667	0.308566	1	3594	tags=38%, list=25%, signal=51%
HP_CEREBRAL_HEMORRHAGE	49	0.362943	1.34913	0.0615836	0.308511	1	553	tags=14%, list=4%, signal=15%
HP_LIPOATROPHY	40	0.3753	1.34896	0.0684932	0.308475	1	2276	tags=30%, list=16%, signal=35%
GOBP_DNA_CATABOLIC_PROCESS_ENDONUCLEOLYTIC	20	0.43537	1.34883	0.120853	0.30841	1	3014	tags=40%, list=21%, signal=50%
GOBP_THIOESTER_METABOLIC_PROCESS	71	0.326189	1.34807	0.0568862	0.309485	1	4603	tags=48%, list=32%, signal=70%
GOBP_AMINO_ACID_TRANSMEMBRANE_TRANSPORT	57	0.35292	1.3473	0.0486322	0.310566	1	2007	tags=25%, list=14%, signal=28%
GOBP_AMP_METABOLIC_PROCESS	19	0.44192	1.34706	0.115789	0.310673	1	1687	tags=32%, list=12%, signal=36%
GOBP_OSSIFICATION	262	0.268996	1.34607	0	0.312207	1	1406	tags=19%, list=10%, signal=21%
HP_EPISTAXIS	80	0.325513	1.34569	0.0383387	0.312579	1	340	tags=14%, list=2%, signal=14%
HP_APLASIA_HYPOPLASIA_OF_THE_NIPPLES	34	0.383774	1.3456	0.0748792	0.312451	1	3957	tags=50%, list=27%, signal=69%
GOBP_PURINE_CONTAINING_COMPOUND_TRANSMEMBRANE_TRANSPORT	17	0.468568	1.34559	0.121429	0.312145	1	4022	tags=65%, list=28%, signal=89%
GOBP_REGULATION_OF_DNA_REPLICATION	123	0.304111	1.34519	0.0171233	0.312515	1	3888	tags=46%, list=27%, signal=63%
GOBP_METHYLATION	314	0.265539	1.34482	0	0.312881	1	3346	tags=29%, list=23%, signal=36%
GOBP_L_ALPHA_AMINO_ACID_TRANSMEMBRANE_TRANSPORT	45	0.363914	1.34452	0.0616622	0.313083	1	2747	tags=31%, list=19%, signal=38%
GOBP_NUCLEIC_ACID_PHOSPHODIESTER_BOND_HYDROLYSIS	217	0.278907	1.34365	0.00429185	0.314351	1	3036	tags=31%, list=21%, signal=38%
GOCC_TERTIARY_GRANULE	150	0.295105	1.34348	0.013986	0.314341	1	1372	tags=17%, list=9%, signal=19%
HP_CRANIAL_HYPEROSTOSIS	35	0.384704	1.34297	0.0835509	0.314902	1	1410	tags=23%, list=10%, signal=25%
GOBP_ESTABLISHMENT_OF_PROTEIN_LOCALIZATION_TO_CHROMOSOME	24	0.419191	1.34287	0.0970874	0.314771	1	1837	tags=33%, list=13%, signal=38%
HP_ABNORMAL_CIRCULATING_AMINO_ACID_CONCENTRATION	97	0.311677	1.3424	0.0357143	0.315294	1	3458	tags=34%, list=24%, signal=44%
GOBP_CELLULAR_RESPONSE_TO_HORMONE_STIMULUS	413	0.256486	1.34224	0	0.315289	1	3582	tags=31%, list=25%, signal=40%
GOMF_PROTEIN_DEMETHYLASE_ACTIVITY	27	0.407673	1.34193	0.0995025	0.315532	1	2888	tags=30%, list=20%, signal=37%
GOBP_NUCLEOSIDE_BISPHOSPHATE_BIOSYNTHETIC_PROCESS	53	0.348274	1.34183	0.0498534	0.315355	1	4603	tags=49%, list=32%, signal=72%
GOMF_ORGANIC_CATION_TRANSMEMBRANE_TRANSPORTER_ACTIVITY	17	0.472545	1.34173	0.13382	0.315215	1	2459	tags=59%, list=17%, signal=71%
GOBP_LONG_CHAIN_FATTY_ACYL_COA_METABOLIC_PROCESS	19	0.444651	1.34145	0.0987952	0.315402	1	4982	tags=58%, list=34%, signal=88%
GOBP_CELLULAR_RESPONSE_TO_PEPTIDE	265	0.274591	1.34144	0.00502513	0.315094	1	1511	tags=16%, list=10%, signal=17%
GOBP_FIBROBLAST_MIGRATION	47	0.356692	1.34121	0.0653951	0.315201	1	1880	tags=23%, list=13%, signal=27%
GOMF_CHROMATIN_BINDING	463	0.258092	1.34105	0	0.315182	1	3715	tags=33%, list=26%, signal=43%
HP_HEMATOCHEZIA	16	0.461873	1.34007	0.130435	0.316582	1	183	tags=19%, list=1%, signal=19%
HP_CONVEX_NASAL_RIDGE	61	0.345693	1.33916	0.0495627	0.317935	1	4088	tags=56%, list=28%, signal=77%
HP_INTELLECTUAL_DISABILITY_PROFOUND	112	0.305206	1.33899	0.0251799	0.317944	1	2690	tags=26%, list=19%, signal=32%
HP_VENOUS_THROMBOSIS	56	0.341707	1.33881	0.0676471	0.317973	1	773	tags=16%, list=5%, signal=17%
GOBP_APOPTOTIC_PROCESS_INVOLVED_IN_MORPHOGENESIS	16	0.466557	1.33792	0.156479	0.319317	1	2527	tags=38%, list=17%, signal=45%
GOBP_REGULATION_OF_DNA_RECOMBINATION	111	0.302888	1.33767	0.0278746	0.319469	1	4836	tags=48%, list=33%, signal=71%
GOBP_MRNA_METHYLATION	16	0.464787	1.33762	0.12212	0.319217	1	1475	tags=31%, list=10%, signal=35%
GOBP_NEGATIVE_REGULATION_OF_FATTY_ACID_METABOLIC_PROCESS	20	0.448348	1.33705	0.125	0.319954	1	2270	tags=30%, list=16%, signal=36%
GOBP_NUCLEAR_EXPORT	151	0.294543	1.3366	0.024	0.320494	1	4641	tags=43%, list=32%, signal=63%
GOMF_PROTEIN_SERINE_THREONINE_TYROSINE_KINASE_ACTIVITY	37	0.377297	1.3365	0.0873239	0.320336	1	860	tags=16%, list=6%, signal=17%
HP_GINGIVITIS	25	0.426804	1.33595	0.132832	0.321072	1	2781	tags=40%, list=19%, signal=49%
HP_ONION_BULB_FORMATION	24	0.41933	1.33584	0.133172	0.320987	1	3147	tags=50%, list=22%, signal=64%
GOBP_OVARIAN_FOLLICLE_DEVELOPMENT	39	0.373305	1.33529	0.0811518	0.321757	1	3200	tags=38%, list=22%, signal=49%
GOBP_REGULATION_OF_BODY_FLUID_LEVELS	244	0.270744	1.33507	0.00990099	0.321897	1	2475	tags=23%, list=17%, signal=27%
HP_AQUEDUCTAL_STENOSIS	17	0.465815	1.33506	0.133663	0.321581	1	3691	tags=47%, list=25%, signal=63%
GOBP_REGULATION_OF_DEVELOPMENTAL_GROWTH	185	0.278311	1.33504	0.0169492	0.321304	1	2781	tags=26%, list=19%, signal=32%
GOBP_LIPID_OXIDATION	86	0.320193	1.33443	0.0483871	0.322174	1	2270	tags=26%, list=16%, signal=30%
GOMF_GENERAL_TRANSCRIPTION_INITIATION_FACTOR_ACTIVITY	48	0.353838	1.33421	0.0674157	0.322285	1	2212	tags=23%, list=15%, signal=27%
HP_HYPOREFLEXIA	259	0.270846	1.33409	0	0.322164	1	3326	tags=32%, list=23%, signal=41%
GOBP_C21_STEROID_HORMONE_METABOLIC_PROCESS	18	0.443483	1.33292	0.0936768	0.324061	1	2393	tags=44%, list=16%, signal=53%
HP_POSTNATAL_GROWTH_RETARDATION	162	0.284124	1.33259	0.0284553	0.324381	1	2497	tags=27%, list=17%, signal=32%
GOBP_RIBOSOMAL_LARGE_SUBUNIT_BIOGENESIS	74	0.331678	1.33218	0.0616883	0.324799	1	2884	tags=38%, list=20%, signal=47%
HP_ABNORMALITY_OF_VITAMIN_METABOLISM	59	0.338745	1.33214	0.0600601	0.32455	1	1927	tags=27%, list=13%, signal=31%
GOBP_REGULATION_OF_TELOMERASE_ACTIVITY	46	0.354199	1.33178	0.0813954	0.324943	1	4041	tags=41%, list=28%, signal=57%
HP_ABDOMINAL_DISTENTION	89	0.314213	1.33159	0.0539683	0.324961	1	1877	tags=24%, list=13%, signal=27%
GOCC_GLIAL_CELL_PROJECTION	18	0.442806	1.33157	0.128713	0.32468	1	965	tags=28%, list=7%, signal=30%
GOBP_REGULATION_OF_EPITHELIAL_CELL_APOPTOTIC_PROCESS	66	0.333342	1.33146	0.058642	0.324592	1	2742	tags=29%, list=19%, signal=35%
HP_PRIMARY_ADRENAL_INSUFFICIENCY	39	0.371582	1.33136	0.0862534	0.32445	1	4419	tags=44%, list=30%, signal=63%
GOBP_PROTEIN_AUTOPHOSPHORYLATION	174	0.283463	1.33093	0.00819672	0.32497	1	3757	tags=33%, list=26%, signal=44%
GOBP_POSITIVE_REGULATION_OF_DNA_METABOLIC_PROCESS	261	0.271178	1.33092	0.0113636	0.324666	1	4902	tags=49%, list=34%, signal=72%
GOBP_KIDNEY_MORPHOGENESIS	45	0.348972	1.33069	0.0747126	0.324769	1	596	tags=18%, list=4%, signal=18%
HP_SKIN_ULCER	105	0.304673	1.33049	0.0194175	0.32478	1	2197	tags=23%, list=15%, signal=27%
GOBP_DNA_METHYLATION_DEPENDENT_HETEROCHROMATIN_FORMATION	20	0.431732	1.33035	0.106965	0.324759	1	6175	tags=70%, list=43%, signal=122%
GOCC_EARLY_ENDOSOME_MEMBRANE	137	0.292195	1.33017	0.0184502	0.32479	1	2751	tags=24%, list=19%, signal=29%
HP_PROMINENT_FOREHEAD	200	0.27696	1.32998	0.0188679	0.324814	1	2928	tags=28%, list=20%, signal=35%
HP_DYSPLASTIC_CORPUS_CALLOSUM	32	0.384097	1.32979	0.0848806	0.324847	1	2623	tags=31%, list=18%, signal=38%
GOBP_ORGANIC_ANION_TRANSPORT	199	0.278736	1.32956	0.00806452	0.32493	1	3734	tags=38%, list=26%, signal=51%
GOCC_MYELIN_SHEATH	34	0.383503	1.32883	0.0861619	0.326048	1	2887	tags=32%, list=20%, signal=40%
GOBP_ADAPTIVE_THERMOGENESIS	113	0.300576	1.32848	0.0338983	0.326417	1	1652	tags=21%, list=11%, signal=24%
GOBP_COLLAGEN_METABOLIC_PROCESS	70	0.323836	1.32662	0.0598802	0.329601	1	1312	tags=20%, list=9%, signal=22%
GOBP_DICARBOXYLIC_ACID_TRANSPORT	53	0.346793	1.32662	0.0930233	0.329281	1	3207	tags=32%, list=22%, signal=41%
GOBP_HOMEOSTASIS_OF_NUMBER_OF_CELLS	248	0.26936	1.32635	0	0.329473	1	2527	tags=24%, list=17%, signal=29%
GOBP_POSITIVE_REGULATION_OF_UBIQUITIN_DEPENDENT_PROTEIN_CATABOLIC_PROCESS	99	0.305019	1.32603	0.037931	0.329756	1	3377	tags=30%, list=23%, signal=39%
GOCC_ACTIN_FILAMENT	78	0.321617	1.32581	0.0386905	0.329849	1	1364	tags=18%, list=9%, signal=20%
GOBP_CELLULAR_MODIFIED_AMINO_ACID_BIOSYNTHETIC_PROCESS	34	0.380737	1.32577	0.109756	0.329628	1	3141	tags=47%, list=22%, signal=60%
GOBP_REGULATION_OF_TRANSCRIPTION_ELONGATION_BY_RNA_POLYMERASE_II	83	0.315137	1.32505	0.0397351	0.33068	1	4324	tags=40%, list=30%, signal=56%
HP_APLASIA_HYPOPLASIA_OF_THE_FEMUR	40	0.367005	1.32484	0.099723	0.330722	1	1574	tags=28%, list=11%, signal=31%
HP_NAUSEA	67	0.326248	1.32479	0.0569801	0.330487	1	1729	tags=22%, list=12%, signal=25%
HP_ABNORMAL_METACARPAL_MORPHOLOGY	119	0.296935	1.32444	0.0371747	0.330924	1	1658	tags=21%, list=11%, signal=24%
GOBP_RESPONSE_TO_TEMPERATURE_STIMULUS	122	0.298099	1.32399	0.0367647	0.331491	1	2770	tags=28%, list=19%, signal=34%
GOCC_SPECIFIC_GRANULE_LUMEN	60	0.334136	1.32385	0.0641399	0.331444	1	2442	tags=28%, list=17%, signal=34%
GOBP_REGULATION_OF_ANOIKIS	19	0.441806	1.3237	0.117647	0.331397	1	1138	tags=21%, list=8%, signal=23%
GOBP_PHOSPHOLIPID_TRANSLOCATION	32	0.379087	1.3236	0.083815	0.331264	1	2371	tags=22%, list=16%, signal=26%
GOMF_ORGANOPHOSPHATE_ESTER_TRANSMEMBRANE_TRANSPORTER_ACTIVITY	27	0.394918	1.32338	0.100756	0.331412	1	3500	tags=52%, list=24%, signal=68%
GOBP_NUCLEOSIDE_MONOPHOSPHATE_BIOSYNTHETIC_PROCESS	36	0.372498	1.32327	0.0954774	0.331279	1	3350	tags=33%, list=23%, signal=43%
GOBP_EPITHELIAL_CELL_APOPTOTIC_PROCESS	85	0.315199	1.32262	0.0402685	0.33213	1	2843	tags=28%, list=20%, signal=35%
HP_ABNORMAL_CIRCULATING_GLUTAMINE_FAMILY_AMINO_ACID_CONCENTRATION	17	0.455874	1.32228	0.112108	0.332447	1	1057	tags=18%, list=7%, signal=19%
GOBP_PSEUDOURIDINE_SYNTHESIS	18	0.43608	1.3216	0.141148	0.333504	1	2083	tags=33%, list=14%, signal=39%
HP_CNS_HYPOMYELINATION	68	0.326935	1.32158	0.0656716	0.333222	1	3007	tags=29%, list=21%, signal=37%
HP_ABNORMALITY_OF_THE_ENDOMETRIUM	21	0.432869	1.32147	0.105516	0.333121	1	1773	tags=38%, list=12%, signal=43%
HP_NEOPLASM_OF_THE_SMALL_INTESTINE	16	0.460067	1.32081	0.118357	0.334097	1	996	tags=25%, list=7%, signal=27%
HP_INABILITY_TO_WALK	194	0.275986	1.32061	0.0311111	0.334165	1	3177	tags=31%, list=22%, signal=39%
GOBP_CELLULAR_RESPONSE_TO_FATTY_ACID	23	0.422347	1.32052	0.114014	0.334031	1	2803	tags=35%, list=19%, signal=43%
GOBP_REGULATION_OF_DNA_TEMPLATED_TRANSCRIPTION_ELONGATION	100	0.305323	1.3205	0.05	0.333737	1	4324	tags=39%, list=30%, signal=55%
GOBP_RESPONSE_TO_OXYGEN_RADICAL	20	0.444688	1.32023	0.130208	0.333924	1	1316	tags=30%, list=9%, signal=33%
GOBP_NEGATIVE_REGULATION_OF_SUPRAMOLECULAR_FIBER_ORGANIZATION	111	0.301558	1.32021	0.0535714	0.333661	1	1340	tags=14%, list=9%, signal=16%
HP_CIRRHOSIS	118	0.295542	1.31998	0.0457746	0.333736	1	1537	tags=19%, list=11%, signal=21%
GOCC_CYTOPLASMIC_EXOSOME_RNASE_COMPLEX	15	0.463744	1.31938	0.141414	0.3345	1	5277	tags=53%, list=36%, signal=84%
GOBP_RESPONSE_TO_HEAT	82	0.313597	1.31937	0.031348	0.334191	1	2770	tags=27%, list=19%, signal=33%
HP_CONGENITAL_HIP_DISLOCATION	56	0.339123	1.31929	0.0604396	0.334057	1	2677	tags=32%, list=18%, signal=39%
HP_PROTRUDING_TONGUE	31	0.39095	1.31925	0.109661	0.333824	1	2212	tags=26%, list=15%, signal=30%
GOBP_CELLULAR_RESPONSE_TO_ALKALOID	22	0.419826	1.31877	0.118227	0.33444	1	3297	tags=50%, list=23%, signal=65%
GOBP_REGULATION_OF_MICROTUBULE_CYTOSKELETON_ORGANIZATION	119	0.296755	1.31858	0.0285714	0.334464	1	4010	tags=37%, list=28%, signal=51%
GOMF_HEAT_SHOCK_PROTEIN_BINDING	107	0.298683	1.31764	0.0437956	0.335967	1	3167	tags=29%, list=22%, signal=37%
GOBP_CORTICAL_CYTOSKELETON_ORGANIZATION	51	0.340834	1.31649	0.0911528	0.337871	1	2594	tags=29%, list=18%, signal=36%
GOBP_CELLULAR_RESPONSE_TO_AMYLOID_BETA	34	0.377151	1.31637	0.0867347	0.337809	1	1450	tags=24%, list=10%, signal=26%
GOCC_NUCLEAR_PORE	84	0.312173	1.31629	0.0479233	0.337632	1	4865	tags=46%, list=34%, signal=69%
HP_ARTHROPATHY	27	0.401544	1.31589	0.105516	0.338082	1	3121	tags=33%, list=22%, signal=42%
HP_ABNORMALITY_OF_LIMB_EPIPHYSIS_MORPHOLOGY	82	0.314304	1.3158	0.0506757	0.337919	1	1639	tags=29%, list=11%, signal=33%
GOBP_NEGATIVE_REGULATION_OF_STEROID_METABOLIC_PROCESS	15	0.473837	1.31547	0.147059	0.338265	1	186	tags=13%, list=1%, signal=13%
HP_TRIANGULAR_FACE	109	0.304473	1.31534	0.0540541	0.338217	1	2497	tags=26%, list=17%, signal=31%
GOBP_RESPONSE_TO_FIBROBLAST_GROWTH_FACTOR	60	0.333279	1.31532	0.0544413	0.337927	1	1406	tags=22%, list=10%, signal=24%
GOBP_NUCLEOBASE_CONTAINING_COMPOUND_TRANSPORT	191	0.277573	1.31505	0.00444444	0.338162	1	3822	tags=35%, list=26%, signal=46%
HP_ABNORMAL_URINE_PH	74	0.320878	1.31492	0.0531561	0.338108	1	3458	tags=39%, list=24%, signal=51%
GOBP_TRANSCRIPTION_ELONGATION_BY_RNA_POLYMERASE_II_PROMOTER	103	0.302005	1.31434	0.0322581	0.338875	1	5006	tags=47%, list=34%, signal=71%
HP_RECURRENT_FRACTURES	81	0.310981	1.31431	0.0453074	0.338609	1	1852	tags=26%, list=13%, signal=30%
HP_OLIGODACTYLY	20	0.427953	1.31394	0.142857	0.33904	1	4256	tags=60%, list=29%, signal=85%
GOBP_VIRION_ASSEMBLY	34	0.374554	1.31358	0.0885417	0.339411	1	4011	tags=38%, list=28%, signal=53%
HP_LACTIC_ACIDOSIS	150	0.283511	1.3134	0.0237154	0.339404	1	4271	tags=42%, list=29%, signal=59%
GOBP_NEGATIVE_REGULATION_OF_DNA_TEMPLATED_DNA_REPLICATION	15	0.471879	1.31314	0.145125	0.339646	1	3888	tags=60%, list=27%, signal=82%
GOMF_MANGANESE_ION_BINDING	54	0.34063	1.31256	0.0795455	0.340463	1	4250	tags=46%, list=29%, signal=65%
GOBP_GRANULOCYTE_DIFFERENTIATION	32	0.378552	1.31251	0.118919	0.340276	1	2820	tags=31%, list=19%, signal=39%
GOBP_POSITIVE_REGULATION_OF_RECEPTOR_INTERNALIZATION	17	0.459464	1.31226	0.149758	0.340411	1	381	tags=12%, list=3%, signal=12%
GOBP_FEMALE_MEIOTIC_NUCLEAR_DIVISION	25	0.409732	1.31218	0.128713	0.340234	1	2256	tags=44%, list=16%, signal=52%
GOBP_DEVELOPMENTAL_GROWTH_INVOLVED_IN_MORPHOGENESIS	126	0.289042	1.31217	0.0354331	0.339951	1	2246	tags=24%, list=15%, signal=28%
HP_PROGRESSIVE_SPASTICITY	24	0.417999	1.31202	0.112782	0.339938	1	5371	tags=75%, list=37%, signal=119%
HP_HIGH_PITCHED_VOICE	32	0.384726	1.31127	0.107769	0.341124	1	4540	tags=56%, list=31%, signal=82%
GOBP_ONE_CARBON_METABOLIC_PROCESS	26	0.408159	1.31122	0.104218	0.340912	1	3034	tags=46%, list=21%, signal=58%
GOBP_REGULATION_OF_EXTENT_OF_CELL_GROWTH	61	0.332141	1.31096	0.0690691	0.341103	1	2246	tags=25%, list=15%, signal=29%
GOBP_ESTABLISHMENT_OF_CELL_POLARITY	113	0.289294	1.31083	0.032967	0.341027	1	3595	tags=35%, list=25%, signal=47%
GOCC_PROTEIN_KINASE_COMPLEX	111	0.299224	1.31052	0.0447761	0.341355	1	4536	tags=47%, list=31%, signal=68%
HP_ABNORMALITY_OF_THE_2ND_TOE	24	0.412257	1.31034	0.154639	0.341396	1	1410	tags=25%, list=10%, signal=28%
GOBP_CELLULAR_ALDEHYDE_METABOLIC_PROCESS	46	0.347007	1.31011	0.0930931	0.341515	1	3735	tags=41%, list=26%, signal=55%
HP_ABNORMAL_LEFT_VENTRICLE_MORPHOLOGY	67	0.324962	1.31009	0.0658683	0.341239	1	2613	tags=22%, list=18%, signal=27%
HP_RENAL_TUBULAR_DYSFUNCTION	74	0.318797	1.30905	0.0732484	0.342915	1	2830	tags=32%, list=20%, signal=40%
GOBP_ENDOSOMAL_TRANSPORT	213	0.268324	1.30809	0.0046729	0.344532	1	4869	tags=42%, list=34%, signal=63%
HP_ABNORMAL_BLOOD_SODIUM_CONCENTRATION	32	0.381867	1.30795	0.116505	0.344472	1	3121	tags=38%, list=22%, signal=48%
HP_MUSCULAR_HYPOTONIA_OF_THE_TRUNK	171	0.276518	1.30771	0.0211864	0.344619	1	3520	tags=35%, list=24%, signal=46%
GOBP_REGULATION_OF_ENDOCYTOSIS	155	0.279975	1.30768	0.0289855	0.344358	1	596	tags=10%, list=4%, signal=11%
GOBP_PROTEIN_DEMETHYLATION	29	0.379153	1.3074	0.115702	0.344534	1	4332	tags=45%, list=30%, signal=64%
HP_CUTANEOUS_PHOTOSENSITIVITY	71	0.320244	1.3074	0.0823529	0.344219	1	1675	tags=21%, list=12%, signal=24%
GOBP_RESPONSE_TO_IONIZING_RADIATION	127	0.29479	1.3072	0.0421053	0.344301	1	2891	tags=31%, list=20%, signal=38%
GOBP_REGULATION_OF_ANDROGEN_RECEPTOR_SIGNALING_PATHWAY	23	0.411594	1.30662	0.139024	0.345148	1	4859	tags=61%, list=33%, signal=91%
HP_TINNITUS	39	0.361571	1.30637	0.0952381	0.345298	1	2393	tags=28%, list=16%, signal=34%
GOBP_CELLULAR_OXIDANT_DETOXIFICATION	78	0.316868	1.306	0.0519878	0.345724	1	862	tags=18%, list=6%, signal=19%
GOBP_CELLULAR_COMPONENT_DISASSEMBLY_INVOLVED_IN_EXECUTION_PHASE_OF_APOPTOSIS	21	0.434683	1.30565	0.129584	0.346108	1	3308	tags=33%, list=23%, signal=43%
GOBP_CENTRAL_NERVOUS_SYSTEM_NEURON_DEVELOPMENT	43	0.354193	1.30546	0.0883191	0.346156	1	2828	tags=37%, list=19%, signal=46%
HP_ANEMIA_OF_INADEQUATE_PRODUCTION	163	0.281681	1.30399	0.0420168	0.348705	1	1927	tags=23%, list=13%, signal=27%
GOBP_POSITIVE_REGULATION_OF_CELLULAR_CARBOHYDRATE_METABOLIC_PROCESS	35	0.379539	1.30384	0.10582	0.34871	1	2936	tags=31%, list=20%, signal=39%
GOBP_NEGATIVE_REGULATION_OF_PHOSPHORYLATION	279	0.26047	1.30348	0.00490196	0.34914	1	2569	tags=22%, list=18%, signal=26%
GOBP_SEMAPHORIN_PLEXIN_SIGNALING_PATHWAY	22	0.419821	1.30325	0.108434	0.349234	1	1779	tags=32%, list=12%, signal=36%
HP_PROLONGED_NEONATAL_JAUNDICE	48	0.347318	1.30294	0.0808383	0.349551	1	2814	tags=35%, list=19%, signal=44%
GOBP_REGULATION_OF_DOUBLE_STRAND_BREAK_REPAIR	122	0.296917	1.30286	0.0425532	0.349395	1	4836	tags=49%, list=33%, signal=73%
HP_ABNORMALITY_OF_SKELETAL_MATURATION	274	0.259579	1.30249	0.0123457	0.349833	1	2780	tags=25%, list=19%, signal=30%
GOCC_APICAL_PART_OF_CELL	214	0.269807	1.30174	0.0144231	0.351	1	1838	tags=21%, list=13%, signal=24%
GOBP_CIRCULATORY_SYSTEM_PROCESS	321	0.257363	1.30145	0.0181818	0.351296	1	1315	tags=17%, list=9%, signal=18%
HP_ABNORMAL_SHAPE_OF_THE_PALPEBRAL_FISSURE	44	0.356302	1.30134	0.0971129	0.351245	1	3613	tags=39%, list=25%, signal=51%
HP_GENERALIZED_HYPERPIGMENTATION	28	0.390122	1.30112	0.132353	0.351374	1	2078	tags=25%, list=14%, signal=29%
HP_TALIPES_EQUINOVARUS	234	0.263516	1.30106	0.025641	0.351182	1	3306	tags=30%, list=23%, signal=39%
GOBP_SCF_DEPENDENT_PROTEASOMAL_UBIQUITIN_DEPENDENT_PROTEIN_CATABOLIC_PROCESS	37	0.367565	1.301	0.122995	0.350982	1	1916	tags=19%, list=13%, signal=22%
GOBP_CELL_CELL_SIGNALING_BY_WNT	293	0.256727	1.30052	0.00526316	0.351584	1	1708	tags=17%, list=12%, signal=19%
GOBP_GLUCOSE_METABOLIC_PROCESS	144	0.278047	1.30002	0.0150943	0.352243	1	1622	tags=19%, list=11%, signal=21%
HP_ABNORMAL_NATURAL_KILLER_CELL_MORPHOLOGY	18	0.440633	1.29955	0.141509	0.352804	1	1485	tags=33%, list=10%, signal=37%
HP_ABNORMAL_FOVEAL_MORPHOLOGY	23	0.412713	1.29954	0.13486	0.352512	1	3825	tags=52%, list=26%, signal=71%
GOBP_BLOOD_VESSEL_MORPHOGENESIS	394	0.250704	1.2995	0	0.352273	1	1184	tags=15%, list=8%, signal=16%
GOBP_REGULATION_OF_MICROTUBULE_BASED_PROCESS	181	0.274032	1.29945	0.0273973	0.35204	1	4010	tags=38%, list=28%, signal=52%
GOBP_REGULATION_OF_MICROTUBULE_POLYMERIZATION_OR_DEPOLYMERIZATION	65	0.323171	1.29769	0.100865	0.355282	1	3182	tags=29%, list=22%, signal=37%
HP_GENERALIZED_MUSCLE_WEAKNESS	83	0.308191	1.29699	0.0518293	0.356406	1	2613	tags=28%, list=18%, signal=34%
HP_NARROW_FOREHEAD	113	0.295243	1.29681	0.0431655	0.356473	1	3691	tags=38%, list=25%, signal=51%
GOBP_ENERGY_HOMEOSTASIS	30	0.37827	1.2968	0.115681	0.356182	1	1819	tags=27%, list=13%, signal=30%
GOMF_PROTEIN_LYSINE_DEACETYLASE_ACTIVITY	22	0.42171	1.2968	0.142487	0.355865	1	4859	tags=50%, list=33%, signal=75%
GOBP_ORGANELLE_FUSION	129	0.282883	1.2966	0.0340909	0.355948	1	3245	tags=29%, list=22%, signal=37%
GOBP_PROTEIN_LOCALIZATION_TO_NUCLEUS	250	0.263786	1.29656	0.0350877	0.355728	1	3590	tags=32%, list=25%, signal=41%
GOBP_CELLULAR_RESPONSE_TO_STEROID_HORMONE_STIMULUS	153	0.279797	1.29642	0.0161943	0.355674	1	3568	tags=32%, list=25%, signal=42%
GOBP_REGULATION_OF_CELL_MATRIX_ADHESION	85	0.307428	1.29632	0.0652174	0.355567	1	582	tags=14%, list=4%, signal=15%
GOBP_SNRNA_TRANSCRIPTION_BY_RNA_POLYMERASE_II	15	0.463415	1.29629	0.164384	0.355295	1	4712	tags=73%, list=32%, signal=108%
HP_ERECTILE_DYSFUNCTION	40	0.355918	1.29616	0.120513	0.35522	1	1107	tags=18%, list=8%, signal=19%
GOBP_RESPONSE_TO_GROWTH_HORMONE	24	0.405622	1.29573	0.13486	0.355812	1	3576	tags=42%, list=25%, signal=55%
GOBP_AXON_EXTENSION	73	0.314739	1.29563	0.0714286	0.355712	1	2743	tags=27%, list=19%, signal=34%
GOBP_POSITIVE_REGULATION_OF_TELOMERASE_RNA_LOCALIZATION_TO_CAJAL_BODY	15	0.470698	1.29559	0.170316	0.35547	1	2054	tags=47%, list=14%, signal=54%
GOBP_CELLULAR_RESPONSE_TO_VASCULAR_ENDOTHELIAL_GROWTH_FACTOR_STIMULUS	41	0.353108	1.29554	0.116883	0.355249	1	1145	tags=22%, list=8%, signal=24%
HP_JOINT_DISLOCATION	267	0.261537	1.29528	0.010929	0.355451	1	3076	tags=31%, list=21%, signal=38%
GOBP_NEPHRON_EPITHELIUM_DEVELOPMENT	56	0.334655	1.29477	0.0645161	0.3562	1	551	tags=16%, list=4%, signal=17%
GOMF_DEMETHYLASE_ACTIVITY	35	0.372646	1.29453	0.117486	0.356373	1	3187	tags=29%, list=22%, signal=37%
GOBP_HOMOLOGOUS_CHROMOSOME_SEGREGATION	37	0.370511	1.29442	0.11811	0.356264	1	3770	tags=46%, list=26%, signal=62%
GOCC_MICROVILLUS_MEMBRANE	17	0.446663	1.29436	0.151515	0.356087	1	2747	tags=47%, list=19%, signal=58%
HP_MULTIPLE_LIPOMAS	25	0.390894	1.29434	0.13835	0.355803	1	1250	tags=24%, list=9%, signal=26%
HP_ABNORMALITY_OF_THE_METAPHYSIS	171	0.275511	1.29425	0.0330189	0.355671	1	3003	tags=32%, list=21%, signal=40%
GOBP_REGULATION_OF_NEUROBLAST_PROLIFERATION	17	0.436573	1.2937	0.153659	0.356512	1	1318	tags=29%, list=9%, signal=32%
GOBP_NEGATIVE_REGULATION_OF_ATP_METABOLIC_PROCESS	17	0.437954	1.29369	0.142857	0.356207	1	2781	tags=41%, list=19%, signal=51%
GOBP_NERVE_DEVELOPMENT	41	0.354274	1.2933	0.11828	0.356668	1	2420	tags=37%, list=17%, signal=44%
GOCC_FICOLIN_1_RICH_GRANULE_MEMBRANE	54	0.332848	1.29312	0.0965147	0.356708	1	1292	tags=20%, list=9%, signal=22%
GOBP_DNA_SYNTHESIS_INVOLVED_IN_DNA_REPAIR	36	0.365234	1.29308	0.116216	0.356469	1	3115	tags=39%, list=21%, signal=49%
GOBP_POSITIVE_REGULATION_OF_MORPHOGENESIS_OF_AN_EPITHELIUM	16	0.452034	1.29302	0.159827	0.356288	1	402	tags=25%, list=3%, signal=26%
HP_CHORIORETINAL_DYSPLASIA	18	0.442836	1.29298	0.165854	0.356053	1	3593	tags=50%, list=25%, signal=66%
GOBP_REGULATION_OF_NUCLEOBASE_CONTAINING_COMPOUND_TRANSPORT	15	0.455408	1.29265	0.158621	0.356381	1	4421	tags=47%, list=30%, signal=67%
HP_ABNORMAL_CIRCULATING_PROTEIN_CONCENTRATION	421	0.249215	1.29261	0	0.35614	1	2712	tags=25%, list=19%, signal=30%
GOBP_RNA_PHOSPHODIESTER_BOND_HYDROLYSIS	139	0.281955	1.29188	0.0348837	0.357278	1	2308	tags=25%, list=16%, signal=30%
GOBP_NEGATIVE_REGULATION_OF_NEURON_PROJECTION_DEVELOPMENT	82	0.310722	1.29177	0.0547112	0.35719	1	2246	tags=26%, list=15%, signal=30%
HP_PLEURAL_EFFUSION	51	0.338467	1.29168	0.0863095	0.357062	1	2108	tags=29%, list=15%, signal=34%
HP_PROGRESSIVE	210	0.262073	1.29137	0.0183486	0.357347	1	3304	tags=33%, list=23%, signal=43%
GOMF_SULFUR_COMPOUND_TRANSMEMBRANE_TRANSPORTER_ACTIVITY	35	0.370165	1.29107	0.122159	0.357646	1	3500	tags=43%, list=24%, signal=56%
GOBP_POSITIVE_REGULATION_OF_LOCOMOTION	379	0.250102	1.29053	0.00684931	0.358471	1	1806	tags=18%, list=12%, signal=21%
GOBP_POSITIVE_REGULATION_OF_ENDOCYTOSIS	72	0.316522	1.29042	0.0991957	0.358377	1	596	tags=13%, list=4%, signal=13%
HP_ABNORMAL_CIRCULATING_GONADOTROPIN_CONCENTRATION	50	0.345275	1.29022	0.0980926	0.358441	1	1513	tags=24%, list=10%, signal=27%
GOBP_SMALL_MOLECULE_BIOSYNTHETIC_PROCESS	408	0.24939	1.29002	0.00684931	0.358513	1	2393	tags=22%, list=16%, signal=26%
HP_KERATOSIS_PILARIS	15	0.458896	1.2898	0.158924	0.358671	1	5421	tags=67%, list=37%, signal=106%
GOBP_GOLGI_TO_PLASMA_MEMBRANE_PROTEIN_TRANSPORT	37	0.358281	1.28933	0.090411	0.359371	1	2878	tags=38%, list=20%, signal=47%
HP_ABNORMALITY_OF_TIBIA_MORPHOLOGY	49	0.343685	1.28932	0.106383	0.359087	1	1639	tags=24%, list=11%, signal=28%
GOBP_REGULATION_OF_GLUCOSE_METABOLIC_PROCESS	81	0.31165	1.28916	0.0842105	0.359104	1	1558	tags=19%, list=11%, signal=21%
GOMF_ISOMERASE_ACTIVITY	137	0.283743	1.28899	0.0603774	0.359179	1	4277	tags=39%, list=29%, signal=54%
GOBP_CYTOSOLIC_TRANSPORT	154	0.283001	1.28815	0.0277778	0.360581	1	4987	tags=44%, list=34%, signal=67%
HP_EEG_WITH_SPIKE_WAVE_COMPLEXES	41	0.35133	1.28646	0.084507	0.363772	1	2928	tags=32%, list=20%, signal=40%
GOCC_INTRINSIC_COMPONENT_OF_MITOCHONDRIAL_OUTER_MEMBRANE	25	0.399386	1.28624	0.143979	0.363901	1	2504	tags=36%, list=17%, signal=43%
HP_COXA_VALGA	64	0.321007	1.28613	0.111111	0.363814	1	1692	tags=25%, list=12%, signal=28%
GOBP_REGULATION_OF_HISTONE_H3_K9_METHYLATION	22	0.416335	1.28606	0.143564	0.363613	1	5073	tags=55%, list=35%, signal=84%
GOBP_REGULATION_OF_CELLULAR_CARBOHYDRATE_METABOLIC_PROCESS	115	0.291874	1.28602	0.0472727	0.3634	1	2936	tags=28%, list=20%, signal=35%
GOBP_POSITIVE_REGULATION_OF_PROTEIN_BINDING	71	0.31427	1.2859	0.0694864	0.363337	1	792	tags=13%, list=5%, signal=13%
GOBP_REGULATION_OF_PROTEIN_IMPORT_INTO_NUCLEUS	47	0.350003	1.28577	0.0930851	0.363288	1	3095	tags=36%, list=21%, signal=46%
HP_ABNORMAL_MALE_REPRODUCTIVE_SYSTEM_PHYSIOLOGY	174	0.273962	1.28561	0.044898	0.363335	1	3473	tags=29%, list=24%, signal=37%
HP_LIMB_HYPERTONIA	88	0.302195	1.2846	0.0536278	0.365094	1	3519	tags=40%, list=24%, signal=52%
GOBP_NEGATIVE_REGULATION_OF_PHOSPHORUS_METABOLIC_PROCESS	326	0.253473	1.28458	0.0128205	0.364804	1	2254	tags=19%, list=16%, signal=22%
HP_THIN_UPPER_LIP_VERMILION	231	0.25983	1.28453	0.00803213	0.364613	1	3144	tags=28%, list=22%, signal=35%
GOBP_RENAL_TUBULE_DEVELOPMENT	46	0.350185	1.28446	0.0842391	0.364429	1	551	tags=17%, list=4%, signal=18%
GOBP_ESTABLISHMENT_OF_PROTEIN_LOCALIZATION_TO_PLASMA_MEMBRANE	53	0.330897	1.28413	0.0858896	0.364795	1	2878	tags=36%, list=20%, signal=45%
GOCC_NUCLEAR_PERIPHERY	134	0.283401	1.28378	0.0449438	0.365178	1	3388	tags=34%, list=23%, signal=44%
GOMF_NUCLEOTIDYLTRANSFERASE_ACTIVITY	110	0.293854	1.2837	0.0501672	0.36506	1	3225	tags=35%, list=22%, signal=45%
GOMF_NADP_BINDING	39	0.356224	1.28361	0.115789	0.364948	1	2412	tags=26%, list=17%, signal=31%
GOBP_POSITIVE_REGULATION_OF_GLUCOSE_METABOLIC_PROCESS	27	0.383636	1.28338	0.148936	0.365119	1	2936	tags=33%, list=20%, signal=42%
GOBP_PROTEIN_LOCALIZATION_TO_PLASMA_MEMBRANE	217	0.260856	1.28316	0.0239234	0.365294	1	2878	tags=25%, list=20%, signal=31%
GOBP_STEROID_HORMONE_MEDIATED_SIGNALING_PATHWAY	105	0.292897	1.28277	0.0415225	0.365807	1	3854	tags=37%, list=27%, signal=50%
GOBP_NEGATIVE_REGULATION_OF_CARDIAC_MUSCLE_TISSUE_GROWTH	20	0.420922	1.28257	0.158809	0.36593	1	2504	tags=25%, list=17%, signal=30%
HP_APLASIA_HYPOPLASIA_OF_THE_PHALANGES_OF_THE_HAND	167	0.274547	1.2823	0.0416667	0.366185	1	2996	tags=28%, list=21%, signal=35%
GOBP_REGULATION_OF_FILOPODIUM_ASSEMBLY	36	0.358685	1.28168	0.0939226	0.367154	1	395	tags=14%, list=3%, signal=14%
GOMF_OXIDOREDUCTASE_ACTIVITY_ACTING_ON_THE_CH_CH_GROUP_OF_DONORS_NAD_OR_NADP_AS_ACCEPTOR	25	0.393342	1.28111	0.136253	0.367937	1	2013	tags=28%, list=14%, signal=32%
GOBP_NON_MEMBRANE_BOUNDED_ORGANELLE_ASSEMBLY	329	0.250461	1.28097	0.0125786	0.367927	1	3539	tags=30%, list=24%, signal=39%
GOBP_NEGATIVE_REGULATION_OF_SMOOTH_MUSCLE_CELL_PROLIFERATION	35	0.370189	1.28085	0.122667	0.367892	1	297	tags=17%, list=2%, signal=17%
HP_SHORT_FOOT	94	0.297814	1.28071	0.0572289	0.367864	1	3550	tags=36%, list=24%, signal=48%
GOBP_REGULATION_OF_HETEROCHROMATIN_FORMATION	23	0.403243	1.28067	0.129676	0.367622	1	4464	tags=48%, list=31%, signal=69%
GOMF_PATTERN_RECOGNITION_RECEPTOR_ACTIVITY	21	0.415877	1.28049	0.158025	0.367655	1	1433	tags=29%, list=10%, signal=32%
GOCC_CLUSTER_OF_ACTIN_BASED_CELL_PROJECTIONS	82	0.302777	1.2803	0.0696202	0.367746	1	1694	tags=23%, list=12%, signal=26%
HP_UPPER_EXTREMITY_JOINT_DISLOCATION	61	0.322152	1.28009	0.0851648	0.367866	1	3694	tags=43%, list=25%, signal=57%
HP_VARIABLE_EXPRESSIVITY	194	0.26749	1.28008	0.0213675	0.367573	1	3105	tags=29%, list=21%, signal=36%
GOBP_ESTABLISHMENT_OF_ENDOTHELIAL_BARRIER	40	0.358285	1.28007	0.105263	0.367296	1	2828	tags=28%, list=19%, signal=34%
GOBP_OVULATION_CYCLE	40	0.354351	1.27981	0.0984456	0.367504	1	2627	tags=35%, list=18%, signal=43%
GOBP_REGULATION_OF_MUSCLE_ORGAN_DEVELOPMENT	15	0.460257	1.27967	0.188372	0.36749	1	1020	tags=20%, list=7%, signal=21%
HP_HYPOPLASIA_OF_THE_BRAINSTEM	63	0.321322	1.27939	0.0838323	0.367774	1	3519	tags=35%, list=24%, signal=46%
GOBP_NEPHRON_MORPHOGENESIS	36	0.366995	1.27902	0.129032	0.368222	1	551	tags=19%, list=4%, signal=20%
GOBP_POSITIVE_REGULATION_OF_SMOOTH_MUSCLE_CONTRACTION	15	0.469478	1.27897	0.188544	0.368007	1	400	tags=20%, list=3%, signal=21%
HP_ABNORMALITY_OF_THE_1ST_METACARPAL	23	0.412125	1.27886	0.139706	0.367918	1	3694	tags=48%, list=25%, signal=64%
HP_HEPATOMEGALY	491	0.244551	1.27803	0.00769231	0.369215	1	2583	tags=24%, list=18%, signal=28%
GOBP_CELLULAR_RESPONSE_TO_KETONE	75	0.309088	1.27753	0.0705521	0.369909	1	1110	tags=15%, list=8%, signal=16%
HP_APLASIA_HYPOPLASIA_OF_THE_1ST_METACARPAL	19	0.421012	1.27748	0.145161	0.369703	1	3694	tags=53%, list=25%, signal=71%
GOBP_CELL_MIGRATION_INVOLVED_IN_SPROUTING_ANGIOGENESIS	38	0.370804	1.27651	0.123989	0.37152	1	1536	tags=21%, list=11%, signal=23%
GOBP_OOCYTE_DIFFERENTIATION	34	0.365172	1.2763	0.120104	0.371633	1	2256	tags=32%, list=16%, signal=38%
GOBP_MONOVALENT_INORGANIC_CATION_HOMEOSTASIS	97	0.297049	1.27604	0.0660661	0.371846	1	1884	tags=23%, list=13%, signal=26%
GOBP_PTERIDINE_CONTAINING_COMPOUND_METABOLIC_PROCESS	28	0.390237	1.27537	0.140584	0.372903	1	3075	tags=39%, list=21%, signal=50%
GOBP_RESPIRATORY_SYSTEM_DEVELOPMENT	125	0.285052	1.27504	0.0886525	0.373254	1	1204	tags=15%, list=8%, signal=16%
HP_ABNORMALITY_OF_THE_PITUITARY_GLAND	197	0.270572	1.27491	0.0301724	0.373235	1	2551	tags=26%, list=18%, signal=31%
HP_DEATH_IN_CHILDHOOD	47	0.336342	1.27457	0.113043	0.373567	1	4106	tags=34%, list=28%, signal=47%
HP_CEREBELLAR_ATROPHY	296	0.255425	1.27457	0.010989	0.373267	1	3462	tags=31%, list=24%, signal=40%
HP_DOWNSLANTED_PALPEBRAL_FISSURES	385	0.244642	1.274	0.00833333	0.374126	1	2780	tags=26%, list=19%, signal=32%
GOBP_NEGATIVE_REGULATION_OF_PROTEIN_CONTAINING_COMPLEX_DISASSEMBLY	57	0.325748	1.27397	0.0906593	0.373883	1	324	tags=7%, list=2%, signal=7%
GOBP_CELL_SUBSTRATE_ADHESION	233	0.261621	1.27387	0.00888889	0.373755	1	1696	tags=20%, list=12%, signal=22%
GOBP_INTEGRIN_MEDIATED_SIGNALING_PATHWAY	82	0.305144	1.2737	0.0748503	0.37383	1	1720	tags=22%, list=12%, signal=25%
GOBP_WOUND_HEALING	287	0.255849	1.27342	0	0.374087	1	1442	tags=15%, list=10%, signal=16%
HP_ABNORMALITY_OF_THE_SYNOVIA	251	0.256722	1.27296	0.0207254	0.374802	1	3388	tags=32%, list=23%, signal=41%
GOBP_RRNA_TRANSCRIPTION	33	0.371132	1.27267	0.130102	0.375112	1	4394	tags=39%, list=30%, signal=56%
HP_ABNORMAL_FETAL_MORPHOLOGY	208	0.26321	1.27222	0.0294118	0.375689	1	1529	tags=18%, list=11%, signal=20%
GOBP_PURINE_NUCLEOTIDE_TRANSPORT	22	0.402133	1.27213	0.139949	0.375577	1	3500	tags=55%, list=24%, signal=72%
HP_NEOPLASM_OF_THE_LARGE_INTESTINE	96	0.300719	1.27115	0.0771812	0.377299	1	1848	tags=24%, list=13%, signal=27%
HP_PUBERTY_AND_GONADAL_DISORDERS	467	0.243087	1.27059	0.0166667	0.37819	1	2814	tags=25%, list=19%, signal=30%
GOBP_VASCULATURE_DEVELOPMENT	474	0.242861	1.27055	0	0.377946	1	1204	tags=15%, list=8%, signal=16%
HP_ABNORMAL_STOMACH_MORPHOLOGY	220	0.26428	1.27049	0.0126582	0.377742	1	2701	tags=24%, list=19%, signal=29%
HP_AMENORRHEA	102	0.292237	1.27046	0.057508	0.377493	1	1201	tags=17%, list=8%, signal=18%
HP_LOWER_LIMB_HYPERTONIA	26	0.392893	1.27004	0.136919	0.378108	1	3440	tags=46%, list=24%, signal=60%
GOBP_RETROGRADE_VESICLE_MEDIATED_TRANSPORT_GOLGI_TO_ENDOPLASMIC_RETICULUM	49	0.338742	1.26933	0.0777778	0.379175	1	2425	tags=29%, list=17%, signal=34%
GOBP_NEGATIVE_REGULATION_OF_LEUKOCYTE_MIGRATION	39	0.358311	1.26919	0.13369	0.379135	1	281	tags=15%, list=2%, signal=16%
GOBP_CELL_MATRIX_ADHESION	145	0.276875	1.26908	0.0483271	0.379076	1	1450	tags=19%, list=10%, signal=21%
HP_ABNORMAL_CRANIAL_NERVE_MORPHOLOGY	174	0.271149	1.26884	0.0495868	0.379282	1	2336	tags=24%, list=16%, signal=28%
GOMF_S_ADENOSYL_L_METHIONINE_BINDING	16	0.444094	1.26882	0.157518	0.379006	1	4514	tags=63%, list=31%, signal=91%
GOBP_NEGATIVE_REGULATION_OF_CELL_MATRIX_ADHESION	27	0.391531	1.26873	0.140957	0.378891	1	324	tags=19%, list=2%, signal=19%
HP_DECREASED_TESTICULAR_SIZE	81	0.302983	1.26854	0.090301	0.37897	1	2543	tags=27%, list=18%, signal=33%
GOBP_NEGATIVE_REGULATION_OF_NEURON_APOPTOTIC_PROCESS	90	0.300326	1.26846	0.0647249	0.378841	1	3299	tags=28%, list=23%, signal=36%
GOBP_SIGNAL_TRANSDUCTION_IN_RESPONSE_TO_DNA_DAMAGE	164	0.275579	1.26794	0.0557769	0.37961	1	3341	tags=34%, list=23%, signal=43%
GOBP_NEUROTROPHIN_SIGNALING_PATHWAY	23	0.407097	1.26789	0.169576	0.379423	1	3118	tags=52%, list=21%, signal=66%
HP_ABNORMAL_LUMBAR_SPINE_MORPHOLOGY	20	0.411423	1.26729	0.165468	0.380371	1	1410	tags=20%, list=10%, signal=22%
GOBP_CELLULAR_HORMONE_METABOLIC_PROCESS	61	0.318538	1.26711	0.103152	0.380472	1	2393	tags=31%, list=16%, signal=37%
GOBP_MICROTUBULE_POLYMERIZATION	71	0.307285	1.26686	0.0776699	0.380703	1	3182	tags=30%, list=22%, signal=38%
GOBP_RESPONSE_TO_GROWTH_FACTOR	443	0.243096	1.26673	0	0.380663	1	1666	tags=17%, list=11%, signal=19%
HP_MOTOR_SEIZURE	255	0.258946	1.26637	0.0227273	0.381076	1	3520	tags=32%, list=24%, signal=42%
HP_ABNORMALITY_OF_SUBCUTANEOUS_FAT_TISSUE	48	0.339604	1.26616	0.115819	0.381185	1	2341	tags=25%, list=16%, signal=30%
GOBP_REGULATION_OF_MITOCHONDRIAL_TRANSLATION	25	0.386491	1.2654	0.15625	0.382523	1	5661	tags=64%, list=39%, signal=105%
GOBP_REGULATION_OF_NEURON_PROJECTION_DEVELOPMENT	274	0.258452	1.26537	0.0277778	0.38229	1	2770	tags=26%, list=19%, signal=31%
GOBP_NEGATIVE_REGULATION_OF_CANONICAL_WNT_SIGNALING_PATHWAY	84	0.307169	1.26518	0.0754098	0.382392	1	1550	tags=18%, list=11%, signal=20%
GOCC_KINETOCHORE_MICROTUBULE	18	0.429808	1.26444	0.175309	0.38373	1	5552	tags=67%, list=38%, signal=108%
GOBP_REGULATION_OF_MICROTUBULE_POLYMERIZATION	42	0.344543	1.26398	0.112821	0.384439	1	1696	tags=19%, list=12%, signal=22%
GOBP_AMEBOIDAL_TYPE_CELL_MIGRATION	278	0.25277	1.26392	0.0119048	0.38426	1	1595	tags=17%, list=11%, signal=19%
HP_FRECKLING	40	0.353253	1.26313	0.15493	0.385636	1	4351	tags=45%, list=30%, signal=64%
GOBP_CELLULAR_RESPONSE_TO_NITROGEN_COMPOUND	471	0.240827	1.26244	0	0.386785	1	3102	tags=27%, list=21%, signal=33%
GOBP_POSITIVE_REGULATION_OF_WOUND_HEALING	35	0.359864	1.2624	0.135135	0.386581	1	1312	tags=26%, list=9%, signal=28%
GOBP_DEVELOPMENTAL_CELL_GROWTH	130	0.279353	1.26232	0.0639098	0.386434	1	2246	tags=22%, list=15%, signal=25%
GOBP_REACTIVE_OXYGEN_SPECIES_METABOLIC_PROCESS	171	0.268013	1.26182	0.044	0.387123	1	808	tags=12%, list=6%, signal=12%
HP_HIGH_FOREHEAD	251	0.249804	1.26138	0.0151515	0.387783	1	2468	tags=23%, list=17%, signal=27%
GOBP_CELL_ADHESION_MEDIATED_BY_INTEGRIN	59	0.317182	1.26129	0.102941	0.387673	1	1666	tags=27%, list=11%, signal=31%
GOBP_REGULATION_OF_TRANSCRIPTION_BY_RNA_POLYMERASE_I	36	0.353115	1.26083	0.139594	0.388354	1	5074	tags=58%, list=35%, signal=89%
HP_ASTIGMATISM	168	0.267271	1.26053	0.0201613	0.388711	1	2752	tags=25%, list=19%, signal=30%
GOBP_RESPONSE_TO_COCAINE	20	0.412301	1.25999	0.1725	0.389466	1	1082	tags=15%, list=7%, signal=16%
GOBP_QUINONE_METABOLIC_PROCESS	32	0.364761	1.25988	0.122078	0.389396	1	2515	tags=31%, list=17%, signal=38%
HP_FETAL_NECK_ANOMALY	86	0.298434	1.25984	0.0957096	0.38918	1	3793	tags=40%, list=26%, signal=53%
GOMF_EXTRACELLULAR_MATRIX_STRUCTURAL_CONSTITUENT	58	0.316518	1.25902	0.116766	0.390618	1	1399	tags=29%, list=10%, signal=32%
GOBP_REGULATION_OF_NUCLEOCYTOPLASMIC_TRANSPORT	96	0.295835	1.25868	0.104101	0.391073	1	3141	tags=32%, list=22%, signal=41%
GOBP_CELL_GROWTH	326	0.248801	1.2584	0.0178571	0.391413	1	2598	tags=21%, list=18%, signal=26%
HP_THICKENED_HELICES	39	0.347195	1.25836	0.148058	0.391177	1	2212	tags=26%, list=15%, signal=30%
GOBP_REGULATION_OF_MEMBRANE_LIPID_DISTRIBUTION	40	0.348003	1.25712	0.139344	0.393443	1	1819	tags=18%, list=13%, signal=20%
GOBP_CELLULAR_POLYSACCHARIDE_CATABOLIC_PROCESS	16	0.441055	1.25672	0.179612	0.394072	1	2583	tags=50%, list=18%, signal=61%
GOBP_RECEPTOR_RECYCLING	29	0.376694	1.25638	0.144828	0.394445	1	2476	tags=34%, list=17%, signal=41%
GOBP_CELLULAR_RESPONSE_TO_EXOGENOUS_DSRNA	15	0.453126	1.25618	0.172662	0.394553	1	3063	tags=40%, list=21%, signal=51%
HP_BACK_PAIN	53	0.322105	1.25606	0.117479	0.394469	1	2355	tags=21%, list=16%, signal=25%
GOBP_MONOCYTE_CHEMOTAXIS	41	0.342415	1.25597	0.135279	0.394362	1	281	tags=17%, list=2%, signal=17%
HP_ABNORMAL_PERIPHERAL_MYELINATION	72	0.3126	1.25595	0.0935673	0.394081	1	3467	tags=42%, list=24%, signal=54%
HP_SEVERE_MUSCULAR_HYPOTONIA	84	0.298159	1.25536	0.0933735	0.395122	1	4386	tags=43%, list=30%, signal=61%
HP_SYNDACTYLY	283	0.251447	1.25467	0.0259067	0.396363	1	3694	tags=32%, list=25%, signal=42%
GOMF_PHOSPHOLIPID_TRANSFER_ACTIVITY	20	0.41125	1.25462	0.149746	0.39617	1	3171	tags=40%, list=22%, signal=51%
HP_ABNORMAL_MYOCARDIUM_MORPHOLOGY	414	0.24195	1.25455	0.0142857	0.396031	1	2761	tags=24%, list=19%, signal=28%
HP_HIP_DISLOCATION	178	0.26533	1.2545	0.0438247	0.395825	1	3076	tags=31%, list=21%, signal=39%
HP_SOFT_SKIN	26	0.383461	1.25444	0.160622	0.395665	1	1425	tags=31%, list=10%, signal=34%
GOBP_DEVELOPMENT_OF_PRIMARY_FEMALE_SEXUAL_CHARACTERISTICS	64	0.311532	1.25435	0.13253	0.395548	1	1211	tags=20%, list=8%, signal=22%
GOMF_HISTONE_BINDING	220	0.258584	1.25409	0.0424528	0.395828	1	3706	tags=35%, list=26%, signal=46%
HP_LIMITED_ELBOW_MOVEMENT	99	0.291468	1.254	0.0766551	0.395723	1	1721	tags=23%, list=12%, signal=26%
HP_SPLENOMEGALY	366	0.245519	1.25398	0.0382166	0.395453	1	1540	tags=16%, list=11%, signal=18%
HP_NEOPLASM_OF_THE_GENITOURINARY_TRACT	180	0.269524	1.25377	0.04	0.395636	1	2230	tags=24%, list=15%, signal=29%
HP_HYPOSMIA	35	0.362082	1.25368	0.123684	0.395532	1	4289	tags=46%, list=30%, signal=65%
GOBP_DNA_CATABOLIC_PROCESS	24	0.390415	1.25341	0.177874	0.395804	1	2383	tags=33%, list=16%, signal=40%
GOBP_SEX_DIFFERENTIATION	163	0.269635	1.25311	0.0433213	0.396142	1	1218	tags=20%, list=8%, signal=21%
GOBP_REPRODUCTIVE_SYSTEM_DEVELOPMENT	181	0.261958	1.2531	0.04	0.395847	1	1211	tags=18%, list=8%, signal=20%
GOBP_NEGATIVE_REGULATION_OF_TRANSFORMING_GROWTH_FACTOR_BETA_RECEPTOR_SIGNALING_PATHWAY	73	0.302116	1.25248	0.0941558	0.39691	1	1442	tags=16%, list=10%, signal=18%
GOBP_NEGATIVE_REGULATION_OF_ACTIN_FILAMENT_POLYMERIZATION	45	0.336627	1.25218	0.132184	0.397264	1	1340	tags=16%, list=9%, signal=17%
HP_TETRAPLEGIA	26	0.383719	1.25211	0.170103	0.397098	1	2214	tags=31%, list=15%, signal=36%
HP_APLASIA_HYPOPLASIA_INVOLVING_THE_METACARPAL_BONES	92	0.295055	1.2521	0.0688525	0.396833	1	2996	tags=34%, list=21%, signal=42%
HP_PROTUBERANT_ABDOMEN	23	0.392153	1.2515	0.16092	0.397795	1	2298	tags=26%, list=16%, signal=31%
GOBP_METANEPHROS_DEVELOPMENT	42	0.343117	1.25137	0.145161	0.397783	1	1335	tags=26%, list=9%, signal=29%
HP_DECREASED_ABSENT_ANKLE_REFLEXES	25	0.386458	1.25132	0.141026	0.397616	1	4962	tags=68%, list=34%, signal=103%
HP_KETOSIS	39	0.359261	1.25103	0.152406	0.39793	1	2236	tags=33%, list=15%, signal=39%
HP_ABNORMAL_MEAN_CORPUSCULAR_VOLUME	48	0.331618	1.25086	0.127168	0.397973	1	169	tags=13%, list=1%, signal=13%
GOMF_PROTEIN_LIPID_COMPLEX_BINDING	19	0.421115	1.25018	0.184652	0.399138	1	582	tags=21%, list=4%, signal=22%
HP_PROGRESSIVE_MICROCEPHALY	76	0.313345	1.25011	0.0925267	0.398987	1	3605	tags=30%, list=25%, signal=40%
GOBP_HISTONE_H3_K9_METHYLATION	29	0.380805	1.24991	0.175	0.399122	1	5577	tags=55%, list=38%, signal=89%
GOBP_POSITIVE_REGULATION_OF_G1_S_TRANSITION_OF_MITOTIC_CELL_CYCLE	36	0.362492	1.24984	0.163435	0.398969	1	3379	tags=42%, list=23%, signal=54%
HP_ABNORMAL_FACIAL_EXPRESSION	108	0.286596	1.24916	0.0585938	0.40011	1	3420	tags=30%, list=24%, signal=38%
GOBP_GLUCOSE_CATABOLIC_PROCESS	22	0.399617	1.24869	0.158568	0.40075	1	694	tags=18%, list=5%, signal=19%
GOBP_MRNA_PROCESSING	434	0.24059	1.24841	0	0.401052	1	3951	tags=32%, list=27%, signal=42%
GOBP_NEURON_PROJECTION_EXTENSION	99	0.290116	1.24833	0.0664336	0.400963	1	2246	tags=24%, list=15%, signal=28%
HP_VERTEBRAL_HYPOPLASIA	25	0.384313	1.24777	0.165375	0.401821	1	2665	tags=36%, list=18%, signal=44%
GOCC_PLASMA_MEMBRANE_RAFT	71	0.307439	1.24776	0.107023	0.401539	1	689	tags=15%, list=5%, signal=16%
GOBP_PROTEIN_MATURATION_BY_IRON_SULFUR_CLUSTER_TRANSFER	16	0.431139	1.24769	0.184757	0.401387	1	4885	tags=56%, list=34%, signal=85%
HP_ABNORMAL_MYELINATION	439	0.240591	1.24762	0.00819672	0.401231	1	2928	tags=26%, list=20%, signal=32%
HP_APLASIA_HYPOPLASIA_OF_THE_PHALANGES_OF_THE_THUMB	28	0.372951	1.24733	0.165816	0.401546	1	3694	tags=43%, list=25%, signal=57%
GOBP_NEGATIVE_REGULATION_OF_PROTEIN_CONTAINING_COMPLEX_ASSEMBLY	108	0.285082	1.24715	0.0931034	0.40161	1	1031	tags=12%, list=7%, signal=13%
HP_INFECTION_RELATED_SEIZURE	64	0.315123	1.24707	0.119266	0.401481	1	2696	tags=31%, list=19%, signal=38%
GOBP_VESICLE_MEDIATED_TRANSPORT_TO_THE_PLASMA_MEMBRANE	126	0.276732	1.24691	0.0704225	0.401517	1	3066	tags=32%, list=21%, signal=40%
HP_EXTERNAL_GENITAL_HYPOPLASIA	412	0.241304	1.2467	0.0070922	0.401593	1	3752	tags=32%, list=26%, signal=42%
HP_OLIGOHYDRAMNIOS	120	0.278142	1.24626	0.0657439	0.402268	1	2233	tags=24%, list=15%, signal=28%
GOMF_CATALYTIC_ACTIVITY_ACTING_ON_A_RRNA	21	0.403416	1.24625	0.169811	0.401992	1	5967	tags=62%, list=41%, signal=105%
GOBP_RESPONSE_TO_INSULIN	196	0.262334	1.24624	0.0321101	0.401695	1	1511	tags=15%, list=10%, signal=17%
GOCC_MICROTUBULE_PLUS_END	21	0.410901	1.24603	0.17381	0.401871	1	1508	tags=29%, list=10%, signal=32%
GOBP_REGULATION_OF_GROWTH	394	0.24218	1.24491	0.00763359	0.404095	1	2655	tags=22%, list=18%, signal=26%
GOBP_REGULATION_OF_ORGAN_GROWTH	56	0.319147	1.24479	0.123596	0.404052	1	2622	tags=25%, list=18%, signal=30%
HP_OSTEOARTHRITIS	35	0.352358	1.24473	0.145833	0.403847	1	1098	tags=20%, list=8%, signal=22%
HP_ABDOMINAL_PAIN	242	0.253243	1.24471	0.0309278	0.403599	1	2797	tags=29%, list=19%, signal=35%
HP_CEREBELLAR_HYPOPLASIA	319	0.242408	1.24443	0.0289017	0.40389	1	2907	tags=25%, list=20%, signal=31%
GOBP_MITOTIC_CYTOKINETIC_PROCESS	22	0.399964	1.24389	0.193384	0.404764	1	5448	tags=68%, list=38%, signal=109%
HP_DECREASED_PLASMA_CARNITINE	17	0.429048	1.24383	0.197248	0.404593	1	2669	tags=53%, list=18%, signal=65%
HP_COLPOCEPHALY	17	0.429266	1.24371	0.187192	0.404547	1	3372	tags=53%, list=23%, signal=69%
GOBP_RIBOSOMAL_SMALL_SUBUNIT_BIOGENESIS	76	0.303759	1.24369	0.12	0.404302	1	4012	tags=47%, list=28%, signal=65%
GOBP_SEQUESTERING_OF_CALCIUM_ION	82	0.296908	1.24353	0.0944625	0.404307	1	1751	tags=18%, list=12%, signal=21%
HP_ABNORMAL_METABOLISM	111	0.283001	1.24254	0.101045	0.406242	1	2830	tags=28%, list=20%, signal=34%
GOMF_ION_TRANSMEMBRANE_TRANSPORTER_ACTIVITY	415	0.238712	1.24225	0.0211268	0.406555	1	1957	tags=20%, list=13%, signal=23%
HP_NEPHROTIC_SYNDROME	97	0.286882	1.24197	0.106897	0.406854	1	2701	tags=32%, list=19%, signal=39%
GOBP_POSITIVE_REGULATION_OF_CELLULAR_EXTRAVASATION	15	0.442208	1.24196	0.207547	0.40655	1	615	tags=20%, list=4%, signal=21%
GOBP_PYRIMIDINE_NUCLEOSIDE_MONOPHOSPHATE_METABOLIC_PROCESS	19	0.416625	1.24104	0.175926	0.408335	1	1744	tags=21%, list=12%, signal=24%
HP_ABNORMALITY_OF_UPPER_LIMB_EPIPHYSIS_MORPHOLOGY	39	0.349127	1.24101	0.155216	0.408072	1	1639	tags=31%, list=11%, signal=35%
HP_APLASIA_HYPOPLASIA_OF_THE_5TH_FINGER	37	0.352422	1.24099	0.126344	0.407826	1	1290	tags=22%, list=9%, signal=24%
HP_ABNORMAL_INTRAOCULAR_PRESSURE	16	0.429833	1.24097	0.202469	0.40757	1	1399	tags=31%, list=10%, signal=35%
HP_LONG_TOE	25	0.386728	1.24081	0.169856	0.407619	1	1990	tags=28%, list=14%, signal=32%
GOCC_SECRETORY_GRANULE_MEMBRANE	255	0.253742	1.24078	0.0360825	0.407383	1	2238	tags=23%, list=15%, signal=27%
GOBP_EMBRYONIC_AXIS_SPECIFICATION	21	0.402074	1.24065	0.160112	0.407374	1	2415	tags=33%, list=17%, signal=40%
HP_MICROPENIS	165	0.26551	1.24022	0.0841121	0.407957	1	2686	tags=25%, list=19%, signal=31%
GOBP_CELLULAR_RESPONSE_TO_CADMIUM_ION	28	0.372605	1.24021	0.159383	0.40769	1	455	tags=14%, list=3%, signal=15%
GOBP_REGULATION_OF_GOLGI_ORGANIZATION	16	0.437659	1.24011	0.192399	0.407613	1	1797	tags=25%, list=12%, signal=29%
GOBP_ORGANIC_CATION_TRANSPORT	29	0.367664	1.23954	0.170426	0.408613	1	2459	tags=38%, list=17%, signal=46%
GOBP_NCRNA_TRANSCRIPTION	56	0.320074	1.23954	0.108992	0.408312	1	4712	tags=48%, list=32%, signal=71%
HP_SHORT_LONG_BONE	173	0.262597	1.23948	0.0386266	0.40814	1	3039	tags=31%, list=21%, signal=39%
HP_ABNORMALITY_OF_SMALL_INTESTINAL_VILLUS_MORPHOLOGY	21	0.407789	1.23923	0.164384	0.408395	1	2559	tags=29%, list=18%, signal=35%
HP_PHENOTYPIC_VARIABILITY	260	0.251192	1.23845	0.0241546	0.409767	1	3121	tags=28%, list=22%, signal=36%
HP_SPONTANEOUS_ABORTION	24	0.384386	1.23809	0.162907	0.410221	1	693	tags=21%, list=5%, signal=22%
HP_ABNORMAL_CIRCULATING_NITROGEN_COMPOUND_CONCENTRATION	101	0.285356	1.23803	0.074928	0.410023	1	3207	tags=35%, list=22%, signal=44%
HP_MIGRAINE	77	0.300378	1.23803	0.106312	0.409726	1	344	tags=12%, list=2%, signal=12%
GOBP_NEGATIVE_REGULATION_OF_ENDOTHELIAL_CELL_APOPTOTIC_PROCESS	20	0.403983	1.23799	0.172414	0.409483	1	831	tags=20%, list=6%, signal=21%
HP_PLATYSPONDYLY	90	0.291466	1.23782	0.100671	0.409571	1	1537	tags=23%, list=11%, signal=26%
GOMF_ENDONUCLEASE_ACTIVITY	108	0.285253	1.23775	0.0922509	0.409416	1	3114	tags=32%, list=21%, signal=41%
GOCC_CILIARY_TIP	33	0.359711	1.23763	0.163366	0.409372	1	4168	tags=45%, list=29%, signal=64%
HP_ABNORMAL_BLEEDING	388	0.243352	1.23712	0.0197368	0.410199	1	2485	tags=24%, list=17%, signal=28%
HP_ABNORMALITY_OF_ACID_BASE_HOMEOSTASIS	303	0.245397	1.23669	0.00552486	0.410784	1	3488	tags=32%, list=24%, signal=41%
HP_THORACIC_HYPOPLASIA	92	0.290145	1.23666	0.0707692	0.410567	1	2665	tags=30%, list=18%, signal=37%
HP_MUSCLE_SPASM	124	0.277369	1.23655	0.0887372	0.410471	1	2647	tags=25%, list=18%, signal=30%
HP_ATROPHY_DEGENERATION_INVOLVING_THE_SPINAL_CORD	17	0.425864	1.23642	0.191646	0.410519	1	3744	tags=59%, list=26%, signal=79%
HP_INCREASED_CONNECTIVE_TISSUE	16	0.426103	1.23595	0.204598	0.41127	1	1110	tags=31%, list=8%, signal=34%
GOBP_INTRACILIARY_ANTEROGRADE_TRANSPORT	16	0.433325	1.23581	0.209195	0.411296	1	3618	tags=44%, list=25%, signal=58%
HP_MELENA	20	0.398723	1.23543	0.184931	0.411794	1	2389	tags=35%, list=16%, signal=42%
GOBP_CHAPERONE_MEDIATED_PROTEIN_FOLDING	66	0.304208	1.2354	0.122807	0.411541	1	2004	tags=27%, list=14%, signal=31%
HP_ABNORMALITY_OF_BLOOD_CIRCULATION	250	0.252535	1.23538	0.0271739	0.411291	1	2485	tags=22%, list=17%, signal=26%
HP_HYPOPLASIA_OF_THE_FOVEA	16	0.439869	1.2349	0.198614	0.412019	1	3825	tags=50%, list=26%, signal=68%
HP_ABNORMAL_HEMOGLOBIN	47	0.327183	1.23484	0.130303	0.411861	1	534	tags=17%, list=4%, signal=18%
GOMF_PURINE_NUCLEOTIDE_TRANSMEMBRANE_TRANSPORTER_ACTIVITY	17	0.425101	1.23433	0.199507	0.412641	1	1524	tags=35%, list=11%, signal=39%
HP_ABNORMALITY_OF_CIRCULATING_ENZYME_LEVEL	219	0.257543	1.23398	0.0521327	0.413115	1	3269	tags=28%, list=23%, signal=36%
GOBP_REPLICATIVE_SENESCENCE	15	0.437834	1.23346	0.180365	0.413996	1	2874	tags=47%, list=20%, signal=58%
HP_ABNORMALITY_OF_MALAR_BONES	162	0.262046	1.23345	0.0766129	0.413732	1	1744	tags=19%, list=12%, signal=22%
GOBP_BODY_MORPHOGENESIS	36	0.344984	1.23297	0.144414	0.41446	1	1406	tags=17%, list=10%, signal=18%
HP_PARALYSIS	105	0.280734	1.23254	0.0936455	0.415056	1	2459	tags=29%, list=17%, signal=34%
GOBP_CELLULAR_CARBOHYDRATE_METABOLIC_PROCESS	221	0.253485	1.23212	0.044898	0.415624	1	2936	tags=26%, list=20%, signal=32%
GOBP_REGULATION_OF_PROTEIN_MATURATION	51	0.31873	1.23189	0.152355	0.415844	1	596	tags=16%, list=4%, signal=16%
HP_ABNORMAL_CRANIAL_NERVE_PHYSIOLOGY	221	0.253879	1.23183	0.0694445	0.415665	1	2514	tags=24%, list=17%, signal=29%
GOCC_INTEGRIN_COMPLEX	20	0.395739	1.23181	0.176617	0.415425	1	1450	tags=35%, list=10%, signal=39%
HP_PTERYGIUM	21	0.399653	1.2318	0.193627	0.415137	1	1793	tags=24%, list=12%, signal=27%
GOBP_NUCLEAR_TRANSCRIBED_MRNA_CATABOLIC_PROCESS_EXONUCLEOLYTIC	19	0.403835	1.23164	0.20339	0.415166	1	2559	tags=32%, list=18%, signal=38%
HP_ACETABULAR_DYSPLASIA	17	0.430304	1.23146	0.188862	0.41531	1	3177	tags=47%, list=22%, signal=60%
HP_ABNORMAL_CIRCULATING_PROTEINOGENIC_AMINO_ACID_CONCENTRATION	65	0.307541	1.23122	0.0982143	0.415531	1	3207	tags=32%, list=22%, signal=41%
GOBP_POSITIVE_REGULATION_OF_SMOOTH_MUSCLE_CELL_MIGRATION	23	0.397314	1.23117	0.174603	0.41531	1	316	tags=22%, list=2%, signal=22%
GOMF_ANTIPORTER_ACTIVITY	65	0.310893	1.23073	0.122754	0.415953	1	2094	tags=22%, list=14%, signal=25%
HP_SHUFFLING_GAIT	28	0.372872	1.23051	0.193237	0.416146	1	5026	tags=57%, list=35%, signal=87%
HP_ABNORMAL_FEMORAL_HEAD_MORPHOLOGY	58	0.312314	1.23021	0.128743	0.416535	1	1639	tags=28%, list=11%, signal=31%
GOBP_POSITIVE_REGULATION_OF_FIBROBLAST_PROLIFERATION	38	0.346835	1.22988	0.163102	0.416976	1	1587	tags=32%, list=11%, signal=35%
GOBP_SARCOMERE_ORGANIZATION	18	0.41036	1.22976	0.197183	0.416911	1	965	tags=17%, list=7%, signal=18%
GOBP_POSITIVE_REGULATION_OF_CELLULAR_RESPONSE_TO_INSULIN_STIMULUS	18	0.418829	1.22972	0.175234	0.416678	1	2587	tags=33%, list=18%, signal=41%
GOBP_POSITIVE_REGULATION_OF_SYNAPTIC_TRANSMISSION	83	0.29346	1.22938	0.117089	0.417181	1	703	tags=12%, list=5%, signal=13%
GOBP_NEGATIVE_REGULATION_OF_DNA_REPLICATION	27	0.382525	1.229	0.187013	0.417689	1	4215	tags=48%, list=29%, signal=68%
GOBP_CELLULAR_RESPONSE_TO_ORGANIC_CYCLIC_COMPOUND	385	0.239743	1.22896	0.033557	0.417485	1	3145	tags=30%, list=22%, signal=37%
HP_BUPHTHALMOS	17	0.427608	1.22892	0.184915	0.417263	1	4488	tags=53%, list=31%, signal=77%
HP_ABNORMALITY_OF_THE_SPINAL_CORD	233	0.248918	1.22891	0.028169	0.416997	1	4041	tags=39%, list=28%, signal=53%
GOMF_CIS_TRANS_ISOMERASE_ACTIVITY	35	0.353207	1.22891	0.151194	0.416703	1	4155	tags=46%, list=29%, signal=64%
HP_LARGE_BASAL_GANGLIA	43	0.3352	1.22885	0.11811	0.416546	1	3593	tags=33%, list=25%, signal=43%
GOBP_POSITIVE_REGULATION_OF_WNT_SIGNALING_PATHWAY	98	0.2838	1.22866	0.09699	0.416654	1	1706	tags=18%, list=12%, signal=21%
GOBP_PROTEIN_LOCALIZATION_TO_MICROTUBULE	16	0.425434	1.22865	0.202864	0.416362	1	715	tags=19%, list=5%, signal=20%
HP_MYALGIA	129	0.27548	1.22825	0.0753425	0.416972	1	2342	tags=22%, list=16%, signal=27%
HP_PATHOLOGIC_FRACTURE	44	0.331056	1.22802	0.165242	0.417221	1	1298	tags=18%, list=9%, signal=20%
HP_UNDETECTABLE_ELECTRORETINOGRAM	15	0.439391	1.22772	0.213457	0.417556	1	2484	tags=47%, list=17%, signal=56%
HP_APLASIA_HYPOPLASIA_OF_THE_RADIUS	59	0.313629	1.22732	0.138329	0.418164	1	3662	tags=37%, list=25%, signal=50%
GOBP_BONE_MORPHOGENESIS	56	0.311398	1.22687	0.103245	0.418845	1	1020	tags=20%, list=7%, signal=21%
GOBP_WATER_SOLUBLE_VITAMIN_METABOLIC_PROCESS	50	0.320733	1.22679	0.136872	0.418747	1	3187	tags=40%, list=22%, signal=51%
GOBP_GLUCAN_BIOSYNTHETIC_PROCESS	29	0.370582	1.2267	0.154856	0.418654	1	1882	tags=28%, list=13%, signal=32%
HP_EEG_WITH_BURST_SUPPRESSION	25	0.3796	1.22662	0.211055	0.418524	1	2876	tags=32%, list=20%, signal=40%
HP_THIN_VERMILION_BORDER	325	0.240729	1.22653	0.03125	0.418419	1	2779	tags=25%, list=19%, signal=31%
GOBP_REGULATION_OF_RESPONSE_TO_REACTIVE_OXYGEN_SPECIES	28	0.372793	1.22609	0.175127	0.419141	1	596	tags=18%, list=4%, signal=19%
HP_SMALL_FACE	140	0.270758	1.22569	0.102662	0.419743	1	2853	tags=29%, list=20%, signal=35%
GOCC_CYTOPLASMIC_SIDE_OF_PLASMA_MEMBRANE	128	0.270265	1.22511	0.0547445	0.420724	1	480	tags=8%, list=3%, signal=8%
HP_FOCAL_SEGMENTAL_GLOMERULOSCLEROSIS	35	0.351387	1.22481	0.167109	0.421091	1	2612	tags=37%, list=18%, signal=45%
GOBP_TRANSCRIPTION_INITIATION_AT_RNA_POLYMERASE_II_PROMOTER	84	0.292378	1.22478	0.11859	0.42087	1	5026	tags=42%, list=35%, signal=63%
HP_SUPRAVENTRICULAR_ARRHYTHMIA	50	0.317399	1.22466	0.129121	0.420826	1	625	tags=18%, list=4%, signal=19%
GOBP_REGULATION_OF_HISTONE_DEACETYLATION	39	0.337857	1.22462	0.164384	0.420641	1	5140	tags=54%, list=35%, signal=83%
GOBP_REGULATION_OF_DNA_METHYLATION	20	0.400479	1.22451	0.225962	0.420583	1	2798	tags=40%, list=19%, signal=49%
GOBP_ENDOCYTOSIS	416	0.236069	1.22439	0.00699301	0.420538	1	2254	tags=19%, list=16%, signal=21%
GOBP_REGULATION_OF_CELLULAR_RESPONSE_TO_GROWTH_FACTOR_STIMULUS	192	0.255003	1.22428	0.0723404	0.420447	1	1550	tags=16%, list=11%, signal=18%
GOMF_VITAMIN_BINDING	94	0.283641	1.22413	0.095092	0.420482	1	1831	tags=19%, list=13%, signal=22%
GOBP_NUCLEUS_ORGANIZATION	124	0.275356	1.22408	0.112319	0.42032	1	3915	tags=35%, list=27%, signal=48%
HP_ABNORMALITY_OF_URINE_HOMEOSTASIS	470	0.233207	1.22366	0.00740741	0.420997	1	2827	tags=27%, list=19%, signal=32%
HP_BELL_SHAPED_THORAX	18	0.429618	1.22352	0.211845	0.420999	1	2665	tags=39%, list=18%, signal=48%
GOBP_MONOSACCHARIDE_METABOLIC_PROCESS	192	0.25827	1.22352	0.0534979	0.420704	1	3773	tags=35%, list=26%, signal=47%
HP_HYPOTELORISM	92	0.288228	1.22314	0.0993151	0.421307	1	3694	tags=38%, list=25%, signal=51%
GOCC_METHYLTRANSFERASE_COMPLEX	90	0.288133	1.22291	0.101852	0.421525	1	3157	tags=29%, list=22%, signal=37%
HP_ABNORMAL_EARLOBE_MORPHOLOGY	84	0.29124	1.22289	0.135593	0.421274	1	2135	tags=26%, list=15%, signal=31%
GOBP_POSITIVE_REGULATION_OF_PROTEASOMAL_UBIQUITIN_DEPENDENT_PROTEIN_CATABOLIC_PROCESS	86	0.292796	1.22275	0.106918	0.421329	1	3377	tags=30%, list=23%, signal=39%
HP_TELECANTHUS	112	0.277951	1.22274	0.094697	0.421057	1	1459	tags=18%, list=10%, signal=20%
HP_ABNORMALITY_OF_THE_SEVENTH_CRANIAL_NERVE	138	0.270285	1.22257	0.0848708	0.421154	1	2276	tags=23%, list=16%, signal=27%
GOMF_AMIDE_TRANSMEMBRANE_TRANSPORTER_ACTIVITY	24	0.384082	1.22235	0.186486	0.421352	1	972	tags=25%, list=7%, signal=27%
GOMF_SH2_DOMAIN_BINDING	33	0.354435	1.22225	0.183784	0.421302	1	1938	tags=24%, list=13%, signal=28%
HP_SINGLE_TRANSVERSE_PALMAR_CREASE	133	0.266608	1.22198	0.0867925	0.42162	1	3752	tags=38%, list=26%, signal=50%
GOBP_HOMEOSTASIS_OF_NUMBER_OF_CELLS_WITHIN_A_TISSUE	21	0.393203	1.22197	0.191283	0.421354	1	3118	tags=38%, list=21%, signal=48%
GOBP_FEMALE_SEX_DIFFERENTIATION	70	0.300415	1.22196	0.125786	0.421075	1	1211	tags=19%, list=8%, signal=20%
HP_MICROMELIA	62	0.307998	1.22189	0.128492	0.420962	1	2665	tags=35%, list=18%, signal=43%
GOBP_RNA_PHOSPHODIESTER_BOND_HYDROLYSIS_ENDONUCLEOLYTIC	73	0.298195	1.22184	0.126935	0.420775	1	2308	tags=27%, list=16%, signal=32%
HP_INFANTILE_MUSCULAR_HYPOTONIA	155	0.262923	1.22148	0.0711462	0.421303	1	2677	tags=23%, list=18%, signal=28%
GOBP_RESPONSE_TO_REACTIVE_OXYGEN_SPECIES	161	0.262768	1.22133	0.0772532	0.421343	1	1402	tags=17%, list=10%, signal=18%
HP_BILATERAL_TONIC_CLONIC_SEIZURE	200	0.255514	1.22102	0.0521739	0.421774	1	2690	tags=26%, list=19%, signal=32%
GOBP_NEGATIVE_REGULATION_OF_NUCLEOTIDE_METABOLIC_PROCESS	19	0.413766	1.22086	0.215881	0.421843	1	1555	tags=26%, list=11%, signal=29%
GOBP_POSITIVE_REGULATION_OF_GLUCOSE_IMPORT	23	0.384302	1.2206	0.199041	0.422199	1	4066	tags=52%, list=28%, signal=72%
GOBP_COLLAGEN_FIBRIL_ORGANIZATION	33	0.354724	1.22049	0.172805	0.422178	1	1312	tags=18%, list=9%, signal=20%
GOBP_REGULATION_OF_RECEPTOR_MEDIATED_ENDOCYTOSIS	76	0.295753	1.21986	0.137725	0.423277	1	2149	tags=20%, list=15%, signal=23%
GOBP_TRANSLESION_SYNTHESIS	25	0.371194	1.21986	0.190722	0.422994	1	4358	tags=48%, list=30%, signal=68%
GOBP_CHROMATIN_ORGANIZATION	480	0.232467	1.21954	0.0243902	0.42341	1	3264	tags=28%, list=22%, signal=35%
GOBP_GLOMERULUS_DEVELOPMENT	38	0.34123	1.2193	0.177249	0.423657	1	2415	tags=32%, list=17%, signal=38%
HP_SPASTIC_GAIT	56	0.311316	1.21923	0.110169	0.423533	1	3452	tags=39%, list=24%, signal=51%
GOBP_POSITIVE_REGULATION_OF_TRANSCRIPTION_FROM_RNA_POLYMERASE_II_PROMOTER_INVOLVED_IN_CELLULAR_RESPONSE_TO_CHEMICAL_STIMULUS	20	0.401033	1.21898	0.193317	0.423783	1	381	tags=15%, list=3%, signal=15%
HP_ABNORMAL_ILIUM_MORPHOLOGY	72	0.293489	1.21891	0.120521	0.423652	1	1692	tags=25%, list=12%, signal=28%
GOCC_MITOCHONDRIAL_SMALL_RIBOSOMAL_SUBUNIT	32	0.352465	1.21873	0.185792	0.423817	1	4567	tags=47%, list=31%, signal=68%
HP_TETRAPLEGIA_TETRAPARESIS	106	0.276171	1.21834	0.0989761	0.424396	1	2214	tags=25%, list=15%, signal=30%
HP_SUBCAPSULAR_CATARACT	23	0.389326	1.2181	0.188442	0.424666	1	2415	tags=22%, list=17%, signal=26%
GOBP_CELLULAR_RESPONSE_TO_ACID_CHEMICAL	63	0.306527	1.21787	0.119186	0.424901	1	1083	tags=14%, list=7%, signal=15%
GOBP_CANONICAL_WNT_SIGNALING_PATHWAY	191	0.257422	1.21782	0.0532787	0.424712	1	1708	tags=18%, list=12%, signal=20%
HP_TACHYPNEA	61	0.312253	1.21764	0.147632	0.424834	1	2976	tags=31%, list=21%, signal=39%
HP_ABNORMAL_CIRCULATING_FATTY_ACID_ANION_CONCENTRATION	24	0.375725	1.21746	0.196931	0.424985	1	2669	tags=42%, list=18%, signal=51%
GOBP_ZINC_ION_HOMEOSTASIS	27	0.370796	1.21735	0.196643	0.424913	1	890	tags=15%, list=6%, signal=16%
HP_SHORT_PHALANX_OF_THE_THUMB	22	0.391204	1.21734	0.182051	0.424655	1	3694	tags=41%, list=25%, signal=55%
HP_ELBOW_FLEXION_CONTRACTURE	63	0.307081	1.21665	0.148876	0.425879	1	1377	tags=19%, list=9%, signal=21%
GOBP_NEURON_PROJECTION_GUIDANCE	95	0.280284	1.21604	0.115132	0.426954	1	1234	tags=18%, list=9%, signal=19%
GOMF_NAD_BINDING	48	0.32177	1.21596	0.163265	0.426842	1	2669	tags=23%, list=18%, signal=28%
GOCC_SPLICEOSOMAL_COMPLEX	187	0.253512	1.21587	0.0606061	0.426768	1	4293	tags=40%, list=30%, signal=55%
HP_FEEDING_DIFFICULTIES_IN_INFANCY	445	0.235042	1.21549	0	0.427309	1	3707	tags=30%, list=26%, signal=39%
HP_PANHYPOGAMMAGLOBULINEMIA	18	0.414959	1.2152	0.205955	0.427649	1	3102	tags=39%, list=21%, signal=49%
GOBP_OOGENESIS	56	0.314026	1.215	0.158358	0.427826	1	2256	tags=27%, list=16%, signal=32%
GOBP_RESPONSE_TO_TOXIC_SUBSTANCE	159	0.259238	1.21484	0.084	0.427844	1	862	tags=14%, list=6%, signal=15%
GOBP_REGULATION_OF_CARTILAGE_DEVELOPMENT	40	0.336372	1.21468	0.169492	0.427915	1	632	tags=18%, list=4%, signal=18%
HP_PERIVENTRICULAR_LEUKOMALACIA	32	0.351129	1.21405	0.176781	0.429081	1	2740	tags=34%, list=19%, signal=42%
GOBP_CELL_CYCLE_G1_S_PHASE_TRANSITION	215	0.247426	1.21349	0.0221239	0.430133	1	3068	tags=27%, list=21%, signal=34%
HP_JUVENILE_ASEPTIC_NECROSIS	28	0.366684	1.21322	0.188329	0.430425	1	1519	tags=32%, list=10%, signal=36%
GOBP_NEGATIVE_REGULATION_OF_CYTOSKELETON_ORGANIZATION	110	0.278101	1.21293	0.108475	0.430809	1	1340	tags=13%, list=9%, signal=14%
HP_APLASIA_HYPOPLASIA_OF_THE_CEREBELLUM	361	0.236532	1.21288	0.0392157	0.430609	1	2907	tags=25%, list=20%, signal=31%
GOCC_COLLAGEN_TRIMER	27	0.376052	1.21278	0.190594	0.430544	1	1377	tags=33%, list=9%, signal=37%
HP_APLASIA_HYPOPLASIA_INVOLVING_THE_FEMORAL_HEAD_AND_NECK	30	0.34852	1.21258	0.186301	0.430716	1	1574	tags=27%, list=11%, signal=30%
GOBP_AMYLOID_FIBRIL_FORMATION	30	0.355014	1.21253	0.193211	0.430565	1	830	tags=17%, list=6%, signal=18%
HP_ABNORMAL_ADIPOSE_TISSUE_MORPHOLOGY	159	0.259177	1.21246	0.0708955	0.430431	1	2355	tags=24%, list=16%, signal=28%
HP_NEOPLASM_OF_THE_PANCREAS	71	0.295385	1.2122	0.125	0.430717	1	2629	tags=27%, list=18%, signal=33%
HP_ABNORMAL_SHARPEY_FIBER_MORPHOLOGY	21	0.386596	1.21217	0.206897	0.430485	1	1015	tags=19%, list=7%, signal=20%
HP_ABNORMALITY_OF_VITAMIN_D_METABOLISM	27	0.374061	1.21217	0.186398	0.430194	1	1412	tags=30%, list=10%, signal=33%
GOBP_RNA_CAPPING	20	0.396519	1.21214	0.208054	0.429986	1	2630	tags=30%, list=18%, signal=37%
HP_ROUND_FACE	74	0.298513	1.21187	0.12945	0.430311	1	2564	tags=27%, list=18%, signal=33%
GOBP_STEROID_HORMONE_BIOSYNTHETIC_PROCESS	21	0.389042	1.21182	0.203655	0.430112	1	2393	tags=33%, list=16%, signal=40%
GOBP_HEMOSTASIS	161	0.260084	1.21173	0.0716981	0.430022	1	2469	tags=21%, list=17%, signal=25%
HP_ABNORMALITY_OF_UPPER_LIP_VERMILLION	312	0.242094	1.21168	0.0125786	0.429858	1	3755	tags=33%, list=26%, signal=43%
GOBP_NEGATIVE_REGULATION_OF_CELL_SUBSTRATE_ADHESION	41	0.330964	1.21161	0.153425	0.429714	1	1696	tags=24%, list=12%, signal=28%
GOBP_NEGATIVE_REGULATION_OF_SIGNALING_RECEPTOR_ACTIVITY	23	0.382386	1.21156	0.179551	0.429516	1	2707	tags=35%, list=19%, signal=43%
HP_RECURRENT_URINARY_TRACT_INFECTIONS	112	0.272876	1.21124	0.102564	0.429966	1	3352	tags=29%, list=23%, signal=38%
GOBP_REGULATION_OF_ALCOHOL_BIOSYNTHETIC_PROCESS	34	0.35241	1.21038	0.166667	0.431724	1	3070	tags=26%, list=21%, signal=33%
GOBP_CARBOXYLIC_ACID_TRANSPORT	146	0.26312	1.21033	0.0719697	0.431556	1	2939	tags=27%, list=20%, signal=34%
GOBP_NEGATIVE_REGULATION_OF_CELL_PROJECTION_ORGANIZATION	116	0.269457	1.21032	0.130268	0.431284	1	2323	tags=23%, list=16%, signal=27%
GOBP_MODULATION_BY_HOST_OF_VIRAL_PROCESS	37	0.340734	1.21009	0.161765	0.431495	1	3057	tags=27%, list=21%, signal=34%
GOBP_TISSUE_HOMEOSTASIS	162	0.259267	1.21008	0.104478	0.431224	1	2721	tags=26%, list=19%, signal=32%
HP_EMG_ABNORMALITY	158	0.262161	1.20982	0.0787402	0.431484	1	3121	tags=30%, list=22%, signal=37%
HP_DECREASED_AMPLITUDE_OF_SENSORY_ACTION_POTENTIALS	17	0.421797	1.20946	0.217184	0.431966	1	2460	tags=41%, list=17%, signal=50%
GOBP_REGULATION_OF_MEIOTIC_CELL_CYCLE	40	0.332741	1.20917	0.160858	0.432331	1	3570	tags=48%, list=25%, signal=63%
HP_MORTALITY_AGING	234	0.246467	1.20877	0.0606061	0.432944	1	2508	tags=23%, list=17%, signal=27%
HP_VOMITING	212	0.248089	1.20843	0.0608696	0.433421	1	3467	tags=35%, list=24%, signal=45%
GOBP_DNA_DOUBLE_STRAND_BREAK_PROCESSING	18	0.402934	1.20833	0.220588	0.43334	1	4870	tags=56%, list=34%, signal=84%
GOBP_REGULATION_OF_GLUCOSE_IMPORT	38	0.339635	1.2083	0.177285	0.433108	1	1555	tags=21%, list=11%, signal=24%
HP_ABNORMALITY_OF_THE_HYPOTHALAMUS_PITUITARY_AXIS	246	0.247338	1.20799	0.0416667	0.433549	1	2780	tags=26%, list=19%, signal=32%
HP_PROTRUDING_EAR	145	0.25812	1.20775	0.0881226	0.433819	1	3691	tags=37%, list=25%, signal=49%
HP_ABNORMALITY_OF_SALIVATION	118	0.270378	1.20739	0.103448	0.434389	1	3331	tags=31%, list=23%, signal=40%
GOBP_NEPHRON_DEVELOPMENT	75	0.291311	1.20709	0.127946	0.434782	1	2415	tags=28%, list=17%, signal=33%
GOMF_KINASE_INHIBITOR_ACTIVITY	61	0.301316	1.20705	0.133721	0.43457	1	1319	tags=21%, list=9%, signal=23%
HP_OVARIAN_CYST	57	0.312344	1.20692	0.166172	0.434578	1	2699	tags=26%, list=19%, signal=32%
HP_SLENDER_BUILD	21	0.391184	1.2068	0.206311	0.434557	1	2117	tags=38%, list=15%, signal=45%
HP_ABNORMAL_EPIPHYSEAL_OSSIFICATION	45	0.322388	1.20659	0.176966	0.4347	1	2943	tags=36%, list=20%, signal=44%
HP_ABNORMALITY_OF_BONE_MINERAL_DENSITY	405	0.23549	1.20635	0.0186335	0.434972	1	2781	tags=25%, list=19%, signal=30%
HP_POSITIONAL_FOOT_DEFORMITY	292	0.237862	1.20609	0.0449438	0.435341	1	2686	tags=25%, list=19%, signal=30%
GOBP_GOLGI_TO_PLASMA_MEMBRANE_TRANSPORT	54	0.318848	1.20605	0.168142	0.435129	1	3066	tags=37%, list=21%, signal=47%
GOBP_DNA_TEMPLATED_TRANSCRIPTION_INITIATION	122	0.270233	1.20578	0.0945946	0.435488	1	5026	tags=40%, list=35%, signal=61%
GOBP_P38MAPK_CASCADE	45	0.318489	1.20482	0.178674	0.437409	1	1581	tags=22%, list=11%, signal=25%
GOBP_ENDOTHELIAL_CELL_PROLIFERATION	99	0.284456	1.20456	0.12987	0.437721	1	1145	tags=16%, list=8%, signal=17%
GOBP_REGULATION_OF_FATTY_ACID_TRANSPORT	19	0.400015	1.20446	0.194774	0.437659	1	1466	tags=21%, list=10%, signal=23%
GOBP_CARBOHYDRATE_TRANSPORT	103	0.279317	1.20423	0.102837	0.437944	1	3734	tags=35%, list=26%, signal=47%
HP_HYPERPIGMENTATION_OF_THE_SKIN	306	0.238177	1.20417	0.0310881	0.437787	1	2622	tags=23%, list=18%, signal=28%
HP_PERITONITIS	30	0.357471	1.20415	0.197995	0.437553	1	2612	tags=37%, list=18%, signal=45%
HP_PREMATURE_BIRTH	106	0.272994	1.20391	0.116279	0.437859	1	3707	tags=36%, list=26%, signal=48%
HP_NEUROGENIC_BLADDER	26	0.369445	1.2037	0.207254	0.438041	1	4629	tags=42%, list=32%, signal=62%
GOMF_CYTOKINE_BINDING	91	0.277268	1.20339	0.107383	0.438462	1	997	tags=19%, list=7%, signal=20%
HP_METABOLIC_ACIDOSIS	115	0.273239	1.20275	0.116041	0.439681	1	3488	tags=39%, list=24%, signal=51%
HP_ABNORMALITY_OF_THE_CHOANAE	97	0.279257	1.20262	0.131034	0.439694	1	3694	tags=36%, list=25%, signal=48%
GOBP_REGULATION_OF_RESPONSE_TO_DNA_DAMAGE_STIMULUS	283	0.241641	1.20228	0.0520231	0.440169	1	3204	tags=27%, list=22%, signal=34%
GOMF_EXONUCLEASE_ACTIVITY	80	0.287937	1.20223	0.133127	0.439994	1	2436	tags=26%, list=17%, signal=31%
GOBP_REGULATION_OF_CYTOPLASMIC_TRANSPORT	25	0.365617	1.20207	0.236041	0.440081	1	2028	tags=24%, list=14%, signal=28%
HP_ABNORMAL_URINE_METABOLITE_LEVEL	359	0.235578	1.20171	0.04	0.440576	1	2827	tags=27%, list=19%, signal=32%
GOBP_REGULATION_OF_DNA_STRAND_ELONGATION	17	0.40906	1.2014	0.221106	0.440998	1	5671	tags=71%, list=39%, signal=116%
HP_INCREASED_SUSCEPTIBILITY_TO_FRACTURES	153	0.256692	1.2013	0.092	0.440989	1	1877	tags=20%, list=13%, signal=23%
HP_ABNORMAL_PROSTATE_MORPHOLOGY	36	0.344303	1.20079	0.151934	0.441811	1	2169	tags=31%, list=15%, signal=36%
HP_HYPOGONADOTROPIC_HYPOGONADISM	94	0.279742	1.20066	0.126623	0.441845	1	2543	tags=22%, list=18%, signal=27%
GOBP_NEGATIVE_REGULATION_OF_TELOMERE_MAINTENANCE	33	0.349677	1.20065	0.198895	0.441576	1	4041	tags=33%, list=28%, signal=46%
HP_ABNORMAL_DUODENUM_MORPHOLOGY	67	0.294683	1.19999	0.137195	0.442813	1	3694	tags=37%, list=25%, signal=50%
GOBP_POSITIVE_REGULATION_OF_OXIDOREDUCTASE_ACTIVITY	44	0.32429	1.19992	0.150568	0.442683	1	706	tags=14%, list=5%, signal=14%
GOBP_NEUROMUSCULAR_PROCESS_CONTROLLING_BALANCE	30	0.353379	1.19891	0.183727	0.444738	1	1020	tags=20%, list=7%, signal=21%
GOBP_HISTONE_H3_K9_TRIMETHYLATION	15	0.426172	1.19861	0.212411	0.445154	1	4859	tags=53%, list=33%, signal=80%
GOBP_PHOSPHATE_ION_TRANSPORT	17	0.414103	1.19818	0.235	0.44585	1	3673	tags=47%, list=25%, signal=63%
HP_APLASIA_HYPOPLASIA_INVOLVING_BONES_OF_THE_LOWER_LIMBS	290	0.238329	1.198	0.0268817	0.44596	1	2780	tags=25%, list=19%, signal=31%
HP_ABNORMAL_FEMORAL_NECK_MORPHOLOGY	108	0.273281	1.19778	0.101587	0.446154	1	1692	tags=23%, list=12%, signal=26%
GOBP_CELLULAR_RESPONSE_TO_RADIATION	150	0.258339	1.19768	0.0988593	0.446106	1	3188	tags=31%, list=22%, signal=40%
GOBP_REGULATION_OF_BMP_SIGNALING_PATHWAY	57	0.309676	1.19765	0.167164	0.445888	1	1293	tags=18%, list=9%, signal=19%
GOBP_REGULATION_OF_MULTICELLULAR_ORGANISM_GROWTH	43	0.328736	1.19745	0.185286	0.446065	1	3070	tags=33%, list=21%, signal=41%
GOMF_NUCLEASE_ACTIVITY	188	0.250661	1.19736	0.0748899	0.445967	1	3114	tags=29%, list=21%, signal=36%
GOBP_HINDBRAIN_DEVELOPMENT	83	0.285874	1.19703	0.117302	0.446484	1	3233	tags=35%, list=22%, signal=45%
HP_SCAPULAR_WINGING	51	0.317129	1.19695	0.158209	0.446393	1	3420	tags=31%, list=24%, signal=41%
HP_SUBARACHNOID_HEMORRHAGE	21	0.387701	1.19689	0.209068	0.446257	1	2109	tags=29%, list=15%, signal=33%
GOBP_CARDIAC_MUSCLE_CELL_DIFFERENTIATION	66	0.299317	1.19677	0.157303	0.446258	1	1558	tags=20%, list=11%, signal=22%
HP_BREAST_APLASIA	15	0.43118	1.19661	0.220049	0.44632	1	3605	tags=40%, list=25%, signal=53%
GOBP_REGULATION_OF_PROTEIN_DEPOLYMERIZATION	58	0.306857	1.19651	0.161994	0.446275	1	324	tags=7%, list=2%, signal=7%
GOBP_REGULATION_OF_EXTRINSIC_APOPTOTIC_SIGNALING_PATHWAY_IN_ABSENCE_OF_LIGAND	33	0.344834	1.19634	0.199438	0.446377	1	2622	tags=30%, list=18%, signal=37%
HP_MEDIAL_FLARING_OF_THE_EYEBROW	25	0.368101	1.19619	0.213235	0.446409	1	3403	tags=40%, list=23%, signal=52%
HP_ABNORMAL_NERVOUS_SYSTEM_ELECTROPHYSIOLOGY	468	0.225627	1.19619	0.00934579	0.446123	1	2962	tags=25%, list=20%, signal=31%
HP_NEOPLASM_OF_THE_MALE_EXTERNAL_GENITALIA	27	0.367827	1.19603	0.231678	0.446198	1	2629	tags=30%, list=18%, signal=36%
HP_ABNORMAL_CLAVICLE_MORPHOLOGY	70	0.295149	1.196	0.167147	0.445972	1	2780	tags=33%, list=19%, signal=40%
HP_PROGRESSIVE_EXTERNAL_OPHTHALMOPLEGIA	19	0.407107	1.19597	0.221698	0.445745	1	1149	tags=21%, list=8%, signal=23%
GOBP_CELLULAR_RESPONSE_TO_OXYGEN_LEVELS	129	0.261848	1.19565	0.100358	0.446192	1	1335	tags=15%, list=9%, signal=16%
GOBP_POSITIVE_REGULATION_OF_TYPE_I_INTERFERON_MEDIATED_SIGNALING_PATHWAY	15	0.430489	1.19498	0.244076	0.447379	1	3281	tags=40%, list=23%, signal=52%
HP_LOW_SET_POSTERIORLY_ROTATED_EARS	209	0.247738	1.19482	0.0585366	0.447469	1	4053	tags=37%, list=28%, signal=51%
HP_LATE_ONSET	19	0.405166	1.19446	0.24557	0.447943	1	186	tags=11%, list=1%, signal=11%
HP_GOITER	33	0.35141	1.19418	0.201493	0.448302	1	1263	tags=21%, list=9%, signal=23%
GOBP_REGULATION_OF_RHO_PROTEIN_SIGNAL_TRANSDUCTION	58	0.303541	1.19408	0.156977	0.448244	1	1361	tags=17%, list=9%, signal=19%
HP_LIPODYSTROPHY	76	0.292271	1.1934	0.147059	0.449519	1	2355	tags=22%, list=16%, signal=27%
GOBP_DEVELOPMENT_OF_PRIMARY_SEXUAL_CHARACTERISTICS	139	0.263537	1.19331	0.125523	0.449432	1	1211	tags=19%, list=8%, signal=21%
GOBP_SYNAPTIC_TRANSMISSION_GABAERGIC	23	0.368447	1.19328	0.225641	0.449205	1	1692	tags=22%, list=12%, signal=25%
HP_LOSS_OF_ABILITY_TO_WALK	33	0.350484	1.19304	0.188862	0.449477	1	3149	tags=36%, list=22%, signal=46%
GOBP_EXECUTION_PHASE_OF_APOPTOSIS	49	0.320425	1.19296	0.194667	0.449378	1	2843	tags=24%, list=20%, signal=30%
HP_RELATIVE_MACROCEPHALY	90	0.283699	1.1924	0.135135	0.450462	1	2779	tags=28%, list=19%, signal=34%
HP_FUNCTIONAL_ABNORMALITY_OF_MALE_INTERNAL_GENITALIA	135	0.261606	1.19222	0.0848056	0.450591	1	3819	tags=32%, list=26%, signal=43%
GOBP_CELLULAR_RESPONSE_TO_REACTIVE_OXYGEN_SPECIES	119	0.266597	1.1916	0.0888031	0.451729	1	1402	tags=17%, list=10%, signal=18%
GOBP_POSITIVE_REGULATION_OF_NITRIC_OXIDE_METABOLIC_PROCESS	37	0.338618	1.19156	0.195822	0.45154	1	5	tags=8%, list=0%, signal=8%
GOBP_PROTEIN_LOCALIZATION_TO_CYTOSKELETON	54	0.305821	1.19155	0.180473	0.451287	1	3604	tags=39%, list=25%, signal=52%
HP_AVASCULAR_NECROSIS_OF_THE_CAPITAL_FEMORAL_EPIPHYSIS	20	0.389021	1.19147	0.203431	0.451173	1	1519	tags=40%, list=10%, signal=45%
GOBP_BRANCHED_CHAIN_AMINO_ACID_CATABOLIC_PROCESS	20	0.386164	1.19084	0.19774	0.4523	1	4271	tags=50%, list=29%, signal=71%
GOBP_REGULATION_OF_RESPONSE_TO_WOUNDING	98	0.272303	1.19075	0.135135	0.452224	1	1312	tags=19%, list=9%, signal=21%
GOBP_POSITIVE_REGULATION_OF_AXONOGENESIS	48	0.316533	1.19035	0.164894	0.452885	1	2768	tags=25%, list=19%, signal=31%
HP_APLASIA_HYPOPLASIA_AFFECTING_THE_EYE	309	0.235947	1.19002	0.035533	0.453387	1	3825	tags=33%, list=26%, signal=43%
HP_ABNORMAL_RECTUM_MORPHOLOGY	98	0.278577	1.18995	0.127869	0.453278	1	1773	tags=21%, list=12%, signal=24%
GOCC_MRNA_CLEAVAGE_FACTOR_COMPLEX	18	0.412251	1.18984	0.261194	0.453252	1	1418	tags=22%, list=10%, signal=25%
HP_NEONATAL_HYPOTONIA	137	0.264609	1.18976	0.116279	0.453187	1	3261	tags=28%, list=22%, signal=35%
GOCC_SARCOPLASMIC_RETICULUM	39	0.328616	1.18962	0.18984	0.453216	1	1686	tags=18%, list=12%, signal=20%
HP_ABNORMAL_THORACIC_SPINE_MORPHOLOGY	64	0.296798	1.18956	0.160772	0.453077	1	1519	tags=19%, list=10%, signal=21%
HP_BREECH_PRESENTATION	18	0.397011	1.18954	0.232558	0.45285	1	2686	tags=33%, list=19%, signal=41%
GOBP_REGULATION_OF_OXIDOREDUCTASE_ACTIVITY	68	0.296766	1.18953	0.177966	0.45259	1	706	tags=13%, list=5%, signal=14%
GOBP_POSITIVE_REGULATION_OF_COAGULATION	21	0.384621	1.18947	0.224181	0.45245	1	1312	tags=29%, list=9%, signal=31%
HP_ABNORMAL_CARTILAGE_MORPHOLOGY	30	0.352161	1.18944	0.186567	0.452242	1	1522	tags=20%, list=10%, signal=22%
GOBP_REGULATION_OF_DNA_REPAIR	190	0.248591	1.18918	0.0940171	0.452584	1	3204	tags=28%, list=22%, signal=36%
HP_ACHILLES_TENDON_CONTRACTURE	24	0.379575	1.18912	0.202073	0.452433	1	2613	tags=33%, list=18%, signal=41%
HP_INTELLECTUAL_DISABILITY_SEVERE	336	0.234105	1.18901	0.0559441	0.452422	1	3540	tags=29%, list=24%, signal=37%
HP_ABNORMALLY_FOLDED_HELIX	55	0.298096	1.18885	0.140762	0.452503	1	1399	tags=20%, list=10%, signal=22%
HP_ABNORMAL_NEURAL_TUBE_MORPHOLOGY	136	0.263588	1.18871	0.100746	0.452546	1	3130	tags=34%, list=22%, signal=43%
GOBP_REGULATION_OF_FEEDING_BEHAVIOR	16	0.417963	1.18854	0.22276	0.452666	1	1183	tags=25%, list=8%, signal=27%
GOBP_NEGATIVE_REGULATION_OF_LOCOMOTION	229	0.24551	1.18827	0.0729614	0.452975	1	947	tags=13%, list=7%, signal=14%
HP_ABNORMALITY_OF_THE_VOICE	368	0.231169	1.18818	0.033557	0.452908	1	2792	tags=25%, list=19%, signal=30%
GOBP_HYALURONAN_METABOLIC_PROCESS	18	0.400104	1.18812	0.247619	0.452774	1	613	tags=22%, list=4%, signal=23%
GOCC_EXORIBONUCLEASE_COMPLEX	20	0.390128	1.18807	0.247423	0.452598	1	5534	tags=55%, list=38%, signal=89%
GOBP_CELL_SURFACE_RECEPTOR_SIGNALING_PATHWAY_INVOLVED_IN_CELL_CELL_SIGNALING	341	0.231494	1.18807	0.0421053	0.452342	1	1708	tags=16%, list=12%, signal=18%
GOBP_MITOCHONDRIAL_TRANSLATION	129	0.262045	1.18794	0.0909091	0.452372	1	4636	tags=43%, list=32%, signal=62%
HP_PULMONARY_EMBOLISM	27	0.359669	1.18779	0.193798	0.45244	1	183	tags=11%, list=1%, signal=11%
HP_ABNORMALITY_OF_HEPATOBILIARY_SYSTEM_PHYSIOLOGY	172	0.254766	1.18757	0.107759	0.452687	1	2559	tags=26%, list=18%, signal=31%
GOBP_CELLULAR_RESPONSE_TO_CAMP	38	0.330144	1.18755	0.189526	0.452465	1	324	tags=13%, list=2%, signal=13%
HP_LUMBAR_HYPERLORDOSIS	56	0.310879	1.18751	0.151335	0.452248	1	2665	tags=34%, list=18%, signal=41%
GOMF_ANION_CHANNEL_ACTIVITY	34	0.342713	1.18746	0.204787	0.452079	1	3546	tags=47%, list=24%, signal=62%
HP_PLAGIOCEPHALY	98	0.274186	1.18706	0.131274	0.452762	1	2450	tags=22%, list=17%, signal=27%
HP_ABNORMALITY_OF_FONTANELLES	124	0.263715	1.18703	0.0952381	0.452555	1	1537	tags=21%, list=11%, signal=23%
HP_EPIPHYSEAL_STIPPLING	27	0.366346	1.187	0.217284	0.452341	1	3707	tags=41%, list=26%, signal=55%
HP_ABNORMAL_CRY	34	0.343618	1.18682	0.205405	0.452491	1	3902	tags=38%, list=27%, signal=52%
GOBP_ACUTE_INFLAMMATORY_RESPONSE	72	0.290376	1.1867	0.16358	0.452468	1	2594	tags=33%, list=18%, signal=40%
GOBP_POSITIVE_REGULATION_OF_DOUBLE_STRAND_BREAK_REPAIR_VIA_HOMOLOGOUS_RECOMBINATION	37	0.336155	1.18634	0.192837	0.453062	1	3993	tags=41%, list=28%, signal=56%
GOBP_BLOOD_VESSEL_ENDOTHELIAL_CELL_PROLIFERATION_INVOLVED_IN_SPROUTING_ANGIOGENESIS	15	0.42424	1.18577	0.271663	0.45414	1	751	tags=20%, list=5%, signal=21%
GOMF_3_5_EXONUCLEASE_ACTIVITY	53	0.306214	1.18524	0.176136	0.455129	1	2307	tags=26%, list=16%, signal=31%
HP_PAIN_IN_HEAD_AND_NECK_REGION	23	0.379255	1.18502	0.220588	0.455368	1	1519	tags=22%, list=10%, signal=24%
GOBP_PURINE_NUCLEOSIDE_MONOPHOSPHATE_BIOSYNTHETIC_PROCESS	19	0.393408	1.18461	0.243961	0.45604	1	1687	tags=26%, list=12%, signal=30%
GOCC_PERICENTRIOLAR_MATERIAL	21	0.381478	1.18446	0.2	0.456096	1	3501	tags=43%, list=24%, signal=56%
HP_MELANOMA	65	0.294453	1.18442	0.169096	0.455912	1	4696	tags=48%, list=32%, signal=70%
GOBP_FATTY_ACYL_COA_BIOSYNTHETIC_PROCESS	20	0.386515	1.18435	0.236074	0.455781	1	4982	tags=60%, list=34%, signal=91%
GOBP_HORMONE_MEDIATED_SIGNALING_PATHWAY	134	0.26142	1.18431	0.108696	0.455567	1	3568	tags=33%, list=25%, signal=43%
GOBP_DIVALENT_INORGANIC_CATION_HOMEOSTASIS	211	0.244486	1.18422	0.0818182	0.455495	1	1753	tags=17%, list=12%, signal=19%
GOCC_PORE_COMPLEX	18	0.408732	1.18404	0.263415	0.455648	1	4035	tags=44%, list=28%, signal=61%
GOCC_RUFFLE_MEMBRANE	76	0.285093	1.18379	0.136808	0.455932	1	1595	tags=16%, list=11%, signal=18%
GOBP_AMYLOID_BETA_CLEARANCE	30	0.348229	1.18378	0.207792	0.455671	1	2874	tags=33%, list=20%, signal=41%
GOBP_LIPOPROTEIN_METABOLIC_PROCESS	114	0.269276	1.18365	0.136842	0.45569	1	2026	tags=22%, list=14%, signal=25%
GOMF_NADPLUS_BINDING	15	0.410571	1.18354	0.240185	0.455667	1	3183	tags=33%, list=22%, signal=43%
HP_ABNORMALITY_OF_THE_ZYGOMATIC_BONE	186	0.250851	1.1834	0.0944206	0.455722	1	3556	tags=31%, list=25%, signal=41%
HP_INTERICTAL_EEG_ABNORMALITY	212	0.245434	1.1828	0.0985916	0.45683	1	2941	tags=25%, list=20%, signal=31%
HP_HETEROTROPIA	158	0.253504	1.18258	0.111538	0.457086	1	2508	tags=25%, list=17%, signal=30%
GOBP_LATE_ENDOSOME_TO_LYSOSOME_TRANSPORT	20	0.385379	1.18224	0.235023	0.457635	1	5708	tags=65%, list=39%, signal=107%
GOBP_POSITIVE_REGULATION_OF_LEUKOCYTE_MIGRATION	103	0.26824	1.18168	0.12892	0.458703	1	615	tags=13%, list=4%, signal=13%
HP_HEPATIC_FAILURE	120	0.261942	1.18122	0.117647	0.459487	1	2559	tags=27%, list=18%, signal=32%
GOBP_RESPONSE_TO_AMYLOID_BETA	37	0.33518	1.18106	0.193634	0.459603	1	998	tags=19%, list=7%, signal=20%
HP_ABNORMAL_TRABECULAR_BONE_MORPHOLOGY	24	0.3807	1.18085	0.246341	0.45981	1	2197	tags=29%, list=15%, signal=34%
HP_ABNORMALITY_OF_FLUID_REGULATION	463	0.230187	1.18073	0.0413793	0.459786	1	2130	tags=20%, list=15%, signal=23%
HP_ABNORMALITY_OF_URINE_CATECHOLAMINE_LEVEL	21	0.375677	1.18032	0.217822	0.46049	1	553	tags=14%, list=4%, signal=15%
GOBP_REGULATION_OF_SYSTEM_PROCESS	291	0.23631	1.18003	0.0882353	0.460904	1	1550	tags=17%, list=11%, signal=18%
HP_RETINAL_PIGMENT_EPITHELIAL_MOTTLING	16	0.407324	1.18	0.22549	0.46067	1	3169	tags=38%, list=22%, signal=48%
HP_ABNORMALITY_OF_THE_TARSAL_BONES	85	0.280185	1.17994	0.144654	0.460558	1	3003	tags=27%, list=21%, signal=34%
GOBP_REGULATION_OF_INCLUSION_BODY_ASSEMBLY	15	0.422004	1.17955	0.244444	0.46122	1	4190	tags=47%, list=29%, signal=66%
HP_GASTROINTESTINAL_HEMORRHAGE	125	0.268962	1.17945	0.133333	0.461182	1	553	tags=12%, list=4%, signal=12%
GOBP_POSITIVE_REGULATION_OF_RECEPTOR_MEDIATED_ENDOCYTOSIS	35	0.340643	1.17884	0.221591	0.462272	1	381	tags=11%, list=3%, signal=12%
HP_HAND_MUSCLE_WEAKNESS	24	0.369175	1.17881	0.221053	0.462061	1	538	tags=17%, list=4%, signal=17%
GOBP_POSITIVE_REGULATION_OF_TYPE_I_INTERFERON_PRODUCTION	57	0.297573	1.17879	0.176991	0.461809	1	3063	tags=37%, list=21%, signal=47%
GOBP_NEUROTROPHIN_TRK_RECEPTOR_SIGNALING_PATHWAY	18	0.398689	1.17843	0.236074	0.462368	1	2606	tags=44%, list=18%, signal=54%
HP_FACIAL_HYPERTRICHOSIS	132	0.262586	1.17835	0.120141	0.462284	1	1721	tags=17%, list=12%, signal=20%
GOBP_REGULATION_OF_DENDRITE_DEVELOPMENT	63	0.302068	1.1781	0.172911	0.462568	1	2085	tags=29%, list=14%, signal=33%
GOBP_CELLULAR_AMINO_ACID_CATABOLIC_PROCESS	75	0.28313	1.17808	0.171598	0.462325	1	2092	tags=24%, list=14%, signal=28%
GOBP_UROGENITAL_SYSTEM_DEVELOPMENT	197	0.246708	1.17793	0.0840708	0.462421	1	2421	tags=25%, list=17%, signal=29%
HP_LIMB_JOINT_CONTRACTURE	273	0.236324	1.17772	0.0740741	0.462659	1	3144	tags=27%, list=22%, signal=34%
GOBP_ACTIN_FILAMENT_DEPOLYMERIZATION	42	0.325068	1.17753	0.195489	0.462781	1	324	tags=7%, list=2%, signal=7%
HP_SMALL_FOR_GESTATIONAL_AGE	174	0.248919	1.17739	0.110169	0.462833	1	2814	tags=28%, list=19%, signal=34%
GOBP_REGULATION_OF_SMOOTH_MUSCLE_CONTRACTION	28	0.355531	1.17725	0.21875	0.46291	1	679	tags=18%, list=5%, signal=19%
HP_BLADDER_DIVERTICULUM	28	0.348968	1.17642	0.225131	0.464544	1	1529	tags=21%, list=11%, signal=24%
HP_PACE_OF_PROGRESSION	329	0.230275	1.17603	0.0628931	0.465173	1	3351	tags=31%, list=23%, signal=39%
GOBP_REGULATION_OF_EPITHELIAL_CELL_DIFFERENTIATION	87	0.276519	1.17601	0.164474	0.464938	1	2594	tags=31%, list=18%, signal=38%
HP_ABNORMAL_PONS_MORPHOLOGY	71	0.287877	1.17571	0.168421	0.465348	1	3712	tags=35%, list=26%, signal=47%
HP_DEEPLY_SET_EYE	176	0.249083	1.17567	0.105505	0.465189	1	3144	tags=26%, list=22%, signal=33%
HP_YOUNG_ADULT_ONSET	48	0.315384	1.1755	0.177596	0.465309	1	2724	tags=27%, list=19%, signal=33%
HP_ABNORMALITY_OF_THE_PHILTRUM	493	0.224516	1.17535	0.0243902	0.465418	1	3187	tags=26%, list=22%, signal=32%
GOBP_RESPONSE_TO_CALCIUM_ION	80	0.284913	1.17526	0.177994	0.465339	1	1051	tags=13%, list=7%, signal=13%
GOBP_TISSUE_MIGRATION	205	0.242943	1.17511	0.103896	0.465451	1	1169	tags=14%, list=8%, signal=15%
HP_ABNORMAL_POSTERIOR_SEGMENT_IMAGING	22	0.371925	1.1748	0.237374	0.465954	1	2636	tags=41%, list=18%, signal=50%
HP_ABNORMALITY_OF_THE_ELBOW	170	0.247842	1.174	0.0871369	0.467637	1	1721	tags=19%, list=12%, signal=22%
HP_ABNORMALITY_OF_FEMALE_EXTERNAL_GENITALIA	109	0.266618	1.17393	0.117264	0.467506	1	3752	tags=37%, list=26%, signal=49%
HP_ABNORMAL_LARGE_INTESTINE_MORPHOLOGY	222	0.241267	1.17356	0.0844444	0.468193	1	1927	tags=20%, list=13%, signal=23%
HP_HAND_TREMOR	17	0.404509	1.17349	0.242131	0.468083	1	3223	tags=41%, list=22%, signal=53%
GOBP_CELLULAR_RESPONSE_TO_CALCIUM_ION	45	0.316545	1.1732	0.206266	0.46856	1	985	tags=13%, list=7%, signal=14%
GOBP_FATTY_ACID_TRANSPORT	58	0.300167	1.1731	0.169399	0.468506	1	2939	tags=31%, list=20%, signal=39%
HP_ABNORMAL_PERIPHERAL_NERVOUS_SYSTEM_MORPHOLOGY	385	0.228398	1.17291	0.0492958	0.468695	1	3467	tags=30%, list=24%, signal=38%
GOCC_PHOSPHATASE_COMPLEX	46	0.306647	1.17278	0.172414	0.468713	1	4086	tags=30%, list=28%, signal=42%
GOMF_N_METHYLTRANSFERASE_ACTIVITY	84	0.27771	1.17277	0.140673	0.468449	1	2775	tags=27%, list=19%, signal=34%
GOCC_MICROBODY_MEMBRANE	56	0.30069	1.17254	0.155882	0.468746	1	3447	tags=39%, list=24%, signal=51%
HP_HYPEROSTOSIS	42	0.322533	1.17212	0.21547	0.46951	1	1410	tags=19%, list=10%, signal=21%
HP_PREMATURELY_AGED_APPEARANCE	120	0.261597	1.17187	0.124138	0.469837	1	2779	tags=26%, list=19%, signal=32%
GOMF_ENZYME_ACTIVATOR_ACTIVITY	439	0.225953	1.17183	0.0291971	0.469664	1	2840	tags=25%, list=20%, signal=30%
HP_ABNORMAL_FEMORAL_NECK_HEAD_MORPHOLOGY	131	0.254322	1.1718	0.107407	0.469431	1	2779	tags=31%, list=19%, signal=37%
GOBP_MESENCHYMAL_CELL_DIFFERENTIATION	143	0.25849	1.17171	0.119718	0.469379	1	1881	tags=20%, list=13%, signal=23%
GOBP_EMBRYONIC_PATTERN_SPECIFICATION	33	0.344357	1.17149	0.222527	0.469632	1	1811	tags=27%, list=12%, signal=31%
HP_OSTEOLYSIS	68	0.295854	1.17137	0.160772	0.469671	1	1112	tags=15%, list=8%, signal=16%
HP_SPINAL_DYSRAPHISM	126	0.261301	1.17131	0.11985	0.469547	1	2699	tags=29%, list=19%, signal=36%
HP_NEOPLASM_OF_THE_GASTROINTESTINAL_TRACT	235	0.240679	1.17105	0.0825243	0.469865	1	1405	tags=17%, list=10%, signal=19%
GOCC_PERINUCLEAR_ENDOPLASMIC_RETICULUM	16	0.405745	1.17104	0.262376	0.469593	1	2144	tags=25%, list=15%, signal=29%
GOBP_SUBSTRATE_ADHESION_DEPENDENT_CELL_SPREADING	80	0.281097	1.17072	0.160131	0.470108	1	1666	tags=21%, list=11%, signal=24%
GOBP_CELL_CELL_ADHESION_MEDIATED_BY_CADHERIN	15	0.411859	1.1704	0.25	0.470616	1	1130	tags=27%, list=8%, signal=29%
HP_RAGGED_RED_MUSCLE_FIBERS	30	0.34809	1.17037	0.231169	0.470384	1	3762	tags=40%, list=26%, signal=54%
HP_PERICARDIAL_EFFUSION	27	0.353808	1.16994	0.230159	0.471145	1	2270	tags=33%, list=16%, signal=39%
HP_ABNORMAL_VITREOUS_HUMOR_MORPHOLOGY	24	0.368904	1.16905	0.265	0.473082	1	880	tags=21%, list=6%, signal=22%
GOCC_UBIQUITIN_LIGASE_COMPLEX	272	0.233664	1.16871	0.0928962	0.473605	1	4232	tags=36%, list=29%, signal=50%
HP_CYANOSIS	50	0.315447	1.16853	0.193732	0.473699	1	3149	tags=36%, list=22%, signal=46%
GOBP_RIBOSOMAL_SUBUNIT_EXPORT_FROM_NUCLEUS	15	0.41886	1.16826	0.265116	0.474092	1	4560	tags=67%, list=31%, signal=97%
GOBP_NEURON_PROJECTION_ORGANIZATION	66	0.290076	1.1682	0.18125	0.473926	1	998	tags=12%, list=7%, signal=13%
HP_ABNORMALITY_OF_MALE_INTERNAL_GENITALIA	44	0.322775	1.16762	0.22905	0.475019	1	2169	tags=30%, list=15%, signal=35%
GOBP_CELLULAR_RESPONSE_TO_IONIZING_RADIATION	65	0.289404	1.16759	0.183381	0.474804	1	2803	tags=32%, list=19%, signal=40%
GOBP_RIBONUCLEOSIDE_DIPHOSPHATE_METABOLIC_PROCESS	92	0.274316	1.16752	0.152824	0.474723	1	3190	tags=28%, list=22%, signal=36%
GOBP_POST_GOLGI_VESICLE_MEDIATED_TRANSPORT	96	0.269571	1.16746	0.154088	0.474589	1	3730	tags=34%, list=26%, signal=46%
GOBP_AGING	110	0.262714	1.16738	0.151203	0.474503	1	1604	tags=18%, list=11%, signal=20%
GOBP_VASCULOGENESIS	45	0.316875	1.16731	0.201893	0.474393	1	3030	tags=33%, list=21%, signal=42%
GOBP_REGULATION_OF_PROTON_TRANSPORT	15	0.41539	1.1666	0.282895	0.475809	1	4088	tags=47%, list=28%, signal=65%
HP_SHORTENING_OF_ALL_DISTAL_PHALANGES_OF_THE_FINGERS	28	0.358192	1.16658	0.243836	0.475579	1	2514	tags=29%, list=17%, signal=34%
GOBP_RESPONSE_TO_CORTICOSTEROID	96	0.271236	1.16655	0.180602	0.475363	1	1129	tags=17%, list=8%, signal=18%
HP_ABNORMALITY_OF_PELVIC_GIRDLE_BONE_MORPHOLOGY	460	0.223951	1.1665	0.0223881	0.475223	1	2792	tags=26%, list=19%, signal=31%
GOBP_NEGATIVE_REGULATION_OF_CELL_GROWTH	123	0.259163	1.16641	0.16726	0.475149	1	2581	tags=24%, list=18%, signal=29%
GOBP_CELLULAR_MONOVALENT_INORGANIC_CATION_HOMEOSTASIS	76	0.282756	1.16641	0.143302	0.474869	1	2343	tags=25%, list=16%, signal=30%
HP_SKELETAL_MUSCLE_ATROPHY	384	0.227305	1.16586	0.0536913	0.475952	1	3420	tags=28%, list=24%, signal=36%
HP_AORTIC_REGURGITATION	66	0.288405	1.16584	0.20625	0.475723	1	3306	tags=36%, list=23%, signal=47%
GOCC_CYCLIN_DEPENDENT_PROTEIN_KINASE_HOLOENZYME_COMPLEX	43	0.316145	1.16581	0.197297	0.475507	1	4342	tags=47%, list=30%, signal=66%
HP_MICRORETROGNATHIA	47	0.307239	1.16567	0.193353	0.47557	1	2212	tags=28%, list=15%, signal=33%
GOBP_NEGATIVE_REGULATION_OF_SMOOTH_MUSCLE_CELL_MIGRATION	20	0.378853	1.16555	0.251968	0.47556	1	583	tags=20%, list=4%, signal=21%
HP_CAFE_AU_LAIT_SPOT	156	0.249518	1.16551	0.101754	0.475373	1	4179	tags=40%, list=29%, signal=55%
HP_INCREASED_HEAD_CIRCUMFERENCE	364	0.225485	1.16538	0.0304878	0.47541	1	2514	tags=22%, list=17%, signal=26%
GOBP_PROTEIN_HETEROOLIGOMERIZATION	20	0.381416	1.16516	0.264151	0.475674	1	1993	tags=30%, list=14%, signal=35%
HP_ABNORMALITY_OF_THE_NASAL_DORSUM	164	0.254635	1.16513	0.126582	0.475463	1	3409	tags=37%, list=23%, signal=47%
GOCC_MICROBODY	120	0.256811	1.16512	0.131673	0.475217	1	3524	tags=34%, list=24%, signal=45%
HP_ABNORMALITY_OF_THE_PERIPHERAL_NERVOUS_SYSTEM	284	0.234711	1.16497	0.0486486	0.475309	1	3299	tags=31%, list=23%, signal=39%
HP_ULNAR_DEVIATION_OF_FINGER	20	0.377721	1.16486	0.2675	0.475329	1	3144	tags=50%, list=22%, signal=64%
GOBP_REGULATION_OF_CELL_ADHESION_MEDIATED_BY_INTEGRIN	34	0.332667	1.16448	0.246612	0.47596	1	1666	tags=24%, list=11%, signal=27%
HP_MULTIFOCAL_EPILEPTIFORM_DISCHARGES	71	0.285712	1.16441	0.167665	0.475828	1	3934	tags=37%, list=27%, signal=50%
HP_PROXIMAL_MUSCLE_WEAKNESS_IN_UPPER_LIMBS	32	0.335532	1.16438	0.21875	0.47563	1	2355	tags=34%, list=16%, signal=41%
GOCC_CENTRIOLAR_SATELLITE	91	0.27614	1.16399	0.172107	0.476262	1	3396	tags=33%, list=23%, signal=43%
GOBP_NEGATIVE_REGULATION_OF_DNA_RECOMBINATION	33	0.328148	1.16392	0.21134	0.476158	1	4725	tags=52%, list=33%, signal=76%
GOBP_CELLULAR_CARBOHYDRATE_CATABOLIC_PROCESS	35	0.334477	1.16327	0.205584	0.47749	1	2583	tags=29%, list=18%, signal=35%
HP_HYPOPLASIA_OF_PENIS	302	0.233806	1.16314	0.0604396	0.47753	1	3752	tags=31%, list=26%, signal=41%
GOBP_SECONDARY_METABOLIC_PROCESS	28	0.344757	1.16304	0.239075	0.477515	1	1149	tags=18%, list=8%, signal=19%
GOCC_APICAL_PLASMA_MEMBRANE	177	0.249178	1.1627	0.115538	0.478054	1	2979	tags=29%, list=21%, signal=37%
HP_MYOPATHY	201	0.243817	1.16265	0.107296	0.47789	1	1945	tags=19%, list=13%, signal=22%
GOBP_RESPONSE_TO_OSMOTIC_STRESS	59	0.295075	1.16228	0.213296	0.478557	1	3137	tags=29%, list=22%, signal=37%
GOBP_RRNA_CATABOLIC_PROCESS	20	0.378966	1.16169	0.264286	0.479795	1	5326	tags=55%, list=37%, signal=87%
HP_HYPOPLASIA_OF_THE_PONS	48	0.307565	1.16157	0.192982	0.47981	1	3712	tags=38%, list=26%, signal=50%
GOBP_POLY_A_PLUS_MRNA_EXPORT_FROM_NUCLEUS	17	0.388973	1.1613	0.280519	0.480173	1	3608	tags=35%, list=25%, signal=47%
GOBP_CELLULAR_RESPONSE_TO_COPPER_ION	19	0.392977	1.16117	0.252011	0.480194	1	316	tags=16%, list=2%, signal=16%
GOBP_FEMALE_GAMETE_GENERATION	92	0.273605	1.16116	0.146032	0.479926	1	2256	tags=26%, list=16%, signal=31%
GOBP_ENDOTHELIAL_CELL_DEVELOPMENT	48	0.308905	1.16111	0.202279	0.479805	1	2946	tags=29%, list=20%, signal=36%
GOBP_PROTEIN_FOLDING	188	0.243342	1.1611	0.103448	0.479534	1	2004	tags=21%, list=14%, signal=24%
GOBP_POSITIVE_REGULATION_OF_MONONUCLEAR_CELL_MIGRATION	57	0.301162	1.16041	0.199422	0.480944	1	226	tags=12%, list=2%, signal=12%
GOBP_CARBOHYDRATE_BIOSYNTHETIC_PROCESS	149	0.249479	1.16005	0.120879	0.481562	1	2061	tags=19%, list=14%, signal=22%
HP_ABNORMALITY_OF_LOWER_LIMB_JOINT	484	0.220408	1.15995	0.0181818	0.481534	1	2797	tags=25%, list=19%, signal=30%
GOBP_ERK1_AND_ERK2_CASCADE	193	0.241018	1.15935	0.0847458	0.482709	1	1720	tags=20%, list=12%, signal=22%
GOBP_SECRETION_BY_TISSUE	27	0.348409	1.15931	0.204244	0.482514	1	1020	tags=19%, list=7%, signal=20%
GOBP_IRON_SULFUR_CLUSTER_ASSEMBLY	29	0.350537	1.1591	0.26158	0.482741	1	5005	tags=55%, list=34%, signal=84%
HP_OLIGODONTIA	36	0.333591	1.15902	0.221649	0.482676	1	1758	tags=22%, list=12%, signal=25%
HP_ABNORMALITY_OF_FEMUR_MORPHOLOGY	196	0.240382	1.15881	0.100457	0.482877	1	2779	tags=28%, list=19%, signal=34%
GOBP_IMPORT_INTO_CELL	130	0.256901	1.15867	0.14902	0.482937	1	1838	tags=22%, list=13%, signal=24%
GOMF_HISTONE_METHYLTRANSFERASE_ACTIVITY	52	0.304527	1.15836	0.215084	0.483377	1	2995	tags=33%, list=21%, signal=41%
HP_POSTERIORLY_ROTATED_EARS	326	0.227279	1.15814	0.0824176	0.483632	1	3805	tags=32%, list=26%, signal=43%
GOBP_CALCIUM_ION_HOMEOSTASIS	182	0.244497	1.15809	0.124464	0.483456	1	1753	tags=17%, list=12%, signal=19%
GOBP_CELL_PROLIFERATION_INVOLVED_IN_KIDNEY_DEVELOPMENT	15	0.41657	1.15792	0.270642	0.483603	1	2415	tags=47%, list=17%, signal=56%
GOBP_POSITIVE_REGULATION_OF_ORGANIC_ACID_TRANSPORT	27	0.345469	1.15752	0.232673	0.484299	1	3139	tags=30%, list=22%, signal=38%
GOBP_NEGATIVE_REGULATION_OF_EPITHELIAL_CELL_APOPTOTIC_PROCESS	34	0.328804	1.15744	0.236769	0.48423	1	1442	tags=21%, list=10%, signal=23%
GOBP_RETINOL_METABOLIC_PROCESS	23	0.369943	1.15721	0.255583	0.48451	1	1359	tags=30%, list=9%, signal=34%
HP_ABNORMAL_MOTOR_NERVE_CONDUCTION_VELOCITY	47	0.31469	1.15718	0.253406	0.484307	1	3420	tags=40%, list=24%, signal=53%
GOMF_TBP_CLASS_PROTEIN_BINDING	24	0.362823	1.15698	0.228643	0.484491	1	4154	tags=50%, list=29%, signal=70%
HP_REDUNDANT_SKIN	65	0.287034	1.15622	0.210692	0.486141	1	2699	tags=26%, list=19%, signal=32%
HP_ABNORMALITY_OF_SKULL_OSSIFICATION	32	0.33644	1.15601	0.245524	0.486389	1	3003	tags=41%, list=21%, signal=51%
HP_BRACHYCEPHALY	183	0.240335	1.15585	0.124424	0.486494	1	2040	tags=21%, list=14%, signal=24%
HP_ABNORMALITY_OF_LOWER_LIMB_EPIPHYSIS_MORPHOLOGY	55	0.298802	1.15572	0.235616	0.48659	1	1639	tags=29%, list=11%, signal=33%
GOCC_OUTER_MEMBRANE	200	0.241069	1.15553	0.119342	0.486795	1	3063	tags=29%, list=21%, signal=36%
GOBP_NEGATIVE_REGULATION_OF_OSTEOBLAST_DIFFERENTIATION	31	0.335229	1.15525	0.239362	0.487259	1	1092	tags=23%, list=8%, signal=24%
HP_WEAKNESS_OF_FACIAL_MUSCULATURE	158	0.250498	1.15524	0.166667	0.487004	1	3113	tags=28%, list=21%, signal=36%
GOBP_NEURON_MATURATION	25	0.364359	1.15519	0.240099	0.486845	1	596	tags=20%, list=4%, signal=21%
GOBP_PURINE_NUCLEOSIDE_MONOPHOSPHATE_METABOLIC_PROCESS	34	0.335515	1.1547	0.221649	0.487783	1	1687	tags=21%, list=12%, signal=23%
HP_ABNORMALITY_OF_THE_SPLEEN	449	0.221974	1.15459	0.0647482	0.487751	1	1540	tags=15%, list=11%, signal=16%
GOBP_CELLULAR_MODIFIED_AMINO_ACID_METABOLIC_PROCESS	120	0.257595	1.15452	0.150685	0.487641	1	2505	tags=28%, list=17%, signal=33%
HP_ABNORMALITY_OF_THE_MITOCHONDRION	152	0.249165	1.15451	0.137795	0.487375	1	4669	tags=47%, list=32%, signal=68%
GOBP_EPITHELIAL_STRUCTURE_MAINTENANCE	15	0.410545	1.15448	0.26	0.487153	1	2679	tags=33%, list=18%, signal=41%
GOBP_MODIFIED_AMINO_ACID_TRANSPORT	27	0.345217	1.15405	0.239336	0.487975	1	1663	tags=30%, list=11%, signal=33%
GOCC_SNARE_COMPLEX	39	0.319107	1.15381	0.22365	0.488295	1	2290	tags=26%, list=16%, signal=30%
HP_ABNORMAL_BLOOD_ION_CONCENTRATION	213	0.235235	1.15329	0.10396	0.489309	1	2797	tags=26%, list=19%, signal=32%
HP_NEOPLASM_OF_THE_RECTUM	40	0.319722	1.15309	0.254237	0.489536	1	1773	tags=25%, list=12%, signal=28%
HP_FREQUENT_FALLS	81	0.275899	1.15305	0.170492	0.489351	1	2613	tags=26%, list=18%, signal=31%
GOBP_REGULATION_OF_RESPONSE_TO_EXTRACELLULAR_STIMULUS	19	0.38276	1.15291	0.248756	0.489469	1	2204	tags=37%, list=15%, signal=43%
HP_APLASIA_HYPOPLASIA_OF_THE_NAILS	170	0.24294	1.15267	0.109312	0.489826	1	2114	tags=20%, list=15%, signal=23%
HP_AKINESIA	20	0.370105	1.15218	0.257653	0.490779	1	596	tags=10%, list=4%, signal=10%
GOMF_SERINE_TYPE_ENDOPEPTIDASE_INHIBITOR_ACTIVITY	36	0.328851	1.15173	0.252011	0.491595	1	349	tags=17%, list=2%, signal=17%
GOMF_HSP70_PROTEIN_BINDING	39	0.324784	1.15171	0.242938	0.491363	1	4512	tags=38%, list=31%, signal=56%
HP_GYNECOMASTIA	53	0.299966	1.15147	0.197674	0.491679	1	2543	tags=26%, list=18%, signal=32%
HP_CLINODACTYLY	435	0.219303	1.15053	0.0444444	0.493739	1	2780	tags=24%, list=19%, signal=29%
HP_FETAL_ANOMALY	363	0.223135	1.14994	0.0545455	0.494859	1	2513	tags=23%, list=17%, signal=27%
GOBP_RESPONSE_TO_SALT	15	0.401238	1.14979	0.256281	0.494947	1	1550	tags=33%, list=11%, signal=37%
HP_ABNORMALITY_OF_THE_FONTANELLES_OR_CRANIAL_SUTURES	300	0.229179	1.14966	0.0677966	0.495011	1	2781	tags=25%, list=19%, signal=31%
HP_ABNORMAL_PERIPHERAL_NERVOUS_SYSTEM_PHYSIOLOGY	111	0.25941	1.14958	0.167247	0.494942	1	2460	tags=29%, list=17%, signal=34%
GOCC_PROTEASOME_ACCESSORY_COMPLEX	23	0.358421	1.14954	0.271186	0.49476	1	4522	tags=48%, list=31%, signal=69%
HP_ABNORMAL_SOCIAL_BEHAVIOR	150	0.252069	1.14934	0.183099	0.494981	1	2974	tags=23%, list=20%, signal=28%
HP_PROXIMAL_MUSCLE_WEAKNESS	149	0.248585	1.14929	0.144487	0.49482	1	2484	tags=22%, list=17%, signal=26%
HP_POLYHYDRAMNIOS	167	0.250736	1.14922	0.12987	0.494726	1	2838	tags=28%, list=20%, signal=34%
HP_ABNORMAL_NERVE_CONDUCTION_VELOCITY	86	0.274943	1.14901	0.180212	0.494961	1	3467	tags=37%, list=24%, signal=49%
HP_RETINAL_ATROPHY	105	0.264883	1.14859	0.182456	0.495728	1	2752	tags=28%, list=19%, signal=34%
GOBP_POSITIVE_REGULATION_OF_ORGANELLE_ORGANIZATION	397	0.225374	1.14833	0.0719425	0.496085	1	3344	tags=26%, list=23%, signal=33%
GOBP_EXOCRINE_SYSTEM_DEVELOPMENT	20	0.375884	1.14822	0.244604	0.496073	1	2594	tags=35%, list=18%, signal=43%
GOMF_CATION_TRANSMEMBRANE_TRANSPORTER_ACTIVITY	312	0.224356	1.14787	0.0714286	0.496693	1	1936	tags=20%, list=13%, signal=22%
HP_INCOMPLETE_PENETRANCE	85	0.271283	1.14782	0.197015	0.496533	1	2393	tags=26%, list=16%, signal=31%
HP_REDUCED_SUBCUTANEOUS_ADIPOSE_TISSUE	23	0.365033	1.14773	0.271186	0.496467	1	2779	tags=30%, list=19%, signal=38%
HP_PSEUDOBULBAR_SIGNS	20	0.380572	1.14757	0.256595	0.496616	1	3684	tags=50%, list=25%, signal=67%
HP_POLYMICROGYRIA	200	0.241199	1.14744	0.14554	0.496672	1	3373	tags=30%, list=23%, signal=39%
GOBP_DIGESTION	56	0.293144	1.14731	0.21021	0.496725	1	2229	tags=29%, list=15%, signal=34%
GOMF_MOLECULAR_FUNCTION_ACTIVATOR_ACTIVITY	48	0.302338	1.1467	0.243968	0.498009	1	1641	tags=23%, list=11%, signal=26%
GOBP_LIPID_LOCALIZATION	297	0.22702	1.14657	0.0963855	0.498067	1	2939	tags=26%, list=20%, signal=32%
GOBP_HISTONE_MRNA_CATABOLIC_PROCESS	15	0.402017	1.14644	0.254673	0.498117	1	4845	tags=60%, list=33%, signal=90%
GOBP_ENDOCHONDRAL_BONE_MORPHOGENESIS	32	0.34141	1.1462	0.225131	0.498418	1	1514	tags=25%, list=10%, signal=28%
GOBP_TRIGLYCERIDE_BIOSYNTHETIC_PROCESS	27	0.356699	1.14608	0.261097	0.498459	1	1819	tags=26%, list=13%, signal=30%
HP_HYPOPIGMENTED_MACULE	18	0.39667	1.14597	0.277354	0.498448	1	1107	tags=17%, list=8%, signal=18%
HP_GLOMERULAR_SCLEROSIS	63	0.289884	1.14573	0.202941	0.498822	1	3691	tags=40%, list=25%, signal=53%
HP_ABNORMALITY_OF_CENTRAL_NERVOUS_SYSTEM_ELECTROPHYSIOLOGY	396	0.222743	1.14554	0.0700637	0.499041	1	2943	tags=24%, list=20%, signal=30%
HP_DYSPHONIA	86	0.270006	1.14485	0.196429	0.500474	1	2458	tags=23%, list=17%, signal=28%
GOBP_MONOCARBOXYLIC_ACID_TRANSPORT	53	0.296913	1.14425	0.202247	0.501693	1	2939	tags=36%, list=20%, signal=45%
GOBP_NEGATIVE_REGULATION_OF_GROWTH	162	0.250094	1.14423	0.134615	0.501454	1	2655	tags=25%, list=18%, signal=30%
GOBP_PROTEIN_LOCALIZATION_TO_CELL_PERIPHERY	252	0.232663	1.14356	0.117949	0.502813	1	2878	tags=25%, list=20%, signal=31%
GOBP_MODULATION_OF_EXCITATORY_POSTSYNAPTIC_POTENTIAL	23	0.368078	1.14354	0.284653	0.502576	1	1507	tags=30%, list=10%, signal=34%
HP_TOE_SYNDACTYLY	166	0.243482	1.14354	0.179931	0.502299	1	3694	tags=31%, list=25%, signal=42%
GOBP_SMALL_REGULATORY_NCRNA_3_END_PROCESSING	18	0.387108	1.14326	0.294404	0.502725	1	2262	tags=28%, list=16%, signal=33%
HP_APLASIA_HYPOPLASIA_OF_THE_RIBS	82	0.277627	1.14257	0.202055	0.504164	1	2686	tags=30%, list=19%, signal=37%
GOBP_CELLULAR_RESPONSE_TO_INSULIN_STIMULUS	155	0.247316	1.14245	0.155039	0.50419	1	1511	tags=14%, list=10%, signal=16%
HP_BLINDNESS	205	0.2393	1.14215	0.137168	0.504699	1	2738	tags=24%, list=19%, signal=29%
HP_TELANGIECTASIA_OF_THE_SKIN	64	0.285192	1.14194	0.184874	0.504936	1	2627	tags=28%, list=18%, signal=34%
GOBP_PROTEIN_MANNOSYLATION	17	0.392043	1.14184	0.289157	0.504925	1	3654	tags=41%, list=25%, signal=55%
GOBP_LYSOSOMAL_TRANSPORT	112	0.255306	1.14179	0.152	0.504773	1	4855	tags=42%, list=33%, signal=63%
GOBP_NEGATIVE_REGULATION_OF_TRANSMEMBRANE_TRANSPORT	90	0.269908	1.14164	0.209302	0.504862	1	2112	tags=18%, list=15%, signal=21%
HP_ABNORMALITY_OF_THE_PERIORBITAL_REGION	185	0.240987	1.14157	0.15814	0.504775	1	2764	tags=24%, list=19%, signal=30%
HP_BILATERAL_MICROPHTHALMOS	16	0.390847	1.14135	0.28125	0.505066	1	2458	tags=25%, list=17%, signal=30%
HP_ABNORMAL_SUBARACHNOID_SPACE_MORPHOLOGY	85	0.273864	1.14128	0.175758	0.50496	1	2690	tags=25%, list=19%, signal=30%
GOBP_TIGHT_JUNCTION_ORGANIZATION	40	0.319486	1.14126	0.231383	0.504729	1	2917	tags=30%, list=20%, signal=37%
HP_SKIN_RASH	111	0.259897	1.14095	0.18	0.50528	1	2551	tags=26%, list=18%, signal=31%
GOBP_RECEPTOR_CLUSTERING	35	0.326962	1.14076	0.218329	0.505491	1	1450	tags=20%, list=10%, signal=22%
HP_CEREBRAL_VISUAL_IMPAIRMENT	159	0.246085	1.14066	0.160643	0.505434	1	3495	tags=32%, list=24%, signal=42%
GOMF_SNAP_RECEPTOR_ACTIVITY	34	0.330617	1.14052	0.237057	0.505552	1	2290	tags=26%, list=16%, signal=31%
GOMF_CARBOXYLIC_ACID_BINDING	98	0.262362	1.14042	0.214815	0.505533	1	1454	tags=19%, list=10%, signal=21%
HP_ABSENT_EYEBROW	16	0.405614	1.1403	0.277778	0.505529	1	2975	tags=38%, list=21%, signal=47%
GOBP_L_GLUTAMATE_TRANSMEMBRANE_TRANSPORT	16	0.408195	1.14024	0.284337	0.505407	1	3207	tags=38%, list=22%, signal=48%
HP_IRREGULAR_EPIPHYSES	15	0.403582	1.14011	0.294404	0.505462	1	1514	tags=40%, list=10%, signal=45%
HP_OVERLAPPING_TOE	46	0.307973	1.14	0.225275	0.505455	1	3583	tags=41%, list=25%, signal=55%
HP_SPARSE_HAIR	228	0.23185	1.13985	0.104762	0.505547	1	2779	tags=25%, list=19%, signal=31%
HP_DECREASED_FERTILITY_IN_MALES	74	0.279931	1.13957	0.213816	0.505958	1	3613	tags=31%, list=25%, signal=41%
GOBP_RRNA_METHYLATION	24	0.360467	1.13953	0.263285	0.505773	1	5967	tags=54%, list=41%, signal=92%
HP_SARCOMA	135	0.253221	1.13943	0.152344	0.50574	1	1406	tags=17%, list=10%, signal=19%
GOMF_NUCLEAR_ANDROGEN_RECEPTOR_BINDING	26	0.345087	1.13915	0.272727	0.5062	1	3141	tags=31%, list=22%, signal=39%
GOMF_PROTEIN_SERINE_THREONINE_KINASE_INHIBITOR_ACTIVITY	30	0.344813	1.13912	0.277008	0.506001	1	1319	tags=30%, list=9%, signal=33%
HP_MANDIBULAR_PROGNATHIA	139	0.25017	1.13862	0.168539	0.506987	1	1692	tags=16%, list=12%, signal=18%
HP_SINUS_TACHYCARDIA	21	0.368818	1.13848	0.268229	0.507077	1	2230	tags=29%, list=15%, signal=34%
HP_ABNORMALLY_LAX_OR_HYPEREXTENSIBLE_SKIN	134	0.249357	1.13773	0.180505	0.508738	1	2242	tags=20%, list=15%, signal=24%
HP_APLASIA_HYPOPLASIA_INVOLVING_BONES_OF_THE_THORAX	123	0.256506	1.13754	0.182432	0.508908	1	2780	tags=28%, list=19%, signal=35%
GOBP_REGULATION_OF_NITRIC_OXIDE_METABOLIC_PROCESS	52	0.294203	1.13741	0.225627	0.508974	1	1183	tags=13%, list=8%, signal=15%
GOBP_REGULATION_OF_HEART_GROWTH	37	0.316239	1.13699	0.246753	0.509745	1	2504	tags=24%, list=17%, signal=29%
GOBP_POSITIVE_REGULATION_OF_AXON_EXTENSION	26	0.347535	1.13686	0.264198	0.509802	1	3199	tags=31%, list=22%, signal=39%
GOBP_SMOOTH_MUSCLE_CONTRACTION	54	0.294375	1.13642	0.229226	0.510688	1	1644	tags=22%, list=11%, signal=25%
HP_EMG_IMPAIRED_NEUROMUSCULAR_TRANSMISSION	17	0.375327	1.1364	0.279805	0.510469	1	836	tags=18%, list=6%, signal=19%
HP_DIMINISHED_MOVEMENT	44	0.307832	1.13616	0.260504	0.510781	1	4539	tags=43%, list=31%, signal=63%
GOBP_FOREBRAIN_CELL_MIGRATION	32	0.330117	1.13594	0.268473	0.511081	1	1909	tags=22%, list=13%, signal=25%
GOBP_RESPONSE_TO_MECHANICAL_STIMULUS	133	0.250075	1.1358	0.171642	0.511151	1	1552	tags=14%, list=11%, signal=16%
GOMF_TRANSMEMBRANE_RECEPTOR_PROTEIN_KINASE_ACTIVITY	35	0.324976	1.13557	0.232432	0.511381	1	998	tags=17%, list=7%, signal=18%
HP_ELEVATED_HEPATIC_TRANSAMINASE	226	0.233218	1.13557	0.117409	0.511116	1	2751	tags=24%, list=19%, signal=29%
GOBP_INTRACELLULAR_ESTROGEN_RECEPTOR_SIGNALING_PATHWAY	45	0.304939	1.1352	0.229282	0.511763	1	3854	tags=40%, list=27%, signal=54%
HP_ABNORMAL_NIPPLE_MORPHOLOGY	168	0.244428	1.13518	0.172566	0.511515	1	2213	tags=21%, list=15%, signal=25%
GOBP_NUCLEOSOME_ORGANIZATION	71	0.277083	1.13493	0.232759	0.51187	1	3256	tags=34%, list=22%, signal=43%
HP_SHORT_PHILTRUM	159	0.243421	1.1348	0.15812	0.511952	1	3177	tags=27%, list=22%, signal=34%
GOBP_CEREBELLAR_CORTEX_MORPHOGENESIS	18	0.381739	1.13464	0.278177	0.512082	1	3233	tags=44%, list=22%, signal=57%
HP_VASCULAR_TORTUOSITY	15	0.405902	1.13411	0.303179	0.513129	1	1459	tags=27%, list=10%, signal=30%
GOBP_APICAL_JUNCTION_ASSEMBLY	41	0.315182	1.13403	0.244565	0.513058	1	3200	tags=32%, list=22%, signal=41%
GOCC_CILIARY_MEMBRANE	39	0.317118	1.13399	0.264305	0.512892	1	3352	tags=36%, list=23%, signal=47%
HP_ABNORMAL_ORAL_PHYSIOLOGY	162	0.243095	1.1337	0.166667	0.513367	1	3182	tags=27%, list=22%, signal=34%
GOBP_CARDIOCYTE_DIFFERENTIATION	86	0.266228	1.1333	0.190164	0.51413	1	1558	tags=17%, list=11%, signal=19%
HP_JOINT_SUBLUXATION	19	0.37742	1.13324	0.296471	0.513995	1	1298	tags=26%, list=9%, signal=29%
HP_ABNORMALITY_OF_THE_MIDFACE	438	0.213724	1.13278	0.04	0.514963	1	2291	tags=20%, list=16%, signal=23%
HP_BILATERAL_SENSORINEURAL_HEARING_IMPAIRMENT	48	0.296958	1.13269	0.243836	0.514918	1	1285	tags=19%, list=9%, signal=21%
HP_ABNORMAL_CIRCULATING_LONG_CHAIN_FATTY_ACID_CONCENTRATION	17	0.392021	1.13261	0.279279	0.514812	1	3707	tags=47%, list=26%, signal=63%
HP_SELF_MUTILATION	29	0.340825	1.1325	0.27321	0.514842	1	1194	tags=17%, list=8%, signal=19%
GOCC_CUL3_RING_UBIQUITIN_LIGASE_COMPLEX	33	0.32584	1.13241	0.260101	0.514781	1	4932	tags=52%, list=34%, signal=78%
GOBP_REGULATION_OF_MUSCLE_TISSUE_DEVELOPMENT	26	0.351142	1.13238	0.27512	0.514559	1	2902	tags=31%, list=20%, signal=38%
HP_ABNORMALITY_OF_THE_NASAL_ALAE	495	0.214897	1.13215	0.0614035	0.514867	1	3144	tags=26%, list=22%, signal=32%
GOMF_ENDONUCLEASE_ACTIVITY_ACTIVE_WITH_EITHER_RIBO_OR_DEOXYRIBONUCLEIC_ACIDS_AND_PRODUCING_5_PHOSPHOMONOESTERS	37	0.321169	1.13199	0.254692	0.515013	1	3114	tags=38%, list=21%, signal=48%
HP_THORACIC_KYPHOSIS	36	0.32193	1.1319	0.274667	0.514998	1	1519	tags=19%, list=10%, signal=22%
GOBP_ADHERENS_JUNCTION_ORGANIZATION	30	0.336035	1.13155	0.25	0.515543	1	1696	tags=20%, list=12%, signal=23%
GOBP_NEGATIVE_REGULATION_OF_ORGANELLE_ASSEMBLY	39	0.312804	1.13154	0.270341	0.515308	1	4825	tags=51%, list=33%, signal=77%
GOBP_RESPONSE_TO_STEROID_HORMONE	225	0.232926	1.13113	0.128571	0.516068	1	3374	tags=29%, list=23%, signal=37%
HP_SEVERE_SHORT_STATURE	83	0.268339	1.13085	0.190323	0.516476	1	1739	tags=23%, list=12%, signal=26%
GOBP_REGULATION_OF_TORC1_SIGNALING	42	0.306836	1.13058	0.247956	0.516922	1	2254	tags=19%, list=16%, signal=22%
HP_INFANTILE_ONSET	443	0.217537	1.13036	0.0434783	0.517201	1	2382	tags=20%, list=16%, signal=23%
HP_VENOUS_INSUFFICIENCY	26	0.344521	1.13006	0.267157	0.517656	1	1181	tags=19%, list=8%, signal=21%
GOBP_REGULATION_OF_MONOOXYGENASE_ACTIVITY	36	0.32266	1.1299	0.253333	0.517815	1	316	tags=14%, list=2%, signal=14%
GOBP_REGULATION_OF_WOUND_HEALING	72	0.276433	1.12979	0.221239	0.517816	1	1312	tags=19%, list=9%, signal=21%
HP_NASOGASTRIC_TUBE_FEEDING	64	0.286756	1.12959	0.203488	0.518017	1	3762	tags=33%, list=26%, signal=44%
GOBP_POSITIVE_REGULATION_OF_COLD_INDUCED_THERMOGENESIS	70	0.280867	1.12945	0.22291	0.518069	1	1555	tags=23%, list=11%, signal=25%
HP_ABNORMALITY_OF_THE_SHOULDER_GIRDLE_MUSCULATURE	79	0.273128	1.12921	0.218354	0.518422	1	3467	tags=30%, list=24%, signal=40%
HP_ABNORMALITY_OF_THE_METACARPAL_BONES	155	0.245572	1.12908	0.18595	0.518466	1	1721	tags=19%, list=12%, signal=21%
HP_LONG_FOOT	26	0.336624	1.12894	0.300261	0.518528	1	1410	tags=23%, list=10%, signal=26%
GOBP_NADP_METABOLIC_PROCESS	35	0.320382	1.12892	0.27882	0.518283	1	2178	tags=23%, list=15%, signal=27%
GOBP_FACULTATIVE_HETEROCHROMATIN_FORMATION	28	0.341283	1.12892	0.272487	0.518011	1	2801	tags=25%, list=19%, signal=31%
GOBP_RESPONSE_TO_ESTRADIOL	72	0.275546	1.12889	0.241486	0.517827	1	2892	tags=35%, list=20%, signal=43%
GOBP_RNA_5_END_PROCESSING	21	0.375418	1.12858	0.289538	0.518385	1	3149	tags=38%, list=22%, signal=49%
HP_ABNORMALITY_OF_SKIN_PIGMENTATION	420	0.218656	1.12834	0.0723684	0.518715	1	2327	tags=20%, list=16%, signal=23%
GOBP_ESTROGEN_METABOLIC_PROCESS	15	0.409287	1.12833	0.298329	0.518446	1	5295	tags=73%, list=36%, signal=115%
GOMF_PROTEIN_DISULFIDE_ISOMERASE_ACTIVITY	17	0.388057	1.12819	0.279817	0.518523	1	1693	tags=24%, list=12%, signal=27%
GOBP_CHROMATIN_REMODELING	260	0.226993	1.12813	0.129032	0.518425	1	3256	tags=27%, list=22%, signal=34%
GOBP_MUSCLE_CELL_DEVELOPMENT	97	0.262299	1.12808	0.208609	0.518241	1	1442	tags=15%, list=10%, signal=17%
GOBP_REGULATION_OF_RECEPTOR_INTERNALIZATION	38	0.309597	1.12801	0.234501	0.51817	1	381	tags=8%, list=3%, signal=8%
HP_MESOMELIA	20	0.371741	1.12775	0.301932	0.518533	1	1522	tags=40%, list=10%, signal=45%
HP_ARTERIOVENOUS_MALFORMATION	44	0.306947	1.12766	0.247761	0.518481	1	3234	tags=30%, list=22%, signal=38%
HP_APLASIA_HYPOPLASIA_INVOLVING_THE_VERTEBRAL_COLUMN	48	0.302387	1.12748	0.244624	0.518667	1	1574	tags=25%, list=11%, signal=28%
GOBP_POSITIVE_REGULATION_OF_CANONICAL_WNT_SIGNALING_PATHWAY	72	0.278908	1.12742	0.225714	0.518555	1	1624	tags=19%, list=11%, signal=22%
GOMF_OXIDOREDUCTASE_ACTIVITY_ACTING_ON_A_SULFUR_GROUP_OF_DONORS	52	0.294509	1.12726	0.222222	0.518665	1	1765	tags=17%, list=12%, signal=20%
GOBP_FATTY_ACID_CATABOLIC_PROCESS	84	0.267042	1.12648	0.215947	0.520351	1	5054	tags=50%, list=35%, signal=76%
GOBP_SUPEROXIDE_METABOLIC_PROCESS	48	0.299341	1.12642	0.259475	0.520209	1	808	tags=15%, list=6%, signal=15%
HP_ABNORMAL_GASTROINTESTINAL_MOTILITY	60	0.287604	1.12625	0.250737	0.520368	1	1848	tags=23%, list=13%, signal=27%
HP_ABNORMAL_SHAPE_OF_THE_OCCIPUT	89	0.260632	1.12587	0.216828	0.521072	1	2943	tags=29%, list=20%, signal=36%
HP_ABNORMALITY_OF_THE_PYLORUS	95	0.264347	1.12582	0.214286	0.520959	1	4402	tags=39%, list=30%, signal=56%
HP_THIN_SKIN	57	0.286424	1.12498	0.236152	0.522853	1	2779	tags=25%, list=19%, signal=30%
HP_METATARSUS_ADDUCTUS	33	0.326273	1.12491	0.260309	0.52276	1	2458	tags=36%, list=17%, signal=44%
GOMF_2_OXOGLUTARATE_DEPENDENT_DIOXYGENASE_ACTIVITY	51	0.293743	1.12481	0.261965	0.522716	1	3030	tags=22%, list=21%, signal=27%
HP_DISTAL_MUSCLE_WEAKNESS	135	0.246362	1.12441	0.191571	0.523531	1	3147	tags=30%, list=22%, signal=38%
GOBP_VASCULAR_ENDOTHELIAL_CELL_PROLIFERATION	20	0.361893	1.12435	0.287105	0.5234	1	1555	tags=25%, list=11%, signal=28%
GOMF_INORGANIC_MOLECULAR_ENTITY_TRANSMEMBRANE_TRANSPORTER_ACTIVITY	341	0.220325	1.12432	0.0965909	0.523206	1	1957	tags=19%, list=13%, signal=22%
GOBP_NUCLEOSIDE_DIPHOSPHATE_METABOLIC_PROCESS	104	0.259528	1.12376	0.214511	0.524406	1	3321	tags=29%, list=23%, signal=37%
HP_DEVIATION_OF_THE_HAND_OR_OF_FINGERS_OF_THE_HAND	349	0.221655	1.12355	0.13924	0.524685	1	2189	tags=22%, list=15%, signal=25%
GOBP_REGULATION_OF_TRANSMEMBRANE_RECEPTOR_PROTEIN_SERINE_THREONINE_KINASE_SIGNALING_PATHWAY	172	0.240731	1.12335	0.170543	0.524925	1	1550	tags=17%, list=11%, signal=19%
GOBP_TRANSCYTOSIS	16	0.394046	1.1232	0.306977	0.525041	1	3245	tags=38%, list=22%, signal=48%
GOMF_NUCLEOSIDE_TRIPHOSPHATASE_REGULATOR_ACTIVITY	372	0.219185	1.1229	0.112426	0.52556	1	2828	tags=23%, list=19%, signal=27%
HP_ABNORMALLY_LARGE_GLOBE	29	0.335823	1.12287	0.272947	0.525366	1	5437	tags=48%, list=37%, signal=77%
GOBP_PYRIDINE_CONTAINING_COMPOUND_BIOSYNTHETIC_PROCESS	21	0.364681	1.12285	0.288889	0.525136	1	3183	tags=43%, list=22%, signal=55%
HP_ABSENT_SEPTUM_PELLUCIDUM	77	0.272379	1.12264	0.236066	0.5254	1	3593	tags=34%, list=25%, signal=45%
HP_SPINA_BIFIDA_OCCULTA	54	0.290138	1.1223	0.237805	0.525976	1	1529	tags=22%, list=11%, signal=25%
GOBP_FC_GAMMA_RECEPTOR_SIGNALING_PATHWAY	32	0.331087	1.12186	0.272981	0.526816	1	633	tags=13%, list=4%, signal=13%
GOBP_NCRNA_CATABOLIC_PROCESS	46	0.303027	1.12154	0.257979	0.527406	1	3428	tags=26%, list=24%, signal=34%
HP_GLYCOSURIA	20	0.364697	1.12112	0.29927	0.528191	1	1132	tags=25%, list=8%, signal=27%
HP_ABNORMAL_PALMAR_DERMATOGLYPHICS	168	0.239497	1.12095	0.166667	0.528342	1	3752	tags=33%, list=26%, signal=44%
GOBP_PROTEIN_LOCALIZATION_TO_CHROMOSOME_TELOMERIC_REGION	29	0.3306	1.12076	0.278061	0.528583	1	3483	tags=38%, list=24%, signal=50%
HP_GENERALIZED_ONSET_SEIZURE	237	0.230176	1.12052	0.142857	0.528959	1	2974	tags=26%, list=20%, signal=32%
GOMF_PROTEIN_PHOSPHATASE_BINDING	121	0.249773	1.12051	0.187726	0.52869	1	3342	tags=29%, list=23%, signal=37%
GOBP_MESONEPHROS_DEVELOPMENT	49	0.302837	1.12044	0.294278	0.528618	1	402	tags=14%, list=3%, signal=15%
HP_ABNORMAL_CEREBRAL_VASCULAR_MORPHOLOGY	211	0.231159	1.1202	0.180617	0.528965	1	2298	tags=19%, list=16%, signal=23%
HP_DELAYED_ABILITY_TO_SIT	27	0.33682	1.12013	0.29765	0.528874	1	1960	tags=22%, list=14%, signal=26%
GOCC_INTRACILIARY_TRANSPORT_PARTICLE	25	0.347287	1.12001	0.274869	0.528953	1	3618	tags=44%, list=25%, signal=59%
GOBP_TRANSMEMBRANE_RECEPTOR_PROTEIN_SERINE_THREONINE_KINASE_SIGNALING_PATHWAY	241	0.231375	1.11974	0.144279	0.529411	1	1643	tags=17%, list=11%, signal=19%
GOCC_EXOCYTIC_VESICLE	131	0.249329	1.11967	0.205128	0.529305	1	1789	tags=19%, list=12%, signal=22%
GOBP_NEGATIVE_REGULATION_OF_SMALL_GTPASE_MEDIATED_SIGNAL_TRANSDUCTION	40	0.30928	1.11918	0.262108	0.530286	1	2569	tags=28%, list=18%, signal=33%
HP_ABNORMAL_ENZYME_COENZYME_ACTIVITY	418	0.215697	1.11914	0.118056	0.530122	1	2827	tags=24%, list=19%, signal=29%
HP_CONSTRICTION_OF_PERIPHERAL_VISUAL_FIELD	59	0.279763	1.11862	0.25788	0.531156	1	3850	tags=36%, list=27%, signal=48%
GOBP_RESPONSE_TO_HYDROGEN_PEROXIDE	108	0.255309	1.11841	0.207273	0.531485	1	1692	tags=19%, list=12%, signal=22%
HP_PES_CAVUS	243	0.230452	1.11821	0.130208	0.531704	1	3467	tags=33%, list=24%, signal=42%
GOBP_CRANIAL_NERVE_DEVELOPMENT	27	0.34287	1.11735	0.307882	0.533673	1	1020	tags=26%, list=7%, signal=28%
HP_RETINAL_DETACHMENT	61	0.27988	1.11681	0.266854	0.534841	1	2613	tags=26%, list=18%, signal=32%
GOBP_NUCLEOTIDE_EXCISION_REPAIR	80	0.268159	1.11679	0.233645	0.534617	1	4969	tags=44%, list=34%, signal=66%
GOMF_CULLIN_FAMILY_PROTEIN_BINDING	24	0.352388	1.1167	0.292621	0.534577	1	2157	tags=29%, list=15%, signal=34%
GOMF_TELOMERASE_RNA_BINDING	22	0.357815	1.11624	0.298122	0.53556	1	2991	tags=27%, list=21%, signal=34%
GOCC_TELOMERASE_HOLOENZYME_COMPLEX	22	0.362732	1.11607	0.311436	0.535739	1	2991	tags=27%, list=21%, signal=34%
GOBP_PLASMA_MEMBRANE_ORGANIZATION	97	0.25867	1.11592	0.217822	0.53584	1	689	tags=9%, list=5%, signal=10%
HP_RESPIRATORY_DISTRESS	132	0.243808	1.11552	0.208333	0.53661	1	1628	tags=20%, list=11%, signal=22%
HP_POOR_SPEECH	218	0.230286	1.11551	0.189076	0.536347	1	3593	tags=28%, list=25%, signal=37%
HP_PULMONARY_INSUFFICIENCY	18	0.371756	1.11536	0.318182	0.536471	1	2341	tags=39%, list=16%, signal=46%
GOBP_NEGATIVE_REGULATION_OF_EXTRINSIC_APOPTOTIC_SIGNALING_PATHWAY	70	0.276474	1.11523	0.277259	0.536555	1	1371	tags=14%, list=9%, signal=16%
GOCC_TERMINAL_BOUTON	21	0.363926	1.11512	0.303179	0.536567	1	1183	tags=29%, list=8%, signal=31%
GOBP_NEGATIVE_REGULATION_OF_PROTEIN_MODIFICATION_PROCESS	403	0.215775	1.11511	0.111111	0.536307	1	2594	tags=21%, list=18%, signal=24%
GOBP_POSITIVE_REGULATION_OF_MUSCLE_CONTRACTION	26	0.346186	1.115	0.309711	0.536332	1	400	tags=15%, list=3%, signal=16%
GOBP_NEGATIVE_REGULATION_OF_COAGULATION	28	0.335269	1.11499	0.308511	0.536104	1	1184	tags=21%, list=8%, signal=23%
HP_LOWER_EXTREMITY_JOINT_DISLOCATION	219	0.233118	1.11459	0.181395	0.536848	1	3076	tags=29%, list=21%, signal=36%
GOBP_REGULATION_OF_ENDOTHELIAL_CELL_DIFFERENTIATION	30	0.334315	1.11439	0.27204	0.537082	1	2594	tags=30%, list=18%, signal=36%
GOBP_CLATHRIN_DEPENDENT_ENDOCYTOSIS	41	0.306597	1.11439	0.271709	0.536817	1	3635	tags=32%, list=25%, signal=42%
HP_APLASIA_HYPOPLASIA_OF_THE_LUNGS	85	0.264064	1.11426	0.236066	0.53688	1	3957	tags=44%, list=27%, signal=59%
GOCC_CHAPERONE_COMPLEX	39	0.312049	1.11425	0.258575	0.536635	1	2310	tags=31%, list=16%, signal=36%
GOMF_PROTEIN_SERINE_KINASE_ACTIVITY	290	0.223581	1.11363	0.142857	0.538014	1	3768	tags=31%, list=26%, signal=42%
HP_RECTAL_FISTULA	18	0.379113	1.11324	0.306667	0.538773	1	4787	tags=61%, list=33%, signal=91%
GOBP_THIOESTER_BIOSYNTHETIC_PROCESS	39	0.321065	1.11323	0.276423	0.538523	1	4982	tags=54%, list=34%, signal=82%
GOMF_DEACETYLASE_ACTIVITY	32	0.324402	1.11314	0.314363	0.538493	1	2482	tags=31%, list=17%, signal=38%
GOBP_REGULATION_OF_PEPTIDYL_THREONINE_PHOSPHORYLATION	32	0.327858	1.11301	0.283019	0.53853	1	2498	tags=28%, list=17%, signal=34%
GOMF_ATPASE_COUPLED_TRANSMEMBRANE_TRANSPORTER_ACTIVITY	60	0.283544	1.11283	0.235988	0.538752	1	1290	tags=17%, list=9%, signal=18%
GOBP_HEART_MORPHOGENESIS	135	0.242396	1.11281	0.197719	0.53852	1	991	tags=12%, list=7%, signal=13%
GOCC_NEURON_SPINE	102	0.256864	1.1128	0.205212	0.538259	1	1284	tags=15%, list=9%, signal=16%
HP_SPINAL_MUSCULAR_ATROPHY	20	0.365418	1.11275	0.298795	0.538131	1	2306	tags=35%, list=16%, signal=42%
GOCC_SCF_UBIQUITIN_LIGASE_COMPLEX	49	0.295801	1.11199	0.26361	0.539788	1	4232	tags=35%, list=29%, signal=49%
GOBP_CELL_JUNCTION_ORGANIZATION	382	0.215354	1.11197	0.161972	0.539556	1	1130	tags=12%, list=8%, signal=13%
HP_BROAD_PALM	23	0.349639	1.1117	0.299754	0.540012	1	1721	tags=30%, list=12%, signal=34%
GOBP_REGULATION_OF_CHOLESTEROL_BIOSYNTHETIC_PROCESS	15	0.399707	1.11163	0.300505	0.539922	1	672	tags=13%, list=5%, signal=14%
GOBP_DEOXYRIBONUCLEOTIDE_METABOLIC_PROCESS	39	0.309381	1.11134	0.281984	0.540406	1	5367	tags=46%, list=37%, signal=73%
HP_EXERCISE_INTOLERANCE	56	0.288177	1.11106	0.273504	0.540848	1	2236	tags=23%, list=15%, signal=27%
HP_ABNORMAL_ELASTICITY_OF_SKIN	166	0.23887	1.11084	0.216535	0.541158	1	2242	tags=19%, list=15%, signal=23%
GOBP_CELL_MATURATION	103	0.254017	1.11049	0.226804	0.541777	1	2473	tags=27%, list=17%, signal=33%
GOBP_HIPPOCAMPUS_DEVELOPMENT	46	0.29874	1.11014	0.292264	0.542398	1	1819	tags=24%, list=13%, signal=27%
GOBP_REGULATION_OF_NITRIC_OXIDE_SYNTHASE_ACTIVITY	26	0.34263	1.1101	0.282116	0.54223	1	297	tags=15%, list=2%, signal=16%
GOBP_POSITIVE_REGULATION_OF_ENDOTHELIAL_CELL_PROLIFERATION	63	0.276263	1.11009	0.248387	0.541992	1	1555	tags=19%, list=11%, signal=21%
GOBP_OVULATION_CYCLE_PROCESS	28	0.336692	1.10936	0.2725	0.543625	1	961	tags=18%, list=7%, signal=19%
GOBP_TRANSMEMBRANE_RECEPTOR_PROTEIN_TYROSINE_KINASE_SIGNALING_PATHWAY	385	0.213992	1.1093	0.113772	0.543495	1	1087	tags=12%, list=7%, signal=12%
GOBP_GOLGI_VESICLE_TRANSPORT	274	0.222922	1.10927	0.157068	0.543306	1	2930	tags=24%, list=20%, signal=29%
GOBP_SULFUR_COMPOUND_BIOSYNTHETIC_PROCESS	115	0.249111	1.10926	0.265683	0.543073	1	2236	tags=23%, list=15%, signal=27%
HP_DILATED_CARDIOMYOPATHY	97	0.261647	1.10889	0.243421	0.543766	1	2613	tags=25%, list=18%, signal=30%
HP_SPARSE_LATERAL_EYEBROW	18	0.377335	1.10887	0.328084	0.543565	1	1119	tags=22%, list=8%, signal=24%
GOBP_REGULATION_OF_BONE_REMODELING	32	0.323823	1.10884	0.283505	0.543352	1	711	tags=16%, list=5%, signal=16%
GOMF_SODIUM_ION_TRANSMEMBRANE_TRANSPORTER_ACTIVITY	56	0.294134	1.10873	0.285319	0.543371	1	1819	tags=20%, list=13%, signal=22%
GOBP_FATTY_ACYL_COA_METABOLIC_PROCESS	30	0.327742	1.10848	0.278646	0.543773	1	1466	tags=20%, list=10%, signal=22%
HP_ABNORMALITY_OF_THE_CALCANEUS	22	0.359627	1.10755	0.30303	0.546006	1	3003	tags=41%, list=21%, signal=52%
HP_ABNORMAL_CIRCULATING_FATTY_ACID_CONCENTRATION	45	0.296867	1.10667	0.287234	0.54801	1	3261	tags=44%, list=22%, signal=57%
HP_ABNORMALITY_OF_THE_SEPTUM_PELLUCIDUM	102	0.258021	1.10656	0.222222	0.548017	1	3593	tags=33%, list=25%, signal=44%
HP_JOINT_CONTRACTURE_OF_THE_HAND	166	0.234782	1.1064	0.2	0.548142	1	3369	tags=31%, list=23%, signal=40%
HP_ENCEPHALOPATHY	206	0.226883	1.10619	0.170213	0.548436	1	3280	tags=30%, list=23%, signal=38%
GOMF_PROTEIN_PHOSPHATASE_2A_BINDING	24	0.35383	1.10614	0.29471	0.548307	1	2870	tags=29%, list=20%, signal=36%
HP_SUBCUTANEOUS_HEMORRHAGE	186	0.237363	1.10608	0.171674	0.548194	1	2332	tags=24%, list=16%, signal=28%
GOBP_POSITIVE_REGULATION_OF_MICROTUBULE_POLYMERIZATION_OR_DEPOLYMERIZATION	28	0.335941	1.10593	0.315104	0.548331	1	4198	tags=39%, list=29%, signal=55%
GOCC_VESICLE_TETHERING_COMPLEX	52	0.283151	1.10575	0.291291	0.548535	1	3169	tags=29%, list=22%, signal=37%
GOCC_PHOTORECEPTOR_OUTER_SEGMENT	46	0.292602	1.10559	0.303867	0.54869	1	3963	tags=41%, list=27%, signal=57%
HP_ABNORMALITY_OF_FACIAL_MUSCULATURE	218	0.227908	1.10554	0.207373	0.548522	1	2613	tags=22%, list=18%, signal=26%
HP_HIP_SUBLUXATION	18	0.375544	1.10538	0.327014	0.548692	1	1519	tags=28%, list=10%, signal=31%
GOBP_ENDOCARDIAL_CUSHION_MORPHOGENESIS	20	0.366779	1.10493	0.306818	0.549647	1	183	tags=15%, list=1%, signal=15%
HP_SHORT_CHIN	42	0.296	1.10489	0.287958	0.549473	1	2779	tags=29%, list=19%, signal=35%
HP_RETINAL_COLOBOMA	26	0.345012	1.10433	0.327731	0.550704	1	3522	tags=38%, list=24%, signal=51%
HP_CEREBRAL_PALSY	28	0.334069	1.10407	0.30102	0.551071	1	2169	tags=29%, list=15%, signal=34%
GOBP_DIOL_BIOSYNTHETIC_PROCESS	16	0.389968	1.10387	0.3309	0.551359	1	233	tags=13%, list=2%, signal=13%
GOBP_IMPORT_ACROSS_PLASMA_MEMBRANE	106	0.252268	1.10385	0.254237	0.55113	1	1838	tags=22%, list=13%, signal=25%
HP_TELANGIECTASIA	120	0.248244	1.10375	0.237785	0.551144	1	1932	tags=19%, list=13%, signal=22%
[truncated: 1,929 more rows]
