# Supplementary material for: Multi-omics analysis identifies an M-MDSC-like immunosuppressive phenotype in lineage-switched AML with KMT2A rearrangement
Source: Nat Commun. 2025 Aug 26;16:7955. doi: 10.1038/s41467-025-63271-y (PMC12381044; doi:10.1038/s41467-025-63271-y)
Supplement: Supplementary file 6 — Supplementary Data 4 [file 41467_2025_63271_MOESM6_ESM.xlsx]

## Sheet: Sheet1
Supplementary Data 4. GSEA report for LS AML vs LC AML (whole samples): Enrichment in LC AML
NAME	SIZE	ES	NES	NOM p-val	FDR q-val	FWER p-val	RANK AT MAX	LEADING EDGE
GOMF_MHC_CLASS_II_PROTEIN_COMPLEX_BINDING	24	-0.839273	-2.46593	0	0	0	847	tags=67%, list=6%, signal=71%
GOMF_MHC_PROTEIN_COMPLEX_BINDING	30	-0.804912	-2.45505	0	0	0	1602	tags=70%, list=11%, signal=79%
GOCC_CYTOSOLIC_LARGE_RIBOSOMAL_SUBUNIT	54	-0.68662	-2.41377	0	0	0	3361	tags=81%, list=23%, signal=106%
GOCC_CYTOSOLIC_RIBOSOME	97	-0.618972	-2.36935	0	0	0	2409	tags=66%, list=17%, signal=79%
GOBP_PEPTIDE_ANTIGEN_ASSEMBLY_WITH_MHC_PROTEIN_COMPLEX	17	-0.878391	-2.34246	0	0	0	1602	tags=88%, list=11%, signal=99%
GOCC_MHC_PROTEIN_COMPLEX	22	-0.80622	-2.32247	0	0	0	1602	tags=64%, list=11%, signal=71%
GOCC_LUMENAL_SIDE_OF_ENDOPLASMIC_RETICULUM_MEMBRANE	26	-0.770179	-2.31988	0	0	0	587	tags=38%, list=4%, signal=40%
GOBP_ANTIGEN_PROCESSING_AND_PRESENTATION_OF_PEPTIDE_OR_POLYSACCHARIDE_ANTIGEN_VIA_MHC_CLASS_II	30	-0.738466	-2.29584	0	0	0	1602	tags=60%, list=11%, signal=67%
GOBP_ANTIGEN_PROCESSING_AND_PRESENTATION_OF_PEPTIDE_ANTIGEN	54	-0.650553	-2.2744	0	0	0	1602	tags=41%, list=11%, signal=46%
GOBP_CYTOPLASMIC_TRANSLATION	154	-0.554195	-2.26045	0	0	0	2439	tags=47%, list=17%, signal=56%
GOBP_ANTIGEN_PROCESSING_AND_PRESENTATION_OF_EXOGENOUS_PEPTIDE_ANTIGEN_VIA_MHC_CLASS_II	26	-0.745832	-2.20981	0	6.16297e-05	0.001	2192	tags=73%, list=15%, signal=86%
GOCC_LUMENAL_SIDE_OF_MEMBRANE	30	-0.717257	-2.20465	0	5.64939e-05	0.001	587	tags=33%, list=4%, signal=35%
GOBP_ANTIGEN_PROCESSING_AND_PRESENTATION_OF_EXOGENOUS_ANTIGEN	42	-0.660622	-2.2005	0	0.000104508	0.002	2232	tags=50%, list=15%, signal=59%
GOBP_ANTIGEN_PROCESSING_AND_PRESENTATION_OF_EXOGENOUS_PEPTIDE_ANTIGEN	36	-0.68523	-2.1919	0	9.70429e-05	0.002	1602	tags=50%, list=11%, signal=56%
GOBP_ANTIGEN_PROCESSING_AND_PRESENTATION	91	-0.575497	-2.17182	0	0.000317661	0.007	1602	tags=34%, list=11%, signal=38%
GOMF_ANTIGEN_BINDING	47	-0.640758	-2.15095	0	0.000596271	0.014	2137	tags=45%, list=15%, signal=52%
GOCC_POLYSOMAL_RIBOSOME	29	-0.694871	-2.14393	0	0.000802072	0.02	2716	tags=69%, list=19%, signal=85%
GOMF_PEPTIDE_ANTIGEN_BINDING	22	-0.737573	-2.12135	0	0.00113489	0.03	1540	tags=45%, list=11%, signal=51%
GOBP_REGULATION_OF_MONOCYTE_DIFFERENTIATION	15	-0.796891	-2.08332	0	0.00289792	0.079	207	tags=27%, list=1%, signal=27%
GOCC_CLATHRIN_COATED_ENDOCYTIC_VESICLE_MEMBRANE	48	-0.610315	-2.06004	0	0.00407913	0.114	1602	tags=40%, list=11%, signal=44%
GOBP_REGULATION_OF_CD4_POSITIVE_ALPHA_BETA_T_CELL_ACTIVATION	64	-0.57275	-2.05732	0	0.00414305	0.12	4214	tags=59%, list=29%, signal=83%
GOCC_LARGE_RIBOSOMAL_SUBUNIT	110	-0.515496	-2.03193	0	0.00670606	0.2	3463	tags=53%, list=24%, signal=69%
GOBP_POSITIVE_REGULATION_OF_CD4_POSITIVE_ALPHA_BETA_T_CELL_ACTIVATION	39	-0.620866	-2.03038	0	0.00653232	0.203	4189	tags=69%, list=29%, signal=97%
GOMF_STRUCTURAL_CONSTITUENT_OF_RIBOSOME	158	-0.49462	-2.02326	0	0.00694	0.223	3562	tags=56%, list=25%, signal=74%
GOCC_CLATHRIN_COATED_ENDOCYTIC_VESICLE	59	-0.575578	-2.01284	0	0.0081055	0.264	1602	tags=34%, list=11%, signal=38%
GOBP_ALPHA_BETA_T_CELL_ACTIVATION	142	-0.496936	-2.00627	0	0.0087368	0.289	3119	tags=42%, list=21%, signal=52%
GOBP_CD4_POSITIVE_ALPHA_BETA_T_CELL_ACTIVATION	96	-0.51902	-1.99666	0	0.00977367	0.329	4214	tags=55%, list=29%, signal=77%
GOBP_INTERLEUKIN_4_PRODUCTION	31	-0.640042	-1.98128	0	0.0121451	0.395	1975	tags=42%, list=14%, signal=48%
GOBP_EMBRYONIC_SKELETAL_SYSTEM_DEVELOPMENT	70	-0.55223	-1.97674	0	0.0125683	0.418	771	tags=21%, list=5%, signal=23%
GOBP_ALPHA_BETA_T_CELL_DIFFERENTIATION	100	-0.508517	-1.95411	0	0.0178333	0.54	4211	tags=52%, list=29%, signal=73%
GOBP_HUMORAL_IMMUNE_RESPONSE	128	-0.491366	-1.9538	0	0.0173233	0.542	2219	tags=38%, list=15%, signal=45%
GOMF_TUMOR_NECROSIS_FACTOR_RECEPTOR_BINDING	25	-0.649563	-1.952	0	0.0173968	0.555	2217	tags=48%, list=15%, signal=57%
GOCC_RIBOSOMAL_SUBUNIT	181	-0.463876	-1.94598	0	0.0183738	0.586	3562	tags=51%, list=25%, signal=67%
GOBP_REGULATION_OF_CD4_POSITIVE_ALPHA_BETA_T_CELL_DIFFERENTIATION	48	-0.571147	-1.92881	0	0.0228198	0.67	4189	tags=58%, list=29%, signal=82%
GOBP_REGULATION_OF_ANTIGEN_PROCESSING_AND_PRESENTATION	16	-0.730056	-1.92489	0	0.0234498	0.695	2441	tags=56%, list=17%, signal=68%
GOBP_REGULATION_OF_ALPHA_BETA_T_CELL_DIFFERENTIATION	61	-0.54063	-1.91363	0	0.0272203	0.753	4189	tags=52%, list=29%, signal=73%
GOCC_ER_TO_GOLGI_TRANSPORT_VESICLE_MEMBRANE	59	-0.544425	-1.91202	0	0.0271636	0.762	813	tags=22%, list=6%, signal=23%
GOBP_POSITIVE_REGULATION_OF_VIRAL_LIFE_CYCLE	20	-0.66755	-1.89482	0	0.0345025	0.85	874	tags=25%, list=6%, signal=27%
GOBP_T_CELL_SELECTION	41	-0.566811	-1.88777	0.00157233	0.0370528	0.88	1979	tags=32%, list=14%, signal=37%
GOBP_POSITIVE_REGULATION_OF_CD4_POSITIVE_ALPHA_BETA_T_CELL_DIFFERENTIATION	30	-0.614029	-1.88752	0	0.036313	0.881	4975	tags=80%, list=34%, signal=121%
GOMF_EXTRACELLULAR_LIGAND_GATED_ION_CHANNEL_ACTIVITY	17	-0.689183	-1.8866	0	0.0358731	0.884	3074	tags=65%, list=21%, signal=82%
GOBP_CD4_POSITIVE_ALPHA_BETA_T_CELL_DIFFERENTIATION	77	-0.511184	-1.88584	0	0.0353269	0.888	4211	tags=55%, list=29%, signal=76%
GOBP_POSITIVE_REGULATION_OF_INTERLEUKIN_4_PRODUCTION	25	-0.631561	-1.87979	0.00170068	0.037478	0.903	1266	tags=36%, list=9%, signal=39%
GOBP_POSITIVE_REGULATION_OF_ALPHA_BETA_T_CELL_DIFFERENTIATION	45	-0.556689	-1.87797	0.00152207	0.0377517	0.915	4189	tags=56%, list=29%, signal=78%
GOMF_GLUTATHIONE_TRANSFERASE_ACTIVITY	20	-0.667724	-1.87726	0.00172414	0.0373057	0.915	2112	tags=55%, list=15%, signal=64%
GOBP_REGULATION_OF_ALPHA_BETA_T_CELL_ACTIVATION	94	-0.488992	-1.87472	0	0.0377815	0.92	4214	tags=51%, list=29%, signal=71%
GOCC_CYTOSOLIC_SMALL_RIBOSOMAL_SUBUNIT	43	-0.566132	-1.87427	0	0.0373253	0.92	2555	tags=67%, list=18%, signal=82%
GOBP_POSITIVE_REGULATION_OF_CALCIUM_MEDIATED_SIGNALING	26	-0.621697	-1.86464	0	0.041347	0.946	2475	tags=42%, list=17%, signal=51%
GOBP_ADAPTIVE_IMMUNE_RESPONSE	349	-0.418927	-1.86182	0	0.0419479	0.951	2218	tags=29%, list=15%, signal=33%
GOMF_CYTOKINE_ACTIVITY	96	-0.474995	-1.84749	0	0.0494344	0.961	1921	tags=39%, list=13%, signal=44%
GOCC_CLATHRIN_COATED_VESICLE_MEMBRANE	95	-0.483811	-1.84627	0	0.049158	0.961	1602	tags=27%, list=11%, signal=31%
GOCC_GOLGI_CIS_CISTERNA	21	-0.65599	-1.84251	0	0.0506058	0.968	1748	tags=38%, list=12%, signal=43%
GOBP_NEUTRAL_LIPID_CATABOLIC_PROCESS	25	-0.61703	-1.83946	0.0033389	0.0514197	0.971	2383	tags=32%, list=16%, signal=38%
GOBP_B_CELL_MEDIATED_IMMUNITY	117	-0.464235	-1.83913	0	0.0506319	0.971	1602	tags=27%, list=11%, signal=30%
GOBP_TRIGLYCERIDE_CATABOLIC_PROCESS	16	-0.692288	-1.83813	0.00504202	0.0503657	0.972	1507	tags=31%, list=10%, signal=35%
GOBP_EMBRYONIC_SKELETAL_SYSTEM_MORPHOGENESIS	56	-0.527101	-1.83549	0	0.0511668	0.975	771	tags=20%, list=5%, signal=21%
GOBP_THYMIC_T_CELL_SELECTION	17	-0.678848	-1.83369	0.00169779	0.0516053	0.982	1210	tags=41%, list=8%, signal=45%
GOBP_EMBRYONIC_FORELIMB_MORPHOGENESIS	16	-0.695191	-1.82989	0.00366972	0.0535152	0.986	958	tags=38%, list=7%, signal=40%
GOBP_FORELIMB_MORPHOGENESIS	18	-0.671006	-1.82914	0.00168067	0.0530914	0.986	958	tags=33%, list=7%, signal=36%
GOBP_NEGATIVE_REGULATION_OF_INTRINSIC_APOPTOTIC_SIGNALING_PATHWAY_BY_P53_CLASS_MEDIATOR	20	-0.648401	-1.82822	0.00163666	0.0528186	0.988	1844	tags=40%, list=13%, signal=46%
GOBP_RESPIRATORY_SYSTEM_PROCESS	20	-0.646259	-1.82764	0.00335008	0.0524204	0.989	938	tags=30%, list=6%, signal=32%
GOCC_CYTOCHROME_COMPLEX	28	-0.606312	-1.82704	0.00338983	0.0519588	0.989	3270	tags=57%, list=23%, signal=74%
GOCC_RIBOSOME	209	-0.430434	-1.82638	0	0.0515768	0.989	3562	tags=48%, list=25%, signal=62%
GOBP_REGULATION_OF_T_HELPER_CELL_DIFFERENTIATION	36	-0.57181	-1.82409	0.00304878	0.0522602	0.99	4933	tags=69%, list=34%, signal=105%
HP_BRONCHITIS	42	-0.556244	-1.81352	0	0.0585869	0.998	1512	tags=31%, list=10%, signal=34%
GOBP_RESPIRATORY_GASEOUS_EXCHANGE_BY_RESPIRATORY_SYSTEM	41	-0.549204	-1.81291	0.00156986	0.0582352	0.998	2272	tags=32%, list=16%, signal=37%
HP_ERYTHROID_HYPOPLASIA	26	-0.595412	-1.80895	0	0.0599138	0.998	2584	tags=81%, list=18%, signal=98%
GOBP_T_CELL_DIFFERENTIATION	245	-0.414653	-1.80288	0	0.0636837	0.998	3895	tags=43%, list=27%, signal=58%
GOBP_T_CELL_ACTIVATION_INVOLVED_IN_IMMUNE_RESPONSE	88	-0.470047	-1.79512	0	0.0697072	0.999	4189	tags=51%, list=29%, signal=71%
GOBP_POSITIVE_REGULATION_OF_ALPHA_BETA_T_CELL_ACTIVATION	63	-0.505918	-1.7947	0	0.0690305	0.999	4189	tags=56%, list=29%, signal=78%
GOMF_PHOSPHOLIPASE_ACTIVITY	66	-0.497486	-1.7926	0.00149925	0.0698788	0.999	1758	tags=24%, list=12%, signal=27%
GOBP_CELL_COMMUNICATION_INVOLVED_IN_CARDIAC_CONDUCTION	30	-0.57448	-1.79177	0.00162338	0.069644	0.999	617	tags=23%, list=4%, signal=24%
GOBP_REGULATION_OF_INTRINSIC_APOPTOTIC_SIGNALING_PATHWAY_BY_P53_CLASS_MEDIATOR	29	-0.569748	-1.79044	0	0.069743	1	3254	tags=45%, list=22%, signal=58%
GOBP_ADAPTIVE_IMMUNE_RESPONSE_BASED_ON_SOMATIC_RECOMBINATION_OF_IMMUNE_RECEPTORS_BUILT_FROM_IMMUNOGLOBULIN_SUPERFAMILY_DOMAINS	244	-0.414938	-1.78726	0	0.0715484	1	2218	tags=27%, list=15%, signal=32%
GOBP_REGULATION_OF_INTRINSIC_APOPTOTIC_SIGNALING_PATHWAY_IN_RESPONSE_TO_DNA_DAMAGE_BY_P53_CLASS_MEDIATOR	16	-0.687109	-1.78555	0.00170648	0.0723518	1	1844	tags=50%, list=13%, signal=57%
GOBP_ANTIGEN_RECEPTOR_MEDIATED_SIGNALING_PATHWAY	156	-0.435199	-1.78374	0	0.0730288	1	3867	tags=46%, list=27%, signal=62%
GOBP_T_CELL_ACTIVATION	433	-0.394621	-1.78333	0	0.0724512	1	3134	tags=35%, list=22%, signal=43%
GOMF_SERINE_HYDROLASE_ACTIVITY	88	-0.473294	-1.78281	0	0.0720457	1	2589	tags=35%, list=18%, signal=43%
GOBP_ANTERIOR_POSTERIOR_PATTERN_SPECIFICATION	112	-0.457318	-1.78259	0	0.0713056	1	672	tags=16%, list=5%, signal=17%
GOBP_VENTRICULAR_CARDIAC_MUSCLE_CELL_ACTION_POTENTIAL	15	-0.687704	-1.77863	0	0.0736708	1	415	tags=33%, list=3%, signal=34%
GOMF_LIPASE_ACTIVITY	80	-0.476556	-1.77721	0	0.0739789	1	1830	tags=23%, list=13%, signal=26%
HP_SYNCOPE	55	-0.509614	-1.77026	0.00308166	0.0796155	1	1329	tags=24%, list=9%, signal=26%
GOBP_REGULATION_OF_T_CELL_ACTIVATION	300	-0.400206	-1.7641	0	0.0845541	1	3134	tags=36%, list=22%, signal=45%
GOMF_NEUROTRANSMITTER_RECEPTOR_ACTIVITY	21	-0.627199	-1.76408	0.00163399	0.0835555	1	2991	tags=62%, list=21%, signal=78%
GOBP_CHONDROCYTE_DEVELOPMENT	18	-0.656493	-1.76386	0.00347222	0.082741	1	506	tags=22%, list=3%, signal=23%
GOMF_GLUTATHIONE_PEROXIDASE_ACTIVITY	17	-0.65445	-1.76367	0	0.0819846	1	2063	tags=59%, list=14%, signal=68%
GOBP_NEGATIVE_REGULATION_OF_CHEMOKINE_PRODUCTION	18	-0.637625	-1.75985	0.00874126	0.0846138	1	2831	tags=61%, list=20%, signal=76%
GOBP_T_CELL_RECEPTOR_SIGNALING_PATHWAY	115	-0.442945	-1.75757	0	0.0858766	1	3867	tags=45%, list=27%, signal=61%
GOBP_NEURON_FATE_COMMITMENT	18	-0.639019	-1.75631	0.0052356	0.086104	1	1749	tags=22%, list=12%, signal=25%
GOBP_POSITIVE_REGULATION_OF_T_HELPER_CELL_DIFFERENTIATION	19	-0.625622	-1.75352	0.0069808	0.087977	1	4933	tags=84%, list=34%, signal=127%
GOBP_REGULATION_OF_HEART_RATE_BY_CARDIAC_CONDUCTION	17	-0.659413	-1.74807	0.00331126	0.0925998	1	415	tags=29%, list=3%, signal=30%
GOBP_MITOCHONDRIAL_ELECTRON_TRANSPORT_CYTOCHROME_C_TO_OXYGEN	16	-0.669953	-1.74557	0.00172712	0.0942247	1	3270	tags=69%, list=23%, signal=89%
GOBP_POSITIVE_REGULATION_OF_LEUKOCYTE_CELL_CELL_ADHESION	228	-0.409253	-1.7454	0	0.0933942	1	3369	tags=41%, list=23%, signal=53%
GOBP_RESPONSE_TO_TUMOR_CELL	31	-0.56098	-1.74027	0.00317965	0.0976508	1	2066	tags=42%, list=14%, signal=49%
GOBP_REGULATION_OF_ACTIN_FILAMENT_BASED_MOVEMENT	17	-0.632805	-1.73567	0.0138648	0.101886	1	3181	tags=47%, list=22%, signal=60%
GOBP_MONOCYTE_DIFFERENTIATION	28	-0.572626	-1.73371	0.00336134	0.103132	1	207	tags=14%, list=1%, signal=14%
GOBP_REGULATION_OF_VIRAL_ENTRY_INTO_HOST_CELL	35	-0.537425	-1.73218	0.00329489	0.103799	1	1925	tags=34%, list=13%, signal=39%
HP_IMPAIRED_TEMPERATURE_SENSATION	15	-0.665133	-1.72934	0.00515464	0.105901	1	1461	tags=47%, list=10%, signal=52%
GOBP_POSITIVE_REGULATION_OF_LEUKOCYTE_PROLIFERATION	131	-0.428501	-1.7253	0	0.109358	1	3184	tags=42%, list=22%, signal=53%
GOBP_LYMPHOCYTE_MEDIATED_IMMUNITY	236	-0.400949	-1.72505	0	0.108462	1	2343	tags=30%, list=16%, signal=35%
GOBP_APPENDAGE_MORPHOGENESIS	76	-0.463591	-1.72384	0.0029985	0.108938	1	603	tags=17%, list=4%, signal=18%
GOBP_CD4_POSITIVE_ALPHA_BETA_T_CELL_PROLIFERATION	17	-0.647575	-1.72211	0.0051458	0.109756	1	3119	tags=59%, list=21%, signal=75%
GOMF_SIGNALING_RECEPTOR_REGULATOR_ACTIVITY	191	-0.4102	-1.71992	0	0.111252	1	2137	tags=33%, list=15%, signal=38%
GOBP_CARDIAC_MUSCLE_CELL_ACTION_POTENTIAL_INVOLVED_IN_CONTRACTION	21	-0.612595	-1.71913	0.00874126	0.111124	1	415	tags=24%, list=3%, signal=24%
HP_ABNORMALITY_OF_THE_THENAR_EMINENCE	26	-0.577326	-1.71802	0.00334448	0.111178	1	2086	tags=69%, list=14%, signal=81%
GOBP_LEUKOCYTE_PROLIFERATION	263	-0.395427	-1.71799	0	0.110142	1	3202	tags=36%, list=22%, signal=46%
GOBP_CELL_FATE_DETERMINATION	16	-0.655453	-1.71345	0.00517241	0.114421	1	430	tags=25%, list=3%, signal=26%
GOMF_PROTON_CHANNEL_ACTIVITY	15	-0.653446	-1.71316	0.0100503	0.11362	1	3656	tags=60%, list=25%, signal=80%
HP_PURE_RED_CELL_APLASIA	25	-0.572589	-1.71285	0	0.112915	1	2086	tags=68%, list=14%, signal=79%
GOMF_CELL_CELL_ADHESION_MEDIATOR_ACTIVITY	29	-0.554761	-1.711	0.00325203	0.11399	1	2012	tags=38%, list=14%, signal=44%
GOCC_PROTON_TRANSPORTING_TWO_SECTOR_ATPASE_COMPLEX_PROTON_TRANSPORTING_DOMAIN	21	-0.60698	-1.71019	0.00679117	0.113993	1	3972	tags=67%, list=27%, signal=92%
HP_RECURRENT_BRONCHITIS	26	-0.576139	-1.71018	0.00489396	0.112981	1	1165	tags=27%, list=8%, signal=29%
GOBP_POSITIVE_REGULATION_OF_REGULATORY_T_CELL_DIFFERENTIATION	21	-0.594691	-1.7078	0.00347826	0.114638	1	2441	tags=48%, list=17%, signal=57%
GOBP_IMMUNOGLOBULIN_PRODUCTION_INVOLVED_IN_IMMUNOGLOBULIN_MEDIATED_IMMUNE_RESPONSE	65	-0.474288	-1.70462	0.00151286	0.117605	1	1811	tags=29%, list=12%, signal=33%
GOMF_TUMOR_NECROSIS_FACTOR_RECEPTOR_SUPERFAMILY_BINDING	37	-0.520324	-1.70188	0.00157729	0.119939	1	2217	tags=35%, list=15%, signal=41%
GOBP_B_CELL_PROLIFERATION	73	-0.467527	-1.70033	0.00603318	0.120686	1	3340	tags=47%, list=23%, signal=60%
GOBP_REGULATION_OF_LEUKOCYTE_PROLIFERATION	208	-0.397582	-1.70011	0	0.119882	1	3202	tags=39%, list=22%, signal=50%
HP_THROMBOCYTOSIS	55	-0.486647	-1.69576	0.00304414	0.124346	1	2137	tags=45%, list=15%, signal=53%
GOBP_T_CELL_DIFFERENTIATION_IN_THYMUS	68	-0.462746	-1.69435	0.00289017	0.125086	1	2515	tags=35%, list=17%, signal=42%
GOBP_REGULATION_OF_HETEROTYPIC_CELL_CELL_ADHESION	19	-0.611804	-1.69423	0.00862069	0.124208	1	2536	tags=53%, list=17%, signal=64%
GOCC_COATED_VESICLE_MEMBRANE	159	-0.410034	-1.69219	0.00135685	0.125598	1	2257	tags=26%, list=16%, signal=30%
GOBP_INTERLEUKIN_13_PRODUCTION	16	-0.637489	-1.68763	0.0133556	0.130268	1	945	tags=31%, list=7%, signal=33%
HP_RETICULOCYTOPENIA	35	-0.517703	-1.68735	0.00499168	0.129546	1	2086	tags=60%, list=14%, signal=70%
GOBP_POSITIVE_REGULATION_OF_TYPE_2_IMMUNE_RESPONSE	15	-0.641455	-1.68169	0.0035524	0.135863	1	4457	tags=80%, list=31%, signal=115%
GOCC_INTRINSIC_COMPONENT_OF_POSTSYNAPTIC_SPECIALIZATION_MEMBRANE	19	-0.604695	-1.67879	0.0116667	0.1386	1	1651	tags=42%, list=11%, signal=47%
HP_EPIDERMAL_ACANTHOSIS	20	-0.596448	-1.67843	0.00866551	0.138007	1	2945	tags=40%, list=20%, signal=50%
GOBP_REGULATION_OF_LYMPHOCYTE_DIFFERENTIATION	172	-0.398543	-1.67712	0.0012987	0.138795	1	3895	tags=41%, list=27%, signal=56%
GOCC_PROTON_TRANSPORTING_ATP_SYNTHASE_COMPLEX	16	-0.645087	-1.67692	0.00681431	0.137961	1	3745	tags=63%, list=26%, signal=84%
GOBP_BENZENE_CONTAINING_COMPOUND_METABOLIC_PROCESS	17	-0.620154	-1.67674	0.00866551	0.137113	1	1011	tags=35%, list=7%, signal=38%
GOBP_NEGATIVE_REGULATION_OF_T_CELL_DIFFERENTIATION	35	-0.522838	-1.67526	0.00483871	0.137867	1	3791	tags=51%, list=26%, signal=69%
GOBP_RESPONSE_TO_TESTOSTERONE	31	-0.541279	-1.67449	0.00485437	0.137878	1	890	tags=16%, list=6%, signal=17%
GOBP_HETEROTYPIC_CELL_CELL_ADHESION	42	-0.503359	-1.673	0.00474683	0.138823	1	1982	tags=40%, list=14%, signal=47%
GOCC_ANCHORED_COMPONENT_OF_MEMBRANE	79	-0.448707	-1.67269	0.00294551	0.13824	1	2121	tags=33%, list=15%, signal=38%
GOBP_PURINERGIC_NUCLEOTIDE_RECEPTOR_SIGNALING_PATHWAY	19	-0.602104	-1.67098	0.0135364	0.139567	1	3520	tags=53%, list=24%, signal=69%
GOCC_RESPIRATORY_CHAIN_COMPLEX_IV	17	-0.634219	-1.66901	0.00907441	0.141222	1	3270	tags=71%, list=23%, signal=91%
GOBP_LEUKOCYTE_MEDIATED_IMMUNITY	318	-0.376483	-1.66828	0	0.141144	1	2343	tags=28%, list=16%, signal=32%
GOMF_PHOSPHOLIPASE_A2_ACTIVITY	16	-0.618902	-1.66597	0.0147541	0.143192	1	1507	tags=38%, list=10%, signal=42%
GOBP_TISSUE_REGENERATION	43	-0.497183	-1.66557	0.00324149	0.142702	1	1818	tags=26%, list=13%, signal=29%
GOBP_T_CELL_MEDIATED_CYTOTOXICITY	40	-0.504386	-1.66445	0.00787402	0.143239	1	4414	tags=52%, list=30%, signal=75%
GOBP_ANTIGEN_PROCESSING_AND_PRESENTATION_OF_ENDOGENOUS_ANTIGEN	21	-0.579534	-1.66416	0.0117647	0.142605	1	1445	tags=24%, list=10%, signal=26%
HP_BUNDLE_BRANCH_BLOCK	33	-0.529144	-1.66408	0.011236	0.141714	1	1787	tags=24%, list=12%, signal=28%
GOCC_IMMUNOLOGICAL_SYNAPSE	44	-0.494514	-1.66128	0.0159236	0.144867	1	3063	tags=39%, list=21%, signal=49%
GOCC_INTEGRATOR_COMPLEX	18	-0.607091	-1.65943	0.0210158	0.146461	1	33	tags=11%, list=0%, signal=11%
GOBP_T_CELL_PROLIFERATION	168	-0.397225	-1.65942	0	0.145444	1	2557	tags=30%, list=18%, signal=36%
HP_ANGINA_PECTORIS	26	-0.546324	-1.65888	0.0133779	0.145209	1	3783	tags=65%, list=26%, signal=88%
GOBP_REGULATION_OF_LYMPHOCYTE_ACTIVATION	408	-0.368049	-1.65869	0	0.144447	1	2557	tags=28%, list=18%, signal=34%
GOBP_REGULATORY_T_CELL_DIFFERENTIATION	35	-0.520224	-1.65669	0.0127592	0.146313	1	2441	tags=40%, list=17%, signal=48%
HP_VENTRICULAR_FIBRILLATION	21	-0.576973	-1.65232	0.0115321	0.151417	1	415	tags=19%, list=3%, signal=20%
GOCC_POSTSYNAPTIC_SPECIALIZATION_MEMBRANE	38	-0.504723	-1.65173	0.00970874	0.151244	1	1708	tags=32%, list=12%, signal=36%
GOBP_POSITIVE_REGULATION_OF_T_CELL_PROLIFERATION	83	-0.437542	-1.64967	0	0.153256	1	3119	tags=41%, list=21%, signal=52%
GOBP_CELL_RECOGNITION	76	-0.448356	-1.64819	0.00585652	0.154375	1	2009	tags=32%, list=14%, signal=36%
GOCC_CATION_CHANNEL_COMPLEX	69	-0.449688	-1.64779	0.00304414	0.153967	1	2374	tags=28%, list=16%, signal=33%
GOBP_T_CELL_DIFFERENTIATION_INVOLVED_IN_IMMUNE_RESPONSE	66	-0.462729	-1.64685	0.0058651	0.154345	1	3818	tags=48%, list=26%, signal=65%
GOBP_REGULATION_OF_ANTIGEN_RECEPTOR_MEDIATED_SIGNALING_PATHWAY	60	-0.464101	-1.64637	0.0060423	0.153997	1	3834	tags=53%, list=26%, signal=72%
GOMF_VOLTAGE_GATED_CATION_CHANNEL_ACTIVITY	45	-0.494007	-1.64597	0.00468019	0.153582	1	2705	tags=42%, list=19%, signal=52%
GOBP_TOLERANCE_INDUCTION	22	-0.573128	-1.6456	0.00866551	0.153068	1	4399	tags=55%, list=30%, signal=78%
GOBP_PROSTATE_GLAND_DEVELOPMENT	27	-0.553959	-1.64336	0.00826446	0.155336	1	706	tags=22%, list=5%, signal=23%
GOBP_EMBRYONIC_APPENDAGE_MORPHOGENESIS	66	-0.457851	-1.64311	0.00622084	0.154762	1	603	tags=17%, list=4%, signal=17%
GOCC_PLASMA_MEMBRANE_PROTEIN_COMPLEX	296	-0.372211	-1.64307	0	0.153835	1	2215	tags=24%, list=15%, signal=27%
GOBP_INTRINSIC_APOPTOTIC_SIGNALING_PATHWAY_IN_RESPONSE_TO_DNA_DAMAGE_BY_P53_CLASS_MEDIATOR	42	-0.496031	-1.64231	0.00617284	0.153967	1	2948	tags=40%, list=20%, signal=51%
GOBP_POSITIVE_REGULATION_OF_FATTY_ACID_METABOLIC_PROCESS	25	-0.555076	-1.6412	0.0221519	0.154468	1	544	tags=20%, list=4%, signal=21%
GOBP_T_CELL_MEDIATED_IMMUNITY	95	-0.427239	-1.63891	0.00276625	0.156848	1	2307	tags=31%, list=16%, signal=36%
HP_MULTIFACTORIAL_INHERITANCE	50	-0.480168	-1.63757	0.00632911	0.157944	1	1438	tags=26%, list=10%, signal=29%
GOBP_CHOLESTEROL_EFFLUX	40	-0.496794	-1.63747	0.00931677	0.157134	1	2423	tags=35%, list=17%, signal=42%
GOBP_IMMUNE_RESPONSE_TO_TUMOR_CELL	19	-0.581852	-1.63666	0.0131363	0.157455	1	1841	tags=42%, list=13%, signal=48%
GOBP_CARDIAC_MUSCLE_CELL_ACTION_POTENTIAL	33	-0.5172	-1.63265	0.0203735	0.162511	1	617	tags=18%, list=4%, signal=19%
GOBP_PRODUCTION_OF_MOLECULAR_MEDIATOR_OF_IMMUNE_RESPONSE	204	-0.384513	-1.63026	0	0.16529	1	2206	tags=26%, list=15%, signal=31%
GOMF_CELL_ADHESION_MEDIATOR_ACTIVITY	34	-0.502769	-1.62777	0.0154799	0.168399	1	2012	tags=35%, list=14%, signal=41%
GOBP_POSITIVE_REGULATION_OF_PHOSPHOLIPASE_ACTIVITY	30	-0.512993	-1.62592	0.0126183	0.170303	1	504	tags=13%, list=3%, signal=14%
GOBP_POSITIVE_REGULATION_OF_CELL_CELL_ADHESION	253	-0.37608	-1.6248	0	0.171081	1	3140	tags=37%, list=22%, signal=46%
HP_OTITIS_MEDIA	208	-0.381357	-1.62438	0	0.170661	1	3376	tags=34%, list=23%, signal=43%
GOBP_MACROPHAGE_CYTOKINE_PRODUCTION	33	-0.509457	-1.62378	0.00618238	0.170637	1	2339	tags=33%, list=16%, signal=40%
GOBP_NEGATIVE_REGULATION_OF_INTERLEUKIN_8_PRODUCTION	17	-0.596753	-1.62371	0.014975	0.169753	1	2981	tags=47%, list=21%, signal=59%
GOBP_LEUKOCYTE_CELL_CELL_ADHESION	327	-0.364973	-1.61779	0	0.178193	1	3369	tags=37%, list=23%, signal=47%
HP_DEFORMED_SELLA_TURCICA	16	-0.604328	-1.6176	0.0243902	0.17745	1	3432	tags=50%, list=24%, signal=65%
GOBP_INTRINSIC_APOPTOTIC_SIGNALING_PATHWAY_BY_P53_CLASS_MEDIATOR	70	-0.443746	-1.61723	0.0070922	0.177059	1	3254	tags=39%, list=22%, signal=49%
GOBP_ACTION_POTENTIAL	60	-0.453359	-1.61574	0.00883652	0.17842	1	617	tags=15%, list=4%, signal=16%
GOBP_CELL_KILLING	130	-0.399509	-1.61536	0.00410397	0.17806	1	1445	tags=24%, list=10%, signal=26%
GOBP_POSITIVE_REGULATION_OF_T_CELL_MEDIATED_CYTOTOXICITY	23	-0.549372	-1.61472	0.0196078	0.178076	1	4937	tags=74%, list=34%, signal=112%
HP_RESTRICTIVE_VENTILATORY_DEFECT	62	-0.447206	-1.6143	0.0115942	0.177849	1	1165	tags=19%, list=8%, signal=21%
GOBP_IMMUNE_EFFECTOR_PROCESS	483	-0.354165	-1.61414	0	0.177077	1	2351	tags=26%, list=16%, signal=30%
GOBP_CELL_CELL_ADHESION_VIA_PLASMA_MEMBRANE_ADHESION_MOLECULES	118	-0.405069	-1.61407	0	0.176168	1	2717	tags=35%, list=19%, signal=42%
HP_IMPAIRED_ANTIGEN_SPECIFIC_RESPONSE	33	-0.502647	-1.61238	0.0142631	0.17797	1	3094	tags=48%, list=21%, signal=61%
GOBP_POSITIVE_REGULATION_OF_CHEMOKINE_PRODUCTION	54	-0.463579	-1.61139	0.00627943	0.17857	1	1222	tags=24%, list=8%, signal=26%
GOBP_POSITIVE_REGULATION_OF_LIPASE_ACTIVITY	37	-0.495856	-1.61048	0.00969305	0.178964	1	1959	tags=22%, list=13%, signal=25%
HP_CELIAC_DISEASE	25	-0.551282	-1.60899	0.0165289	0.180309	1	1879	tags=40%, list=13%, signal=46%
HP_CHRONIC_OTITIS_MEDIA	102	-0.414686	-1.60614	0.00282486	0.184077	1	2369	tags=25%, list=16%, signal=29%
GOBP_THYROID_GLAND_DEVELOPMENT	18	-0.597697	-1.60597	0.0164474	0.183416	1	604	tags=17%, list=4%, signal=17%
GOBP_REGULATION_OF_LEUKOCYTE_DIFFERENTIATION	253	-0.371972	-1.60594	0	0.182478	1	3895	tags=39%, list=27%, signal=53%
GOBP_B_CELL_RECEPTOR_SIGNALING_PATHWAY	54	-0.463646	-1.60497	0.00904977	0.183145	1	3834	tags=50%, list=26%, signal=68%
GOBP_HOMOPHILIC_CELL_ADHESION_VIA_PLASMA_MEMBRANE_ADHESION_MOLECULES	63	-0.453314	-1.6045	0.00747384	0.182949	1	1741	tags=30%, list=12%, signal=34%
GOBP_REGULATION_OF_LIPASE_ACTIVITY	54	-0.456745	-1.60198	0.00764526	0.186337	1	4208	tags=52%, list=29%, signal=73%
GOBP_POSITIVE_REGULATION_OF_INSULIN_SECRETION_INVOLVED_IN_CELLULAR_RESPONSE_TO_GLUCOSE_STIMULUS	16	-0.60175	-1.59993	0.0238908	0.188663	1	1104	tags=25%, list=8%, signal=27%
HP_NORMOCHROMIC_ANEMIA	35	-0.506946	-1.59993	0.0207668	0.187691	1	3304	tags=71%, list=23%, signal=92%
GOBP_INTERLEUKIN_5_PRODUCTION	16	-0.61236	-1.59953	0.0291595	0.187317	1	2356	tags=44%, list=16%, signal=52%
GOBP_REGULATION_OF_RESPONSE_TO_TUMOR_CELL	15	-0.612917	-1.5995	0.0279232	0.186403	1	1595	tags=47%, list=11%, signal=52%
GOBP_CELLULAR_RESPONSE_TO_LIPOPROTEIN_PARTICLE_STIMULUS	28	-0.517802	-1.5989	0.0233645	0.186509	1	1461	tags=29%, list=10%, signal=32%
GOBP_POSITIVE_T_CELL_SELECTION	32	-0.504986	-1.59683	0.0146341	0.189002	1	1979	tags=28%, list=14%, signal=32%
GOBP_CARDIAC_MUSCLE_CELL_CONTRACTION	33	-0.510646	-1.59679	0.0160514	0.188127	1	415	tags=15%, list=3%, signal=16%
GOCC_ION_CHANNEL_COMPLEX	94	-0.418511	-1.59634	0.0028169	0.187884	1	2374	tags=27%, list=16%, signal=32%
GOBP_INSULIN_SECRETION_INVOLVED_IN_CELLULAR_RESPONSE_TO_GLUCOSE_STIMULUS	38	-0.497765	-1.59195	0.0174326	0.19438	1	3187	tags=37%, list=22%, signal=47%
GOBP_POSITIVE_REGULATION_OF_VASOCONSTRICTION	15	-0.592787	-1.58695	0.0250447	0.202042	1	2629	tags=53%, list=18%, signal=65%
GOBP_MONONUCLEAR_CELL_DIFFERENTIATION	379	-0.354933	-1.5868	0	0.201334	1	3391	tags=34%, list=23%, signal=43%
GOBP_LEUKOTRIENE_METABOLIC_PROCESS	20	-0.566603	-1.58645	0.0283806	0.200859	1	2985	tags=40%, list=21%, signal=50%
GOBP_RIBONUCLEOSIDE_CATABOLIC_PROCESS	17	-0.578092	-1.58627	0.0203735	0.200191	1	4494	tags=71%, list=31%, signal=102%
GOBP_RESPONSE_TO_NICOTINE	23	-0.543909	-1.58384	0.0255537	0.203419	1	2695	tags=48%, list=19%, signal=59%
GOBP_EXTRACELLULAR_TRANSPORT	24	-0.54691	-1.58204	0.026643	0.205684	1	3376	tags=42%, list=23%, signal=54%
GOBP_POSITIVE_REGULATION_OF_B_CELL_PROLIFERATION	37	-0.491641	-1.58162	0.014218	0.205378	1	2975	tags=49%, list=21%, signal=61%
GOBP_HETEROPHILIC_CELL_CELL_ADHESION_VIA_PLASMA_MEMBRANE_CELL_ADHESION_MOLECULES	23	-0.546385	-1.58147	0.0359477	0.20473	1	3233	tags=48%, list=22%, signal=61%
GOBP_INFLAMMATORY_RESPONSE_TO_ANTIGENIC_STIMULUS	58	-0.454026	-1.57976	0.00449102	0.206767	1	2158	tags=34%, list=15%, signal=40%
GOBP_STEROL_HOMEOSTASIS	59	-0.445918	-1.57821	0.0230061	0.208572	1	2557	tags=37%, list=18%, signal=45%
GOBP_CYTOKINE_PRODUCTION_INVOLVED_IN_INFLAMMATORY_RESPONSE	46	-0.471079	-1.57748	0.00924499	0.208813	1	2163	tags=37%, list=15%, signal=43%
GOBP_CHEMOKINE_PRODUCTION	73	-0.431062	-1.57652	0.00763359	0.209509	1	3184	tags=37%, list=22%, signal=47%
GOCC_INTRINSIC_COMPONENT_OF_POSTSYNAPTIC_DENSITY_MEMBRANE	16	-0.584782	-1.57451	0.026643	0.211911	1	1332	tags=38%, list=9%, signal=41%
GOBP_POSITIVE_REGULATION_OF_CELL_ACTIVATION	328	-0.354595	-1.57443	0	0.211014	1	3369	tags=36%, list=23%, signal=45%
HP_DECREASED_SPECIFIC_ANTIBODY_RESPONSE_TO_VACCINATION	19	-0.571381	-1.57246	0.0249554	0.213479	1	3094	tags=58%, list=21%, signal=73%
GOBP_ANTIMICROBIAL_HUMORAL_RESPONSE	52	-0.457025	-1.57186	0.0175439	0.213549	1	2219	tags=37%, list=15%, signal=43%
GOCC_RESPIRASOME	80	-0.42077	-1.5706	0.00447094	0.214796	1	4283	tags=51%, list=30%, signal=72%
HP_RIGHT_BUNDLE_BRANCH_BLOCK	26	-0.52813	-1.57036	0.00819672	0.214319	1	1787	tags=23%, list=12%, signal=26%
GOBP_LEUKOCYTE_MEDIATED_CYTOTOXICITY	104	-0.405103	-1.56938	0	0.21511	1	1841	tags=26%, list=13%, signal=30%
GOBP_CELLULAR_RESPONSE_TO_LOW_DENSITY_LIPOPROTEIN_PARTICLE_STIMULUS	16	-0.594275	-1.5692	0.0303571	0.214472	1	2135	tags=44%, list=15%, signal=51%
GOBP_REGULATION_OF_CALCIUM_MEDIATED_SIGNALING	56	-0.448581	-1.56867	0.00918836	0.214484	1	2932	tags=36%, list=20%, signal=45%
GOBP_REGULATION_OF_PHOSPHOLIPASE_ACTIVITY	38	-0.475764	-1.56846	0.0127796	0.21383	1	4189	tags=47%, list=29%, signal=66%
GOBP_REGULATION_OF_INSULIN_SECRETION_INVOLVED_IN_CELLULAR_RESPONSE_TO_GLUCOSE_STIMULUS	30	-0.510627	-1.56596	0.0237342	0.217362	1	3187	tags=40%, list=22%, signal=51%
HP_BRONCHIECTASIS	90	-0.413676	-1.56565	0.00569801	0.216988	1	3189	tags=36%, list=22%, signal=45%
GOBP_NEGATIVE_REGULATION_OF_SMOOTHENED_SIGNALING_PATHWAY	24	-0.5303	-1.56555	0.026534	0.216254	1	391	tags=21%, list=3%, signal=21%
GOCC_INTRINSIC_COMPONENT_OF_PRESYNAPTIC_MEMBRANE	23	-0.537122	-1.56428	0.0366667	0.21763	1	3074	tags=43%, list=21%, signal=55%
GOCC_POLYSOME	61	-0.438043	-1.56388	0.00764526	0.217376	1	3259	tags=49%, list=22%, signal=63%
GOBP_ACTIN_MEDIATED_CELL_CONTRACTION	43	-0.468508	-1.5632	0.0155039	0.217653	1	876	tags=19%, list=6%, signal=20%
GOBP_REGULATION_OF_PROTEIN_EXIT_FROM_ENDOPLASMIC_RETICULUM	22	-0.54391	-1.56248	0.0328407	0.217992	1	3635	tags=41%, list=25%, signal=54%
GOBP_PROTON_MOTIVE_FORCE_DRIVEN_ATP_SYNTHESIS	61	-0.436777	-1.56212	0.0104634	0.217617	1	4491	tags=52%, list=31%, signal=76%
GOCC_INTRINSIC_COMPONENT_OF_ENDOPLASMIC_RETICULUM_MEMBRANE	150	-0.385016	-1.56141	0.00134771	0.217916	1	3611	tags=34%, list=25%, signal=45%
GOBP_REGULATION_OF_B_CELL_PROLIFERATION	55	-0.444058	-1.55825	0.0163447	0.222955	1	3340	tags=49%, list=23%, signal=64%
GOBP_HINDLIMB_MORPHOGENESIS	16	-0.586165	-1.55805	0.0343643	0.22245	1	492	tags=25%, list=3%, signal=26%
GOMF_PHOSPHORIC_DIESTER_HYDROLASE_ACTIVITY	54	-0.441792	-1.55787	0.00943396	0.221822	1	1352	tags=19%, list=9%, signal=20%
GOBP_LUNG_CELL_DIFFERENTIATION	16	-0.588866	-1.55623	0.0209059	0.224149	1	2187	tags=25%, list=15%, signal=29%
GOBP_ETHER_METABOLIC_PROCESS	19	-0.567291	-1.55492	0.03367	0.225691	1	511	tags=16%, list=4%, signal=16%
GOCC_COPII_COATED_ER_TO_GOLGI_TRANSPORT_VESICLE	87	-0.409135	-1.55317	0.0085592	0.228142	1	4164	tags=47%, list=29%, signal=66%
GOBP_POSITIVE_REGULATION_OF_HEMOPOIESIS	151	-0.379633	-1.55199	0.00400534	0.229369	1	4286	tags=44%, list=30%, signal=62%
GOBP_TYPE_2_IMMUNE_RESPONSE	31	-0.50435	-1.54987	0.0234742	0.232544	1	4214	tags=65%, list=29%, signal=91%
GOBP_ALPHA_BETA_T_CELL_PROLIFERATION	38	-0.480898	-1.54947	0.0127186	0.232268	1	3806	tags=47%, list=26%, signal=64%
GOBP_POSITIVE_REGULATION_OF_ANTIGEN_RECEPTOR_MEDIATED_SIGNALING_PATHWAY	23	-0.536163	-1.54858	0.0231788	0.233031	1	2885	tags=61%, list=20%, signal=76%
GOBP_REGULATION_OF_TOLERANCE_INDUCTION	15	-0.584081	-1.54552	0.0367776	0.238041	1	2441	tags=33%, list=17%, signal=40%
GOMF_CYTOKINE_RECEPTOR_BINDING	156	-0.3767	-1.54517	0.00269906	0.237755	1	2356	tags=29%, list=16%, signal=34%
GOBP_POSITIVE_REGULATION_OF_LYMPHOCYTE_DIFFERENTIATION	111	-0.392938	-1.54458	0.00282087	0.237929	1	4229	tags=45%, list=29%, signal=63%
GOBP_EMBRYONIC_ORGAN_MORPHOGENESIS	158	-0.375757	-1.54387	0.00262812	0.238463	1	1084	tags=15%, list=7%, signal=16%
GOBP_POSITIVE_REGULATION_OF_NATURAL_KILLER_CELL_ACTIVATION	22	-0.526758	-1.54295	0.0396694	0.239267	1	1047	tags=23%, list=7%, signal=24%
GOCC_TRANSPORTER_COMPLEX	179	-0.369667	-1.54082	0.00129702	0.242226	1	3963	tags=41%, list=27%, signal=56%
HP_MALIGNANT_GENITOURINARY_TRACT_TUMOR	27	-0.507763	-1.54045	0.0324675	0.241977	1	2086	tags=63%, list=14%, signal=73%
GOBP_MAMMARY_GLAND_EPITHELIAL_CELL_PROLIFERATION	20	-0.543759	-1.53968	0.0429553	0.242611	1	1818	tags=30%, list=13%, signal=34%
GOBP_POSITIVE_REGULATION_OF_TRIGLYCERIDE_METABOLIC_PROCESS	17	-0.56739	-1.53863	0.0364583	0.243735	1	2135	tags=35%, list=15%, signal=41%
GOBP_MEMBRANE_PROTEIN_ECTODOMAIN_PROTEOLYSIS	41	-0.463446	-1.53823	0.0233281	0.243556	1	872	tags=20%, list=6%, signal=21%
GOBP_NEGATIVE_REGULATION_OF_HEMOPOIESIS	81	-0.405661	-1.53746	0.00906344	0.244038	1	3369	tags=40%, list=23%, signal=51%
GOBP_CD8_POSITIVE_ALPHA_BETA_T_CELL_ACTIVATION	23	-0.527762	-1.53709	0.0386555	0.243826	1	3119	tags=48%, list=21%, signal=61%
GOBP_NEGATIVE_REGULATION_OF_ANTIGEN_RECEPTOR_MEDIATED_SIGNALING_PATHWAY	30	-0.495294	-1.53679	0.0202361	0.243561	1	2099	tags=33%, list=14%, signal=39%
GOBP_FATTY_ACID_BIOSYNTHETIC_PROCESS	106	-0.392182	-1.53557	0.0069541	0.244904	1	2319	tags=25%, list=16%, signal=29%
GOBP_REGULATION_OF_FATTY_ACID_BIOSYNTHETIC_PROCESS	30	-0.492111	-1.53467	0.0223285	0.245564	1	544	tags=17%, list=4%, signal=17%
HP_URTICARIA	47	-0.454546	-1.53172	0.024961	0.250569	1	2220	tags=34%, list=15%, signal=40%
HP_SPRENGEL_ANOMALY	42	-0.466165	-1.53032	0.0285714	0.25237	1	2555	tags=50%, list=18%, signal=61%
HP_ADENOCARCINOMA_OF_THE_COLON	30	-0.501188	-1.5296	0.0331126	0.252868	1	2086	tags=60%, list=14%, signal=70%
GOBP_MONOCARBOXYLIC_ACID_BIOSYNTHETIC_PROCESS	137	-0.379393	-1.52918	0.00692521	0.252858	1	1873	tags=20%, list=13%, signal=23%
GOBP_COMPLEMENT_ACTIVATION	32	-0.485932	-1.52799	0.027027	0.2543	1	2050	tags=38%, list=14%, signal=44%
GOCC_LYSOSOMAL_LUMEN	72	-0.417523	-1.52793	0.0165165	0.253491	1	2815	tags=39%, list=19%, signal=48%
GOCC_INNER_MITOCHONDRIAL_MEMBRANE_PROTEIN_COMPLEX	129	-0.378687	-1.52723	0.00548697	0.253911	1	3901	tags=40%, list=27%, signal=55%
GOCC_TRANSPORT_VESICLE_MEMBRANE	146	-0.375738	-1.52626	0.00264201	0.255028	1	2267	tags=24%, list=16%, signal=28%
GOBP_REGULATION_OF_BIOLOGICAL_PROCESS_INVOLVED_IN_SYMBIOTIC_INTERACTION	43	-0.457418	-1.52392	0.0190476	0.258792	1	1925	tags=28%, list=13%, signal=32%
GOCC_ENDOCYTIC_VESICLE_MEMBRANE	136	-0.376914	-1.52365	0.00408163	0.258327	1	1635	tags=22%, list=11%, signal=25%
GOBP_MACROPHAGE_ACTIVATION_INVOLVED_IN_IMMUNE_RESPONSE	16	-0.574767	-1.52223	0.0400697	0.260325	1	1517	tags=38%, list=10%, signal=42%
GOBP_REGULATION_OF_T_CELL_RECEPTOR_SIGNALING_PATHWAY	41	-0.457856	-1.52012	0.0309119	0.263795	1	2475	tags=39%, list=17%, signal=47%
GOMF_LIPOPOLYSACCHARIDE_BINDING	25	-0.515487	-1.51999	0.0272	0.26307	1	2089	tags=32%, list=14%, signal=37%
GOBP_ANTIGEN_PROCESSING_AND_PRESENTATION_OF_ENDOGENOUS_PEPTIDE_ANTIGEN	17	-0.561103	-1.51991	0.0563847	0.262272	1	4780	tags=65%, list=33%, signal=96%
HP_OSTEOSARCOMA	34	-0.47683	-1.51977	0.0327103	0.261618	1	2555	tags=56%, list=18%, signal=68%
GOBP_ANTIGEN_PROCESSING_AND_PRESENTATION_OF_PEPTIDE_ANTIGEN_VIA_MHC_CLASS_I	28	-0.497637	-1.5185	0.0355987	0.263337	1	4780	tags=57%, list=33%, signal=85%
HP_HEART_BLOCK	62	-0.423195	-1.51833	0.0151976	0.262753	1	723	tags=16%, list=5%, signal=17%
GOBP_REGULATION_OF_CARDIAC_MUSCLE_CELL_ACTION_POTENTIAL	15	-0.589937	-1.51825	0.0335689	0.261951	1	415	tags=20%, list=3%, signal=21%
GOBP_KERATINOCYTE_PROLIFERATION	25	-0.511071	-1.51781	0.0340136	0.261977	1	1684	tags=28%, list=12%, signal=32%
GOBP_REGIONALIZATION	175	-0.363396	-1.51765	0.00136054	0.261338	1	672	tags=12%, list=5%, signal=12%
GOBP_ANTIBACTERIAL_HUMORAL_RESPONSE	25	-0.513235	-1.51741	0.0335008	0.260842	1	2206	tags=44%, list=15%, signal=52%
GOBP_POSITIVE_REGULATION_OF_MYELOID_LEUKOCYTE_DIFFERENTIATION	41	-0.458955	-1.51612	0.0352564	0.26264	1	2192	tags=29%, list=15%, signal=34%
GOBP_NEURAL_TUBE_PATTERNING	22	-0.534326	-1.51605	0.0520325	0.261874	1	603	tags=18%, list=4%, signal=19%
GOBP_NEGATIVE_REGULATION_OF_CYTOKINE_PRODUCTION	225	-0.353279	-1.51544	0.00127877	0.262194	1	3134	tags=31%, list=22%, signal=39%
GOBP_IMMUNOGLOBULIN_PRODUCTION	109	-0.385281	-1.51457	0.00841515	0.263065	1	1892	tags=24%, list=13%, signal=27%
HP_ESOPHAGEAL_ATRESIA	17	-0.549111	-1.51338	0.0379965	0.264665	1	1555	tags=29%, list=11%, signal=33%
HP_VASCULITIS	55	-0.435372	-1.51092	0.0308642	0.268978	1	2549	tags=29%, list=18%, signal=35%
GOBP_DEFENSE_RESPONSE_TO_GRAM_NEGATIVE_BACTERIUM	43	-0.457623	-1.50933	0.0152439	0.27146	1	1399	tags=30%, list=10%, signal=33%
GOCC_VOLTAGE_GATED_CALCIUM_CHANNEL_COMPLEX	17	-0.552681	-1.50648	0.060241	0.276689	1	3867	tags=53%, list=27%, signal=72%
GOBP_POSITIVE_REGULATION_OF_PEPTIDYL_TYROSINE_PHOSPHORYLATION	116	-0.38014	-1.50452	0.00690608	0.279888	1	2926	tags=29%, list=20%, signal=36%
GOBP_DENDRITIC_CELL_CHEMOTAXIS	21	-0.529657	-1.50221	0.0482143	0.28392	1	1139	tags=33%, list=8%, signal=36%
GOBP_REGULATION_OF_CELL_CELL_ADHESION	366	-0.337166	-1.50195	0	0.283504	1	2557	tags=29%, list=18%, signal=34%
GOBP_REGULATION_OF_T_CELL_MEDIATED_CYTOTOXICITY	31	-0.474146	-1.50177	0.0434084	0.282918	1	4937	tags=61%, list=34%, signal=93%
GOCC_ROUGH_ENDOPLASMIC_RETICULUM_MEMBRANE	23	-0.517435	-1.50174	0.0355412	0.282025	1	2355	tags=35%, list=16%, signal=41%
GOBP_DENDRITIC_CELL_MIGRATION	28	-0.503435	-1.50068	0.0515298	0.283294	1	1882	tags=36%, list=13%, signal=41%
GOBP_RESPONSE_TO_INTERFERON_GAMMA	101	-0.390106	-1.49911	0.0128755	0.285834	1	2087	tags=27%, list=14%, signal=31%
GOCC_PROTON_TRANSPORTING_TWO_SECTOR_ATPASE_COMPLEX	39	-0.459505	-1.49876	0.0357724	0.285753	1	3972	tags=51%, list=27%, signal=70%
GOBP_POSITIVE_REGULATION_OF_T_CELL_MEDIATED_IMMUNITY	50	-0.435465	-1.49728	0.0279001	0.288137	1	5039	tags=66%, list=35%, signal=101%
HP_RECURRENT_OTITIS_MEDIA	112	-0.384206	-1.4969	0.0071736	0.287961	1	3376	tags=34%, list=23%, signal=44%
GOBP_CELLULAR_RESPONSE_TO_VIRUS	82	-0.400074	-1.49576	0.0205279	0.289606	1	2163	tags=22%, list=15%, signal=26%
GOBP_POSITIVE_REGULATION_OF_DNA_BINDING	41	-0.44972	-1.49455	0.0272436	0.291387	1	4294	tags=44%, list=30%, signal=62%
GOBP_B_CELL_HOMEOSTASIS	32	-0.478399	-1.49422	0.0303514	0.291234	1	3808	tags=44%, list=26%, signal=59%
HP_CARDIAC_CONDUCTION_ABNORMALITY	77	-0.402445	-1.49361	0.0130058	0.291604	1	723	tags=16%, list=5%, signal=16%
GOBP_REGULATION_OF_HEMOPOIESIS	323	-0.339534	-1.49236	0	0.293414	1	3228	tags=31%, list=22%, signal=39%
GOBP_NEGATIVE_REGULATION_OF_ALPHA_BETA_T_CELL_ACTIVATION	33	-0.471691	-1.49184	0.0336	0.293541	1	3119	tags=36%, list=21%, signal=46%
GOBP_PEPTIDYL_TYROSINE_DEPHOSPHORYLATION	23	-0.512002	-1.48905	0.0466238	0.298793	1	3881	tags=52%, list=27%, signal=71%
GOBP_OXIDATIVE_PHOSPHORYLATION	118	-0.37851	-1.48904	0.0094086	0.297836	1	3901	tags=45%, list=27%, signal=61%
GOBP_INTERMEDIATE_FILAMENT_BASED_PROCESS	29	-0.496743	-1.48794	0.0319865	0.299326	1	1138	tags=21%, list=8%, signal=22%
HP_PARTIAL_DUPLICATION_OF_THE_PHALANX_OF_HAND	31	-0.487654	-1.48735	0.0453074	0.299686	1	2086	tags=55%, list=14%, signal=64%
GOBP_EXTRACELLULAR_MATRIX_DISASSEMBLY	36	-0.456922	-1.4871	0.0440457	0.299266	1	2137	tags=33%, list=15%, signal=39%
GOBP_ICOSANOID_BIOSYNTHETIC_PROCESS	37	-0.457878	-1.48627	0.0309119	0.300125	1	1883	tags=27%, list=13%, signal=31%
GOBP_POSITIVE_REGULATION_OF_LIPID_CATABOLIC_PROCESS	17	-0.549505	-1.48373	0.0728597	0.304899	1	2178	tags=29%, list=15%, signal=35%
GOBP_GLYCEROLIPID_CATABOLIC_PROCESS	44	-0.44048	-1.48261	0.0323575	0.306571	1	2383	tags=23%, list=16%, signal=27%
GOBP_POSITIVE_REGULATION_OF_PROTEIN_TYROSINE_KINASE_ACTIVITY	33	-0.472465	-1.47911	0.0363924	0.313835	1	2926	tags=30%, list=20%, signal=38%
GOBP_REGULATION_OF_T_CELL_MEDIATED_IMMUNITY	74	-0.406954	-1.47898	0.0145349	0.313162	1	2307	tags=30%, list=16%, signal=35%
GOBP_APPENDAGE_DEVELOPMENT	95	-0.384198	-1.4785	0.011396	0.313265	1	958	tags=16%, list=7%, signal=17%
GOBP_MYELOID_LEUKOCYTE_CYTOKINE_PRODUCTION	47	-0.43997	-1.47836	0.0416667	0.312623	1	2427	tags=30%, list=17%, signal=36%
HP_PROLONGED_QT_INTERVAL	26	-0.498817	-1.47828	0.0395387	0.311768	1	204	tags=15%, list=1%, signal=16%
GOBP_MULTICELLULAR_ORGANISMAL_SIGNALING	65	-0.413668	-1.47533	0.016369	0.317717	1	1104	tags=17%, list=8%, signal=18%
GOBP_REGULATION_OF_ADAPTIVE_IMMUNE_RESPONSE	163	-0.36022	-1.47398	0.00537634	0.319908	1	3356	tags=35%, list=23%, signal=45%
GOBP_ACTIVATION_OF_IMMUNE_RESPONSE	258	-0.338884	-1.47275	0.00126103	0.321937	1	2218	tags=26%, list=15%, signal=31%
HP_ABNORMALITY_OF_THE_PULMONARY_VEINS	38	-0.455325	-1.47192	0.0369775	0.322942	1	1683	tags=26%, list=12%, signal=30%
GOBP_POSITIVE_REGULATION_OF_CHOLESTEROL_EFFLUX	21	-0.514054	-1.47143	0.0672269	0.323126	1	1934	tags=38%, list=13%, signal=44%
HP_ABNORMAL_CIRCULATING_IGA_LEVEL	63	-0.413885	-1.47025	0.0414747	0.324949	1	2623	tags=33%, list=18%, signal=41%
GOBP_POSITIVE_REGULATION_OF_IMMUNE_RESPONSE	411	-0.328239	-1.46993	0	0.32473	1	2218	tags=24%, list=15%, signal=27%
GOBP_SYNAPTIC_VESICLE_LOCALIZATION	36	-0.459541	-1.46586	0.0508197	0.333587	1	813	tags=14%, list=6%, signal=15%
HP_ONYCHOMYCOSIS	17	-0.542172	-1.46532	0.0720268	0.333836	1	1879	tags=41%, list=13%, signal=47%
GOCC_SMALL_RIBOSOMAL_SUBUNIT	75	-0.401785	-1.46516	0.0310651	0.333205	1	2102	tags=36%, list=14%, signal=42%
HP_VENTRICULAR_TACHYCARDIA	26	-0.488954	-1.46488	0.0738255	0.332928	1	696	tags=19%, list=5%, signal=20%
GOBP_DETECTION_OF_BIOTIC_STIMULUS	24	-0.510728	-1.4631	0.0650685	0.336228	1	2289	tags=25%, list=16%, signal=30%
GOCC_INTRINSIC_COMPONENT_OF_SYNAPTIC_MEMBRANE	49	-0.427689	-1.46188	0.0403587	0.33816	1	2065	tags=31%, list=14%, signal=36%
GOBP_NEUROPEPTIDE_SIGNALING_PATHWAY	34	-0.459151	-1.46002	0.0478469	0.341757	1	724	tags=24%, list=5%, signal=25%
GOBP_LYMPHOCYTE_ACTIVATION_INVOLVED_IN_IMMUNE_RESPONSE	169	-0.348985	-1.45965	0.0104439	0.341613	1	1892	tags=21%, list=13%, signal=24%
GOBP_PHOSPHATIDYLCHOLINE_METABOLIC_PROCESS	52	-0.417164	-1.45954	0.0332326	0.34086	1	2423	tags=29%, list=17%, signal=35%
HP_ENLARGED_KIDNEY	25	-0.491657	-1.45888	0.05	0.341589	1	2675	tags=32%, list=18%, signal=39%
GOBP_POSITIVE_REGULATION_OF_T_CELL_RECEPTOR_SIGNALING_PATHWAY	15	-0.554196	-1.45844	0.064736	0.341631	1	2885	tags=67%, list=20%, signal=83%
GOBP_INFLAMMATORY_RESPONSE_TO_WOUNDING	15	-0.562599	-1.4571	0.0592334	0.343887	1	3642	tags=73%, list=25%, signal=98%
HP_ABNORMAL_EOSINOPHIL_MORPHOLOGY	51	-0.419771	-1.45622	0.0371517	0.345097	1	3225	tags=33%, list=22%, signal=43%
GOBP_CHEMOKINE_C_X_C_MOTIF_LIGAND_2_PRODUCTION	15	-0.548111	-1.45441	0.0578947	0.348665	1	1222	tags=27%, list=8%, signal=29%
GOMF_PEPTIDE_BINDING	208	-0.343465	-1.45394	0.002457	0.3488	1	2337	tags=23%, list=16%, signal=27%
HP_ABDOMINAL_OBESITY	20	-0.520911	-1.45262	0.0506757	0.351182	1	2897	tags=35%, list=20%, signal=44%
GOBP_NEGATIVE_REGULATION_OF_CD4_POSITIVE_ALPHA_BETA_T_CELL_ACTIVATION	27	-0.470668	-1.45249	0.0468498	0.350483	1	3119	tags=37%, list=21%, signal=47%
GOBP_POSITIVE_REGULATION_OF_ADAPTIVE_IMMUNE_RESPONSE	103	-0.373862	-1.45094	0.0129683	0.35341	1	2192	tags=27%, list=15%, signal=32%
HP_CARDIAC_ARREST	79	-0.389905	-1.45086	0.0194611	0.35259	1	2135	tags=24%, list=15%, signal=28%
GOBP_POSITIVE_REGULATION_OF_TYROSINE_PHOSPHORYLATION_OF_STAT_PROTEIN	37	-0.445973	-1.45007	0.0363036	0.353677	1	1982	tags=27%, list=14%, signal=31%
HP_POLYSPLENIA	28	-0.472774	-1.44974	0.057377	0.353477	1	1598	tags=25%, list=11%, signal=28%
GOBP_NEGATIVE_REGULATION_OF_LYMPHOCYTE_DIFFERENTIATION	41	-0.441075	-1.44922	0.0503247	0.353835	1	3791	tags=46%, list=26%, signal=63%
GOMF_ENDOPEPTIDASE_ACTIVITY	233	-0.33586	-1.44876	0.00641026	0.354029	1	2079	tags=21%, list=14%, signal=24%
GOBP_POSITIVE_REGULATION_OF_ALPHA_BETA_T_CELL_PROLIFERATION	23	-0.504543	-1.44874	0.0610561	0.353088	1	3806	tags=52%, list=26%, signal=71%
HP_CLEFT_LIP	143	-0.356622	-1.44688	0.00803213	0.356871	1	3326	tags=36%, list=23%, signal=47%
HP_ANTINUCLEAR_ANTIBODY_POSITIVITY	35	-0.453716	-1.44662	0.0455259	0.356523	1	4178	tags=57%, list=29%, signal=80%
GOBP_CYTOKINE_PRODUCTION_INVOLVED_IN_IMMUNE_RESPONSE	106	-0.371378	-1.44487	0.0122283	0.359907	1	2427	tags=28%, list=17%, signal=34%
GOBP_NEGATIVE_REGULATION_OF_PEPTIDE_SECRETION	19	-0.520084	-1.44464	0.0575296	0.359518	1	1104	tags=21%, list=8%, signal=23%
HP_DECREASED_CIRCULATING_IGG_LEVEL	58	-0.406334	-1.44396	0.0339734	0.360285	1	1930	tags=28%, list=13%, signal=32%
GOBP_RESPONSE_TO_ESTROGEN	47	-0.424034	-1.44373	0.0431433	0.359935	1	3314	tags=40%, list=23%, signal=52%
HP_ABNORMAL_CORONARY_ARTERY_MORPHOLOGY	40	-0.44272	-1.4432	0.0434783	0.360227	1	3462	tags=45%, list=24%, signal=59%
GOBP_NATURAL_KILLER_CELL_MEDIATED_IMMUNITY	61	-0.407632	-1.44211	0.0369276	0.362185	1	972	tags=23%, list=7%, signal=24%
HP_PHARYNGITIS	15	-0.548637	-1.44203	0.0788091	0.3614	1	3029	tags=47%, list=21%, signal=59%
GOBP_REGULATION_OF_IMMUNE_EFFECTOR_PROCESS	297	-0.328427	-1.44109	0.00123305	0.362751	1	2343	tags=26%, list=16%, signal=30%
GOCC_POSTSYNAPTIC_DENSITY_MEMBRANE	32	-0.465083	-1.44099	0.0665584	0.362024	1	1708	tags=28%, list=12%, signal=32%
HP_CHRONIC_SINUSITIS	30	-0.460408	-1.44096	0.068254	0.361109	1	3594	tags=40%, list=25%, signal=53%
GOMF_QUATERNARY_AMMONIUM_GROUP_BINDING	29	-0.473047	-1.44067	0.0683333	0.360862	1	2423	tags=28%, list=17%, signal=33%
GOBP_INTERLEUKIN_10_PRODUCTION	50	-0.424106	-1.43982	0.0368664	0.362109	1	1393	tags=26%, list=10%, signal=29%
GOBP_INTESTINAL_EPITHELIAL_CELL_DIFFERENTIATION	15	-0.555515	-1.43969	0.074199	0.361448	1	290	tags=13%, list=2%, signal=14%
GOBP_POSITIVE_REGULATION_OF_CELL_KILLING	50	-0.420762	-1.43954	0.0421217	0.36088	1	1595	tags=30%, list=11%, signal=34%
GOMF_PRE_MRNA_BINDING	34	-0.450659	-1.43865	0.0568356	0.362216	1	3591	tags=41%, list=25%, signal=55%
GOBP_SKELETAL_MUSCLE_TISSUE_REGENERATION	26	-0.488075	-1.43755	0.0608553	0.364036	1	847	tags=19%, list=6%, signal=20%
HP_ABNORMALITY_OF_HUMORAL_IMMUNITY	230	-0.33257	-1.43754	0.00369458	0.363076	1	2148	tags=23%, list=15%, signal=27%
GOBP_KERATINOCYTE_DIFFERENTIATION	64	-0.399599	-1.4371	0.0334347	0.363209	1	1592	tags=22%, list=11%, signal=24%
GOMF_CALMODULIN_DEPENDENT_PROTEIN_KINASE_ACTIVITY	20	-0.503585	-1.43623	0.067591	0.364372	1	2916	tags=35%, list=20%, signal=44%
GOBP_POSITIVE_REGULATION_OF_CELL_ADHESION	355	-0.322848	-1.43605	0	0.363829	1	2197	tags=25%, list=15%, signal=28%
GOBP_PINOCYTOSIS	19	-0.517638	-1.43596	0.0673575	0.36307	1	5126	tags=68%, list=35%, signal=106%
GOBP_EPIDERMAL_CELL_DIFFERENTIATION	96	-0.374547	-1.43377	0.0240113	0.367633	1	1366	tags=20%, list=9%, signal=22%
GOMF_E_BOX_BINDING	30	-0.461103	-1.43374	0.0609375	0.366764	1	1064	tags=23%, list=7%, signal=25%
GOBP_MONOCYTE_CHEMOTACTIC_PROTEIN_1_PRODUCTION	16	-0.541979	-1.43364	0.0702614	0.366047	1	5405	tags=75%, list=37%, signal=119%
GOBP_CELL_FATE_COMMITMENT_INVOLVED_IN_FORMATION_OF_PRIMARY_GERM_LAYER	15	-0.54355	-1.43202	0.0681818	0.36925	1	468	tags=20%, list=3%, signal=21%
GOBP_PHOTOPERIODISM	28	-0.464148	-1.43085	0.0727903	0.371382	1	4639	tags=57%, list=32%, signal=84%
HP_SUPRAVENTRICULAR_TACHYCARDIA	18	-0.513872	-1.42956	0.071066	0.37378	1	415	tags=17%, list=3%, signal=17%
HP_AUTISM	144	-0.350584	-1.42925	0.00831025	0.373595	1	3148	tags=28%, list=22%, signal=35%
GOBP_CARDIAC_MUSCLE_CELL_MEMBRANE_REPOLARIZATION	16	-0.540759	-1.42881	0.0808436	0.373838	1	696	tags=25%, list=5%, signal=26%
GOBP_INTERFERON_GAMMA_PRODUCTION	90	-0.37657	-1.42816	0.015493	0.374665	1	2089	tags=30%, list=14%, signal=35%
HP_ABNORMAL_BRONCHUS_MORPHOLOGY	112	-0.362329	-1.4274	0.0212164	0.375713	1	3225	tags=31%, list=22%, signal=40%
GOMF_NUCLEAR_RETINOIC_ACID_RECEPTOR_BINDING	22	-0.494302	-1.42658	0.0700855	0.376943	1	2562	tags=32%, list=18%, signal=39%
HP_ABNORMAL_ERYTHROCYTE_ENZYME_LEVEL	33	-0.455718	-1.42602	0.0622951	0.377537	1	2616	tags=64%, list=18%, signal=77%
GOBP_MHC_CLASS_II_BIOSYNTHETIC_PROCESS	17	-0.524716	-1.42477	0.0820513	0.379837	1	1806	tags=29%, list=12%, signal=34%
GOBP_POSITIVE_REGULATION_OF_INTERLEUKIN_2_PRODUCTION	31	-0.461673	-1.42427	0.0624	0.380196	1	2981	tags=42%, list=21%, signal=53%
GOBP_REGULATION_OF_B_CELL_RECEPTOR_SIGNALING_PATHWAY	21	-0.503431	-1.42408	0.0752508	0.379651	1	3834	tags=62%, list=26%, signal=84%
GOBP_SPHINGOMYELIN_METABOLIC_PROCESS	18	-0.51416	-1.42399	0.0920354	0.378854	1	1352	tags=22%, list=9%, signal=24%
HP_ABNORMAL_PHARYNX_MORPHOLOGY	141	-0.352153	-1.42303	0.0217984	0.380302	1	3041	tags=30%, list=21%, signal=37%
GOBP_EMBRYONIC_ORGAN_DEVELOPMENT	259	-0.324559	-1.42244	0.00499376	0.380847	1	2202	tags=20%, list=15%, signal=23%
GOMF_EPIDERMAL_GROWTH_FACTOR_RECEPTOR_BINDING	25	-0.484958	-1.4216	0.0704918	0.382114	1	474	tags=12%, list=3%, signal=12%
GOBP_CARDIAC_CONDUCTION	47	-0.425619	-1.42137	0.0564263	0.381717	1	617	tags=15%, list=4%, signal=16%
GOBP_REGULATION_OF_CD8_POSITIVE_ALPHA_BETA_T_CELL_ACTIVATION	17	-0.532508	-1.42095	0.0846287	0.381855	1	3716	tags=53%, list=26%, signal=71%
HP_AIRWAY_OBSTRUCTION	69	-0.392062	-1.41856	0.0356612	0.387322	1	3783	tags=43%, list=26%, signal=59%
GOBP_GRANULOCYTE_ACTIVATION	41	-0.426656	-1.41827	0.0536278	0.387156	1	1517	tags=24%, list=10%, signal=27%
HP_AUTOIMMUNE_THROMBOCYTOPENIA	38	-0.442207	-1.41817	0.0718954	0.386396	1	4344	tags=47%, list=30%, signal=67%
GOBP_REGULATION_OF_CHOLESTEROL_EFFLUX	30	-0.458869	-1.41767	0.0590112	0.38676	1	2423	tags=37%, list=17%, signal=44%
GOBP_POSITIVE_REGULATION_OF_INFLAMMATORY_RESPONSE	108	-0.366885	-1.41748	0.017192	0.386353	1	2135	tags=28%, list=15%, signal=32%
GOBP_PATTERN_SPECIFICATION_PROCESS	225	-0.328714	-1.4165	0.0114943	0.388046	1	2849	tags=25%, list=20%, signal=31%
HP_RECURRENT_ABSCESS_FORMATION	15	-0.546889	-1.41599	0.0834783	0.388398	1	3738	tags=47%, list=26%, signal=63%
HP_ABNORMAL_NUMBER_OF_ERYTHROID_PRECURSORS	38	-0.435415	-1.41594	0.0519481	0.387535	1	2584	tags=55%, list=18%, signal=67%
HP_URINARY_GLYCOSAMINOGLYCAN_EXCRETION	16	-0.538544	-1.41561	0.0836178	0.387494	1	2403	tags=44%, list=17%, signal=52%
GOBP_REGULATION_OF_STEROL_TRANSPORT	44	-0.425308	-1.41531	0.0482115	0.38738	1	2423	tags=32%, list=17%, signal=38%
HP_ABNORMALITY_OF_T_CELL_PHYSIOLOGY	49	-0.418241	-1.41527	0.0490046	0.386524	1	2655	tags=41%, list=18%, signal=50%
HP_RECURRENT_UPPER_RESPIRATORY_TRACT_INFECTIONS	121	-0.35686	-1.4142	0.0205479	0.388347	1	2926	tags=29%, list=20%, signal=36%
GOCC_CLATHRIN_COATED_VESICLE	155	-0.346733	-1.41409	0.0224868	0.387662	1	2353	tags=24%, list=16%, signal=28%
GOBP_LIPOPOLYSACCHARIDE_MEDIATED_SIGNALING_PATHWAY	55	-0.407355	-1.4135	0.0443131	0.388215	1	3716	tags=49%, list=26%, signal=66%
HP_DYSOSTOSIS_MULTIPLEX	22	-0.487087	-1.41303	0.0769231	0.38851	1	4672	tags=64%, list=32%, signal=94%
GOMF_CHANNEL_REGULATOR_ACTIVITY	80	-0.380851	-1.41257	0.0433526	0.388808	1	2997	tags=30%, list=21%, signal=38%
HP_DECREASED_CIRCULATING_IGA_LEVEL	43	-0.416627	-1.41257	0.042879	0.387856	1	3307	tags=42%, list=23%, signal=54%
GOBP_CELLULAR_RESPONSE_TO_INTERLEUKIN_1	74	-0.380494	-1.41195	0.0436047	0.388591	1	2218	tags=31%, list=15%, signal=37%
HP_ABNORMAL_ERYTHROCYTE_SEDIMENTATION_RATE	46	-0.42077	-1.41174	0.0545455	0.388227	1	3184	tags=41%, list=22%, signal=53%
GOBP_T_CELL_CYTOKINE_PRODUCTION	35	-0.446494	-1.41146	0.0720131	0.388048	1	2192	tags=34%, list=15%, signal=40%
HP_ABSENT_THUMB	43	-0.431463	-1.40993	0.073132	0.391311	1	2086	tags=42%, list=14%, signal=49%
HP_URETHRAL_ATRESIA	17	-0.508801	-1.40849	0.0802676	0.394232	1	2160	tags=35%, list=15%, signal=41%
GOCC_9PLUS2_MOTILE_CILIUM	70	-0.388475	-1.40734	0.0469697	0.396537	1	1581	tags=21%, list=11%, signal=24%
HP_DROWSINESS	17	-0.525633	-1.40713	0.0850695	0.396121	1	1687	tags=35%, list=12%, signal=40%
HP_ARTERIAL_STENOSIS	72	-0.378984	-1.40682	0.0385185	0.396064	1	3615	tags=42%, list=25%, signal=55%
GOBP_MEMBRANE_PROTEIN_PROTEOLYSIS	51	-0.414403	-1.4063	0.0435459	0.396489	1	2137	tags=24%, list=15%, signal=27%
GOBP_REGULATION_OF_INFLAMMATORY_RESPONSE	269	-0.322445	-1.40615	0.00875	0.395974	1	2135	tags=25%, list=15%, signal=28%
GOBP_RESPONSE_TO_BACTERIUM	419	-0.312939	-1.40613	0	0.395097	1	2219	tags=24%, list=15%, signal=28%
HP_FURROWED_TONGUE	32	-0.453595	-1.40513	0.0771812	0.396822	1	2160	tags=28%, list=15%, signal=33%
GOBP_DOSAGE_COMPENSATION	27	-0.470533	-1.40466	0.0791246	0.39721	1	274	tags=11%, list=2%, signal=11%
GOBP_PHOSPHOLIPID_CATABOLIC_PROCESS	43	-0.424604	-1.40375	0.0481541	0.398795	1	2178	tags=23%, list=15%, signal=27%
HP_CUTANEOUS_ABSCESS	20	-0.495596	-1.40363	0.0948276	0.39814	1	2137	tags=35%, list=15%, signal=41%
GOBP_ADENYLATE_CYCLASE_MODULATING_G_PROTEIN_COUPLED_RECEPTOR_SIGNALING_PATHWAY	101	-0.358132	-1.40242	0.0259366	0.400587	1	2815	tags=34%, list=19%, signal=41%
GOBP_ICOSANOID_METABOLIC_PROCESS	70	-0.38901	-1.40216	0.0344828	0.400337	1	3105	tags=31%, list=21%, signal=40%
GOBP_LEUKOCYTE_DIFFERENTIATION	472	-0.308716	-1.40167	0.00791855	0.400865	1	3406	tags=32%, list=23%, signal=40%
GOBP_RESPIRATORY_BURST	32	-0.447706	-1.40053	0.0676568	0.40312	1	2712	tags=38%, list=19%, signal=46%
GOBP_NEGATIVE_REGULATION_OF_INFLAMMATORY_RESPONSE	113	-0.352566	-1.39949	0.0346741	0.405027	1	3091	tags=34%, list=21%, signal=42%
GOBP_POSITIVE_REGULATION_OF_INTERLEUKIN_6_PRODUCTION	78	-0.374283	-1.39927	0.0355114	0.404704	1	2712	tags=31%, list=19%, signal=38%
GOMF_PHOSPHOLIPASE_BINDING	17	-0.512333	-1.39882	0.101201	0.405035	1	1202	tags=24%, list=8%, signal=26%
HP_XANTHOMATOSIS	19	-0.512725	-1.39879	0.0759931	0.404199	1	2178	tags=37%, list=15%, signal=43%
GOMF_VOLTAGE_GATED_CALCIUM_CHANNEL_ACTIVITY	17	-0.522705	-1.39847	0.0972696	0.404127	1	2070	tags=35%, list=14%, signal=41%
HP_SUPRANUCLEAR_GAZE_PALSY	40	-0.425574	-1.39759	0.0727554	0.405516	1	771	tags=18%, list=5%, signal=18%
GOBP_INTERLEUKIN_6_PRODUCTION	121	-0.347454	-1.3969	0.0217391	0.406366	1	4414	tags=46%, list=30%, signal=66%
GOBP_TRANSMISSION_OF_NERVE_IMPULSE	21	-0.492645	-1.39634	0.089527	0.407045	1	3876	tags=43%, list=27%, signal=58%
GOBP_MAMMARY_GLAND_EPITHELIUM_DEVELOPMENT	41	-0.430156	-1.39622	0.0558292	0.406436	1	2163	tags=27%, list=15%, signal=31%
GOBP_PROTEIN_EXIT_FROM_ENDOPLASMIC_RETICULUM	45	-0.41023	-1.39563	0.0547504	0.407076	1	3635	tags=33%, list=25%, signal=44%
GOCC_PLASMA_MEMBRANE_SIGNALING_RECEPTOR_COMPLEX	104	-0.356371	-1.39476	0.041847	0.408503	1	3456	tags=39%, list=24%, signal=51%
GOBP_REGULATION_OF_TRIGLYCERIDE_METABOLIC_PROCESS	29	-0.455174	-1.39392	0.0784	0.40981	1	2135	tags=28%, list=15%, signal=32%
GOBP_POSITIVE_REGULATION_OF_PHAGOCYTOSIS	55	-0.400147	-1.39379	0.0543319	0.409254	1	3340	tags=40%, list=23%, signal=52%
GOCC_CALCIUM_CHANNEL_COMPLEX	31	-0.449748	-1.39234	0.0971787	0.412433	1	4410	tags=48%, list=30%, signal=69%
HP_DECREASED_CIRCULATING_ANTIBODY_LEVEL	157	-0.338318	-1.39219	0.0216509	0.411979	1	2148	tags=24%, list=15%, signal=27%
GOBP_B_CELL_ACTIVATION	231	-0.321956	-1.39189	0.00895141	0.411898	1	3340	tags=32%, list=23%, signal=42%
GOBP_CELLULAR_DEFENSE_RESPONSE	38	-0.423693	-1.39173	0.0567261	0.411364	1	2607	tags=45%, list=18%, signal=54%
GOBP_TUMOR_NECROSIS_FACTOR_SUPERFAMILY_CYTOKINE_PRODUCTION	142	-0.341519	-1.39158	0.0231608	0.410853	1	2080	tags=25%, list=14%, signal=28%
GOMF_CORECEPTOR_ACTIVITY	31	-0.443875	-1.39145	0.068038	0.410319	1	1882	tags=39%, list=13%, signal=44%
HP_ADENOCARCINOMA_OF_THE_INTESTINES	38	-0.424927	-1.39138	0.0710901	0.409596	1	2086	tags=47%, list=14%, signal=55%
HP_OVERGROWTH	27	-0.462369	-1.39098	0.0795455	0.409829	1	2171	tags=26%, list=15%, signal=30%
GOBP_EAR_MORPHOGENESIS	57	-0.39112	-1.39054	0.0457227	0.410124	1	1084	tags=23%, list=7%, signal=25%
GOBP_MEMBRANE_RAFT_ORGANIZATION	19	-0.499088	-1.39026	0.0833333	0.409966	1	3759	tags=53%, list=26%, signal=71%
GOBP_NEGATIVE_REGULATION_OF_FIBROBLAST_PROLIFERATION	26	-0.465355	-1.38941	0.0854701	0.411484	1	2022	tags=15%, list=14%, signal=18%
GOBP_POSITIVE_REGULATION_OF_LIPID_BIOSYNTHETIC_PROCESS	60	-0.384457	-1.38891	0.060423	0.411969	1	2749	tags=27%, list=19%, signal=33%
HP_AUTOIMMUNITY	161	-0.334571	-1.38875	0.019685	0.411538	1	1950	tags=24%, list=13%, signal=27%
GOBP_DEFENSE_RESPONSE_TO_GRAM_POSITIVE_BACTERIUM	59	-0.396376	-1.38856	0.0757576	0.411136	1	2089	tags=31%, list=14%, signal=35%
HP_ABNORMAL_C_REACTIVE_PROTEIN_LEVEL	39	-0.423852	-1.38822	0.0813771	0.411194	1	1892	tags=26%, list=13%, signal=29%
HP_ACUTE_MYELOID_LEUKEMIA	66	-0.385725	-1.3879	0.0578125	0.411206	1	3858	tags=53%, list=27%, signal=72%
GOBP_CALCIUM_ION_REGULATED_EXOCYTOSIS	29	-0.457365	-1.38761	0.0824089	0.4111	1	1975	tags=24%, list=14%, signal=28%
GOBP_REGULATION_OF_MYELOID_LEUKOCYTE_DIFFERENTIATION	89	-0.363653	-1.38686	0.0342857	0.412282	1	2306	tags=24%, list=16%, signal=28%
GOBP_ACYLGLYCEROL_HOMEOSTASIS	21	-0.49204	-1.38651	0.0887772	0.412376	1	1755	tags=29%, list=12%, signal=32%
GOBP_POSITIVE_REGULATION_OF_TRANSCRIPTION_REGULATORY_REGION_DNA_BINDING	17	-0.518432	-1.38615	0.097479	0.412547	1	3366	tags=47%, list=23%, signal=61%
GOMF_G_PROTEIN_COUPLED_RECEPTOR_ACTIVITY	151	-0.338718	-1.38546	0.0249653	0.413573	1	2401	tags=30%, list=17%, signal=35%
HP_ARTERIOSCLEROSIS	55	-0.397527	-1.38528	0.0679012	0.413196	1	2290	tags=29%, list=16%, signal=34%
GOBP_PRODUCTION_OF_MOLECULAR_MEDIATOR_INVOLVED_IN_INFLAMMATORY_RESPONSE	68	-0.385611	-1.38499	0.0571848	0.413109	1	2163	tags=31%, list=15%, signal=36%
GOBP_ACTIVATED_T_CELL_PROLIFERATION	39	-0.435543	-1.38448	0.089172	0.413594	1	3080	tags=44%, list=21%, signal=55%
HP_DYSCALCULIA	19	-0.500976	-1.38445	0.102916	0.412791	1	1517	tags=16%, list=10%, signal=18%
GOBP_MATURE_B_CELL_DIFFERENTIATION	31	-0.445056	-1.38292	0.0797342	0.416166	1	2475	tags=35%, list=17%, signal=43%
GOBP_POSITIVE_REGULATION_OF_CYTOKINE_PRODUCTION	377	-0.309425	-1.38279	0.00601685	0.415635	1	2215	tags=23%, list=15%, signal=27%
GOCC_POSTSYNAPTIC_MEMBRANE	96	-0.357939	-1.38276	0.0387931	0.414815	1	1332	tags=20%, list=9%, signal=22%
GOBP_SUBSTANTIA_NIGRA_DEVELOPMENT	33	-0.438847	-1.38189	0.0785953	0.416443	1	4294	tags=42%, list=30%, signal=60%
GOBP_REGULATION_OF_HEART_RATE	49	-0.404274	-1.38181	0.0659164	0.415749	1	723	tags=16%, list=5%, signal=17%
GOBP_DNA_DAMAGE_RESPONSE_SIGNAL_TRANSDUCTION_RESULTING_IN_TRANSCRIPTION	18	-0.51553	-1.38168	0.0795848	0.415246	1	1430	tags=22%, list=10%, signal=25%
GOBP_REGULATION_OF_NATURAL_KILLER_CELL_ACTIVATION	32	-0.444803	-1.38064	0.0782313	0.417276	1	1047	tags=19%, list=7%, signal=20%
GOBP_SINGLE_FERTILIZATION	65	-0.386258	-1.3805	0.0544629	0.416764	1	1975	tags=20%, list=14%, signal=23%
GOCC_AZUROPHIL_GRANULE_MEMBRANE	56	-0.387708	-1.37927	0.05997	0.419302	1	3274	tags=38%, list=23%, signal=48%
GOCC_INTERMEDIATE_FILAMENT	42	-0.415319	-1.37746	0.0808709	0.423569	1	1886	tags=24%, list=13%, signal=27%
GOBP_SKELETAL_SYSTEM_DEVELOPMENT	314	-0.310975	-1.37734	0.00357995	0.423008	1	1753	tags=17%, list=12%, signal=19%
HP_ABNORMAL_LEUKOCYTE_PHYSIOLOGY	240	-0.321297	-1.37637	0.021197	0.424835	1	2148	tags=23%, list=15%, signal=26%
HP_ABNORMALITY_ON_PULMONARY_FUNCTION_TESTING	90	-0.361546	-1.37622	0.0443213	0.424385	1	1743	tags=18%, list=12%, signal=20%
GOBP_CARDIAC_CONDUCTION_SYSTEM_DEVELOPMENT	17	-0.516084	-1.3753	0.112561	0.425981	1	723	tags=29%, list=5%, signal=31%
GOBP_REGULATION_OF_CALCIUM_ION_DEPENDENT_EXOCYTOSIS	18	-0.510343	-1.37495	0.100885	0.426099	1	1975	tags=22%, list=14%, signal=26%
HP_ABNORMAL_LYMPHOCYTE_MORPHOLOGY	166	-0.33406	-1.37482	0.0209699	0.425572	1	2623	tags=28%, list=18%, signal=34%
GOBP_RUFFLE_ASSEMBLY	37	-0.425016	-1.3748	0.0798722	0.424745	1	2466	tags=30%, list=17%, signal=36%
GOBP_ADENYLATE_CYCLASE_ACTIVATING_G_PROTEIN_COUPLED_RECEPTOR_SIGNALING_PATHWAY	68	-0.380762	-1.37452	0.0501475	0.424626	1	2317	tags=31%, list=16%, signal=37%
HP_ABNORMAL_QT_INTERVAL	33	-0.438177	-1.37398	0.0945513	0.425316	1	204	tags=12%, list=1%, signal=12%
GOBP_REGULATION_OF_CELLULAR_AMINE_METABOLIC_PROCESS	17	-0.508363	-1.37365	0.104907	0.425404	1	1901	tags=35%, list=13%, signal=41%
GOBP_ATP_SYNTHESIS_COUPLED_ELECTRON_TRANSPORT	82	-0.367808	-1.37307	0.0406732	0.426059	1	4012	tags=45%, list=28%, signal=62%
GOBP_POSITIVE_REGULATION_OF_T_CELL_CYTOKINE_PRODUCTION	25	-0.451397	-1.37213	0.085622	0.427992	1	2192	tags=36%, list=15%, signal=42%
HP_STOMATITIS	56	-0.394213	-1.37188	0.0570571	0.427811	1	2623	tags=32%, list=18%, signal=39%
GOBP_EMBRYONIC_MORPHOGENESIS	353	-0.305344	-1.37135	0.00352113	0.428396	1	2202	tags=19%, list=15%, signal=22%
GOBP_POSITIVE_REGULATION_OF_EXCITATORY_POSTSYNAPTIC_POTENTIAL	16	-0.515009	-1.37049	0.103215	0.42996	1	1438	tags=31%, list=10%, signal=35%
GOCC_SYNAPTIC_MEMBRANE	151	-0.333503	-1.36996	0.0308725	0.430512	1	1332	tags=17%, list=9%, signal=18%
GOBP_MATURE_B_CELL_DIFFERENTIATION_INVOLVED_IN_IMMUNE_RESPONSE	26	-0.463514	-1.36946	0.105172	0.431134	1	2475	tags=38%, list=17%, signal=46%
HP_OVERWEIGHT	23	-0.476946	-1.3688	0.110535	0.432094	1	604	tags=17%, list=4%, signal=18%
GOBP_ANTIMICROBIAL_HUMORAL_IMMUNE_RESPONSE_MEDIATED_BY_ANTIMICROBIAL_PEPTIDE	36	-0.425065	-1.36826	0.0940439	0.432801	1	2555	tags=39%, list=18%, signal=47%
HP_URETERAL_STENOSIS	19	-0.491009	-1.36769	0.103215	0.433551	1	4472	tags=53%, list=31%, signal=76%
HP_GASTROINTESTINAL_STROMA_TUMOR	15	-0.52931	-1.36754	0.12766	0.433066	1	1165	tags=27%, list=8%, signal=29%
GOBP_REGULATION_OF_VASOCONSTRICTION	26	-0.462722	-1.36637	0.113793	0.43554	1	3895	tags=54%, list=27%, signal=73%
GOMF_CATION_CHANNEL_ACTIVITY	127	-0.345128	-1.36636	0.0264993	0.434701	1	2566	tags=28%, list=18%, signal=34%
GOCC_GUANYL_NUCLEOTIDE_EXCHANGE_FACTOR_COMPLEX	16	-0.524464	-1.36616	0.131849	0.434327	1	1994	tags=44%, list=14%, signal=51%
HP_PULMONARY_ARTERY_ATRESIA	17	-0.509987	-1.36606	0.116239	0.433767	1	2627	tags=41%, list=18%, signal=50%
HP_ABNORMAL_CIRCULATING_IGG_LEVEL	69	-0.37336	-1.36403	0.0711044	0.438749	1	2623	tags=29%, list=18%, signal=35%
GOBP_REGULATION_OF_MACROPHAGE_MIGRATION	28	-0.449517	-1.36375	0.101836	0.438679	1	3369	tags=46%, list=23%, signal=60%
GOBP_REGULATION_OF_LEUKOCYTE_MEDIATED_CYTOTOXICITY	66	-0.376052	-1.36374	0.0648012	0.437832	1	1595	tags=24%, list=11%, signal=27%
GOBP_ENTRAINMENT_OF_CIRCADIAN_CLOCK	29	-0.444538	-1.36253	0.095624	0.440561	1	4639	tags=52%, list=32%, signal=76%
GOCC_EXTERNAL_SIDE_OF_PLASMA_MEMBRANE	231	-0.316323	-1.36231	0.0225564	0.440289	1	1797	tags=23%, list=12%, signal=25%
GOBP_INTERLEUKIN_8_PRODUCTION	67	-0.378413	-1.36153	0.058296	0.441758	1	2981	tags=33%, list=21%, signal=41%
HP_PORENCEPHALIC_CYST	21	-0.479259	-1.36135	0.117845	0.441414	1	2160	tags=29%, list=15%, signal=34%
GOBP_NEGATIVE_REGULATION_OF_EPITHELIAL_CELL_PROLIFERATION	87	-0.357547	-1.36116	0.0538574	0.441066	1	1721	tags=23%, list=12%, signal=26%
HP_DUPLICATION_OF_THUMB_PHALANX	40	-0.419009	-1.35981	0.0808241	0.444094	1	3304	tags=58%, list=23%, signal=74%
GOMF_IMMUNE_RECEPTOR_ACTIVITY	94	-0.354648	-1.35929	0.0512091	0.444703	1	2441	tags=34%, list=17%, signal=41%
GOBP_IMMUNE_RESPONSE_REGULATING_CELL_SURFACE_RECEPTOR_SIGNALING_PATHWAY	219	-0.317527	-1.35903	0.0220779	0.44454	1	3867	tags=41%, list=27%, signal=55%
GOMF_MHC_PROTEIN_BINDING	26	-0.451906	-1.35857	0.0942492	0.445092	1	1362	tags=31%, list=9%, signal=34%
HP_MACROCYTIC_ANEMIA	62	-0.37473	-1.35841	0.0728376	0.444678	1	2086	tags=40%, list=14%, signal=47%
GOBP_NEURAL_NUCLEUS_DEVELOPMENT	41	-0.416746	-1.3582	0.0778146	0.444396	1	4667	tags=49%, list=32%, signal=72%
GOCC_PROTEIN_LIPID_COMPLEX	24	-0.472885	-1.35779	0.10299	0.444712	1	2423	tags=38%, list=17%, signal=45%
HP_LYMPHOMA	102	-0.350756	-1.35751	0.0525568	0.444677	1	2623	tags=28%, list=18%, signal=34%
GOBP_POSITIVE_REGULATION_OF_ERBB_SIGNALING_PATHWAY	31	-0.430978	-1.35694	0.111658	0.445425	1	3258	tags=29%, list=22%, signal=37%
GOBP_NATURAL_KILLER_CELL_ACTIVATION	65	-0.378892	-1.35648	0.0778267	0.445901	1	1433	tags=23%, list=10%, signal=25%
GOMF_TRANSFERASE_ACTIVITY_TRANSFERRING_ALKYL_OR_ARYL_OTHER_THAN_METHYL_GROUPS	52	-0.387886	-1.35638	0.0787879	0.445346	1	2112	tags=23%, list=15%, signal=27%
GOBP_T_HELPER_1_TYPE_IMMUNE_RESPONSE	38	-0.423096	-1.35569	0.0842607	0.446401	1	4243	tags=50%, list=29%, signal=70%
GOCC_INTRINSIC_COMPONENT_OF_POSTSYNAPTIC_MEMBRANE	32	-0.43884	-1.35564	0.101749	0.445687	1	1651	tags=31%, list=11%, signal=35%
GOBP_AEROBIC_RESPIRATION	161	-0.328604	-1.35521	0.0262812	0.446073	1	3901	tags=41%, list=27%, signal=55%
HP_PROLONGED_PARTIAL_THROMBOPLASTIN_TIME	19	-0.493902	-1.35493	0.0936968	0.445969	1	1721	tags=26%, list=12%, signal=30%
GOBP_T_HELPER_17_CELL_DIFFERENTIATION	24	-0.4581	-1.35466	0.115	0.445938	1	4019	tags=50%, list=28%, signal=69%
GOBP_MYOTUBE_DIFFERENTIATION	72	-0.364547	-1.35461	0.0625	0.445212	1	1950	tags=26%, list=13%, signal=30%
GOBP_PIGMENT_CELL_DIFFERENTIATION	24	-0.461711	-1.35399	0.0876623	0.446203	1	72	tags=8%, list=0%, signal=8%
GOBP_T_HELPER_17_TYPE_IMMUNE_RESPONSE	34	-0.429899	-1.35334	0.101749	0.447224	1	4019	tags=47%, list=28%, signal=65%
HP_ABNORMAL_TRACHEOBRONCHIAL_MORPHOLOGY	226	-0.315741	-1.35259	0.0279898	0.448506	1	3077	tags=27%, list=21%, signal=34%
GOBP_POSITIVE_REGULATION_OF_SIGNAL_TRANSDUCTION_BY_P53_CLASS_MEDIATOR	26	-0.45152	-1.35243	0.104377	0.448115	1	3254	tags=50%, list=22%, signal=64%
GOBP_REGULATION_OF_ION_TRANSPORT	352	-0.303414	-1.35229	0.007034	0.447626	1	3125	tags=28%, list=22%, signal=35%
GOBP_POSITIVE_REGULATION_OF_LEUKOCYTE_MEDIATED_IMMUNITY	117	-0.345439	-1.35196	0.0418994	0.447767	1	2192	tags=27%, list=15%, signal=32%
GOBP_FERTILIZATION	87	-0.359131	-1.35145	0.0527859	0.448412	1	1012	tags=14%, list=7%, signal=15%
GOBP_REGULATION_OF_DENDRITIC_CELL_DIFFERENTIATION	15	-0.515927	-1.35118	0.129568	0.448405	1	874	tags=27%, list=6%, signal=28%
GOBP_REGULATION_OF_T_CELL_DIFFERENTIATION_IN_THYMUS	19	-0.478438	-1.35107	0.123288	0.44788	1	2515	tags=42%, list=17%, signal=51%
GOMF_PROTEIN_TYROSINE_SERINE_THREONINE_PHOSPHATASE_ACTIVITY	35	-0.424183	-1.35044	0.0845771	0.448848	1	1956	tags=26%, list=13%, signal=30%
GOBP_POSITIVE_REGULATION_OF_CYTOSOLIC_CALCIUM_ION_CONCENTRATION	96	-0.349945	-1.3504	0.0449275	0.448141	1	2629	tags=29%, list=18%, signal=35%
GOBP_MEMBRANE_INVAGINATION	59	-0.381808	-1.35033	0.0793893	0.447505	1	2326	tags=25%, list=16%, signal=30%
GOBP_NEGATIVE_REGULATION_OF_EPITHELIAL_CELL_DIFFERENTIATION	25	-0.444076	-1.34962	0.11093	0.448633	1	872	tags=20%, list=6%, signal=21%
GOMF_GTP_DEPENDENT_PROTEIN_BINDING	20	-0.475968	-1.34901	0.110553	0.449505	1	2987	tags=35%, list=21%, signal=44%
GOCC_TRANS_GOLGI_NETWORK_MEMBRANE	86	-0.360836	-1.34803	0.0599078	0.45153	1	470	tags=13%, list=3%, signal=13%
HP_FEMORAL_BOWING	23	-0.455009	-1.34787	0.109677	0.451163	1	1687	tags=26%, list=12%, signal=29%
GOBP_REGULATION_OF_B_CELL_ACTIVATION	117	-0.336637	-1.34763	0.0500677	0.451027	1	3340	tags=37%, list=23%, signal=47%
GOBP_BONE_MINERALIZATION	76	-0.365783	-1.34758	0.0579495	0.450359	1	3091	tags=39%, list=21%, signal=50%
GOBP_LIPID_HOMEOSTASIS	106	-0.344887	-1.34692	0.0598291	0.451502	1	2557	tags=25%, list=18%, signal=31%
GOMF_PROTEIN_TYROSINE_KINASE_ACTIVATOR_ACTIVITY	15	-0.507366	-1.34679	0.127178	0.451021	1	1104	tags=27%, list=8%, signal=29%
HP_ABNORMALITY_OF_THE_INTRAHEPATIC_BILE_DUCT	18	-0.498059	-1.34641	0.116118	0.451282	1	1879	tags=33%, list=13%, signal=38%
GOCC_SIDE_OF_MEMBRANE	402	-0.297256	-1.34497	0.00826446	0.454609	1	2278	tags=23%, list=16%, signal=26%
GOBP_SKELETAL_SYSTEM_MORPHOGENESIS	133	-0.333359	-1.34454	0.0433018	0.455038	1	771	tags=11%, list=5%, signal=11%
GOCC_CELL_SURFACE	486	-0.294767	-1.3439	0.0114025	0.456109	1	2165	tags=22%, list=15%, signal=25%
HP_RECURRENT_HERPES	18	-0.486458	-1.34291	0.128521	0.458155	1	3225	tags=50%, list=22%, signal=64%
GOBP_REGULATION_OF_BONE_MINERALIZATION	52	-0.387671	-1.34286	0.0757098	0.457497	1	3091	tags=42%, list=21%, signal=54%
HP_DEVELOPMENTAL_GLAUCOMA	52	-0.388784	-1.34257	0.0938462	0.457593	1	2086	tags=35%, list=14%, signal=40%
GOBP_REGULATION_OF_CALCIUM_ION_TRANSPORT	159	-0.326954	-1.34221	0.0345286	0.457906	1	4596	tags=45%, list=32%, signal=65%
GOBP_REGULATION_OF_PRODUCTION_OF_MOLECULAR_MEDIATOR_OF_IMMUNE_RESPONSE	156	-0.324197	-1.3417	0.0437756	0.458573	1	2192	tags=24%, list=15%, signal=28%
GOBP_REGULATION_OF_ACTION_POTENTIAL	28	-0.443291	-1.34154	0.109612	0.458203	1	485	tags=14%, list=3%, signal=15%
GOMF_PROTEIN_TRANSMEMBRANE_TRANSPORTER_ACTIVITY	21	-0.454977	-1.3414	0.122124	0.457775	1	2215	tags=29%, list=15%, signal=34%
GOBP_REGULATION_OF_CELL_KILLING	77	-0.361275	-1.3414	0.0806452	0.456968	1	2343	tags=30%, list=16%, signal=35%
GOBP_NEGATIVE_REGULATION_OF_GLIOGENESIS	23	-0.464227	-1.34117	0.111842	0.456839	1	2446	tags=35%, list=17%, signal=42%
GOBP_NEGATIVE_REGULATION_OF_LIPID_LOCALIZATION	35	-0.41247	-1.3396	0.0967742	0.460551	1	2289	tags=29%, list=16%, signal=34%
GOBP_SNRNA_PROCESSING	28	-0.447664	-1.33929	0.111304	0.460617	1	33	tags=7%, list=0%, signal=7%
HP_ABNORMAL_ELECTROPHYSIOLOGY_OF_SINOATRIAL_NODE_ORIGIN	45	-0.395828	-1.33915	0.0904836	0.460223	1	1193	tags=18%, list=8%, signal=19%
HP_TRANSIENT_GLOBAL_AMNESIA	16	-0.496601	-1.33881	0.141869	0.460418	1	207	tags=13%, list=1%, signal=13%
HP_NARROW_NASAL_BRIDGE	25	-0.455066	-1.33862	0.0985222	0.460143	1	3147	tags=36%, list=22%, signal=46%
HP_ABNORMALITY_OF_THE_MUSCULATURE_OF_THE_HAND	71	-0.373907	-1.33814	0.0837004	0.460706	1	2086	tags=34%, list=14%, signal=39%
GOBP_LEUKOCYTE_MIGRATION	290	-0.305524	-1.33763	0.00985222	0.461426	1	2605	tags=28%, list=18%, signal=33%
GOBP_RESPONSE_TO_INTERLEUKIN_4	31	-0.425226	-1.33736	0.0955414	0.461334	1	798	tags=16%, list=5%, signal=17%
GOBP_POSITIVE_REGULATION_OF_INTERLEUKIN_10_PRODUCTION	33	-0.412253	-1.33645	0.0987261	0.46314	1	1153	tags=24%, list=8%, signal=26%
GOMF_VOLTAGE_GATED_POTASSIUM_CHANNEL_ACTIVITY	24	-0.452839	-1.33625	0.119454	0.462961	1	2705	tags=42%, list=19%, signal=51%
GOBP_NEGATIVE_REGULATION_OF_IMMUNE_SYSTEM_PROCESS	331	-0.300566	-1.3359	0.0180941	0.463135	1	3134	tags=31%, list=22%, signal=38%
GOBP_REGULATION_OF_POTASSIUM_ION_TRANSMEMBRANE_TRANSPORTER_ACTIVITY	32	-0.424052	-1.335	0.105622	0.464882	1	2344	tags=28%, list=16%, signal=33%
GOBP_NEGATIVE_REGULATION_OF_SIGNAL_TRANSDUCTION_BY_P53_CLASS_MEDIATOR	30	-0.43732	-1.33475	0.110379	0.464836	1	1844	tags=27%, list=13%, signal=30%
GOBP_PROTON_TRANSMEMBRANE_TRANSPORT	107	-0.342247	-1.33462	0.0610264	0.464406	1	3972	tags=45%, list=27%, signal=61%
HP_ABNORMAL_RENAL_VASCULAR_MORPHOLOGY	19	-0.476894	-1.33431	0.126263	0.464463	1	3816	tags=53%, list=26%, signal=71%
GOBP_POSITIVE_REGULATION_OF_LYMPHOCYTE_MEDIATED_IMMUNITY	97	-0.345579	-1.33423	0.060472	0.463894	1	2192	tags=28%, list=15%, signal=33%
GOBP_REGULATION_OF_GLYCOPROTEIN_METABOLIC_PROCESS	36	-0.417112	-1.33398	0.106209	0.463773	1	2014	tags=25%, list=14%, signal=29%
GOBP_POSITIVE_REGULATION_OF_MACROPHAGE_CYTOKINE_PRODUCTION	21	-0.463058	-1.33377	0.134106	0.463603	1	2009	tags=29%, list=14%, signal=33%
GOBP_HUMORAL_IMMUNE_RESPONSE_MEDIATED_BY_CIRCULATING_IMMUNOGLOBULIN	31	-0.428064	-1.33335	0.115894	0.463996	1	3340	tags=48%, list=23%, signal=63%
GOCC_ENDOPLASMIC_RETICULUM_LUMEN	185	-0.32042	-1.33304	0.0289093	0.464057	1	1892	tags=21%, list=13%, signal=24%
HP_GANGRENE	39	-0.415614	-1.33123	0.0953101	0.468613	1	2461	tags=33%, list=17%, signal=40%
HP_ABNORMAL_EPIDERMAL_MORPHOLOGY	45	-0.395412	-1.33122	0.0993884	0.467862	1	2945	tags=29%, list=20%, signal=36%
GOBP_NEGATIVE_REGULATION_OF_VIRAL_ENTRY_INTO_HOST_CELL	16	-0.496635	-1.33102	0.121646	0.467654	1	4026	tags=56%, list=28%, signal=78%
GOBP_POSITIVE_REGULATION_OF_MYELOID_LEUKOCYTE_CYTOKINE_PRODUCTION_INVOLVED_IN_IMMUNE_RESPONSE	32	-0.423793	-1.33094	0.114754	0.467088	1	1358	tags=22%, list=9%, signal=24%
GOBP_RIG_I_SIGNALING_PATHWAY	25	-0.449253	-1.33082	0.129508	0.466664	1	4802	tags=48%, list=33%, signal=72%
GOBP_AXONEME_ASSEMBLY	34	-0.422911	-1.32968	0.100167	0.469165	1	4486	tags=53%, list=31%, signal=76%
GOBP_POSITIVE_REGULATION_OF_POTASSIUM_ION_TRANSPORT	25	-0.44061	-1.32953	0.111111	0.468799	1	1684	tags=24%, list=12%, signal=27%
HP_ABNORMAL_T_CELL_SUBSET_DISTRIBUTION	53	-0.383306	-1.32941	0.0875576	0.46835	1	2087	tags=26%, list=14%, signal=31%
HP_ABNORMALITY_OF_THE_PHARYNX	165	-0.320477	-1.32883	0.0413333	0.469244	1	3148	tags=30%, list=22%, signal=38%
GOBP_SPERM_AXONEME_ASSEMBLY	16	-0.498761	-1.32872	0.134106	0.468733	1	4753	tags=63%, list=33%, signal=93%
GOBP_VESICLE_TARGETING_ROUGH_ER_TO_CIS_GOLGI	26	-0.437697	-1.32849	0.12275	0.468611	1	2295	tags=23%, list=16%, signal=27%
GOBP_POSITIVE_REGULATION_OF_B_CELL_ACTIVATION	75	-0.353032	-1.3275	0.0634006	0.470629	1	3307	tags=37%, list=23%, signal=48%
HP_GASTROINTESTINAL_ATRESIA	51	-0.380689	-1.32741	0.0979782	0.470128	1	2160	tags=25%, list=15%, signal=30%
GOBP_GLIAL_CELL_PROLIFERATION	38	-0.403621	-1.32681	0.104524	0.47112	1	2289	tags=24%, list=16%, signal=28%
HP_AXONAL_DEGENERATION	16	-0.497633	-1.32637	0.154804	0.471646	1	3482	tags=38%, list=24%, signal=49%
GOMF_PROTON_TRANSMEMBRANE_TRANSPORTER_ACTIVITY	91	-0.345572	-1.32602	0.0661972	0.471877	1	3313	tags=38%, list=23%, signal=50%
GOBP_NEGATIVE_REGULATION_OF_MYELOID_CELL_DIFFERENTIATION	63	-0.372992	-1.32521	0.10119	0.473411	1	3073	tags=30%, list=21%, signal=38%
GOBP_NEGATIVE_REGULATION_OF_LYMPHOCYTE_APOPTOTIC_PROCESS	31	-0.427465	-1.32475	0.114105	0.474046	1	2475	tags=32%, list=17%, signal=39%
GOBP_REGULATION_OF_LYMPHOCYTE_MEDIATED_IMMUNITY	143	-0.327789	-1.32453	0.0424077	0.473901	1	2427	tags=28%, list=17%, signal=33%
GOBP_ACTIN_FILAMENT_BASED_MOVEMENT	64	-0.365935	-1.32428	0.0731707	0.473898	1	876	tags=14%, list=6%, signal=15%
GOBP_GLYCOSYL_COMPOUND_CATABOLIC_PROCESS	30	-0.424186	-1.32423	0.112561	0.473257	1	4494	tags=53%, list=31%, signal=77%
GOBP_BIOMINERALIZATION	104	-0.341742	-1.32314	0.0591549	0.475795	1	2749	tags=32%, list=19%, signal=39%
GOBP_RIBONUCLEOSIDE_METABOLIC_PROCESS	27	-0.434682	-1.32246	0.123519	0.477073	1	3639	tags=44%, list=25%, signal=59%
GOBP_CELL_ACTIVATION_INVOLVED_IN_IMMUNE_RESPONSE	243	-0.305109	-1.32222	0.0344388	0.476977	1	3844	tags=36%, list=26%, signal=48%
GOBP_POSITIVE_REGULATION_OF_RESPONSE_TO_EXTERNAL_STIMULUS	322	-0.298713	-1.32196	0.0278114	0.476964	1	2192	tags=23%, list=15%, signal=27%
GOBP_RIBOSOMAL_SMALL_SUBUNIT_ASSEMBLY	18	-0.482442	-1.32175	0.127695	0.476807	1	2555	tags=39%, list=18%, signal=47%
HP_NEOPLASM_OF_THE_SKELETAL_SYSTEM	83	-0.351245	-1.32112	0.0789474	0.477931	1	2555	tags=34%, list=18%, signal=41%
GOBP_POSITIVE_REGULATION_OF_MYELOID_LEUKOCYTE_MEDIATED_IMMUNITY	20	-0.469694	-1.32009	0.135135	0.480259	1	1290	tags=30%, list=9%, signal=33%
GOBP_PEPTIDYL_L_CYSTEINE_S_PALMITOYLATION	19	-0.475116	-1.31935	0.137631	0.4817	1	1999	tags=26%, list=14%, signal=30%
GOBP_REGULATION_OF_MEMBRANE_PROTEIN_ECTODOMAIN_PROTEOLYSIS	19	-0.481793	-1.31923	0.155203	0.481323	1	872	tags=26%, list=6%, signal=28%
GOBP_POSITIVE_REGULATION_OF_INTERFERON_GAMMA_PRODUCTION	64	-0.373401	-1.31922	0.0895522	0.480536	1	1254	tags=23%, list=9%, signal=26%
GOMF_STRUCTURAL_MOLECULE_ACTIVITY	402	-0.291901	-1.31866	0.0159272	0.481428	1	2409	tags=27%, list=17%, signal=32%
HP_PSORIASIFORM_DERMATITIS	20	-0.472333	-1.3186	0.132328	0.480857	1	4082	tags=50%, list=28%, signal=69%
GOMF_WW_DOMAIN_BINDING	23	-0.456678	-1.31819	0.13289	0.481281	1	3306	tags=43%, list=23%, signal=56%
HP_NEONATAL_HYPOGLYCEMIA	27	-0.430226	-1.31717	0.139896	0.483539	1	1175	tags=19%, list=8%, signal=20%
GOMF_OXIDOREDUCTION_DRIVEN_ACTIVE_TRANSMEMBRANE_TRANSPORTER_ACTIVITY	55	-0.377416	-1.31542	0.100478	0.488051	1	3901	tags=44%, list=27%, signal=59%
GOBP_CELL_FATE_COMMITMENT	121	-0.332033	-1.31509	0.0584958	0.488259	1	2058	tags=19%, list=14%, signal=22%
GOMF_IMMUNOGLOBULIN_BINDING	18	-0.48569	-1.31466	0.145648	0.488688	1	699	tags=22%, list=5%, signal=23%
HP_URETERAL_DUPLICATION	33	-0.418422	-1.31404	0.128874	0.489805	1	2160	tags=27%, list=15%, signal=32%
GOBP_REGULATION_OF_CARDIAC_MUSCLE_CONTRACTION	42	-0.40058	-1.31334	0.119008	0.491124	1	696	tags=17%, list=5%, signal=17%
GOBP_CELLULAR_RESPONSE_TO_INTERFERON_GAMMA	84	-0.348031	-1.31304	0.0727003	0.491214	1	2087	tags=25%, list=14%, signal=29%
GOBP_SYNAPTIC_VESICLE_TRANSPORT	33	-0.41828	-1.31159	0.134959	0.494921	1	813	tags=12%, list=6%, signal=13%
GOBP_POSITIVE_REGULATION_OF_STEROL_TRANSPORT	28	-0.427787	-1.31122	0.131448	0.4953	1	1934	tags=29%, list=13%, signal=33%
HP_ABNORMAL_B_CELL_SUBSET_DISTRIBUTION	18	-0.486876	-1.31114	0.159204	0.494762	1	2584	tags=44%, list=18%, signal=54%
GOBP_REGULATION_OF_TRANSCRIPTION_REGULATORY_REGION_DNA_BINDING	37	-0.407403	-1.31076	0.109121	0.495142	1	2192	tags=30%, list=15%, signal=35%
GOBP_NEGATIVE_REGULATION_OF_IMMUNE_EFFECTOR_PROCESS	94	-0.343446	-1.31059	0.0785185	0.494878	1	3202	tags=35%, list=22%, signal=45%
HP_COUGH	98	-0.339677	-1.30982	0.0669456	0.496404	1	2417	tags=23%, list=17%, signal=28%
HP_CHEST_PAIN	75	-0.355273	-1.30795	0.0948795	0.501301	1	3091	tags=31%, list=21%, signal=39%
HP_SUPERNUMERARY_TOOTH	31	-0.423243	-1.30784	0.125	0.500837	1	2929	tags=35%, list=20%, signal=44%
GOBP_RESPONSE_TO_INTERFERON_ALPHA	18	-0.466087	-1.30756	0.130435	0.500904	1	1821	tags=22%, list=13%, signal=25%
GOBP_ACROSOME_REACTION	15	-0.501155	-1.30701	0.159011	0.501834	1	1975	tags=40%, list=14%, signal=46%
HP_AMELOGENESIS_IMPERFECTA	17	-0.481862	-1.30656	0.153846	0.50245	1	754	tags=18%, list=5%, signal=19%
GOBP_POSITIVE_REGULATION_OF_RECEPTOR_SIGNALING_PATHWAY_VIA_STAT	32	-0.422552	-1.30618	0.119672	0.502771	1	3806	tags=47%, list=26%, signal=63%
HP_RHEUMATOID_ARTHRITIS	17	-0.480743	-1.3057	0.153184	0.50342	1	3151	tags=53%, list=22%, signal=68%
GOBP_MYELOID_LEUKOCYTE_ACTIVATION	191	-0.30915	-1.30505	0.0409731	0.504665	1	3080	tags=31%, list=21%, signal=39%
HP_HORSESHOE_KIDNEY	83	-0.346805	-1.30429	0.0945559	0.506227	1	2160	tags=30%, list=15%, signal=35%
GOCC_PRESYNAPTIC_ACTIVE_ZONE_MEMBRANE	18	-0.474066	-1.30414	0.159593	0.505889	1	3074	tags=33%, list=21%, signal=42%
GOBP_NEGATIVE_REGULATION_OF_ALPHA_BETA_T_CELL_DIFFERENTIATION	20	-0.473202	-1.30335	0.145833	0.507482	1	3008	tags=35%, list=21%, signal=44%
GOBP_REGULATION_OF_VIRAL_INDUCED_CYTOPLASMIC_PATTERN_RECOGNITION_RECEPTOR_SIGNALING_PATHWAY	20	-0.462981	-1.3032	0.140496	0.50713	1	4802	tags=50%, list=33%, signal=75%
HP_PERSEVERATION	17	-0.477955	-1.30287	0.16179	0.507333	1	1517	tags=18%, list=10%, signal=20%
GOMF_DNA_BINDING_TRANSCRIPTION_REPRESSOR_ACTIVITY	224	-0.304722	-1.3028	0.0394402	0.506772	1	1907	tags=17%, list=13%, signal=19%
GOBP_REGULATION_OF_CATION_CHANNEL_ACTIVITY	94	-0.339709	-1.30184	0.0800582	0.508953	1	2344	tags=23%, list=16%, signal=28%
GOBP_REGULATION_OF_INFLAMMATORY_RESPONSE_TO_ANTIGENIC_STIMULUS	36	-0.404528	-1.30164	0.118859	0.508775	1	2089	tags=31%, list=14%, signal=36%
GOBP_ENDOCRINE_SYSTEM_DEVELOPMENT	70	-0.355789	-1.30067	0.0941176	0.511024	1	3091	tags=31%, list=21%, signal=40%
GOBP_POSITIVE_REGULATION_OF_OSTEOBLAST_DIFFERENTIATION	44	-0.39725	-1.3002	0.113744	0.511711	1	2045	tags=27%, list=14%, signal=32%
GOBP_REGULATION_OF_INTRINSIC_APOPTOTIC_SIGNALING_PATHWAY_IN_RESPONSE_TO_DNA_DAMAGE	35	-0.411149	-1.30017	0.12381	0.510974	1	2102	tags=29%, list=14%, signal=33%
GOBP_REGULATION_OF_KERATINOCYTE_PROLIFERATION	23	-0.451566	-1.30015	0.137161	0.510244	1	1684	tags=26%, list=12%, signal=29%
GOBP_GAMMA_DELTA_T_CELL_ACTIVATION	19	-0.46819	-1.29938	0.153184	0.511849	1	1314	tags=21%, list=9%, signal=23%
HP_WHEEZING	25	-0.438873	-1.29932	0.143824	0.511228	1	1598	tags=24%, list=11%, signal=27%
GOMF_GLUCOSYLTRANSFERASE_ACTIVITY	15	-0.499269	-1.29925	0.176056	0.510674	1	63	tags=7%, list=0%, signal=7%
GOBP_REGULATION_OF_LYMPHOCYTE_APOPTOTIC_PROCESS	48	-0.381263	-1.29919	0.111643	0.510085	1	2475	tags=29%, list=17%, signal=35%
GOBP_PROTEIN_TETRAMERIZATION	62	-0.364239	-1.29918	0.105346	0.509337	1	1592	tags=16%, list=11%, signal=18%
GOCC_VACUOLAR_LUMEN	143	-0.319557	-1.29707	0.0517007	0.515125	1	2445	tags=27%, list=17%, signal=32%
GOBP_NEGATIVE_REGULATION_OF_VIRAL_LIFE_CYCLE	18	-0.470764	-1.29684	0.169205	0.515044	1	4731	tags=61%, list=33%, signal=91%
HP_AUTOIMMUNE_HEMOLYTIC_ANEMIA	31	-0.418838	-1.29675	0.13255	0.514566	1	3977	tags=42%, list=27%, signal=58%
GOBP_NEGATIVE_REGULATION_OF_INTRINSIC_APOPTOTIC_SIGNALING_PATHWAY_IN_RESPONSE_TO_DNA_DAMAGE	27	-0.43358	-1.29645	0.129134	0.514729	1	2002	tags=30%, list=14%, signal=34%
GOBP_MYELOID_DENDRITIC_CELL_ACTIVATION	21	-0.454157	-1.29619	0.137124	0.514756	1	4194	tags=57%, list=29%, signal=80%
HP_SEVERE_INFECTION	37	-0.405718	-1.2951	0.130645	0.517362	1	3094	tags=38%, list=21%, signal=48%
HP_POLYGENIC_INHERITANCE	20	-0.458564	-1.29491	0.148276	0.517165	1	1438	tags=25%, list=10%, signal=28%
GOBP_DETECTION_OF_STIMULUS	96	-0.339117	-1.29376	0.0826087	0.519978	1	2289	tags=21%, list=16%, signal=25%
GOBP_NEGATIVE_REGULATION_OF_INTERLEUKIN_1_BETA_PRODUCTION	21	-0.461973	-1.29264	0.161501	0.522761	1	1239	tags=29%, list=9%, signal=31%
HP_LEUKOCYTOSIS	112	-0.334987	-1.29196	0.0768194	0.524128	1	3225	tags=29%, list=22%, signal=36%
HP_STENOSIS_OF_THE_EXTERNAL_AUDITORY_CANAL	16	-0.475898	-1.29194	0.157801	0.523382	1	2184	tags=31%, list=15%, signal=37%
HP_PERICARDITIS	32	-0.402389	-1.29157	0.119601	0.523748	1	4082	tags=53%, list=28%, signal=74%
GOBP_RESPONSE_TO_KETONE	131	-0.322049	-1.29127	0.078125	0.523896	1	2289	tags=21%, list=16%, signal=25%
GOBP_INNER_EAR_MORPHOGENESIS	44	-0.379556	-1.29114	0.11646	0.523519	1	987	tags=23%, list=7%, signal=24%
GOBP_RESPONSE_TO_PROSTAGLANDIN_E	16	-0.49001	-1.29071	0.15704	0.524118	1	1586	tags=19%, list=11%, signal=21%
GOCC_MITOCHONDRIA_ASSOCIATED_ENDOPLASMIC_RETICULUM_MEMBRANE	20	-0.462338	-1.29036	0.163961	0.524409	1	184	tags=10%, list=1%, signal=10%
HP_ABNORMAL_SPERM_MOTILITY	34	-0.405584	-1.29008	0.119355	0.524513	1	2417	tags=24%, list=17%, signal=28%
HP_VERRUCAE	21	-0.447038	-1.28971	0.158238	0.524941	1	3077	tags=43%, list=21%, signal=54%
GOCC_ENDOPLASMIC_RETICULUM_QUALITY_CONTROL_COMPARTMENT	22	-0.449309	-1.28965	0.147651	0.52432	1	3211	tags=36%, list=22%, signal=47%
HP_ACUTE_KIDNEY_INJURY	16	-0.485776	-1.28851	0.154622	0.527169	1	2901	tags=38%, list=20%, signal=47%
GOBP_RESPONSE_TO_VIRUS	331	-0.289494	-1.28813	0.026699	0.527637	1	3413	tags=27%, list=24%, signal=35%
GOBP_REGULATION_OF_DEFENSE_RESPONSE	477	-0.284432	-1.28757	0.00904977	0.528665	1	2135	tags=20%, list=15%, signal=23%
GOMF_GATED_CHANNEL_ACTIVITY	107	-0.326891	-1.28746	0.0820144	0.52823	1	2825	tags=30%, list=19%, signal=37%
GOBP_MEMBRANE_REPOLARIZATION	22	-0.444766	-1.28667	0.169935	0.52997	1	696	tags=18%, list=5%, signal=19%
HP_HYPERLIPOPROTEINEMIA	25	-0.429067	-1.28662	0.153971	0.529342	1	3457	tags=44%, list=24%, signal=58%
GOBP_CYTOLYSIS	17	-0.485705	-1.28647	0.15331	0.529005	1	2137	tags=35%, list=15%, signal=41%
GOBP_POSITIVE_REGULATION_OF_DEFENSE_RESPONSE	222	-0.301978	-1.28599	0.0433121	0.529776	1	2192	tags=23%, list=15%, signal=26%
GOBP_SKELETAL_MUSCLE_CELL_DIFFERENTIATION	40	-0.391394	-1.28551	0.144838	0.530448	1	4043	tags=48%, list=28%, signal=66%
HP_ABNORMALITY_OF_LIPOPROTEIN_CHOLESTEROL_CONCENTRATION	38	-0.393975	-1.28545	0.141104	0.529884	1	2851	tags=32%, list=20%, signal=39%
HP_ABNORMAL_CARDIAC_TEST	65	-0.359994	-1.28532	0.118519	0.529516	1	696	tags=12%, list=5%, signal=13%
HP_DIASTASIS_RECTI	18	-0.467998	-1.28532	0.174576	0.528742	1	2145	tags=33%, list=15%, signal=39%
HP_CORONARY_ARTERY_ATHEROSCLEROSIS	31	-0.414072	-1.28509	0.153226	0.52865	1	3462	tags=48%, list=24%, signal=63%
GOMF_LYSOPHOSPHOLIPASE_ACTIVITY	22	-0.457918	-1.28508	0.151414	0.527908	1	1758	tags=18%, list=12%, signal=21%
GOMF_STEROL_TRANSFER_ACTIVITY	17	-0.470611	-1.2848	0.157986	0.528005	1	2423	tags=41%, list=17%, signal=49%
HP_ABNORMAL_T_CELL_MORPHOLOGY	68	-0.35319	-1.28441	0.119118	0.528475	1	2087	tags=24%, list=14%, signal=27%
GOBP_EMBRYONIC_EYE_MORPHOGENESIS	16	-0.491104	-1.28371	0.161062	0.52993	1	3542	tags=56%, list=24%, signal=74%
HP_OPPORTUNISTIC_INFECTION	16	-0.477562	-1.28357	0.165247	0.529611	1	3225	tags=50%, list=22%, signal=64%
GOBP_LYMPHOCYTE_APOPTOTIC_PROCESS	63	-0.357917	-1.28307	0.131852	0.530394	1	2475	tags=27%, list=17%, signal=32%
GOBP_POSITIVE_REGULATION_OF_CYTOKINE_PRODUCTION_INVOLVED_IN_IMMUNE_RESPONSE	70	-0.357334	-1.28248	0.110774	0.531515	1	2192	tags=27%, list=15%, signal=32%
GOBP_NEGATIVE_REGULATION_OF_INTERFERON_GAMMA_PRODUCTION	28	-0.424185	-1.28245	0.146965	0.53085	1	3119	tags=39%, list=21%, signal=50%
GOBP_CELL_JUNCTION_MAINTENANCE	22	-0.444237	-1.28168	0.141914	0.532434	1	1214	tags=23%, list=8%, signal=25%
HP_ABNORMAL_VITAMIN_B12_LEVEL	19	-0.454779	-1.28167	0.16934	0.531703	1	1565	tags=21%, list=11%, signal=24%
GOBP_CALCIUM_ION_IMPORT_ACROSS_PLASMA_MEMBRANE	17	-0.478171	-1.28156	0.153298	0.531283	1	55	tags=12%, list=0%, signal=12%
HP_ABNORMALITY_OF_THE_TONSILS	25	-0.431932	-1.28152	0.168634	0.530657	1	3225	tags=52%, list=22%, signal=67%
HP_CEREBELLAR_VERMIS_ATROPHY	23	-0.4449	-1.28144	0.143317	0.530135	1	133	tags=9%, list=1%, signal=9%
GOBP_BLOOD_VESSEL_REMODELING	26	-0.427285	-1.28032	0.144975	0.532953	1	582	tags=15%, list=4%, signal=16%
GOBP_REGULATION_OF_T_CELL_APOPTOTIC_PROCESS	30	-0.416561	-1.2802	0.126246	0.532542	1	2475	tags=33%, list=17%, signal=40%
GOBP_REGULATION_OF_PHOSPHOLIPASE_C_ACTIVITY	24	-0.433389	-1.28012	0.174439	0.53199	1	4189	tags=42%, list=29%, signal=58%
GOBP_REGULATION_OF_MYELOID_CELL_DIFFERENTIATION	159	-0.312949	-1.27973	0.0691563	0.532462	1	2192	tags=21%, list=15%, signal=24%
GOBP_FAT_SOLUBLE_VITAMIN_METABOLIC_PROCESS	19	-0.450751	-1.27942	0.173623	0.532728	1	2116	tags=32%, list=15%, signal=37%
HP_ABNORMALITY_OF_THE_LYMPH_NODES	192	-0.301307	-1.27914	0.0571066	0.53285	1	3810	tags=35%, list=26%, signal=47%
HP_ABNORMAL_CELL_PROLIFERATION	29	-0.416715	-1.27885	0.143322	0.532993	1	3810	tags=48%, list=26%, signal=65%
GOBP_POSITIVE_CHEMOTAXIS	29	-0.416686	-1.27837	0.133443	0.533744	1	1559	tags=31%, list=11%, signal=35%
GOBP_POSITIVE_REGULATION_OF_BONE_MINERALIZATION	29	-0.414993	-1.27837	0.163366	0.532989	1	3349	tags=45%, list=23%, signal=58%
GOMF_VOLTAGE_GATED_CHANNEL_ACTIVITY	65	-0.360881	-1.27829	0.107946	0.532464	1	2825	tags=34%, list=19%, signal=42%
GOMF_PHOSPHATIDYLCHOLINE_BINDING	23	-0.440054	-1.27773	0.157095	0.533453	1	2423	tags=30%, list=17%, signal=36%
GOBP_CELL_CELL_RECOGNITION	35	-0.400437	-1.27752	0.131173	0.533355	1	4217	tags=46%, list=29%, signal=64%
GOBP_POSITIVE_REGULATION_OF_GLYCOPROTEIN_METABOLIC_PROCESS	18	-0.470492	-1.27714	0.158576	0.533778	1	2577	tags=28%, list=18%, signal=34%
HP_SUDDEN_DEATH	63	-0.357055	-1.27673	0.104167	0.534328	1	2665	tags=27%, list=18%, signal=33%
GOMF_GROWTH_FACTOR_ACTIVITY	59	-0.357926	-1.27615	0.114286	0.535388	1	1892	tags=31%, list=13%, signal=35%
GOMF_CALCIUM_DEPENDENT_PROTEIN_KINASE_ACTIVITY	21	-0.439582	-1.27565	0.152801	0.53619	1	4127	tags=38%, list=28%, signal=53%
HP_INCREASED_CIRCULATING_IGA_LEVEL	20	-0.457026	-1.27555	0.162939	0.535723	1	2087	tags=35%, list=14%, signal=41%
GOBP_ORGAN_OR_TISSUE_SPECIFIC_IMMUNE_RESPONSE	21	-0.447503	-1.27494	0.165275	0.536943	1	1892	tags=38%, list=13%, signal=44%
GOBP_POSITIVE_REGULATION_OF_TUMOR_NECROSIS_FACTOR_SUPERFAMILY_CYTOKINE_PRODUCTION	89	-0.341666	-1.27452	0.09375	0.537594	1	2009	tags=26%, list=14%, signal=30%
HP_ARTHRALGIA	136	-0.316583	-1.27443	0.0883978	0.537133	1	2584	tags=26%, list=18%, signal=31%
GOCC_CIS_GOLGI_NETWORK	60	-0.361123	-1.27326	0.107413	0.539976	1	2452	tags=23%, list=17%, signal=28%
GOBP_TYROSINE_PHOSPHORYLATION_OF_STAT_PROTEIN	51	-0.375934	-1.2732	0.116592	0.539417	1	1982	tags=22%, list=14%, signal=25%
HP_APLASIA_OF_THE_FINGERS	54	-0.368251	-1.27292	0.120556	0.539557	1	2145	tags=37%, list=15%, signal=43%
HP_RHINITIS	41	-0.385863	-1.27284	0.129283	0.539045	1	3594	tags=37%, list=25%, signal=48%
GOBP_T_CELL_APOPTOTIC_PROCESS	43	-0.38193	-1.27284	0.135008	0.538318	1	2475	tags=30%, list=17%, signal=36%
GOBP_EPITHELIAL_CELL_MORPHOGENESIS	15	-0.473514	-1.27244	0.171233	0.538833	1	1366	tags=27%, list=9%, signal=29%
GOBP_PHAGOCYTOSIS	193	-0.300791	-1.27224	0.065189	0.538741	1	3251	tags=33%, list=22%, signal=42%
GOMF_AMIDE_BINDING	271	-0.289189	-1.27197	0.0438048	0.538833	1	2362	tags=20%, list=16%, signal=23%
GOBP_ACUTE_INFLAMMATORY_RESPONSE_TO_ANTIGENIC_STIMULUS	21	-0.447796	-1.27126	0.169257	0.540373	1	2089	tags=43%, list=14%, signal=50%
GOBP_NEGATIVE_REGULATION_OF_TYPE_I_INTERFERON_PRODUCTION	29	-0.417714	-1.27066	0.134775	0.541539	1	1913	tags=24%, list=13%, signal=28%
HP_ERYTHRODERMA	39	-0.383236	-1.26852	0.137008	0.547497	1	3225	tags=31%, list=22%, signal=39%
HP_ABNORMAL_ATRIOVENTRICULAR_CONDUCTION	41	-0.390264	-1.26785	0.151858	0.548923	1	1175	tags=17%, list=8%, signal=19%
GOMF_ADENYLYLTRANSFERASE_ACTIVITY	27	-0.424521	-1.26779	0.16129	0.548337	1	1222	tags=19%, list=8%, signal=20%
HP_ABNORMAL_NASAL_MUCOSA_MORPHOLOGY	33	-0.404636	-1.26738	0.165079	0.548947	1	3594	tags=39%, list=25%, signal=52%
GOBP_NEGATIVE_REGULATION_OF_G_PROTEIN_COUPLED_RECEPTOR_SIGNALING_PATHWAY	31	-0.405219	-1.26725	0.14845	0.548625	1	4012	tags=48%, list=28%, signal=67%
GOCC_ENDOCYTIC_VESICLE	260	-0.293374	-1.26717	0.0481013	0.548138	1	2135	tags=20%, list=15%, signal=23%
GOBP_POSITIVE_REGULATION_OF_CHEMOTAXIS	91	-0.332061	-1.26715	0.0917942	0.547439	1	2147	tags=29%, list=15%, signal=33%
GOMF_CARBOXYLIC_ESTER_HYDROLASE_ACTIVITY	95	-0.332047	-1.26648	0.0879285	0.548774	1	1830	tags=18%, list=13%, signal=20%
GOBP_REGULATION_OF_FIBROBLAST_PROLIFERATION	65	-0.347821	-1.26632	0.13244	0.548551	1	1239	tags=15%, list=9%, signal=17%
GOCC_COATED_VESICLE	247	-0.294567	-1.26559	0.0459627	0.550153	1	3260	tags=28%, list=22%, signal=36%
GOMF_MACROMOLECULE_TRANSMEMBRANE_TRANSPORTER_ACTIVITY	26	-0.425875	-1.26516	0.160938	0.55082	1	3223	tags=38%, list=22%, signal=49%
GOBP_VASOCONSTRICTION	34	-0.398937	-1.26487	0.16378	0.55102	1	2629	tags=38%, list=18%, signal=47%
GOBP_RESPONSE_TO_CATECHOLAMINE	50	-0.362887	-1.26457	0.121875	0.551261	1	336	tags=10%, list=2%, signal=10%
GOBP_IMMUNE_RESPONSE_REGULATING_SIGNALING_PATHWAY	355	-0.283126	-1.26438	0.0430108	0.551091	1	3109	tags=28%, list=21%, signal=35%
HP_CENTRALLY_NUCLEATED_SKELETAL_MUSCLE_FIBERS	24	-0.433111	-1.26434	0.177665	0.550484	1	754	tags=17%, list=5%, signal=18%
HP_ABNORMAL_WAIST_TO_HIP_RATIO	18	-0.468003	-1.26373	0.160777	0.551716	1	2538	tags=44%, list=17%, signal=54%
GOMF_DNA_BINDING_TRANSCRIPTION_ACTIVATOR_ACTIVITY	285	-0.289399	-1.26327	0.0380368	0.552479	1	2775	tags=23%, list=19%, signal=28%
HP_ABNORMAL_SELLA_TURCICA_MORPHOLOGY	24	-0.426936	-1.26321	0.161398	0.551926	1	4513	tags=50%, list=31%, signal=72%
GOBP_KILLING_OF_CELLS_OF_ANOTHER_ORGANISM	21	-0.441775	-1.2625	0.176471	0.553424	1	2555	tags=33%, list=18%, signal=40%
GOMF_CHEMOKINE_ACTIVITY	28	-0.414951	-1.26229	0.161565	0.553361	1	1559	tags=29%, list=11%, signal=32%
HP_LOBAR_HOLOPROSENCEPHALY	17	-0.465608	-1.2613	0.204947	0.555733	1	2160	tags=29%, list=15%, signal=35%
HP_INFERTILITY	84	-0.334246	-1.2612	0.118462	0.555331	1	2137	tags=21%, list=15%, signal=25%
GOBP_CD4_POSITIVE_ALPHA_BETA_T_CELL_CYTOKINE_PRODUCTION	17	-0.479044	-1.26104	0.190153	0.555112	1	3134	tags=53%, list=22%, signal=67%
GOBP_BILE_ACID_BIOSYNTHETIC_PROCESS	21	-0.436501	-1.26103	0.178752	0.554394	1	706	tags=14%, list=5%, signal=15%
GOBP_POSITIVE_REGULATION_OF_OSTEOCLAST_DIFFERENTIATION	17	-0.462275	-1.25992	0.193825	0.557196	1	4458	tags=53%, list=31%, signal=76%
GOBP_PHOSPHATIDYLGLYCEROL_METABOLIC_PROCESS	26	-0.422481	-1.25903	0.141005	0.559372	1	1973	tags=23%, list=14%, signal=27%
GOBP_REGULATION_OF_RIG_I_SIGNALING_PATHWAY	18	-0.458322	-1.25837	0.185185	0.560696	1	4802	tags=50%, list=33%, signal=75%
GOBP_POSITIVE_REGULATION_OF_IMMUNE_EFFECTOR_PROCESS	206	-0.293649	-1.25832	0.054902	0.560135	1	2220	tags=23%, list=15%, signal=27%
GOBP_INTERLEUKIN_2_PRODUCTION	55	-0.363238	-1.25832	0.128244	0.559394	1	3119	tags=35%, list=21%, signal=44%
GOMF_PEPTIDASE_ACTIVITY	359	-0.279435	-1.25733	0.0445783	0.561765	1	2014	tags=18%, list=14%, signal=20%
GOBP_BARBED_END_ACTIN_FILAMENT_CAPPING	19	-0.452033	-1.25691	0.167539	0.562398	1	1925	tags=26%, list=13%, signal=30%
GOBP_EXTRINSIC_APOPTOTIC_SIGNALING_PATHWAY	177	-0.303214	-1.25661	0.08	0.562676	1	2583	tags=24%, list=18%, signal=29%
HP_ABNORMAL_GRANULOCYTE_COUNT	218	-0.293343	-1.2556	0.0727273	0.565385	1	3307	tags=33%, list=23%, signal=42%
GOBP_SENSORY_ORGAN_MORPHOGENESIS	125	-0.314997	-1.25551	0.0951087	0.564922	1	2202	tags=24%, list=15%, signal=28%
GOBP_REGULATION_OF_MEMBRANE_REPOLARIZATION	16	-0.487303	-1.25507	0.183074	0.565583	1	696	tags=19%, list=5%, signal=20%
GOCC_ENDOPLASMIC_RETICULUM_PROTEIN_CONTAINING_COMPLEX	116	-0.314686	-1.25494	0.097629	0.565277	1	4311	tags=40%, list=30%, signal=56%
GOMF_LAMININ_BINDING	19	-0.449502	-1.25412	0.189807	0.56717	1	741	tags=26%, list=5%, signal=28%
GOBP_REGULATION_OF_SODIUM_ION_TRANSPORT	51	-0.361529	-1.25406	0.157321	0.566616	1	1463	tags=22%, list=10%, signal=24%
HP_BONE_CYST	26	-0.41634	-1.25386	0.170248	0.56654	1	1445	tags=19%, list=10%, signal=21%
HP_HEPATOBLASTOMA	20	-0.444715	-1.25333	0.192557	0.567538	1	2376	tags=30%, list=16%, signal=36%
GOBP_REGULATION_OF_METAL_ION_TRANSPORT	238	-0.29277	-1.25332	0.0675	0.566829	1	2812	tags=25%, list=19%, signal=30%
GOBP_NEGATIVE_REGULATION_OF_T_CELL_APOPTOTIC_PROCESS	19	-0.443932	-1.25244	0.196339	0.568897	1	2475	tags=37%, list=17%, signal=44%
GOBP_POSITIVE_REGULATION_OF_CYTOKINE_PRODUCTION_INVOLVED_IN_INFLAMMATORY_RESPONSE	21	-0.446022	-1.25154	0.201724	0.571067	1	2541	tags=43%, list=18%, signal=52%
GOBP_MYOBLAST_FUSION	26	-0.412436	-1.25118	0.190865	0.571574	1	1926	tags=31%, list=13%, signal=35%
GOCC_POTASSIUM_CHANNEL_COMPLEX	26	-0.416801	-1.25104	0.164228	0.571304	1	779	tags=15%, list=5%, signal=16%
HP_TRUE_HERMAPHRODITISM	15	-0.466253	-1.25101	0.190635	0.57065	1	2160	tags=33%, list=15%, signal=39%
HP_ABNORMAL_TEMPER_TANTRUMS	15	-0.482493	-1.25042	0.209424	0.571848	1	832	tags=20%, list=6%, signal=21%
GOBP_LUNG_ALVEOLUS_DEVELOPMENT	26	-0.417225	-1.25041	0.160596	0.571156	1	676	tags=15%, list=5%, signal=16%
GOBP_REGULATION_OF_LIPID_TRANSPORT	91	-0.328457	-1.25028	0.123055	0.570861	1	2466	tags=26%, list=17%, signal=32%
GOBP_POSITIVE_REGULATION_OF_CARTILAGE_DEVELOPMENT	17	-0.462736	-1.24987	0.19697	0.571478	1	957	tags=24%, list=7%, signal=25%
HP_ABNORMALITY_OF_THE_MIDDLE_EAR	437	-0.273881	-1.24985	0.0319635	0.57081	1	3376	tags=28%, list=23%, signal=35%
GOBP_G_PROTEIN_COUPLED_RECEPTOR_SIGNALING_PATHWAY	378	-0.279434	-1.24967	0.0303384	0.57064	1	2317	tags=21%, list=16%, signal=25%
HP_WEBBED_NECK	98	-0.321874	-1.2492	0.114441	0.571485	1	3803	tags=39%, list=26%, signal=52%
GOBP_REGULATION_OF_LEUKOCYTE_MEDIATED_IMMUNITY	198	-0.295264	-1.24882	0.0741688	0.572034	1	2343	tags=24%, list=16%, signal=29%
GOBP_MODULATION_OF_PROCESS_OF_ANOTHER_ORGANISM	16	-0.467157	-1.24879	0.208681	0.571391	1	1841	tags=31%, list=13%, signal=36%
GOBP_CYTOKINE_MEDIATED_SIGNALING_PATHWAY	351	-0.279326	-1.24853	0.0426309	0.571474	1	2557	tags=23%, list=18%, signal=27%
GOBP_T_CELL_CHEMOTAXIS	21	-0.441889	-1.24839	0.188925	0.571179	1	2462	tags=38%, list=17%, signal=46%
HP_PURPURA	97	-0.323069	-1.24689	0.117564	0.575341	1	3184	tags=37%, list=22%, signal=47%
HP_ABNORMAL_THYROID_STIMULATING_HORMONE_LEVEL	16	-0.471792	-1.24647	0.196864	0.575979	1	3034	tags=31%, list=21%, signal=39%
HP_SYSTEMIC_LUPUS_ERYTHEMATOSUS	30	-0.408499	-1.24531	0.176849	0.579098	1	3835	tags=53%, list=26%, signal=72%
GOBP_POSITIVE_REGULATION_OF_OSSIFICATION	34	-0.39182	-1.24522	0.177632	0.578648	1	3349	tags=41%, list=23%, signal=53%
HP_LYMPHOCYTOSIS	18	-0.452321	-1.24396	0.20068	0.582053	1	3120	tags=39%, list=21%, signal=49%
GOCC_ACROSOMAL_VESICLE	63	-0.342291	-1.24265	0.14375	0.585638	1	1012	tags=11%, list=7%, signal=12%
GOBP_MEMORY	61	-0.350128	-1.24225	0.134128	0.586274	1	3369	tags=30%, list=23%, signal=38%
HP_CHRONIC_RHINITIS	25	-0.422839	-1.24217	0.180645	0.585805	1	3594	tags=36%, list=25%, signal=48%
GOBP_CELL_SURFACE_RECEPTOR_SIGNALING_PATHWAY_INVOLVED_IN_HEART_DEVELOPMENT	16	-0.466216	-1.24215	0.19598	0.585118	1	468	tags=25%, list=3%, signal=26%
GOBP_LEUKOCYTE_CHEMOTAXIS	169	-0.299517	-1.24177	0.0885073	0.58566	1	2220	tags=26%, list=15%, signal=30%
GOBP_CALCIUM_ION_TRANSPORT	251	-0.288209	-1.24174	0.065	0.585032	1	4079	tags=34%, list=28%, signal=47%
GOBP_REGULATION_OF_BIOMINERALIZATION	60	-0.352556	-1.24171	0.144817	0.584409	1	1438	tags=22%, list=10%, signal=24%
HP_SUPERNUMERARY_SPLEENS	52	-0.352611	-1.24166	0.147692	0.583826	1	2338	tags=25%, list=16%, signal=30%
GOBP_ACTIVATION_OF_PHOSPHOLIPASE_C_ACTIVITY	15	-0.478404	-1.24102	0.203209	0.585158	1	1959	tags=27%, list=13%, signal=31%
HP_INCREASED_MEAN_CORPUSCULAR_VOLUME	39	-0.378059	-1.24085	0.1664	0.584986	1	2597	tags=49%, list=18%, signal=59%
HP_CONGENITAL_HEPATIC_FIBROSIS	33	-0.399886	-1.24075	0.166937	0.584586	1	2559	tags=30%, list=18%, signal=37%
HP_TRIPHALANGEAL_THUMB	58	-0.352238	-1.24055	0.135894	0.584542	1	2184	tags=34%, list=15%, signal=40%
GOBP_COLUMNAR_CUBOIDAL_EPITHELIAL_CELL_DEVELOPMENT	30	-0.398737	-1.2401	0.190551	0.585292	1	3067	tags=30%, list=21%, signal=38%
GOBP_POSITIVE_REGULATION_OF_I_KAPPAB_KINASE_NF_KAPPAB_SIGNALING	159	-0.302305	-1.23995	0.0862534	0.585076	1	4263	tags=38%, list=29%, signal=54%
GOBP_RESPONSE_TO_INTERLEUKIN_1	93	-0.325361	-1.23937	0.111582	0.586215	1	2218	tags=27%, list=15%, signal=32%
GOBP_POSITIVE_REGULATION_OF_RELEASE_OF_CYTOCHROME_C_FROM_MITOCHONDRIA	26	-0.412603	-1.2393	0.185243	0.585768	1	3250	tags=31%, list=22%, signal=40%
GOCC_AZUROPHIL_GRANULE	147	-0.30526	-1.23877	0.0893561	0.586812	1	3274	tags=33%, list=23%, signal=42%
HP_CHRONIC_PULMONARY_OBSTRUCTION	32	-0.396418	-1.2387	0.183144	0.586304	1	3203	tags=44%, list=22%, signal=56%
HP_IMMUNOLOGIC_HYPERSENSITIVITY	131	-0.309411	-1.23837	0.0925666	0.586712	1	3189	tags=32%, list=22%, signal=41%
GOBP_DEFENSE_RESPONSE_TO_BACTERIUM	160	-0.300995	-1.23738	0.100671	0.589269	1	2089	tags=24%, list=14%, signal=27%
GOMF_SH3_DOMAIN_BINDING	92	-0.321279	-1.23719	0.133916	0.589134	1	3202	tags=34%, list=22%, signal=43%
GOBP_INTRINSIC_APOPTOTIC_SIGNALING_PATHWAY_IN_RESPONSE_TO_DNA_DAMAGE	93	-0.324275	-1.23714	0.140603	0.588558	1	2948	tags=27%, list=20%, signal=34%
HP_PULMONARY_INTERSTITIAL_HIGH_RESOLUTION_COMPUTED_TOMOGRAPHY_ABNORMALITY	17	-0.450545	-1.23673	0.209493	0.589244	1	2007	tags=29%, list=14%, signal=34%
GOBP_TOLL_LIKE_RECEPTOR_4_SIGNALING_PATHWAY	31	-0.40005	-1.23672	0.17101	0.588555	1	3716	tags=42%, list=26%, signal=56%
GOBP_CONNECTIVE_TISSUE_DEVELOPMENT	163	-0.300567	-1.23645	0.1	0.588661	1	1104	tags=13%, list=8%, signal=14%
GOBP_ACID_SECRETION	23	-0.430624	-1.23594	0.183193	0.589658	1	1104	tags=17%, list=8%, signal=19%
GOBP_REGULATION_OF_STRIATED_MUSCLE_CONTRACTION	49	-0.362276	-1.23497	0.159624	0.592179	1	919	tags=16%, list=6%, signal=17%
GOBP_REGULATION_OF_OSSIFICATION	75	-0.333513	-1.23481	0.140969	0.591959	1	2304	tags=29%, list=16%, signal=35%
HP_ABNORMAL_CIRCULATING_IGM_LEVEL	64	-0.346544	-1.23389	0.145286	0.594306	1	3605	tags=41%, list=25%, signal=54%
HP_COARCTATION_OF_AORTA	95	-0.322049	-1.23358	0.133429	0.594576	1	2086	tags=26%, list=14%, signal=31%
GOCC_ANCHORED_COMPONENT_OF_PLASMA_MEMBRANE	31	-0.402998	-1.23338	0.198738	0.594482	1	1254	tags=23%, list=9%, signal=25%
GOBP_MAMMARY_GLAND_DUCT_MORPHOGENESIS	17	-0.461296	-1.23304	0.207612	0.59486	1	1164	tags=24%, list=8%, signal=26%
GOBP_NEGATIVE_REGULATION_OF_CELL_DIFFERENTIATION	413	-0.271249	-1.23261	0.0423032	0.595597	1	2446	tags=20%, list=17%, signal=23%
GOBP_REGULATION_OF_PEPTIDYL_TYROSINE_PHOSPHORYLATION	172	-0.296006	-1.2315	0.107672	0.598628	1	2463	tags=22%, list=17%, signal=26%
GOBP_MYOBLAST_PROLIFERATION	16	-0.459934	-1.23145	0.228715	0.598075	1	2984	tags=31%, list=21%, signal=39%
GOCC_PRESYNAPTIC_MEMBRANE	63	-0.346769	-1.23084	0.150972	0.599435	1	3258	tags=30%, list=22%, signal=39%
GOBP_NEGATIVE_REGULATION_OF_LYMPHOCYTE_ACTIVATION	122	-0.310323	-1.23076	0.120666	0.598992	1	3369	tags=32%, list=23%, signal=41%
HP_MORPHOLOGICAL_ABNORMALITY_OF_THE_PYRAMIDAL_TRACT	59	-0.346288	-1.2298	0.180207	0.601434	1	2554	tags=22%, list=18%, signal=27%
GOBP_HAIR_CELL_DIFFERENTIATION	26	-0.408545	-1.22973	0.187075	0.600986	1	1168	tags=23%, list=8%, signal=25%
GOBP_REGULATION_OF_MITOCHONDRIAL_OUTER_MEMBRANE_PERMEABILIZATION_INVOLVED_IN_APOPTOTIC_SIGNALING_PATHWAY	20	-0.438934	-1.22966	0.213793	0.600466	1	4149	tags=50%, list=29%, signal=70%
GOCC_ENDOSOME_LUMEN	23	-0.419058	-1.22898	0.183007	0.602062	1	1979	tags=26%, list=14%, signal=30%
GOMF_UBIQUITIN_SPECIFIC_PROTEASE_BINDING	18	-0.454594	-1.22895	0.217905	0.601439	1	2848	tags=33%, list=20%, signal=41%
GOBP_CALCIUM_MEDIATED_SIGNALING	129	-0.309277	-1.22892	0.0913979	0.600821	1	2577	tags=28%, list=18%, signal=34%
GOCC_CORNIFIED_ENVELOPE	18	-0.446756	-1.2287	0.229167	0.60086	1	1787	tags=44%, list=12%, signal=51%
HP_ABNORMAL_PARANASAL_SINUS_MORPHOLOGY	112	-0.314648	-1.22837	0.110325	0.601236	1	3225	tags=29%, list=22%, signal=38%
HP_SCALING_SKIN	25	-0.418179	-1.22723	0.19797	0.604272	1	1592	tags=20%, list=11%, signal=22%
HP_PROMINENT_EYELASHES	15	-0.466923	-1.22688	0.216028	0.604713	1	4431	tags=67%, list=31%, signal=96%
GOBP_RESPONSE_TO_MURAMYL_DIPEPTIDE	20	-0.433013	-1.22656	0.215168	0.605056	1	2066	tags=35%, list=14%, signal=41%
GOBP_POSITIVE_REGULATION_OF_LIPID_METABOLIC_PROCESS	100	-0.318914	-1.22647	0.123563	0.604646	1	2178	tags=19%, list=15%, signal=22%
GOMF_GROWTH_FACTOR_RECEPTOR_BINDING	80	-0.329596	-1.22607	0.136765	0.605305	1	945	tags=14%, list=7%, signal=15%
GOBP_NEUTROPHIL_MEDIATED_IMMUNITY	32	-0.386632	-1.22572	0.190852	0.605681	1	2103	tags=28%, list=14%, signal=33%
HP_PLEURITIS	23	-0.424114	-1.22559	0.205686	0.605374	1	4712	tags=65%, list=32%, signal=96%
GOMF_G_PROTEIN_COUPLED_RECEPTOR_BINDING	149	-0.300215	-1.22507	0.110169	0.606392	1	1788	tags=18%, list=12%, signal=20%
GOBP_INNER_EAR_AUDITORY_RECEPTOR_CELL_DIFFERENTIATION	23	-0.427095	-1.22489	0.213559	0.60628	1	1168	tags=26%, list=8%, signal=28%
GOBP_UNSATURATED_FATTY_ACID_METABOLIC_PROCESS	66	-0.337167	-1.22482	0.154303	0.605768	1	3654	tags=32%, list=25%, signal=42%
GOBP_EPITHELIAL_CELL_PROLIFERATION	262	-0.283354	-1.22416	0.0880503	0.607306	1	2163	tags=21%, list=15%, signal=24%
GOBP_POSITIVE_REGULATION_OF_LEUKOCYTE_CHEMOTAXIS	66	-0.339089	-1.22304	0.172156	0.610294	1	2147	tags=30%, list=15%, signal=35%
HP_PATELLAR_DISLOCATION	50	-0.357198	-1.22236	0.188253	0.611896	1	3364	tags=36%, list=23%, signal=47%
GOBP_CELLULAR_COMPONENT_ASSEMBLY_INVOLVED_IN_MORPHOGENESIS	61	-0.344653	-1.22232	0.165644	0.611312	1	1189	tags=13%, list=8%, signal=14%
GOBP_EMBRYONIC_CAMERA_TYPE_EYE_DEVELOPMENT	21	-0.426008	-1.22193	0.220199	0.611874	1	3542	tags=48%, list=24%, signal=63%
GOBP_PEPTIDE_CATABOLIC_PROCESS	21	-0.43329	-1.22184	0.206323	0.611431	1	1722	tags=33%, list=12%, signal=38%
GOBP_CAMP_MEDIATED_SIGNALING	27	-0.408432	-1.22153	0.18601	0.611754	1	1064	tags=19%, list=7%, signal=20%
HP_ABNORMAL_CIRCULATING_CHOLESTEROL_CONCENTRATION	85	-0.32565	-1.2213	0.147445	0.611763	1	3032	tags=29%, list=21%, signal=37%
GOBP_REGULATION_OF_RECEPTOR_SIGNALING_PATHWAY_VIA_STAT	64	-0.341498	-1.22091	0.156894	0.612326	1	3884	tags=38%, list=27%, signal=51%
HP_NONIMMUNE_HYDROPS_FETALIS	42	-0.365358	-1.22003	0.1696	0.614536	1	2086	tags=43%, list=14%, signal=50%
GOBP_POSITIVE_REGULATION_OF_BLOOD_CIRCULATION	19	-0.429716	-1.21987	0.22031	0.614365	1	1104	tags=26%, list=8%, signal=28%
GOBP_POSTSYNAPTIC_SPECIALIZATION_ORGANIZATION	18	-0.444977	-1.21887	0.216867	0.617051	1	3135	tags=33%, list=22%, signal=42%
GOBP_PYROPTOSIS	24	-0.411258	-1.21813	0.197256	0.618796	1	2089	tags=33%, list=14%, signal=39%
HP_CHORIORETINAL_COLOBOMA	28	-0.402	-1.21752	0.180921	0.620133	1	4429	tags=46%, list=31%, signal=67%
GOBP_PROTEIN_LIPID_COMPLEX_SUBUNIT_ORGANIZATION	31	-0.395924	-1.21713	0.205087	0.620754	1	2478	tags=26%, list=17%, signal=31%
GOBP_AROMATIC_AMINO_ACID_FAMILY_METABOLIC_PROCESS	17	-0.45637	-1.21683	0.221649	0.62101	1	834	tags=24%, list=6%, signal=25%
HP_EMPHYSEMA	36	-0.382977	-1.21645	0.185811	0.621589	1	1382	tags=22%, list=10%, signal=25%
GOBP_NEGATIVE_REGULATION_OF_CD4_POSITIVE_ALPHA_BETA_T_CELL_DIFFERENTIATION	19	-0.429546	-1.21638	0.224283	0.621111	1	3008	tags=32%, list=21%, signal=40%
GOBP_EMBRYO_IMPLANTATION	36	-0.376521	-1.2163	0.19755	0.620649	1	1684	tags=25%, list=12%, signal=28%
GOBP_CYTOPLASMIC_PATTERN_RECOGNITION_RECEPTOR_SIGNALING_PATHWAY_IN_RESPONSE_TO_VIRUS	30	-0.396213	-1.21578	0.193709	0.621693	1	4802	tags=43%, list=33%, signal=65%
HP_ABNORMAL_PANCREAS_SIZE	15	-0.463377	-1.21552	0.229682	0.621885	1	2675	tags=40%, list=18%, signal=49%
GOCC_RECEPTOR_COMPLEX	198	-0.287474	-1.21425	0.0990991	0.625581	1	2374	tags=25%, list=16%, signal=30%
HP_ABNORMAL_CSF_PROTEIN_LEVEL	36	-0.379853	-1.21411	0.18196	0.625352	1	1841	tags=22%, list=13%, signal=25%
GOBP_MYELOID_LEUKOCYTE_DIFFERENTIATION	169	-0.289546	-1.21389	0.128535	0.62536	1	1342	tags=15%, list=9%, signal=17%
GOBP_MACROPHAGE_DIFFERENTIATION	41	-0.374148	-1.21346	0.182886	0.62601	1	2137	tags=24%, list=15%, signal=29%
GOBP_PROTEIN_CONTAINING_COMPLEX_REMODELING	18	-0.444222	-1.2118	0.232759	0.631039	1	2423	tags=33%, list=17%, signal=40%
HP_DIABETES_INSIPIDUS	38	-0.369192	-1.21171	0.209801	0.630616	1	750	tags=13%, list=5%, signal=14%
GOBP_REGULATION_OF_MEMBRANE_POTENTIAL	202	-0.286459	-1.21153	0.113842	0.630505	1	2569	tags=22%, list=18%, signal=27%
GOBP_CARTILAGE_DEVELOPMENT	108	-0.307749	-1.21145	0.141414	0.630062	1	1104	tags=15%, list=8%, signal=16%
GOBP_NERVOUS_SYSTEM_PROCESS	499	-0.263314	-1.21131	0.046538	0.629812	1	2994	tags=25%, list=21%, signal=30%
GOBP_REGULATION_OF_T_HELPER_17_CELL_DIFFERENTIATION	16	-0.459713	-1.21122	0.223009	0.629368	1	6126	tags=75%, list=42%, signal=130%
GOMF_POTASSIUM_CHANNEL_REGULATOR_ACTIVITY	28	-0.3894	-1.21093	0.220096	0.629625	1	5622	tags=54%, list=39%, signal=87%
HP_PAPILLOMA	42	-0.367047	-1.21085	0.200949	0.629197	1	3077	tags=29%, list=21%, signal=36%
GOBP_B_CELL_DIFFERENTIATION	118	-0.305141	-1.21078	0.137931	0.628723	1	3844	tags=38%, list=26%, signal=51%
HP_PULMONARY_HEMORRHAGE	30	-0.388525	-1.21062	0.210978	0.628552	1	3783	tags=43%, list=26%, signal=58%
GOBP_GLYCEROL_ETHER_METABOLIC_PROCESS	15	-0.463388	-1.21047	0.226876	0.628342	1	37	tags=7%, list=0%, signal=7%
GOCC_U1_SNRNP	20	-0.421625	-1.21042	0.219015	0.627827	1	3868	tags=40%, list=27%, signal=54%
GOBP_REGULATION_OF_GLIOGENESIS	61	-0.336983	-1.2101	0.186186	0.628179	1	2446	tags=28%, list=17%, signal=33%
GOBP_REGULATION_OF_SMOOTHENED_SIGNALING_PATHWAY	54	-0.354196	-1.20989	0.179487	0.628206	1	2624	tags=26%, list=18%, signal=32%
GOBP_INORGANIC_ION_IMPORT_ACROSS_PLASMA_MEMBRANE	51	-0.348614	-1.20968	0.173393	0.628194	1	1463	tags=16%, list=10%, signal=17%
HP_CONJUGATED_HYPERBILIRUBINEMIA	15	-0.464341	-1.20896	0.234458	0.629974	1	2606	tags=40%, list=18%, signal=49%
GOBP_REGULATION_OF_CALCIUM_ION_TRANSMEMBRANE_TRANSPORT	108	-0.314066	-1.20831	0.143258	0.631531	1	4596	tags=44%, list=32%, signal=63%
HP_TYPE_I_DIABETES_MELLITUS	29	-0.397134	-1.20804	0.200318	0.631759	1	2856	tags=31%, list=20%, signal=39%
GOBP_REGULATION_OF_RESPONSE_TO_CYTOKINE_STIMULUS	141	-0.299788	-1.20785	0.128477	0.631698	1	2163	tags=20%, list=15%, signal=23%
GOBP_MACROPHAGE_ACTIVATION	83	-0.325674	-1.20753	0.155844	0.632074	1	2953	tags=33%, list=20%, signal=41%
GOCC_INTERMEDIATE_FILAMENT_CYTOSKELETON	75	-0.331418	-1.2075	0.174716	0.631458	1	2122	tags=20%, list=15%, signal=23%
GOBP_LYMPHOCYTE_COSTIMULATION	36	-0.379691	-1.20628	0.214953	0.63493	1	3202	tags=50%, list=22%, signal=64%
HP_LIMITATION_OF_NECK_MOTION	16	-0.456527	-1.20582	0.239531	0.635761	1	1047	tags=25%, list=7%, signal=27%
HP_POLYPHAGIA	45	-0.35645	-1.20534	0.201849	0.636725	1	1970	tags=18%, list=14%, signal=21%
GOBP_SIGNAL_RELEASE	257	-0.276741	-1.20516	0.0948379	0.636563	1	3085	tags=26%, list=21%, signal=32%
GOBP_REGULATION_OF_CYSTEINE_TYPE_ENDOPEPTIDASE_ACTIVITY_INVOLVED_IN_APOPTOTIC_SIGNALING_PATHWAY	15	-0.461035	-1.20497	0.259897	0.636492	1	1925	tags=27%, list=13%, signal=31%
GOBP_LIPID_EXPORT_FROM_CELL	30	-0.384075	-1.20467	0.205	0.636823	1	1104	tags=23%, list=8%, signal=25%
GOCC_ROUGH_ENDOPLASMIC_RETICULUM	59	-0.33993	-1.20462	0.161832	0.636278	1	2969	tags=32%, list=20%, signal=40%
GOMF_UBIQUITINATION_LIKE_MODIFICATION_DEPENDENT_PROTEIN_BINDING	15	-0.463116	-1.20306	0.234676	0.64094	1	1675	tags=27%, list=12%, signal=30%
GOBP_NEUTROPHIL_ACTIVATION_INVOLVED_IN_IMMUNE_RESPONSE	20	-0.429581	-1.20243	0.231293	0.642344	1	3843	tags=45%, list=26%, signal=61%
HP_ABNORMAL_BREATH_SOUND	60	-0.338617	-1.20178	0.188361	0.643895	1	1640	tags=18%, list=11%, signal=21%
GOBP_PEPTIDYL_ASPARAGINE_MODIFICATION	23	-0.412859	-1.20163	0.214165	0.643771	1	4083	tags=48%, list=28%, signal=66%
GOBP_NEGATIVE_REGULATION_OF_LIPID_STORAGE	19	-0.431622	-1.20153	0.24874	0.6434	1	2032	tags=37%, list=14%, signal=43%
HP_BONE_MARROW_HYPERCELLULARITY	28	-0.392337	-1.20142	0.20462	0.643047	1	3625	tags=43%, list=25%, signal=57%
GOBP_DEFENSE_RESPONSE_TO_FUNGUS	32	-0.379952	-1.20093	0.19739	0.644105	1	1155	tags=25%, list=8%, signal=27%
GOBP_REGULATION_OF_LIPID_LOCALIZATION	112	-0.305445	-1.20089	0.160935	0.643563	1	2466	tags=24%, list=17%, signal=29%
GOBP_RESPONSE_TO_PH	21	-0.419372	-1.20083	0.231959	0.643089	1	4439	tags=62%, list=31%, signal=89%
GOMF_TRANSMEMBRANE_TRANSPORTER_BINDING	82	-0.322447	-1.20051	0.154391	0.64348	1	821	tags=11%, list=6%, signal=12%
GOBP_REGULATION_OF_NEURON_MIGRATION	24	-0.403753	-1.1997	0.218121	0.645577	1	410	tags=13%, list=3%, signal=13%
GOBP_REGULATION_OF_CALCIUM_ION_TRANSMEMBRANE_TRANSPORTER_ACTIVITY	57	-0.341158	-1.19945	0.199693	0.645712	1	4525	tags=42%, list=31%, signal=61%
GOBP_DNA_DEALKYLATION	29	-0.390445	-1.1993	0.218121	0.645534	1	4493	tags=52%, list=31%, signal=75%
GOMF_DYNEIN_INTERMEDIATE_CHAIN_BINDING	17	-0.440039	-1.19928	0.232143	0.644896	1	2199	tags=29%, list=15%, signal=35%
GOMF_HORMONE_ACTIVITY	32	-0.385405	-1.19918	0.211475	0.644499	1	1104	tags=25%, list=8%, signal=27%
GOBP_NUCLEOBASE_CONTAINING_SMALL_MOLECULE_CATABOLIC_PROCESS	27	-0.398842	-1.19917	0.220758	0.643819	1	3639	tags=44%, list=25%, signal=59%
HP_ATROPHY_DEGENERATION_INVOLVING_THE_CORTICOSPINAL_TRACTS	36	-0.367775	-1.19891	0.200632	0.644007	1	2369	tags=22%, list=16%, signal=26%
HP_DEGENERATION_OF_THE_LATERAL_CORTICOSPINAL_TRACTS	20	-0.419707	-1.19787	0.227891	0.646794	1	655	tags=15%, list=5%, signal=16%
HP_IRON_DEFICIENCY_ANEMIA	22	-0.413673	-1.19768	0.230769	0.646719	1	95	tags=14%, list=1%, signal=14%
HP_CLUBBING_OF_FINGERS	25	-0.39639	-1.19737	0.226904	0.647097	1	2137	tags=32%, list=15%, signal=37%
GOBP_LEUKOCYTE_ACTIVATION_INVOLVED_IN_INFLAMMATORY_RESPONSE	39	-0.364377	-1.197	0.202726	0.647645	1	4012	tags=49%, list=28%, signal=67%
GOBP_PANCREAS_DEVELOPMENT	37	-0.366162	-1.19625	0.205592	0.649628	1	2981	tags=32%, list=21%, signal=41%
HP_PRODUCTIVE_COUGH	33	-0.378222	-1.19604	0.210963	0.64967	1	3594	tags=36%, list=25%, signal=48%
GOBP_ADRENERGIC_RECEPTOR_SIGNALING_PATHWAY	16	-0.4612	-1.19556	0.234155	0.65062	1	3867	tags=56%, list=27%, signal=77%
GOBP_SYNCYTIUM_FORMATION	37	-0.372907	-1.19463	0.226154	0.653164	1	3722	tags=46%, list=26%, signal=62%
GOBP_DENDRITIC_CELL_DIFFERENTIATION	40	-0.365607	-1.19458	0.201908	0.652625	1	1265	tags=23%, list=9%, signal=25%
GOMF_TRANSCRIPTION_COACTIVATOR_ACTIVITY	240	-0.276744	-1.19444	0.1125	0.652408	1	2868	tags=23%, list=20%, signal=28%
GOBP_ANIMAL_ORGAN_FORMATION	31	-0.383578	-1.19396	0.211931	0.653306	1	468	tags=10%, list=3%, signal=10%
HP_ABNORMAL_CONSUMPTION_BEHAVIOR	88	-0.312904	-1.19102	0.184211	0.662896	1	2886	tags=23%, list=20%, signal=28%
GOCC_COLLAGEN_CONTAINING_EXTRACELLULAR_MATRIX	196	-0.282259	-1.19016	0.139031	0.665243	1	1511	tags=20%, list=10%, signal=22%
GOBP_NEGATIVE_REGULATION_OF_T_CELL_RECEPTOR_SIGNALING_PATHWAY	23	-0.411678	-1.18993	0.245875	0.665255	1	3785	tags=39%, list=26%, signal=53%
GOMF_BETA_CATENIN_BINDING	59	-0.339427	-1.18985	0.196568	0.664836	1	3179	tags=32%, list=22%, signal=41%
GOBP_REGULATION_OF_INTRINSIC_APOPTOTIC_SIGNALING_PATHWAY	146	-0.291375	-1.18948	0.150203	0.665424	1	2538	tags=23%, list=17%, signal=28%
HP_CSF_PLEOCYTOSIS	18	-0.432339	-1.18929	0.240741	0.665347	1	1841	tags=22%, list=13%, signal=25%
GOBP_ENDOCRINE_PANCREAS_DEVELOPMENT	24	-0.404702	-1.18867	0.238411	0.666792	1	5562	tags=71%, list=38%, signal=115%
GOBP_DORSAL_VENTRAL_PATTERN_FORMATION	36	-0.363137	-1.18842	0.218033	0.666928	1	957	tags=17%, list=7%, signal=18%
GOBP_RESPIRATORY_ELECTRON_TRANSPORT_CHAIN	100	-0.30856	-1.18724	0.168303	0.670457	1	4012	tags=39%, list=28%, signal=54%
GOBP_NEURON_RECOGNITION	20	-0.426569	-1.18683	0.254098	0.671193	1	892	tags=25%, list=6%, signal=27%
GOBP_RESPONSE_TO_MOLECULE_OF_BACTERIAL_ORIGIN	251	-0.274102	-1.18644	0.129514	0.671839	1	3073	tags=30%, list=21%, signal=38%
HP_ALLERGY	22	-0.417948	-1.18609	0.228856	0.67232	1	4590	tags=45%, list=32%, signal=66%
GOBP_NEGATIVE_REGULATION_OF_CELL_CELL_ADHESION	142	-0.294462	-1.18595	0.171159	0.672095	1	3202	tags=31%, list=22%, signal=39%
GOBP_SECRETORY_GRANULE_ORGANIZATION	47	-0.346964	-1.1845	0.22884	0.676641	1	1595	tags=17%, list=11%, signal=19%
GOBP_CELL_CHEMOTAXIS	204	-0.279225	-1.18434	0.125495	0.676511	1	2220	tags=24%, list=15%, signal=28%
GOBP_CARDIAC_MUSCLE_CONTRACTION	70	-0.330201	-1.1843	0.199122	0.675942	1	2502	tags=26%, list=17%, signal=31%
GOBP_POSITIVE_REGULATION_OF_ACTIVATED_T_CELL_PROLIFERATION	21	-0.416691	-1.1842	0.229021	0.675562	1	4019	tags=57%, list=28%, signal=79%
GOMF_CCR_CHEMOKINE_RECEPTOR_BINDING	20	-0.425012	-1.18357	0.221658	0.677078	1	1146	tags=20%, list=8%, signal=22%
GOBP_CALCIUM_ION_TRANSMEMBRANE_TRANSPORT	192	-0.280403	-1.18264	0.149333	0.679758	1	3202	tags=25%, list=22%, signal=32%
GOBP_NEGATIVE_REGULATION_OF_CELL_ACTIVATION	159	-0.286681	-1.18165	0.156757	0.68252	1	3202	tags=31%, list=22%, signal=39%
GOBP_DNA_DAMAGE_RESPONSE_SIGNAL_TRANSDUCTION_BY_P53_CLASS_MEDIATOR	65	-0.327364	-1.1815	0.190045	0.682338	1	1558	tags=18%, list=11%, signal=21%
GOMF_CALCIUM_ION_BINDING	359	-0.266072	-1.18128	0.11019	0.682384	1	2762	tags=25%, list=19%, signal=31%
GOBP_POSITIVE_REGULATION_OF_NATURAL_KILLER_CELL_MEDIATED_IMMUNITY	22	-0.409782	-1.18098	0.246644	0.68279	1	1595	tags=36%, list=11%, signal=41%
GOBP_APOPTOTIC_SIGNALING_PATHWAY	485	-0.258865	-1.18068	0.0877598	0.683148	1	2916	tags=23%, list=20%, signal=28%
GOBP_CELLULAR_RESPIRATION	199	-0.279379	-1.18047	0.139825	0.683164	1	3901	tags=37%, list=27%, signal=50%
GOBP_REGULATION_OF_GLIAL_CELL_PROLIFERATION	27	-0.38725	-1.18019	0.214047	0.683404	1	4243	tags=44%, list=29%, signal=63%
GOBP_MICROTUBULE_BUNDLE_FORMATION	58	-0.334904	-1.17952	0.195988	0.685071	1	4112	tags=45%, list=28%, signal=62%
GOBP_NEGATIVE_REGULATION_OF_TUMOR_NECROSIS_FACTOR_SUPERFAMILY_CYTOKINE_PRODUCTION	51	-0.33944	-1.17936	0.203647	0.684976	1	3202	tags=31%, list=22%, signal=40%
GOBP_DEVELOPMENTAL_PIGMENTATION	30	-0.390094	-1.17919	0.252019	0.684851	1	72	tags=7%, list=0%, signal=7%
HP_THYROIDITIS	38	-0.365527	-1.17909	0.227787	0.684502	1	1059	tags=16%, list=7%, signal=17%
GOCC_RNA_POLYMERASE_II_CORE_COMPLEX	15	-0.454461	-1.17896	0.280822	0.684291	1	3671	tags=40%, list=25%, signal=53%
GOBP_MACROPHAGE_MIGRATION	37	-0.366935	-1.1785	0.224583	0.685219	1	2147	tags=30%, list=15%, signal=35%
GOBP_NUCLEOSIDE_CATABOLIC_PROCESS	22	-0.414527	-1.1783	0.247492	0.685209	1	3639	tags=45%, list=25%, signal=61%
GOBP_POSITIVE_REGULATION_OF_INTERLEUKIN_8_PRODUCTION	50	-0.349009	-1.17828	0.206696	0.684594	1	2178	tags=26%, list=15%, signal=30%
HP_AUTOIMMUNE_ANTIBODY_POSITIVITY	64	-0.329703	-1.17774	0.2	0.685849	1	1879	tags=25%, list=13%, signal=29%
HP_PERSISTENCE_OF_HEMOGLOBIN_F	31	-0.3802	-1.17637	0.229167	0.690117	1	2597	tags=61%, list=18%, signal=74%
GOBP_NEGATIVE_REGULATION_OF_RESPONSE_TO_CYTOKINE_STIMULUS	63	-0.329085	-1.17624	0.211982	0.689818	1	1892	tags=22%, list=13%, signal=25%
HP_APHTHOUS_ULCER	34	-0.372871	-1.17617	0.236133	0.689378	1	1892	tags=26%, list=13%, signal=30%
HP_LARGE_FOR_GESTATIONAL_AGE	30	-0.379726	-1.17615	0.240984	0.688729	1	2541	tags=20%, list=18%, signal=24%
GOCC_GOLGI_LUMEN	43	-0.350618	-1.17594	0.212025	0.688808	1	939	tags=21%, list=6%, signal=22%
HP_MORPHOLOGICAL_ABNORMALITY_OF_THE_CORTICOSPINAL_TRACT	45	-0.350795	-1.17579	0.228209	0.688594	1	2369	tags=20%, list=16%, signal=24%
GOBP_POSITIVE_REGULATION_OF_TRANSCRIPTION_FROM_RNA_POLYMERASE_II_PROMOTER_IN_RESPONSE_TO_STRESS	17	-0.438504	-1.17513	0.25832	0.690196	1	2428	tags=35%, list=17%, signal=42%
GOBP_REGULATION_OF_FATTY_ACID_METABOLIC_PROCESS	60	-0.326289	-1.17502	0.20205	0.68988	1	1755	tags=17%, list=12%, signal=19%
GOBP_RESPONSE_TO_MISFOLDED_PROTEIN	25	-0.392209	-1.17501	0.236364	0.6892	1	5697	tags=60%, list=39%, signal=99%
HP_MALNUTRITION	19	-0.426197	-1.17404	0.267442	0.69201	1	2899	tags=37%, list=20%, signal=46%
GOBP_REGULATION_OF_DEFENSE_RESPONSE_TO_VIRUS_BY_HOST	34	-0.368952	-1.1738	0.225752	0.692154	1	4399	tags=41%, list=30%, signal=59%
GOBP_TAXIS	351	-0.26264	-1.17353	0.121212	0.692423	1	2254	tags=22%, list=16%, signal=25%
GOBP_PHAGOCYTOSIS_RECOGNITION	16	-0.440831	-1.17344	0.268128	0.692057	1	2009	tags=38%, list=14%, signal=43%
GOMF_AMYLOID_BETA_BINDING	63	-0.325908	-1.17324	0.219662	0.692056	1	1824	tags=21%, list=13%, signal=23%
HP_ABNORMALITY_OF_THE_HEPATIC_VASCULATURE	55	-0.333696	-1.17296	0.216301	0.692375	1	2047	tags=27%, list=14%, signal=32%
HP_PULMONARY_FIBROSIS	66	-0.321752	-1.17238	0.211078	0.693731	1	2493	tags=26%, list=17%, signal=31%
HP_IMPAIRED_T_CELL_FUNCTION	28	-0.379289	-1.17204	0.245	0.694276	1	3148	tags=46%, list=22%, signal=59%
HP_LEUKOPENIA	115	-0.300628	-1.17195	0.178918	0.693884	1	2597	tags=32%, list=18%, signal=39%
HP_LOSS_OF_CONSCIOUSNESS	17	-0.432722	-1.17127	0.291391	0.695621	1	1047	tags=18%, list=7%, signal=19%
HP_HEMATOLOGICAL_NEOPLASM	237	-0.269355	-1.17101	0.132999	0.695852	1	2661	tags=25%, list=18%, signal=30%
GOBP_SKIN_DEVELOPMENT	132	-0.287207	-1.17046	0.17655	0.697112	1	1844	tags=18%, list=13%, signal=21%
GOCC_PHAGOCYTIC_VESICLE	130	-0.290129	-1.16997	0.194602	0.698148	1	3251	tags=28%, list=22%, signal=36%
GOBP_POSITIVE_REGULATION_OF_CELL_SUBSTRATE_ADHESION	83	-0.31232	-1.1699	0.194903	0.697682	1	2197	tags=22%, list=15%, signal=25%
GOBP_ENTRY_INTO_HOST	114	-0.29373	-1.16986	0.189076	0.6971	1	2349	tags=25%, list=16%, signal=29%
GOMF_NOTCH_BINDING	18	-0.430709	-1.16983	0.283531	0.696529	1	2260	tags=33%, list=16%, signal=39%
GOBP_ZYMOGEN_ACTIVATION	46	-0.351028	-1.16866	0.257274	0.69999	1	3078	tags=37%, list=21%, signal=47%
GOBP_POSITIVE_REGULATION_OF_SMOOTH_MUSCLE_CELL_PROLIFERATION	61	-0.326076	-1.16862	0.217593	0.699411	1	2137	tags=21%, list=15%, signal=25%
GOBP_I_KAPPAB_KINASE_NF_KAPPAB_SIGNALING	239	-0.27047	-1.16842	0.144854	0.699461	1	2948	tags=23%, list=20%, signal=29%
GOBP_RESPONSE_TO_ALCOHOL	152	-0.283455	-1.16772	0.178862	0.70129	1	2773	tags=23%, list=19%, signal=28%
HP_WIDELY_SPACED_TEETH	81	-0.310445	-1.16743	0.207439	0.701582	1	4699	tags=46%, list=32%, signal=67%
GOBP_POSITIVE_REGULATION_OF_CELL_MATRIX_ADHESION	37	-0.36216	-1.1674	0.226324	0.700995	1	1861	tags=22%, list=13%, signal=25%
GOBP_REGULATION_OF_ION_TRANSMEMBRANE_TRANSPORT	254	-0.267255	-1.16627	0.141264	0.704346	1	3202	tags=28%, list=22%, signal=35%
HP_ABNORMAL_PANCREAS_MORPHOLOGY	61	-0.324405	-1.16599	0.215909	0.704639	1	2886	tags=28%, list=20%, signal=35%
GOMF_PROTEASE_BINDING	106	-0.297627	-1.16583	0.187929	0.704517	1	2848	tags=28%, list=20%, signal=35%
HP_CENTRAL_APNEA	20	-0.420675	-1.16562	0.262069	0.704551	1	941	tags=20%, list=6%, signal=21%
HP_ABNORMAL_MYELOID_LEUKOCYTE_MORPHOLOGY	289	-0.268834	-1.16562	0.128269	0.703853	1	3307	tags=30%, list=23%, signal=39%
GOMF_CHEMOKINE_RECEPTOR_BINDING	37	-0.366519	-1.16557	0.245342	0.703322	1	1146	tags=22%, list=8%, signal=23%
HP_ABNORMALITY_OF_HEAD_BLOOD_VESSEL	51	-0.333791	-1.16552	0.226277	0.702802	1	3364	tags=39%, list=23%, signal=51%
HP_INTESTINAL_ATRESIA	40	-0.357932	-1.16549	0.233333	0.702201	1	2160	tags=25%, list=15%, signal=29%
GOBP_REGULATION_OF_RECEPTOR_LOCALIZATION_TO_SYNAPSE	15	-0.44581	-1.16541	0.267826	0.701788	1	813	tags=20%, list=6%, signal=21%
HP_IMPAIRED_DISTAL_VIBRATION_SENSATION	17	-0.438146	-1.16503	0.283276	0.702426	1	430	tags=18%, list=3%, signal=18%
HP_ABNORMAL_FULL_FIELD_ELECTRORETINOGRAM	31	-0.376079	-1.16478	0.257235	0.70267	1	4017	tags=35%, list=28%, signal=49%
GOBP_ATP_BIOSYNTHETIC_PROCESS	83	-0.311495	-1.16477	0.215797	0.701998	1	3901	tags=41%, list=27%, signal=56%
GOBP_POSITIVE_REGULATION_OF_BIOMINERALIZATION	33	-0.370135	-1.16475	0.235669	0.701375	1	3349	tags=39%, list=23%, signal=51%
GOBP_CELLULAR_BIOGENIC_AMINE_METABOLIC_PROCESS	57	-0.332519	-1.16441	0.234568	0.701852	1	1534	tags=19%, list=11%, signal=21%
HP_HEPATITIS	74	-0.317262	-1.16414	0.231689	0.70217	1	1879	tags=23%, list=13%, signal=26%
GOBP_NEUROMUSCULAR_PROCESS	84	-0.309916	-1.16391	0.20546	0.702278	1	2374	tags=24%, list=16%, signal=28%
GOBP_POSITIVE_REGULATION_OF_VIRAL_PROCESS	58	-0.334928	-1.16373	0.219325	0.702249	1	1067	tags=12%, list=7%, signal=13%
GOBP_MYELOID_LEUKOCYTE_MEDIATED_IMMUNITY	93	-0.305702	-1.16299	0.2	0.704118	1	2760	tags=29%, list=19%, signal=36%
GOBP_NEGATIVE_REGULATION_OF_BIOMINERALIZATION	17	-0.42956	-1.16194	0.254799	0.70722	1	2666	tags=47%, list=18%, signal=58%
GOBP_EAR_DEVELOPMENT	101	-0.300906	-1.16134	0.199409	0.708613	1	1168	tags=16%, list=8%, signal=17%
HP_RECURRENT_RESPIRATORY_INFECTIONS	408	-0.255598	-1.16121	0.12529	0.708394	1	3094	tags=25%, list=21%, signal=31%
GOBP_MONONUCLEAR_CELL_MIGRATION	151	-0.285509	-1.16107	0.183893	0.708212	1	2307	tags=26%, list=16%, signal=31%
GOCC_TRANSPORT_VESICLE	282	-0.265184	-1.16103	0.144769	0.707661	1	3260	tags=26%, list=22%, signal=33%
GOBP_POSITIVE_REGULATION_OF_CALCIUM_ION_TRANSPORT	73	-0.312216	-1.1604	0.206522	0.709253	1	4502	tags=47%, list=31%, signal=67%
GOBP_NEGATIVE_REGULATION_OF_CELL_POPULATION_PROLIFERATION	471	-0.252871	-1.15945	0.119403	0.711972	1	2289	tags=19%, list=16%, signal=21%
HP_INCREASED_CIRCULATING_ANTIBODY_LEVEL	79	-0.314299	-1.15942	0.212251	0.711381	1	2137	tags=20%, list=15%, signal=24%
GOBP_NEGATIVE_REGULATION_OF_NECROTIC_CELL_DEATH	18	-0.417122	-1.15896	0.299492	0.712255	1	4849	tags=61%, list=33%, signal=92%
GOBP_MULTI_MULTICELLULAR_ORGANISM_PROCESS	116	-0.294072	-1.15896	0.194093	0.711571	1	1844	tags=22%, list=13%, signal=24%
HP_SKIN_PLAQUE	29	-0.384669	-1.15878	0.256667	0.711543	1	2770	tags=24%, list=19%, signal=30%
GOBP_REGULATION_OF_SMOOTH_MUSCLE_CELL_DIFFERENTIATION	23	-0.399822	-1.15837	0.279461	0.712292	1	1982	tags=22%, list=14%, signal=25%
GOBP_HEART_PROCESS	127	-0.290647	-1.15803	0.192146	0.712853	1	2502	tags=24%, list=17%, signal=28%
GOBP_POSITIVE_REGULATION_OF_MACROPHAGE_MIGRATION	17	-0.427901	-1.15787	0.283806	0.712729	1	3369	tags=53%, list=23%, signal=69%
HP_BILIARY_CIRRHOSIS	25	-0.388479	-1.15774	0.258842	0.7125	1	2137	tags=36%, list=15%, signal=42%
GOBP_REGULATION_OF_PHAGOCYTOSIS	79	-0.312509	-1.15743	0.233577	0.712928	1	3340	tags=34%, list=23%, signal=44%
GOBP_REGULATION_OF_AUTOPHAGOSOME_MATURATION	17	-0.424378	-1.15741	0.270224	0.712272	1	5499	tags=65%, list=38%, signal=104%
GOMF_TRANSCRIPTION_COACTIVATOR_BINDING	33	-0.365496	-1.15715	0.26087	0.712518	1	3091	tags=42%, list=21%, signal=54%
HP_LYMPHOPENIA	121	-0.294646	-1.15681	0.207398	0.713061	1	3225	tags=30%, list=22%, signal=38%
GOBP_PHOSPHATIDYLETHANOLAMINE_METABOLIC_PROCESS	17	-0.431143	-1.15676	0.271795	0.712536	1	1251	tags=24%, list=9%, signal=26%
GOBP_NEGATIVE_REGULATION_OF_DEFENSE_RESPONSE	187	-0.276814	-1.15667	0.180865	0.71215	1	2135	tags=20%, list=15%, signal=23%
HP_HYPOTENSION	70	-0.317204	-1.15652	0.213961	0.712008	1	1925	tags=24%, list=13%, signal=28%
GOBP_CILIUM_MOVEMENT	78	-0.310696	-1.15556	0.20649	0.714779	1	2977	tags=29%, list=21%, signal=37%
GOBP_RESPONSE_TO_ATP	22	-0.404915	-1.15525	0.27592	0.715246	1	298	tags=14%, list=2%, signal=14%
GOBP_REGULATION_OF_T_HELPER_17_TYPE_IMMUNE_RESPONSE	23	-0.40073	-1.15476	0.287805	0.716283	1	4019	tags=43%, list=28%, signal=60%
HP_ERYTHEMA	69	-0.317268	-1.15458	0.227866	0.716265	1	3022	tags=28%, list=21%, signal=35%
GOBP_POSITIVE_REGULATION_OF_LIPID_TRANSPORT	56	-0.329021	-1.15427	0.233438	0.716647	1	1934	tags=25%, list=13%, signal=29%
GOBP_RAC_PROTEIN_SIGNAL_TRANSDUCTION	39	-0.354503	-1.15408	0.257143	0.716683	1	1493	tags=21%, list=10%, signal=23%
GOBP_POSITIVE_REGULATION_OF_NATURAL_KILLER_CELL_MEDIATED_CYTOTOXICITY	21	-0.410279	-1.15345	0.286467	0.71827	1	1595	tags=38%, list=11%, signal=43%
GOBP_AMYLOID_BETA_METABOLIC_PROCESS	48	-0.341341	-1.15341	0.241124	0.717718	1	2215	tags=23%, list=15%, signal=27%
GOBP_NEGATIVE_REGULATION_OF_NIK_NF_KAPPAB_SIGNALING	26	-0.39313	-1.15333	0.265411	0.717282	1	4508	tags=46%, list=31%, signal=67%
GOBP_MESONEPHRIC_TUBULE_MORPHOGENESIS	29	-0.373603	-1.15329	0.276144	0.716752	1	837	tags=17%, list=6%, signal=18%
GOMF_NAD_P_H_DEHYDROGENASE_QUINONE_ACTIVITY	38	-0.357035	-1.15323	0.256173	0.716288	1	3901	tags=42%, list=27%, signal=57%
GOBP_POSITIVE_REGULATION_OF_RESPONSE_TO_CYTOKINE_STIMULUS	57	-0.333413	-1.15282	0.235115	0.71703	1	2163	tags=18%, list=15%, signal=21%
GOBP_REGULATION_OF_NEUROTRANSMITTER_RECEPTOR_ACTIVITY	33	-0.365581	-1.15243	0.256803	0.717794	1	2975	tags=42%, list=21%, signal=53%
HP_ABNORMAL_LEUKOCYTE_COUNT	364	-0.257688	-1.152	0.142186	0.718666	1	3307	tags=28%, list=23%, signal=36%
GOBP_POSITIVE_REGULATION_OF_RESPONSE_TO_BIOTIC_STIMULUS	140	-0.283827	-1.15098	0.177353	0.721675	1	1833	tags=19%, list=13%, signal=21%
HP_HETEROGENEOUS	130	-0.285483	-1.15075	0.19888	0.721789	1	941	tags=13%, list=6%, signal=14%
GOBP_SENSORY_PERCEPTION_OF_MECHANICAL_STIMULUS	79	-0.305473	-1.15064	0.230539	0.721509	1	2466	tags=28%, list=17%, signal=33%
GOBP_ADRENAL_GLAND_DEVELOPMENT	15	-0.438008	-1.15016	0.309122	0.722574	1	3542	tags=40%, list=24%, signal=53%
GOBP_REGULATION_OF_DNA_BINDING	91	-0.29829	-1.1501	0.213675	0.722087	1	2192	tags=20%, list=15%, signal=23%
GOMF_SCAFFOLD_PROTEIN_BINDING	47	-0.331117	-1.14977	0.243865	0.722609	1	1342	tags=17%, list=9%, signal=19%
GOBP_T_HELPER_1_CELL_DIFFERENTIATION	18	-0.416689	-1.14956	0.300676	0.722668	1	3008	tags=33%, list=21%, signal=42%
GOBP_GLYCOSAMINOGLYCAN_CATABOLIC_PROCESS	18	-0.419328	-1.14828	0.296041	0.726777	1	2403	tags=44%, list=17%, signal=53%
GOBP_POSITIVE_REGULATION_OF_INTERLEUKIN_12_PRODUCTION	34	-0.3637	-1.14806	0.276923	0.726867	1	4178	tags=50%, list=29%, signal=70%
GOBP_RESPONSE_TO_TUMOR_NECROSIS_FACTOR	187	-0.272779	-1.14757	0.177866	0.728027	1	2446	tags=22%, list=17%, signal=26%
GOBP_ICOSANOID_TRANSPORT	25	-0.389666	-1.14693	0.286656	0.729705	1	1338	tags=24%, list=9%, signal=26%
HP_UNUSUAL_FUNGAL_INFECTION	60	-0.324636	-1.14631	0.25723	0.731223	1	2712	tags=27%, list=19%, signal=33%
HP_CNS_DEMYELINATION	35	-0.361138	-1.14569	0.26087	0.732775	1	3462	tags=34%, list=24%, signal=45%
GOCC_ACTIN_FILAMENT_BUNDLE	48	-0.3386	-1.14485	0.239631	0.735123	1	1665	tags=25%, list=11%, signal=28%
GOBP_INTERLEUKIN_1_PRODUCTION	92	-0.301103	-1.1444	0.220484	0.736058	1	2215	tags=27%, list=15%, signal=32%
GOBP_PEPTIDE_TRANSPORT	139	-0.282869	-1.14427	0.207133	0.735858	1	872	tags=10%, list=6%, signal=11%
GOMF_SIGNALING_ADAPTOR_ACTIVITY	70	-0.315205	-1.14389	0.242898	0.736556	1	1726	tags=19%, list=12%, signal=21%
GOBP_POSITIVE_REGULATION_OF_GLYCOLYTIC_PROCESS	15	-0.436528	-1.14363	0.310463	0.736819	1	2163	tags=33%, list=15%, signal=39%
HP_ABNORMAL_RESPIRATORY_MOTILE_CILIUM_PHYSIOLOGY	15	-0.447819	-1.14251	0.295161	0.74019	1	2338	tags=33%, list=16%, signal=40%
GOBP_INSULIN_SECRETION	106	-0.295043	-1.1425	0.216407	0.739525	1	3187	tags=25%, list=22%, signal=31%
GOBP_REGULATION_OF_NATURAL_KILLER_CELL_MEDIATED_IMMUNITY	37	-0.354557	-1.14178	0.264567	0.741421	1	1254	tags=24%, list=9%, signal=27%
HP_ABNORMAL_ORAL_MUCOSA_MORPHOLOGY	248	-0.263399	-1.14168	0.171182	0.741099	1	2712	tags=25%, list=19%, signal=31%
GOBP_RUFFLE_ORGANIZATION	47	-0.338636	-1.14166	0.264487	0.740457	1	2723	tags=28%, list=19%, signal=34%
GOBP_BRANCHING_MORPHOGENESIS_OF_AN_EPITHELIAL_TUBE	74	-0.312943	-1.14147	0.24711	0.740533	1	837	tags=12%, list=6%, signal=13%
GOBP_RESPONSE_TO_LEUKEMIA_INHIBITORY_FACTOR	73	-0.307594	-1.14127	0.257485	0.740596	1	2241	tags=22%, list=15%, signal=26%
HP_ABNORMALITY_OF_THE_UPPER_RESPIRATORY_TRACT	318	-0.255245	-1.14119	0.168689	0.7402	1	3225	tags=27%, list=22%, signal=34%
GOBP_NEGATIVE_REGULATION_OF_PRODUCTION_OF_MOLECULAR_MEDIATOR_OF_IMMUNE_RESPONSE	39	-0.35561	-1.14084	0.259259	0.740808	1	3340	tags=36%, list=23%, signal=47%
GOMF_CALCIUM_ION_TRANSMEMBRANE_TRANSPORTER_ACTIVITY	67	-0.313956	-1.14043	0.235821	0.741657	1	2466	tags=21%, list=17%, signal=25%
GOBP_EMBRYONIC_DIGIT_MORPHOGENESIS	33	-0.369292	-1.13986	0.279809	0.742981	1	603	tags=12%, list=4%, signal=13%
GOBP_POSITIVE_REGULATION_OF_LEUKOCYTE_APOPTOTIC_PROCESS	23	-0.390917	-1.13973	0.287603	0.742807	1	3073	tags=30%, list=21%, signal=39%
HP_ABNORMAL_INSULIN_LEVEL	92	-0.298428	-1.13936	0.246772	0.743438	1	1547	tags=14%, list=11%, signal=16%
HP_RECURRENT_BACTERIAL_INFECTIONS	121	-0.286788	-1.13897	0.218878	0.744132	1	3810	tags=35%, list=26%, signal=47%
GOBP_T_CELL_MIGRATION	59	-0.326846	-1.13863	0.248086	0.744728	1	2462	tags=32%, list=17%, signal=39%
HP_NEUTROPHILIA	16	-0.430144	-1.1384	0.298701	0.744843	1	4001	tags=44%, list=28%, signal=60%
HP_ABNORMAL_RETINAL_ARTERY_MORPHOLOGY	44	-0.337868	-1.13815	0.25974	0.745064	1	3588	tags=41%, list=25%, signal=54%
GOCC_NADH_DEHYDROGENASE_COMPLEX	41	-0.345886	-1.13807	0.282371	0.744678	1	4705	tags=54%, list=32%, signal=79%
GOMF_PHOSPHATIDYLINOSITOL_3_4_BISPHOSPHATE_BINDING	22	-0.396629	-1.13786	0.298013	0.744795	1	4717	tags=55%, list=33%, signal=81%
GOBP_POSITIVE_REGULATION_OF_EXTRINSIC_APOPTOTIC_SIGNALING_PATHWAY	45	-0.336526	-1.13779	0.271586	0.744343	1	1558	tags=16%, list=11%, signal=17%
HP_MIXED_HEARING_IMPAIRMENT	19	-0.415505	-1.13741	0.309764	0.745073	1	2145	tags=32%, list=15%, signal=37%
HP_HEMIPLEGIA	23	-0.398777	-1.13735	0.293076	0.744576	1	3783	tags=52%, list=26%, signal=70%
GOBP_POSITIVE_REGULATION_OF_CELL_JUNCTION_ASSEMBLY	43	-0.339643	-1.13619	0.268446	0.748154	1	1104	tags=14%, list=8%, signal=15%
HP_ABNORMAL_EATING_BEHAVIOR	73	-0.312251	-1.13574	0.251437	0.749127	1	3409	tags=27%, list=23%, signal=36%
GOBP_PROSTANOID_BIOSYNTHETIC_PROCESS	21	-0.407514	-1.13563	0.311973	0.748848	1	1286	tags=19%, list=9%, signal=21%
GOBP_BEHAVIORAL_DEFENSE_RESPONSE	15	-0.436221	-1.13504	0.319328	0.750323	1	3444	tags=40%, list=24%, signal=52%
GOBP_REGULATION_OF_CYTOSOLIC_CALCIUM_ION_CONCENTRATION	19	-0.407314	-1.13502	0.285959	0.749674	1	4926	tags=53%, list=34%, signal=80%
GOBP_MATERNAL_PROCESS_INVOLVED_IN_FEMALE_PREGNANCY	38	-0.3505	-1.13442	0.288217	0.751148	1	1164	tags=21%, list=8%, signal=23%
HP_FAILURE_TO_THRIVE_IN_INFANCY	95	-0.295109	-1.13438	0.245255	0.750607	1	1565	tags=16%, list=11%, signal=18%
HP_CLEFT_SOFT_PALATE	137	-0.280133	-1.13232	0.23498	0.757479	1	2171	tags=23%, list=15%, signal=27%
HP_ABNORMAL_EYELID_PHYSIOLOGY	27	-0.374129	-1.13217	0.275862	0.757336	1	2203	tags=22%, list=15%, signal=26%
GOBP_RESPONSE_TO_PROGESTERONE	26	-0.377635	-1.13189	0.286913	0.757647	1	3197	tags=35%, list=22%, signal=44%
HP_ABNORMAL_SPUTUM	63	-0.315716	-1.13176	0.251185	0.757447	1	3808	tags=35%, list=26%, signal=47%
GOCC_CELL_SUBSTRATE_JUNCTION	347	-0.255214	-1.13159	0.171533	0.757394	1	4011	tags=37%, list=28%, signal=50%
HP_HYPERACUSIS	20	-0.403245	-1.13156	0.298611	0.756832	1	2560	tags=25%, list=18%, signal=30%
HP_MACROGLOSSIA	109	-0.289785	-1.13078	0.232394	0.759061	1	3125	tags=28%, list=22%, signal=35%
GOBP_GLIAL_CELL_ACTIVATION	42	-0.340825	-1.13017	0.2528	0.760616	1	2915	tags=33%, list=20%, signal=42%
GOBP_REGULATION_OF_METALLOPEPTIDASE_ACTIVITY	15	-0.430062	-1.12971	0.333333	0.761655	1	1684	tags=27%, list=12%, signal=30%
HP_RECURRENT_INFECTION_OF_THE_GASTROINTESTINAL_TRACT	30	-0.364274	-1.1286	0.286179	0.765108	1	3399	tags=37%, list=23%, signal=48%
GOBP_REGULATION_OF_KERATINOCYTE_DIFFERENTIATION	23	-0.3934	-1.1286	0.319536	0.764417	1	1316	tags=17%, list=9%, signal=19%
GOBP_MOTILE_CILIUM_ASSEMBLY	32	-0.360303	-1.12834	0.291262	0.764716	1	2703	tags=28%, list=19%, signal=34%
HP_ABNORMAL_BLISTERING_OF_THE_SKIN	71	-0.309858	-1.128	0.253414	0.765274	1	2886	tags=32%, list=20%, signal=40%
GOBP_PROSTANOID_METABOLIC_PROCESS	34	-0.359249	-1.12793	0.305864	0.764846	1	2981	tags=29%, list=21%, signal=37%
GOBP_PROTEIN_PALMITOYLATION	27	-0.374424	-1.12776	0.31401	0.764792	1	2145	tags=22%, list=15%, signal=26%
GOBP_COPII_COATED_VESICLE_BUDDING	42	-0.344276	-1.12708	0.273585	0.766592	1	4667	tags=40%, list=32%, signal=59%
GOBP_STRIATED_MUSCLE_CONTRACTION	89	-0.298534	-1.12708	0.25656	0.765928	1	2502	tags=22%, list=17%, signal=27%
GOBP_LYSOSOMAL_LUMEN_ACIDIFICATION	21	-0.394501	-1.12696	0.312715	0.765681	1	4251	tags=43%, list=29%, signal=61%
GOBP_POSITIVE_REGULATION_OF_SYNAPSE_ASSEMBLY	22	-0.393823	-1.12675	0.291601	0.765827	1	1104	tags=18%, list=8%, signal=20%
GOBP_NEUROINFLAMMATORY_RESPONSE	50	-0.327733	-1.12659	0.279621	0.76577	1	2915	tags=30%, list=20%, signal=37%
HP_ABNORMAL_SOFT_PALATE_MORPHOLOGY	180	-0.271629	-1.12591	0.219794	0.767605	1	2171	tags=22%, list=15%, signal=25%
GOBP_POSITIVE_REGULATION_OF_MYELOID_CELL_DIFFERENTIATION	80	-0.301378	-1.12566	0.258112	0.767804	1	2192	tags=21%, list=15%, signal=25%
HP_MENINGITIS	61	-0.312151	-1.12509	0.274074	0.769258	1	3077	tags=33%, list=21%, signal=41%
GOBP_POSITIVE_REGULATION_OF_DEFENSE_RESPONSE_TO_VIRUS_BY_HOST	26	-0.375514	-1.12441	0.312605	0.771042	1	4344	tags=42%, list=30%, signal=60%
HP_LYMPHOPROLIFERATIVE_DISORDER	15	-0.432205	-1.12414	0.300687	0.771409	1	3748	tags=47%, list=26%, signal=63%
GOMF_HEPARIN_BINDING	76	-0.30225	-1.12402	0.270149	0.771187	1	2864	tags=34%, list=20%, signal=42%
GOBP_NEGATIVE_REGULATION_OF_LEUKOCYTE_CELL_CELL_ADHESION	103	-0.289929	-1.12378	0.251788	0.771367	1	3369	tags=32%, list=23%, signal=41%
HP_ABNORMAL_ATRIAL_ARRANGEMENT	20	-0.402954	-1.12378	0.295848	0.770693	1	3594	tags=35%, list=25%, signal=46%
HP_DECREASED_CIRCULATING_TOTAL_IGM	36	-0.351645	-1.12375	0.289256	0.770084	1	2885	tags=36%, list=20%, signal=45%
GOMF_UBIQUITIN_LIKE_PROTEIN_CONJUGATING_ENZYME_ACTIVITY	35	-0.344456	-1.1234	0.284539	0.770659	1	3441	tags=34%, list=24%, signal=45%
GOBP_RESPONSE_TO_CHEMOKINE	62	-0.315437	-1.12338	0.263079	0.770054	1	2219	tags=27%, list=15%, signal=32%
GOBP_MECHANORECEPTOR_DIFFERENTIATION	33	-0.354974	-1.12235	0.291401	0.773228	1	1168	tags=18%, list=8%, signal=20%
GOBP_DEFENSE_RESPONSE_TO_SYMBIONT	246	-0.260989	-1.12235	0.222362	0.77254	1	3808	tags=29%, list=26%, signal=39%
GOBP_POSITIVE_REGULATION_OF_PRODUCTION_OF_MOLECULAR_MEDIATOR_OF_IMMUNE_RESPONSE	109	-0.289865	-1.12233	0.251729	0.771926	1	2192	tags=23%, list=15%, signal=27%
GOBP_REGULATION_OF_GLIAL_CELL_DIFFERENTIATION	41	-0.3328	-1.12195	0.282171	0.772656	1	2446	tags=29%, list=17%, signal=35%
GOBP_NEGATIVE_REGULATION_OF_INTRINSIC_APOPTOTIC_SIGNALING_PATHWAY	86	-0.295821	-1.12141	0.254237	0.773965	1	2538	tags=22%, list=17%, signal=27%
GOBP_HORMONE_TRANSPORT	166	-0.26996	-1.12064	0.214929	0.776115	1	3085	tags=25%, list=21%, signal=32%
HP_DECREASED_LYMPHOCYTE_PROLIFERATION_IN_RESPONSE_TO_MITOGEN	20	-0.395615	-1.12014	0.3125	0.777287	1	1806	tags=25%, list=12%, signal=29%
GOBP_REGULATION_OF_FAT_CELL_DIFFERENTIATION	94	-0.297303	-1.11929	0.256046	0.779804	1	2137	tags=21%, list=15%, signal=25%
HP_ABNORMALITY_OF_URINE_CALCIUM_CONCENTRATION	42	-0.33365	-1.11924	0.290221	0.779264	1	2369	tags=31%, list=16%, signal=37%
GOBP_REGULATION_OF_PLASMA_LIPOPROTEIN_PARTICLE_LEVELS	47	-0.329573	-1.11886	0.294498	0.779936	1	2976	tags=26%, list=21%, signal=32%
GOBP_UNSATURATED_FATTY_ACID_BIOSYNTHETIC_PROCESS	34	-0.353541	-1.11856	0.314785	0.780379	1	1565	tags=18%, list=11%, signal=20%
GOBP_LUNG_EPITHELIUM_DEVELOPMENT	24	-0.383995	-1.11834	0.298188	0.780492	1	2187	tags=21%, list=15%, signal=24%
GOBP_PROTEIN_DEMANNOSYLATION	16	-0.417427	-1.1179	0.317324	0.781452	1	3211	tags=31%, list=22%, signal=40%
GOBP_NEGATIVE_REGULATION_OF_JNK_CASCADE	28	-0.362995	-1.11655	0.319605	0.78574	1	4423	tags=43%, list=30%, signal=62%
HP_PEDAL_EDEMA	21	-0.390414	-1.11633	0.317114	0.785859	1	3542	tags=33%, list=24%, signal=44%
GOBP_MACROPHAGE_CHEMOTAXIS	24	-0.376778	-1.11624	0.322034	0.78551	1	558	tags=17%, list=4%, signal=17%
GOBP_MRNA_SPLICE_SITE_SELECTION	33	-0.362361	-1.11477	0.317891	0.790328	1	3680	tags=33%, list=25%, signal=45%
GOBP_REGULATION_OF_MICROTUBULE_BASED_MOVEMENT	24	-0.376243	-1.11472	0.311958	0.789817	1	1581	tags=25%, list=11%, signal=28%
GOBP_TRIGLYCERIDE_METABOLIC_PROCESS	66	-0.308918	-1.11465	0.266568	0.789372	1	2625	tags=24%, list=18%, signal=29%
GOBP_STEROL_TRANSPORT	85	-0.295919	-1.11421	0.283383	0.790357	1	2423	tags=21%, list=17%, signal=25%
GOBP_REGULATION_OF_LEUKOCYTE_APOPTOTIC_PROCESS	74	-0.302248	-1.11401	0.278761	0.790434	1	3073	tags=28%, list=21%, signal=36%
HP_ABNORMAL_MACROPHAGE_MORPHOLOGY	33	-0.354917	-1.11401	0.31401	0.789752	1	4256	tags=55%, list=29%, signal=77%
GOBP_CATECHOLAMINE_SECRETION	17	-0.413551	-1.1138	0.345521	0.789825	1	1117	tags=18%, list=8%, signal=19%
GOBP_PROGRAMMED_CELL_DEATH_INVOLVED_IN_CELL_DEVELOPMENT	15	-0.421278	-1.11319	0.338624	0.791362	1	1844	tags=20%, list=13%, signal=23%
HP_APLASIA_HYPOPLASIA_OF_THE_SPLEEN	50	-0.326088	-1.113	0.283537	0.791372	1	3594	tags=32%, list=25%, signal=42%
HP_APLASIA_HYPOPLASIA_OF_THE_EAR	125	-0.280152	-1.11279	0.255782	0.791463	1	2203	tags=23%, list=15%, signal=27%
GOBP_REGULATION_OF_POTASSIUM_ION_TRANSPORT	51	-0.322864	-1.1125	0.296353	0.791839	1	2663	tags=25%, list=18%, signal=31%
GOCC_PROTEIN_COMPLEX_INVOLVED_IN_CELL_ADHESION	31	-0.354728	-1.11232	0.286678	0.791826	1	1597	tags=32%, list=11%, signal=36%
GOCC_NEURON_TO_NEURON_SYNAPSE	209	-0.261953	-1.11222	0.22644	0.791494	1	3840	tags=32%, list=26%, signal=43%
GOBP_REGULATION_OF_PATTERN_RECOGNITION_RECEPTOR_SIGNALING_PATHWAY	87	-0.293684	-1.11219	0.265912	0.790934	1	3716	tags=30%, list=26%, signal=40%
GOBP_PLASMINOGEN_ACTIVATION	17	-0.414319	-1.11214	0.323024	0.790418	1	1540	tags=29%, list=11%, signal=33%
HP_ABNORMAL_CIRCULATING_IGE_LEVEL	33	-0.354223	-1.11167	0.301887	0.791463	1	3307	tags=30%, list=23%, signal=39%
GOBP_POSITIVE_REGULATION_OF_CALCIUM_ION_TRANSMEMBRANE_TRANSPORT	53	-0.32069	-1.11148	0.280543	0.791512	1	4502	tags=43%, list=31%, signal=63%
GOCC_GOLGI_CISTERNA_MEMBRANE	67	-0.308358	-1.1111	0.272727	0.792253	1	2783	tags=22%, list=19%, signal=28%
GOBP_CARDIAC_VENTRICLE_MORPHOGENESIS	31	-0.356379	-1.11066	0.323484	0.793203	1	2163	tags=26%, list=15%, signal=30%
GOMF_PEPTIDASE_REGULATOR_ACTIVITY	122	-0.276664	-1.11037	0.269177	0.793578	1	1794	tags=17%, list=12%, signal=19%
GOBP_EPIDERMIS_DEVELOPMENT	157	-0.26841	-1.11017	0.236735	0.793667	1	1592	tags=15%, list=11%, signal=17%
GOBP_REGULATION_OF_NEURON_DIFFERENTIATION	101	-0.286761	-1.1097	0.277545	0.794757	1	2785	tags=30%, list=19%, signal=37%
GOBP_MYELOID_LEUKOCYTE_MIGRATION	168	-0.267974	-1.1096	0.250336	0.794428	1	2220	tags=24%, list=15%, signal=28%
HP_POOR_FINE_MOTOR_COORDINATION	28	-0.365008	-1.10946	0.309603	0.794256	1	832	tags=11%, list=6%, signal=11%
GOBP_LYMPHOCYTE_MIGRATION	93	-0.289607	-1.10877	0.261062	0.796189	1	2307	tags=26%, list=16%, signal=30%
GOMF_CALCIUM_DEPENDENT_PROTEIN_BINDING	55	-0.318338	-1.10797	0.295527	0.798543	1	2577	tags=29%, list=18%, signal=35%
HP_THIN_EYEBROW	48	-0.325192	-1.10758	0.312597	0.799349	1	1366	tags=21%, list=9%, signal=23%
GOBP_REGULATION_OF_BLOOD_CIRCULATION	121	-0.281788	-1.10748	0.27894	0.799038	1	2665	tags=26%, list=18%, signal=32%
GOBP_TUMOR_NECROSIS_FACTOR_MEDIATED_SIGNALING_PATHWAY	86	-0.297139	-1.10723	0.275556	0.79933	1	2549	tags=23%, list=18%, signal=28%
GOBP_NEGATIVE_REGULATION_OF_DNA_BIOSYNTHETIC_PROCESS	30	-0.362083	-1.10671	0.322204	0.800601	1	619	tags=7%, list=4%, signal=7%
GOMF_5_3_EXONUCLEASE_ACTIVITY	18	-0.401865	-1.10659	0.333887	0.80036	1	101	tags=11%, list=1%, signal=11%
HP_ABNORMALITY_OF_THE_PUBIC_BONE	24	-0.377251	-1.10643	0.32879	0.800286	1	1404	tags=25%, list=10%, signal=28%
GOMF_EXODEOXYRIBONUCLEASE_ACTIVITY	23	-0.377759	-1.10583	0.316832	0.801865	1	146	tags=13%, list=1%, signal=13%
GOBP_ENDOCRINE_HORMONE_SECRETION	34	-0.345194	-1.10559	0.325543	0.802121	1	1104	tags=21%, list=8%, signal=22%
GOBP_INTERLEUKIN_17_PRODUCTION	32	-0.356081	-1.10544	0.300163	0.801966	1	2137	tags=25%, list=15%, signal=29%
GOBP_REGULATION_OF_TOLL_LIKE_RECEPTOR_SIGNALING_PATHWAY	61	-0.313834	-1.10544	0.284603	0.801287	1	3073	tags=30%, list=21%, signal=37%
GOBP_NEGATIVE_REGULATION_OF_NEURON_DIFFERENTIATION	38	-0.342516	-1.10533	0.315956	0.801017	1	2421	tags=26%, list=17%, signal=32%
GOBP_RECEPTOR_LOCALIZATION_TO_SYNAPSE	30	-0.355446	-1.10504	0.329032	0.801429	1	1250	tags=17%, list=9%, signal=18%
HP_ABNORMALITY_OF_CORNEAL_STROMA	68	-0.307616	-1.1048	0.285714	0.801692	1	4457	tags=46%, list=31%, signal=65%
GOMF_STEROL_BINDING	45	-0.328408	-1.10421	0.284848	0.803237	1	2603	tags=29%, list=18%, signal=35%
GOBP_SMOOTH_MUSCLE_CELL_PROLIFERATION	102	-0.28247	-1.10406	0.282577	0.803114	1	2137	tags=22%, list=15%, signal=25%
GOBP_LEUKOCYTE_ADHESION_TO_VASCULAR_ENDOTHELIAL_CELL	43	-0.33189	-1.10339	0.304	0.80497	1	3520	tags=47%, list=24%, signal=61%
GOMF_PASSIVE_TRANSMEMBRANE_TRANSPORTER_ACTIVITY	181	-0.263605	-1.10329	0.273794	0.804708	1	2825	tags=25%, list=19%, signal=31%
GOBP_NEGATIVE_REGULATION_OF_OXIDATIVE_STRESS_INDUCED_INTRINSIC_APOPTOTIC_SIGNALING_PATHWAY	16	-0.411351	-1.10302	0.343854	0.805008	1	2163	tags=25%, list=15%, signal=29%
GOMF_CYTOKINE_RECEPTOR_ACTIVITY	60	-0.310854	-1.1028	0.292398	0.805121	1	2356	tags=27%, list=16%, signal=32%
GOBP_NEGATIVE_REGULATION_OF_CELL_ADHESION	203	-0.258245	-1.10221	0.24026	0.806696	1	3134	tags=28%, list=22%, signal=35%
GOBP_REGULATION_OF_SUPEROXIDE_ANION_GENERATION	18	-0.407737	-1.1022	0.323777	0.806073	1	2712	tags=39%, list=19%, signal=48%
GOBP_ADULT_BEHAVIOR	69	-0.305169	-1.10214	0.314925	0.805565	1	3035	tags=30%, list=21%, signal=38%
GOBP_FIBROBLAST_PROLIFERATION	78	-0.300605	-1.10174	0.285928	0.806426	1	1239	tags=13%, list=9%, signal=14%
HP_UVEITIS	42	-0.331787	-1.10126	0.318038	0.807477	1	4457	tags=50%, list=31%, signal=72%
HP_ABNORMAL_PARIETAL_BONE_MORPHOLOGY	24	-0.376232	-1.10113	0.328231	0.807282	1	4057	tags=46%, list=28%, signal=64%
HP_ABNORMAL_CIRCULATING_NUCLEOBASE_CONCENTRATION	25	-0.369657	-1.10072	0.343234	0.80816	1	1804	tags=24%, list=12%, signal=27%
HP_RICKETS	26	-0.367479	-1.10065	0.322476	0.807724	1	487	tags=15%, list=3%, signal=16%
GOBP_REGULATION_OF_INSULIN_SECRETION	89	-0.290459	-1.10065	0.282051	0.807049	1	1104	tags=11%, list=8%, signal=12%
GOBP_REGULATION_OF_NIK_NF_KAPPAB_SIGNALING	84	-0.29578	-1.10038	0.298146	0.8074	1	4539	tags=44%, list=31%, signal=64%
GOBP_CALCIUM_ION_TRANSMEMBRANE_IMPORT_INTO_CYTOSOL	100	-0.2817	-1.10021	0.276109	0.807414	1	3202	tags=29%, list=22%, signal=37%
HP_PERISYLVIAN_POLYMICROGYRIA	16	-0.413235	-1.10017	0.343053	0.806884	1	832	tags=19%, list=6%, signal=20%
GOBP_NEGATIVE_REGULATION_OF_INTERLEUKIN_6_PRODUCTION	40	-0.337392	-1.10009	0.312024	0.806522	1	4399	tags=48%, list=30%, signal=68%
GOCC_PLATELET_DENSE_GRANULE	16	-0.415138	-1.10002	0.332779	0.806109	1	2872	tags=38%, list=20%, signal=47%
GOMF_ATPASE_BINDING	66	-0.302627	-1.0997	0.308271	0.806581	1	2014	tags=18%, list=14%, signal=21%
GOBP_REGULATION_OF_RESPONSE_TO_BIOTIC_STIMULUS	284	-0.251438	-1.09963	0.237918	0.806135	1	1833	tags=16%, list=13%, signal=18%
GOBP_NEGATIVE_REGULATION_OF_EPITHELIAL_CELL_MIGRATION	43	-0.325252	-1.09941	0.31875	0.806331	1	2137	tags=28%, list=15%, signal=33%
GOBP_NEGATIVE_REGULATION_OF_LEUKOCYTE_APOPTOTIC_PROCESS	45	-0.328731	-1.09928	0.303125	0.806139	1	2848	tags=29%, list=20%, signal=36%
GOBP_REGULATION_OF_SYSTEMIC_ARTERIAL_BLOOD_PRESSURE_BY_RENIN_ANGIOTENSIN	15	-0.425376	-1.09923	0.342513	0.805635	1	4769	tags=67%, list=33%, signal=99%
HP_ABNORMAL_NEUTROPHIL_COUNT	185	-0.265333	-1.09895	0.279315	0.805986	1	3307	tags=32%, list=23%, signal=41%
GOMF_ACTININ_BINDING	18	-0.402659	-1.09887	0.345576	0.805606	1	3994	tags=50%, list=28%, signal=69%
HP_EXCESSIVE_DAYTIME_SOMNOLENCE	48	-0.325295	-1.09871	0.323708	0.805543	1	1404	tags=17%, list=10%, signal=18%
HP_ANOPHTHALMIA	43	-0.32452	-1.09843	0.28681	0.805912	1	3462	tags=33%, list=24%, signal=43%
GOCC_ACTOMYOSIN	50	-0.321493	-1.09826	0.316514	0.805852	1	1665	tags=24%, list=11%, signal=27%
GOBP_ENDOCRINE_PROCESS	50	-0.317688	-1.09795	0.309859	0.806328	1	1104	tags=18%, list=8%, signal=19%
HP_CENTRAL_HYPOTHYROIDISM	38	-0.333965	-1.09757	0.321928	0.807095	1	1141	tags=16%, list=8%, signal=17%
GOMF_UBIQUITIN_PROTEIN_TRANSFERASE_REGULATOR_ACTIVITY	21	-0.387665	-1.09754	0.340909	0.806554	1	3382	tags=48%, list=23%, signal=62%
GOBP_GLIOGENESIS	188	-0.260226	-1.09752	0.265464	0.805959	1	2466	tags=21%, list=17%, signal=25%
GOBP_POSITIVE_REGULATION_OF_NUCLEOTIDE_METABOLIC_PROCESS	29	-0.353264	-1.09706	0.32047	0.806951	1	2176	tags=24%, list=15%, signal=28%
GOCC_COPI_COATED_VESICLE	21	-0.386413	-1.09696	0.347754	0.806675	1	2257	tags=33%, list=16%, signal=39%
GOMF_ION_GATED_CHANNEL_ACTIVITY	17	-0.409357	-1.09678	0.348057	0.806654	1	452	tags=12%, list=3%, signal=12%
HP_ABNORMALITY_OF_THE_PLANTAR_SKIN_OF_FOOT	115	-0.278021	-1.09626	0.303155	0.807954	1	2868	tags=22%, list=20%, signal=27%
GOBP_NEGATIVE_REGULATION_OF_RESPONSE_TO_ENDOPLASMIC_RETICULUM_STRESS	38	-0.340392	-1.09608	0.328358	0.807981	1	4208	tags=37%, list=29%, signal=52%
GOBP_MALE_GAMETE_GENERATION	318	-0.247949	-1.09573	0.240099	0.808583	1	3336	tags=24%, list=23%, signal=30%
GOMF_G_PROTEIN_COUPLED_CHEMOATTRACTANT_RECEPTOR_ACTIVITY	15	-0.415466	-1.09573	0.340604	0.80792	1	1882	tags=40%, list=13%, signal=46%
GOBP_PROTEIN_LOCALIZATION_TO_SYNAPSE	36	-0.340538	-1.09553	0.328358	0.807972	1	4127	tags=39%, list=28%, signal=54%
HP_ABNORMAL_T_WAVE	16	-0.407891	-1.09542	0.353741	0.807732	1	60	tags=13%, list=0%, signal=13%
GOBP_REGULATION_OF_LIPOPOLYSACCHARIDE_MEDIATED_SIGNALING_PATHWAY	22	-0.38351	-1.09513	0.327332	0.808146	1	3709	tags=55%, list=26%, signal=73%
HP_APLASTIC_ANEMIA	26	-0.370953	-1.09475	0.349515	0.808868	1	3029	tags=38%, list=21%, signal=49%
GOBP_STEROID_HORMONE_SECRETION	19	-0.396192	-1.09469	0.345	0.808423	1	3047	tags=47%, list=21%, signal=60%
GOBP_MORPHOGENESIS_OF_A_BRANCHING_STRUCTURE	100	-0.284103	-1.09441	0.311594	0.808759	1	837	tags=12%, list=6%, signal=13%
GOBP_REGULATION_OF_HORMONE_SECRETION	136	-0.272439	-1.09416	0.276099	0.80905	1	3085	tags=26%, list=21%, signal=32%
HP_CONGENITAL_SENSORINEURAL_HEARING_IMPAIRMENT	21	-0.381812	-1.09413	0.318891	0.808524	1	2582	tags=24%, list=18%, signal=29%
GOBP_ENDOPLASMIC_RETICULUM_TO_CYTOSOL_TRANSPORT	27	-0.360328	-1.09399	0.328308	0.808383	1	3635	tags=37%, list=25%, signal=49%
GOBP_ADIPOSE_TISSUE_DEVELOPMENT	42	-0.325103	-1.09374	0.333846	0.808671	1	1104	tags=12%, list=8%, signal=13%
GOBP_SECOND_MESSENGER_MEDIATED_SIGNALING	176	-0.262416	-1.09359	0.261204	0.808584	1	2612	tags=24%, list=18%, signal=29%
GOBP_NEGATIVE_REGULATION_OF_INTERLEUKIN_10_PRODUCTION	16	-0.415548	-1.09332	0.351171	0.808899	1	2080	tags=31%, list=14%, signal=36%
GOBP_EXPORT_ACROSS_PLASMA_MEMBRANE	41	-0.329349	-1.09306	0.338658	0.809193	1	1684	tags=22%, list=12%, signal=25%
GOBP_MULTICELLULAR_ORGANISMAL_RESPONSE_TO_STRESS	33	-0.345548	-1.09298	0.325321	0.808834	1	3444	tags=33%, list=24%, signal=44%
HP_SEPSIS	78	-0.294661	-1.09297	0.324444	0.808223	1	3225	tags=32%, list=22%, signal=41%
GOBP_POSITIVE_REGULATION_OF_CELL_DEVELOPMENT	195	-0.259698	-1.09275	0.270648	0.808412	1	2289	tags=22%, list=16%, signal=25%
HP_ABNORMALITY_OF_THE_PULMONARY_VASCULATURE	180	-0.264508	-1.09257	0.274172	0.808403	1	2369	tags=21%, list=16%, signal=25%
GOCC_I_BAND	74	-0.296187	-1.09227	0.309668	0.808829	1	3016	tags=27%, list=21%, signal=34%
HP_ADDICTIVE_BEHAVIOR	20	-0.379346	-1.09215	0.327616	0.808597	1	3067	tags=30%, list=21%, signal=38%
GOBP_MAMMARY_GLAND_DEVELOPMENT	82	-0.292901	-1.09215	0.296784	0.807946	1	2285	tags=21%, list=16%, signal=24%
GOCC_SPLICEOSOMAL_SNRNP_COMPLEX	68	-0.301545	-1.09207	0.31307	0.8076	1	3868	tags=32%, list=27%, signal=44%
GOCC_AZUROPHIL_GRANULE_LUMEN	84	-0.288919	-1.09199	0.300283	0.807254	1	2560	tags=26%, list=18%, signal=32%
GOMF_C_C_CHEMOKINE_BINDING	15	-0.420179	-1.09198	0.360281	0.806625	1	1882	tags=47%, list=13%, signal=54%
GOMF_CARBOHYDRATE_BINDING	174	-0.260704	-1.09084	0.290885	0.810199	1	2487	tags=27%, list=17%, signal=32%
HP_TACHYCARDIA	69	-0.304259	-1.09068	0.307471	0.810138	1	1787	tags=22%, list=12%, signal=25%
GOBP_POSITIVE_REGULATION_OF_ION_TRANSPORT	151	-0.267625	-1.09064	0.298246	0.809633	1	2629	tags=21%, list=18%, signal=26%
HP_URETERAL_OBSTRUCTION	24	-0.372746	-1.09061	0.352941	0.809084	1	3783	tags=38%, list=26%, signal=51%
HP_ABNORMAL_PULMONARY_VALVE_MORPHOLOGY	49	-0.322941	-1.09015	0.328431	0.810109	1	3148	tags=33%, list=22%, signal=42%
GOBP_NEUTRAL_LIPID_METABOLIC_PROCESS	86	-0.288618	-1.09002	0.314655	0.809942	1	2423	tags=21%, list=17%, signal=25%
HP_ABNORMAL_PROPORTION_OF_CD8_POSITIVE_T_CELLS	16	-0.406813	-1.08982	0.343257	0.810008	1	2087	tags=31%, list=14%, signal=36%
GOBP_CELL_FATE_SPECIFICATION	39	-0.33134	-1.08969	0.333882	0.809841	1	2691	tags=21%, list=19%, signal=25%
GOBP_REGULATION_OF_MACROPHAGE_CHEMOTAXIS	17	-0.403197	-1.08955	0.36163	0.809697	1	3682	tags=47%, list=25%, signal=63%
HP_STROKE	103	-0.278857	-1.08922	0.296703	0.810241	1	3615	tags=34%, list=25%, signal=45%
GOMF_PROMOTER_SPECIFIC_CHROMATIN_BINDING	53	-0.313359	-1.08891	0.314504	0.810734	1	561	tags=9%, list=4%, signal=10%
GOBP_REGULATION_OF_OSTEOCLAST_DIFFERENTIATION	48	-0.318377	-1.08889	0.318612	0.81018	1	2306	tags=25%, list=16%, signal=30%
GOMF_S_ACYLTRANSFERASE_ACTIVITY	26	-0.362816	-1.0884	0.359143	0.811326	1	1999	tags=19%, list=14%, signal=22%
GOMF_PROTEOGLYCAN_BINDING	21	-0.386136	-1.08823	0.350906	0.811333	1	1979	tags=33%, list=14%, signal=39%
GOBP_REGULATION_OF_VIRAL_PROCESS	135	-0.270033	-1.08817	0.301255	0.810867	1	1925	tags=18%, list=13%, signal=20%
HP_PLANTAR_HYPERKERATOSIS	87	-0.285212	-1.08775	0.320175	0.8118	1	1787	tags=15%, list=12%, signal=17%
HP_ABNORMAL_PULMONARY_INTERSTITIAL_MORPHOLOGY	106	-0.281985	-1.0873	0.302632	0.812816	1	1640	tags=17%, list=11%, signal=19%
HP_PAPILLARY_THYROID_CARCINOMA	21	-0.383207	-1.08684	0.352846	0.813892	1	5406	tags=62%, list=37%, signal=99%
GOBP_REGULATION_OF_POSTSYNAPTIC_MEMBRANE_POTENTIAL	55	-0.313735	-1.08655	0.315625	0.814334	1	3171	tags=35%, list=22%, signal=44%
HP_VELOPHARYNGEAL_INSUFFICIENCY	20	-0.383656	-1.08582	0.355932	0.816334	1	1950	tags=25%, list=13%, signal=29%
GOBP_ACTIN_NUCLEATION	44	-0.319687	-1.0857	0.333846	0.816114	1	3214	tags=30%, list=22%, signal=38%
GOCC_CELL_BODY	324	-0.245728	-1.08542	0.268817	0.816481	1	1440	tags=13%, list=10%, signal=14%
HP_PALPITATIONS	43	-0.326538	-1.08531	0.330233	0.816226	1	2963	tags=35%, list=20%, signal=44%
GOBP_CELLULAR_COMPONENT_MORPHOGENESIS	421	-0.239103	-1.08485	0.238876	0.817271	1	2001	tags=16%, list=14%, signal=18%
GOBP_REGENERATION	119	-0.272441	-1.0843	0.29863	0.818626	1	1982	tags=19%, list=14%, signal=22%
GOBP_GRANULOCYTE_MIGRATION	111	-0.276175	-1.08373	0.305797	0.820068	1	2220	tags=23%, list=15%, signal=26%
GOCC_INTRINSIC_COMPONENT_OF_ORGANELLE_MEMBRANE	341	-0.243188	-1.08279	0.271062	0.822859	1	3560	tags=26%, list=25%, signal=34%
GOBP_ORGANOPHOSPHATE_CATABOLIC_PROCESS	126	-0.271498	-1.0809	0.3125	0.829268	1	2178	tags=15%, list=15%, signal=18%
GOBP_NEGATIVE_REGULATION_OF_RESPONSE_TO_WOUNDING	49	-0.315122	-1.08002	0.327692	0.831878	1	663	tags=16%, list=5%, signal=17%
GOBP_COCHLEA_DEVELOPMENT	22	-0.373899	-1.07913	0.358586	0.834575	1	771	tags=18%, list=5%, signal=19%
HP_HYPOCALCEMIA	56	-0.308574	-1.07886	0.330203	0.834872	1	1021	tags=14%, list=7%, signal=15%
GOBP_GLAND_DEVELOPMENT	258	-0.248987	-1.07778	0.293317	0.838232	1	2307	tags=17%, list=16%, signal=20%
HP_LIMB_ATAXIA	58	-0.306094	-1.0776	0.333333	0.838222	1	1932	tags=17%, list=13%, signal=20%
HP_OBSTRUCTIVE_SLEEP_APNEA	39	-0.327898	-1.0773	0.336493	0.83864	1	2849	tags=33%, list=20%, signal=41%
HP_ABNORMAL_BLOOD_INORGANIC_CATION_CONCENTRATION	111	-0.273915	-1.07713	0.319209	0.838676	1	2417	tags=22%, list=17%, signal=26%
GOMF_CALCIUM_CHANNEL_REGULATOR_ACTIVITY	28	-0.357584	-1.07689	0.367742	0.83889	1	2042	tags=25%, list=14%, signal=29%
GOBP_EXTRINSIC_APOPTOTIC_SIGNALING_PATHWAY_VIA_DEATH_DOMAIN_RECEPTORS	70	-0.298397	-1.07653	0.331909	0.839531	1	2783	tags=24%, list=19%, signal=30%
GOBP_MYOTUBE_CELL_DEVELOPMENT	22	-0.368255	-1.07625	0.352459	0.83991	1	1844	tags=32%, list=13%, signal=36%
GOBP_REGULATION_OF_T_HELPER_1_TYPE_IMMUNE_RESPONSE	24	-0.362655	-1.07595	0.340568	0.840375	1	4243	tags=54%, list=29%, signal=76%
GOBP_RESPONSE_TO_CHOLESTEROL	17	-0.397855	-1.07583	0.356655	0.840188	1	372	tags=12%, list=3%, signal=12%
GOBP_EXTERNAL_ENCAPSULATING_STRUCTURE_ORGANIZATION	158	-0.260616	-1.07537	0.315718	0.841199	1	3013	tags=30%, list=21%, signal=37%
GOBP_REGULATION_OF_APOPTOTIC_SIGNALING_PATHWAY	296	-0.2467	-1.07532	0.300613	0.840742	1	2583	tags=21%, list=18%, signal=25%
GOBP_PROTEIN_KINASE_A_SIGNALING	16	-0.407901	-1.07488	0.385879	0.841708	1	1438	tags=25%, list=10%, signal=28%
HP_FOCAL_NON_MOTOR_SEIZURE	37	-0.332712	-1.07451	0.346154	0.842443	1	4958	tags=46%, list=34%, signal=70%
GOBP_TYPE_B_PANCREATIC_CELL_PROLIFERATION	17	-0.39548	-1.07441	0.36711	0.842136	1	747	tags=12%, list=5%, signal=12%
GOBP_MYELOID_CELL_ACTIVATION_INVOLVED_IN_IMMUNE_RESPONSE	81	-0.288986	-1.07412	0.318584	0.842607	1	4037	tags=40%, list=28%, signal=54%
GOBP_INTERFERON_ALPHA_PRODUCTION	25	-0.360719	-1.07363	0.360522	0.843761	1	1404	tags=16%, list=10%, signal=18%
GOMF_PROTEIN_TYROSINE_KINASE_BINDING	79	-0.287208	-1.07358	0.320863	0.843272	1	2099	tags=20%, list=14%, signal=24%
GOBP_REGULATION_OF_CATION_TRANSMEMBRANE_TRANSPORT	212	-0.252891	-1.07333	0.298865	0.843562	1	3202	tags=27%, list=22%, signal=34%
HP_INCREASED_CIRCULATING_IGM_LEVEL	32	-0.343823	-1.07326	0.378505	0.843185	1	1879	tags=25%, list=13%, signal=29%
GOMF_PEPTIDASE_ACTIVATOR_ACTIVITY_INVOLVED_IN_APOPTOTIC_PROCESS	20	-0.376199	-1.07323	0.36289	0.842629	1	1726	tags=25%, list=12%, signal=28%
GOBP_HEART_VALVE_DEVELOPMENT	39	-0.327811	-1.07316	0.352751	0.842232	1	696	tags=13%, list=5%, signal=13%
HP_ABNORMAL_C_PEPTIDE_LEVEL	16	-0.393214	-1.07301	0.362876	0.842138	1	518	tags=13%, list=4%, signal=13%
HP_APLASIA_HYPOPLASIA_OF_THE_TONGUE	25	-0.357747	-1.07256	0.355219	0.843125	1	2160	tags=24%, list=15%, signal=28%
GOCC_VACUOLAR_MEMBRANE	393	-0.239968	-1.07253	0.276191	0.842601	1	2919	tags=21%, list=20%, signal=25%
HP_VITILIGO	15	-0.408133	-1.07194	0.363176	0.844101	1	4178	tags=47%, list=29%, signal=65%
HP_GLOMERULOPATHY	34	-0.332225	-1.07155	0.344605	0.844871	1	411	tags=12%, list=3%, signal=12%
HP_PRIMITIVE_REFLEX	18	-0.382563	-1.07153	0.389474	0.844305	1	2820	tags=28%, list=19%, signal=34%
GOBP_AXON_DEVELOPMENT	259	-0.244515	-1.07125	0.311193	0.844724	1	2001	tags=18%, list=14%, signal=21%
GOBP_GLYCOPROTEIN_CATABOLIC_PROCESS	23	-0.367536	-1.07087	0.369458	0.845441	1	1979	tags=22%, list=14%, signal=25%
HP_RECURRENT_VIRAL_INFECTIONS	56	-0.300414	-1.07087	0.344186	0.844795	1	3399	tags=32%, list=23%, signal=42%
HP_PNEUMONIA	199	-0.256021	-1.07086	0.303268	0.844157	1	3399	tags=29%, list=23%, signal=37%
HP_CHRONIC_ORAL_CANDIDIASIS	15	-0.413913	-1.07066	0.377966	0.844255	1	3225	tags=33%, list=22%, signal=43%
GOBP_FATTY_ACID_METABOLIC_PROCESS	271	-0.244514	-1.07061	0.305998	0.8438	1	1873	tags=15%, list=13%, signal=17%
GOBP_AORTIC_VALVE_MORPHOGENESIS	15	-0.405436	-1.07057	0.378049	0.843302	1	696	tags=20%, list=5%, signal=21%
GOBP_PHOTOTRANSDUCTION	18	-0.391757	-1.07021	0.356643	0.844028	1	943	tags=17%, list=6%, signal=18%
GOMF_ACETYLGALACTOSAMINYLTRANSFERASE_ACTIVITY	20	-0.385668	-1.06948	0.372681	0.846052	1	642	tags=20%, list=4%, signal=21%
GOBP_SMAD_PROTEIN_SIGNAL_TRANSDUCTION	47	-0.314042	-1.06945	0.35209	0.845549	1	1533	tags=21%, list=11%, signal=24%
GOCC_LIPID_DROPLET	80	-0.285045	-1.06906	0.353731	0.846343	1	2225	tags=16%, list=15%, signal=19%
HP_ABNORMAL_MORPHOLOGY_OF_THE_ABDOMINAL_MUSCULATURE	47	-0.31248	-1.06901	0.348509	0.845862	1	2515	tags=23%, list=17%, signal=28%
HP_HYPERCHOLESTEROLEMIA	45	-0.317737	-1.06882	0.361502	0.845943	1	3605	tags=33%, list=25%, signal=44%
GOBP_REGULATION_OF_OLIGODENDROCYTE_DIFFERENTIATION	21	-0.372186	-1.06872	0.364583	0.845666	1	1882	tags=19%, list=13%, signal=22%
HP_IMMUNODEFICIENCY	203	-0.250822	-1.06821	0.308376	0.846886	1	3225	tags=28%, list=22%, signal=36%
GOMF_TRANSCRIPTION_COREPRESSOR_BINDING	41	-0.326131	-1.06787	0.390505	0.847417	1	4689	tags=39%, list=32%, signal=57%
GOBP_DETECTION_OF_EXTERNAL_BIOTIC_STIMULUS	17	-0.388342	-1.06757	0.398936	0.847911	1	1905	tags=24%, list=13%, signal=27%
GOBP_REGULATION_OF_ERBB_SIGNALING_PATHWAY	60	-0.306427	-1.06742	0.343077	0.847812	1	2285	tags=18%, list=16%, signal=22%
HP_MYOTONIA	20	-0.38318	-1.06678	0.393388	0.849528	1	1470	tags=20%, list=10%, signal=22%
HP_NECK_FLEXOR_WEAKNESS	19	-0.376926	-1.0667	0.375618	0.849165	1	1708	tags=26%, list=12%, signal=30%
GOBP_ACTIVATION_OF_PROTEIN_KINASE_B_ACTIVITY	16	-0.401367	-1.06666	0.383959	0.84866	1	1684	tags=13%, list=12%, signal=14%
GOBP_POSITIVE_REGULATION_OF_ION_TRANSMEMBRANE_TRANSPORT	100	-0.274938	-1.06616	0.342697	0.849813	1	2629	tags=23%, list=18%, signal=28%
HP_AMAUROSIS_FUGAX	27	-0.35428	-1.06595	0.378559	0.849985	1	4082	tags=44%, list=28%, signal=62%
GOMF_CARBOXYPEPTIDASE_ACTIVITY	23	-0.368842	-1.06564	0.363328	0.850531	1	2514	tags=39%, list=17%, signal=47%
GOBP_REGULATION_OF_OSTEOBLAST_DIFFERENTIATION	83	-0.283703	-1.06561	0.333826	0.849983	1	1684	tags=18%, list=12%, signal=20%
GOBP_TOLL_LIKE_RECEPTOR_SIGNALING_PATHWAY	101	-0.277076	-1.06517	0.32948	0.850985	1	4439	tags=40%, list=31%, signal=57%
GOBP_THYMUS_DEVELOPMENT	35	-0.334689	-1.0649	0.352484	0.85133	1	2554	tags=23%, list=18%, signal=28%
GOBP_TRABECULA_FORMATION	15	-0.405324	-1.06466	0.388592	0.851555	1	156	tags=20%, list=1%, signal=20%
HP_NASAL_CONGESTION	24	-0.360378	-1.06429	0.390244	0.852267	1	3594	tags=38%, list=25%, signal=50%
GOBP_POSITIVE_REGULATION_OF_INSULIN_SECRETION	46	-0.314995	-1.0642	0.372093	0.851934	1	1104	tags=11%, list=8%, signal=12%
GOBP_NIK_NF_KAPPAB_SIGNALING	107	-0.272981	-1.06412	0.340629	0.85161	1	4539	tags=39%, list=31%, signal=57%
GOBP_POSITIVE_REGULATION_OF_GRANULOCYTE_CHEMOTAXIS	21	-0.373838	-1.06397	0.373377	0.851524	1	2147	tags=33%, list=15%, signal=39%
HP_HIGH_HYPERMETROPIA	48	-0.318972	-1.06378	0.36	0.851606	1	2369	tags=23%, list=16%, signal=27%
GOCC_MOTILE_CILIUM	107	-0.27114	-1.06377	0.351429	0.851013	1	1359	tags=14%, list=9%, signal=15%
GOBP_ACTIVATION_OF_CYSTEINE_TYPE_ENDOPEPTIDASE_ACTIVITY	17	-0.39	-1.06372	0.391304	0.850585	1	2791	tags=35%, list=19%, signal=44%
GOBP_EPITHELIAL_TUBE_MORPHOGENESIS	200	-0.252193	-1.06359	0.342377	0.850434	1	2202	tags=19%, list=15%, signal=22%
GOBP_NEGATIVE_REGULATION_OF_VIRAL_PROCESS	75	-0.284828	-1.06341	0.329851	0.850477	1	4778	tags=48%, list=33%, signal=71%
GOBP_LEUKOCYTE_APOPTOTIC_PROCESS	95	-0.279131	-1.0634	0.37106	0.849879	1	3073	tags=27%, list=21%, signal=34%
HP_ABNORMALITY_OF_SKIN_PHYSIOLOGY	361	-0.237549	-1.06327	0.316099	0.84972	1	3189	tags=27%, list=22%, signal=34%
HP_AORTIC_VALVE_STENOSIS	43	-0.316739	-1.06239	0.351477	0.852297	1	4572	tags=47%, list=32%, signal=68%
HP_BULBAR_SIGNS	22	-0.372176	-1.06227	0.383471	0.85211	1	3002	tags=41%, list=21%, signal=52%
GOBP_POSITIVE_REGULATION_OF_LIPID_LOCALIZATION	72	-0.291945	-1.06206	0.344828	0.852202	1	1934	tags=21%, list=13%, signal=24%
GOBP_BIOLOGICAL_PROCESS_INVOLVED_IN_INTRASPECIES_INTERACTION_BETWEEN_ORGANISMS	28	-0.347275	-1.0619	0.382353	0.852167	1	1950	tags=21%, list=13%, signal=25%
GOBP_POSITIVE_REGULATION_OF_VASCULATURE_DEVELOPMENT	111	-0.271843	-1.06187	0.342898	0.851624	1	2163	tags=25%, list=15%, signal=29%
HP_MICRONODULAR_CIRRHOSIS	18	-0.382382	-1.06154	0.376083	0.852183	1	1410	tags=22%, list=10%, signal=25%
HP_CLEFT_UPPER_LIP	102	-0.274691	-1.06106	0.358516	0.853356	1	3147	tags=25%, list=22%, signal=32%
HP_ABNORMAL_URINE_CARBOHYDRATE_LEVEL	33	-0.339158	-1.06074	0.373984	0.85386	1	2411	tags=27%, list=17%, signal=33%
HP_TISSUE_ISCHEMIA	78	-0.288311	-1.05991	0.349003	0.85637	1	3884	tags=38%, list=27%, signal=52%
GOBP_CD4_POSITIVE_OR_CD8_POSITIVE_ALPHA_BETA_T_CELL_LINEAGE_COMMITMENT	20	-0.377563	-1.05951	0.379791	0.857177	1	4211	tags=40%, list=29%, signal=56%
HP_URINARY_URGENCY	33	-0.329102	-1.05947	0.373041	0.856683	1	1886	tags=18%, list=13%, signal=21%
GOBP_SENSORY_PERCEPTION	232	-0.246216	-1.05945	0.336294	0.856116	1	2166	tags=20%, list=15%, signal=23%
GOBP_REGULATION_OF_PEPTIDE_TRANSPORT	104	-0.270752	-1.0593	0.344828	0.856078	1	1104	tags=11%, list=8%, signal=11%
GOBP_NEGATIVE_REGULATION_OF_MYELOID_LEUKOCYTE_DIFFERENTIATION	36	-0.330033	-1.05881	0.387302	0.857248	1	3073	tags=33%, list=21%, signal=42%
GOBP_PLASMA_LIPOPROTEIN_PARTICLE_CLEARANCE	28	-0.347607	-1.05875	0.385366	0.856801	1	213	tags=7%, list=1%, signal=7%
HP_ABNORMAL_ANATOMIC_LOCATION_OF_THE_HEART	74	-0.287771	-1.05865	0.355126	0.856562	1	2747	tags=24%, list=19%, signal=30%
HP_ENAMEL_HYPOPLASIA	56	-0.308016	-1.05792	0.371134	0.858545	1	2849	tags=20%, list=20%, signal=24%
HP_APLASIA_CUTIS_CONGENITA	26	-0.350369	-1.05772	0.357025	0.85866	1	2476	tags=23%, list=17%, signal=28%
GOBP_SENSORY_ORGAN_DEVELOPMENT	268	-0.246206	-1.05764	0.311392	0.858355	1	2281	tags=19%, list=16%, signal=22%
GOBP_NEURAL_RETINA_DEVELOPMENT	29	-0.349355	-1.0576	0.368421	0.857866	1	2602	tags=24%, list=18%, signal=29%
HP_ABNORMALITY_OF_PANCREAS_PHYSIOLOGY	113	-0.268373	-1.05757	0.339726	0.857337	1	558	tags=9%, list=4%, signal=9%
GOMF_LIGAND_GATED_CATION_CHANNEL_ACTIVITY	35	-0.334591	-1.05757	0.358932	0.856707	1	870	tags=17%, list=6%, signal=18%
GOBP_NEGATIVE_REGULATION_OF_RECEPTOR_SIGNALING_PATHWAY_VIA_STAT	20	-0.368255	-1.05732	0.398374	0.85694	1	4187	tags=40%, list=29%, signal=56%
HP_VENTRICULAR_ARRHYTHMIA	99	-0.272965	-1.05714	0.33526	0.856975	1	1787	tags=18%, list=12%, signal=21%
HP_ABNORMALITY_OF_VITAMIN_B12_METABOLISM	25	-0.358573	-1.05675	0.384236	0.857771	1	1565	tags=16%, list=11%, signal=18%
HP_RECURRENT_ASPIRATION_PNEUMONIA	20	-0.378838	-1.05672	0.407783	0.857229	1	95	tags=10%, list=1%, signal=10%
GOBP_MUSCLE_CONTRACTION	171	-0.254583	-1.0567	0.339474	0.85668	1	2502	tags=22%, list=17%, signal=27%
GOBP_ORGANIC_HYDROXY_COMPOUND_TRANSPORT	147	-0.258285	-1.05654	0.344371	0.856631	1	2178	tags=18%, list=15%, signal=21%
GOBP_REGULATION_OF_PROGRAMMED_NECROTIC_CELL_DEATH	25	-0.358291	-1.05635	0.373311	0.856687	1	4849	tags=52%, list=33%, signal=78%
HP_ABNORMAL_SCAPULA_MORPHOLOGY	106	-0.271594	-1.05607	0.327035	0.857091	1	2086	tags=24%, list=14%, signal=27%
HP_ABNORMALITY_OF_COMPLEMENT_SYSTEM	19	-0.381649	-1.05602	0.376307	0.856652	1	2967	tags=47%, list=20%, signal=59%
GOBP_REGULATION_OF_VASCULATURE_DEVELOPMENT	193	-0.249017	-1.0555	0.355177	0.857917	1	2163	tags=22%, list=15%, signal=25%
GOBP_NATURAL_KILLER_CELL_DIFFERENTIATION	19	-0.382418	-1.05517	0.372937	0.858528	1	3080	tags=32%, list=21%, signal=40%
GOBP_MESODERM_DEVELOPMENT	69	-0.287867	-1.05472	0.366366	0.859499	1	2691	tags=26%, list=19%, signal=32%
GOBP_RELEASE_OF_CYTOCHROME_C_FROM_MITOCHONDRIA	49	-0.307293	-1.05465	0.373609	0.859115	1	2695	tags=20%, list=19%, signal=25%
GOBP_POSITIVE_REGULATION_OF_ACTIN_FILAMENT_POLYMERIZATION	35	-0.328985	-1.05448	0.377567	0.859115	1	4115	tags=46%, list=28%, signal=64%
GOBP_POSITIVE_REGULATION_OF_ERK1_AND_ERK2_CASCADE	120	-0.267177	-1.05398	0.356091	0.860269	1	1146	tags=15%, list=8%, signal=16%
GOMF_PROTEIN_TRANSPORTER_ACTIVITY	29	-0.344264	-1.05376	0.379768	0.86047	1	2261	tags=24%, list=16%, signal=29%
HP_FEMALE_INFERTILITY	26	-0.359084	-1.05344	0.38245	0.861024	1	3594	tags=35%, list=25%, signal=46%
GOBP_EATING_BEHAVIOR	16	-0.399009	-1.05342	0.403571	0.860496	1	1378	tags=25%, list=9%, signal=28%
GOBP_EMBRYO_DEVELOPMENT_ENDING_IN_BIRTH_OR_EGG_HATCHING	451	-0.230371	-1.05295	0.316589	0.861585	1	2205	tags=15%, list=15%, signal=17%
GOMF_SIGNALING_RECEPTOR_COMPLEX_ADAPTOR_ACTIVITY	44	-0.314359	-1.05292	0.371941	0.861072	1	1305	tags=16%, list=9%, signal=17%
GOBP_GLYCOPROTEIN_METABOLIC_PROCESS	274	-0.241348	-1.05273	0.324063	0.861092	1	3342	tags=26%, list=23%, signal=33%
GOBP_MAINTENANCE_OF_CELL_POLARITY	19	-0.379202	-1.05268	0.385762	0.860667	1	2602	tags=32%, list=18%, signal=38%
HP_ABNORMAL_IMMUNE_SYSTEM_MORPHOLOGY	500	-0.229424	-1.05258	0.337514	0.860412	1	2851	tags=23%, list=20%, signal=28%
GOBP_PURINE_RIBONUCLEOSIDE_METABOLIC_PROCESS	16	-0.394725	-1.05235	0.409722	0.860573	1	2719	tags=31%, list=19%, signal=38%
HP_PANCREATIC_CYSTS	25	-0.3567	-1.05231	0.388797	0.860098	1	2660	tags=24%, list=18%, signal=29%
GOBP_REGULATION_OF_TUMOR_NECROSIS_FACTOR_MEDIATED_SIGNALING_PATHWAY	45	-0.315699	-1.0519	0.380952	0.861036	1	1696	tags=20%, list=12%, signal=23%
GOBP_CHOLESTEROL_STORAGE	17	-0.38875	-1.05187	0.407654	0.860493	1	2032	tags=24%, list=14%, signal=27%
GOBP_MRNA_CIS_SPLICING_VIA_SPLICEOSOME	26	-0.353228	-1.05174	0.370248	0.860387	1	1555	tags=19%, list=11%, signal=22%
GOBP_REGULATION_OF_ENDOPLASMIC_RETICULUM_STRESS_INDUCED_INTRINSIC_APOPTOTIC_SIGNALING_PATHWAY	25	-0.35067	-1.05137	0.386364	0.861081	1	4049	tags=48%, list=28%, signal=66%
HP_SPARSE_AND_THIN_EYEBROW	35	-0.333432	-1.051	0.393092	0.861804	1	2073	tags=26%, list=14%, signal=30%
HP_DUPLICATION_OF_HAND_BONES	168	-0.253433	-1.05073	0.365309	0.862203	1	3304	tags=28%, list=23%, signal=36%
HP_PULMONARY_INFILTRATES	40	-0.321991	-1.04936	0.382775	0.86666	1	882	tags=15%, list=6%, signal=16%
HP_SUBCORTICAL_CEREBRAL_ATROPHY	21	-0.369273	-1.04926	0.407917	0.866377	1	4157	tags=52%, list=29%, signal=73%
GOBP_NEUTROPHIL_CHEMOTAXIS	77	-0.283806	-1.04917	0.391641	0.866107	1	2219	tags=22%, list=15%, signal=26%
HP_VERTICAL_SUPRANUCLEAR_GAZE_PALSY	20	-0.372085	-1.04835	0.393414	0.868445	1	616	tags=15%, list=4%, signal=16%
GOBP_REGULATION_OF_LEUKOCYTE_ADHESION_TO_VASCULAR_ENDOTHELIAL_CELL	29	-0.346318	-1.04809	0.391089	0.868802	1	3520	tags=52%, list=24%, signal=68%
GOBP_POSITIVE_REGULATION_OF_APOPTOTIC_SIGNALING_PATHWAY	112	-0.265009	-1.04745	0.366573	0.87055	1	2836	tags=22%, list=20%, signal=28%
GOBP_RESPONSE_TO_INTERLEUKIN_6	24	-0.353863	-1.04724	0.376414	0.87071	1	3138	tags=33%, list=22%, signal=42%
GOBP_NEGATIVE_REGULATION_OF_ADAPTIVE_IMMUNE_RESPONSE	46	-0.315159	-1.04715	0.376396	0.870433	1	4214	tags=43%, list=29%, signal=61%
GOBP_CELL_COMMUNICATION_BY_ELECTRICAL_COUPLING_INVOLVED_IN_CARDIAC_CONDUCTION	18	-0.379457	-1.04675	0.395623	0.871256	1	617	tags=17%, list=4%, signal=17%
GOBP_RESPONSE_TO_FUNGUS	42	-0.313339	-1.04659	0.378594	0.871237	1	1155	tags=19%, list=8%, signal=21%
GOBP_POSITIVE_REGULATION_OF_INTERLEUKIN_1_PRODUCTION	62	-0.296205	-1.04657	0.394537	0.870698	1	1616	tags=23%, list=11%, signal=25%
GOBP_PROTEIN_LOCALIZATION_TO_CELL_JUNCTION	56	-0.299267	-1.04656	0.405956	0.870084	1	5101	tags=46%, list=35%, signal=71%
GOBP_NEGATIVE_REGULATION_OF_CYTOKINE_PRODUCTION_INVOLVED_IN_IMMUNE_RESPONSE	31	-0.339157	-1.04623	0.405724	0.870644	1	3134	tags=32%, list=22%, signal=41%
GOBP_AMINE_METABOLIC_PROCESS	65	-0.289488	-1.04609	0.356815	0.870506	1	1901	tags=20%, list=13%, signal=23%
HP_ACCELERATED_SKELETAL_MATURATION	48	-0.310996	-1.04595	0.385886	0.870416	1	3409	tags=29%, list=23%, signal=38%
GOBP_MITOCHONDRIAL_ELECTRON_TRANSPORT_NADH_TO_UBIQUINONE	43	-0.31602	-1.04585	0.38522	0.870181	1	4705	tags=47%, list=32%, signal=69%
HP_ABNORMAL_SYSTEMIC_ARTERIAL_MORPHOLOGY	394	-0.231909	-1.04578	0.337209	0.869821	1	3376	tags=27%, list=23%, signal=34%
HP_PANCREATIC_FIBROSIS	17	-0.38418	-1.04557	0.422939	0.869969	1	2160	tags=29%, list=15%, signal=35%
GOCC_VESICLE_LUMEN	284	-0.240611	-1.04537	0.373283	0.870086	1	1851	tags=17%, list=13%, signal=19%
GOBP_MALE_SEX_DIFFERENTIATION	99	-0.272641	-1.04529	0.380952	0.869745	1	1844	tags=18%, list=13%, signal=21%
HP_ABNORMAL_PROPORTION_OF_CD4_POSITIVE_T_CELLS	36	-0.329494	-1.04467	0.399361	0.871375	1	2087	tags=25%, list=14%, signal=29%
GOBP_PROTEOGLYCAN_BIOSYNTHETIC_PROCESS	43	-0.313438	-1.04424	0.406886	0.872308	1	2053	tags=19%, list=14%, signal=22%
GOBP_POSITIVE_REGULATION_OF_TRANSMEMBRANE_RECEPTOR_PROTEIN_SERINE_THREONINE_KINASE_SIGNALING_PATHWAY	71	-0.28314	-1.04416	0.374436	0.872008	1	2911	tags=28%, list=20%, signal=35%
GOMF_CHOLESTEROL_BINDING	37	-0.318594	-1.04408	0.391026	0.871688	1	2603	tags=30%, list=18%, signal=36%
GOBP_GLUTATHIONE_METABOLIC_PROCESS	38	-0.322158	-1.04394	0.408293	0.871581	1	2112	tags=34%, list=15%, signal=40%
GOBP_REGULATION_OF_LEUKOCYTE_MIGRATION	166	-0.253931	-1.04385	0.370757	0.871318	1	2475	tags=26%, list=17%, signal=31%
GOBP_SENSORY_PERCEPTION_OF_PAIN	47	-0.308409	-1.04371	0.398773	0.871213	1	747	tags=15%, list=5%, signal=16%
HP_PROGRESSIVE_CEREBELLAR_ATAXIA	72	-0.28342	-1.04357	0.364444	0.871109	1	3493	tags=25%, list=24%, signal=33%
GOBP_RESPONSE_TO_DOPAMINE	37	-0.322442	-1.04329	0.384013	0.87145	1	3056	tags=24%, list=21%, signal=31%
HP_ATELECTASIS	41	-0.314795	-1.04264	0.378981	0.873242	1	3594	tags=34%, list=25%, signal=45%
HP_HOARSE_VOICE	78	-0.279674	-1.04248	0.377522	0.873211	1	2589	tags=19%, list=18%, signal=23%
GOBP_ANTIVIRAL_INNATE_IMMUNE_RESPONSE	17	-0.3835	-1.04231	0.392361	0.873201	1	2089	tags=24%, list=14%, signal=27%
GOBP_NEGATIVE_REGULATION_OF_PEPTIDASE_ACTIVITY	138	-0.259035	-1.04229	0.381081	0.872665	1	1540	tags=14%, list=11%, signal=16%
GOBP_POSITIVE_REGULATION_OF_PHOSPHATASE_ACTIVITY	27	-0.353596	-1.04226	0.40301	0.872169	1	4294	tags=44%, list=30%, signal=63%
GOBP_SPERM_FLAGELLUM_ASSEMBLY	19	-0.377316	-1.04197	0.412564	0.872605	1	4753	tags=53%, list=33%, signal=78%
GOBP_REGULATION_OF_EXTRACELLULAR_MATRIX_ORGANIZATION	36	-0.322868	-1.04115	0.402866	0.875014	1	3091	tags=42%, list=21%, signal=53%
GOBP_METAL_ION_TRANSPORT	470	-0.229952	-1.04107	0.358621	0.8747	1	2712	tags=21%, list=19%, signal=25%
HP_RECURRENT_SINOPULMONARY_INFECTIONS	34	-0.323354	-1.0405	0.397456	0.876152	1	1598	tags=21%, list=11%, signal=23%
GOBP_REGULATION_OF_MACROPHAGE_ACTIVATION	44	-0.312363	-1.04047	0.399682	0.87566	1	2953	tags=32%, list=20%, signal=40%
GOBP_CELLULAR_RESPONSE_TO_CARBOHYDRATE_STIMULUS	100	-0.271349	-1.04042	0.390935	0.875227	1	3187	tags=26%, list=22%, signal=33%
GOBP_NEGATIVE_REGULATION_OF_TISSUE_REMODELING	15	-0.403137	-1.04022	0.433219	0.875331	1	4414	tags=60%, list=30%, signal=86%
GOBP_ACTIVATION_OF_CYSTEINE_TYPE_ENDOPEPTIDASE_ACTIVITY_INVOLVED_IN_APOPTOTIC_PROCESS	66	-0.284497	-1.03949	0.385542	0.877356	1	3258	tags=32%, list=22%, signal=41%
GOBP_INTRINSIC_APOPTOTIC_SIGNALING_PATHWAY	256	-0.240462	-1.03948	0.383578	0.876769	1	2948	tags=23%, list=20%, signal=28%
GOBP_POSITIVE_REGULATION_OF_MAPK_CASCADE	298	-0.236952	-1.03944	0.37851	0.876326	1	2192	tags=20%, list=15%, signal=24%
GOBP_ORGANIC_ACID_BIOSYNTHETIC_PROCESS	215	-0.246622	-1.03912	0.373541	0.876869	1	1883	tags=16%, list=13%, signal=18%
GOBP_NEUTROPHIL_MIGRATION	95	-0.273622	-1.03891	0.362622	0.876975	1	2219	tags=22%, list=15%, signal=26%
GOMF_MITOGEN_ACTIVATED_PROTEIN_KINASE_BINDING	28	-0.343389	-1.03868	0.395161	0.877176	1	1465	tags=21%, list=10%, signal=24%
HP_ABNORMAL_URINARY_ELECTROLYTE_CONCENTRATION	67	-0.280754	-1.03823	0.376453	0.878216	1	2369	tags=22%, list=16%, signal=27%
GOBP_NEGATIVE_REGULATION_OF_VIRAL_GENOME_REPLICATION	50	-0.301575	-1.03816	0.40724	0.877847	1	4778	tags=48%, list=33%, signal=71%
HP_ABNORMALITY_OF_OCULAR_SMOOTH_PURSUIT	50	-0.304618	-1.03755	0.385886	0.879456	1	1687	tags=14%, list=12%, signal=16%
GOBP_REGULATION_OF_RYANODINE_SENSITIVE_CALCIUM_RELEASE_CHANNEL_ACTIVITY	15	-0.395375	-1.03755	0.436396	0.878849	1	4926	tags=60%, list=34%, signal=91%
GOBP_NEGATIVE_REGULATION_OF_INTERLEUKIN_1_PRODUCTION	26	-0.342797	-1.03679	0.424293	0.880999	1	1239	tags=23%, list=9%, signal=25%
GOMF_PROTEIN_CARRIER_CHAPERONE	26	-0.346061	-1.03674	0.417863	0.880571	1	2239	tags=23%, list=15%, signal=27%
GOBP_RETINA_HOMEOSTASIS	38	-0.321172	-1.03651	0.40536	0.880807	1	1445	tags=18%, list=10%, signal=20%
GOBP_REGULATION_OF_ACUTE_INFLAMMATORY_RESPONSE	31	-0.331758	-1.03644	0.407643	0.880452	1	1975	tags=29%, list=14%, signal=34%
GOBP_POSITIVE_REGULATION_OF_CYSTEINE_TYPE_ENDOPEPTIDASE_ACTIVITY	116	-0.263368	-1.0363	0.388813	0.880361	1	3091	tags=26%, list=21%, signal=33%
GOBP_POSITIVE_REGULATION_OF_ATP_METABOLIC_PROCESS	25	-0.34908	-1.0361	0.407285	0.880435	1	2176	tags=24%, list=15%, signal=28%
GOBP_SIGNAL_TRANSDUCTION_BY_P53_CLASS_MEDIATOR	151	-0.256358	-1.03603	0.396999	0.880064	1	2086	tags=19%, list=14%, signal=22%
GOMF_ALCOHOL_BINDING	55	-0.301339	-1.03598	0.40528	0.879652	1	2603	tags=24%, list=18%, signal=29%
GOBP_RELAXATION_OF_MUSCLE	22	-0.352343	-1.03591	0.406091	0.879312	1	3281	tags=45%, list=23%, signal=59%
GOBP_POSITIVE_REGULATION_OF_BMP_SIGNALING_PATHWAY	22	-0.360156	-1.03535	0.402662	0.880711	1	156	tags=9%, list=1%, signal=9%
GOBP_REGULATION_OF_TOLL_LIKE_RECEPTOR_4_SIGNALING_PATHWAY	19	-0.378593	-1.03534	0.415309	0.880157	1	4399	tags=53%, list=30%, signal=75%
GOBP_REGULATION_OF_TRANSMEMBRANE_TRANSPORT	317	-0.233513	-1.0351	0.365735	0.88041	1	3125	tags=25%, list=22%, signal=31%
GOBP_CELL_JUNCTION_DISASSEMBLY	17	-0.382673	-1.03489	0.388982	0.880568	1	5640	tags=59%, list=39%, signal=96%
HP_ABNORMALITY_OF_RENAL_EXCRETION	33	-0.323258	-1.03471	0.40339	0.880601	1	2747	tags=33%, list=19%, signal=41%
GOBP_COPII_COATED_VESICLE_CARGO_LOADING	15	-0.394734	-1.03465	0.409247	0.880224	1	5397	tags=53%, list=37%, signal=85%
GOBP_EMBRYONIC_PLACENTA_DEVELOPMENT	56	-0.297056	-1.03465	0.398413	0.879634	1	2667	tags=20%, list=18%, signal=24%
GOBP_NATURAL_KILLER_CELL_ACTIVATION_INVOLVED_IN_IMMUNE_RESPONSE	15	-0.394497	-1.03436	0.416816	0.880057	1	972	tags=20%, list=7%, signal=21%
GOBP_NEGATIVE_REGULATION_OF_HORMONE_SECRETION	29	-0.336874	-1.03431	0.418941	0.879619	1	3444	tags=34%, list=24%, signal=45%
HP_ASPIRATION	17	-0.379222	-1.03303	0.412162	0.883608	1	3371	tags=47%, list=23%, signal=61%
GOBP_MITOCHONDRIAL_CALCIUM_ION_TRANSMEMBRANE_TRANSPORT	15	-0.388692	-1.03303	0.410714	0.883017	1	1205	tags=13%, list=8%, signal=15%
HP_SKELETAL_MUSCLE_HYPERTROPHY	142	-0.258838	-1.03287	0.416552	0.882963	1	3457	tags=27%, list=24%, signal=36%
HP_ABNORMAL_PULMONARY_THORACIC_IMAGING_FINDING	89	-0.271559	-1.03279	0.397101	0.882664	1	2007	tags=20%, list=14%, signal=23%
GOCC_MITOCHONDRIAL_PROTEIN_CONTAINING_COMPLEX	263	-0.236904	-1.03267	0.3725	0.88247	1	3669	tags=29%, list=25%, signal=37%
GOBP_CELLULAR_RESPONSE_TO_XENOBIOTIC_STIMULUS	97	-0.266415	-1.03227	0.401361	0.883306	1	1378	tags=15%, list=9%, signal=17%
GOBP_REGULATION_OF_NERVOUS_SYSTEM_PROCESS	66	-0.287466	-1.03226	0.40512	0.882748	1	1438	tags=18%, list=10%, signal=20%
HP_HYPOVENTILATION	28	-0.339219	-1.03191	0.415309	0.883374	1	1193	tags=21%, list=8%, signal=23%
GOBP_POSITIVE_REGULATION_OF_VASCULAR_ENDOTHELIAL_GROWTH_FACTOR_PRODUCTION	19	-0.376963	-1.03161	0.411458	0.883875	1	2484	tags=42%, list=17%, signal=51%
GOBP_COGNITION	179	-0.249266	-1.03145	0.393464	0.883844	1	3799	tags=31%, list=26%, signal=41%
GOBP_REGULATION_OF_LIPID_METABOLIC_PROCESS	231	-0.24026	-1.03141	0.368098	0.883366	1	3073	tags=23%, list=21%, signal=29%
HP_ABNORMAL_LOCALIZATION_OF_KIDNEY	156	-0.251388	-1.03118	0.404255	0.883587	1	2562	tags=22%, list=18%, signal=27%
GOBP_B_CELL_ACTIVATION_INVOLVED_IN_IMMUNE_RESPONSE	79	-0.275343	-1.03115	0.387816	0.883088	1	3340	tags=29%, list=23%, signal=38%
HP_HYPERMETROPIA	178	-0.24601	-1.03086	0.389474	0.88355	1	2171	tags=17%, list=15%, signal=20%
GOMF_LIGAND_GATED_CALCIUM_CHANNEL_ACTIVITY	16	-0.392081	-1.03079	0.429348	0.883219	1	359	tags=13%, list=2%, signal=13%
GOBP_PEPTIDYL_TYROSINE_MODIFICATION	248	-0.236124	-1.03063	0.390151	0.88317	1	3073	tags=23%, list=21%, signal=29%
HP_RADIOULNAR_SYNOSTOSIS	60	-0.290486	-1.03042	0.397572	0.883318	1	3364	tags=28%, list=23%, signal=37%
GOBP_VACUOLE_ORGANIZATION	188	-0.244803	-1.03042	0.397452	0.882728	1	2424	tags=18%, list=17%, signal=21%
GOCC_U2_SNRNP	25	-0.347765	-1.02988	0.41925	0.884116	1	3868	tags=36%, list=27%, signal=49%
HP_PRENATAL_MATERNAL_ABNORMALITY	65	-0.286005	-1.02923	0.415241	0.885869	1	3597	tags=31%, list=25%, signal=41%
HP_HYPERKERATOSIS	156	-0.252525	-1.02894	0.387895	0.886318	1	1646	tags=13%, list=11%, signal=14%
GOBP_MAST_CELL_ACTIVATION	57	-0.296185	-1.02883	0.427068	0.886103	1	3340	tags=33%, list=23%, signal=43%
GOBP_APOPTOTIC_CELL_CLEARANCE	39	-0.315989	-1.02862	0.413462	0.886274	1	1788	tags=26%, list=12%, signal=29%
HP_ALOPECIA	144	-0.256703	-1.02823	0.402159	0.887038	1	3035	tags=27%, list=21%, signal=34%
HP_ACUTE_CORONARY_SYNDROME	59	-0.292718	-1.02807	0.420489	0.887057	1	2584	tags=22%, list=18%, signal=27%
GOCC_TRANSCRIPTION_REGULATOR_COMPLEX	388	-0.22918	-1.02802	0.394676	0.886638	1	3091	tags=21%, list=21%, signal=26%
GOMF_POTASSIUM_CHANNEL_ACTIVITY	33	-0.323346	-1.02789	0.419458	0.886526	1	2705	tags=33%, list=19%, signal=41%
GOBP_POSITIVE_REGULATION_OF_SUBSTRATE_ADHESION_DEPENDENT_CELL_SPREADING	35	-0.317952	-1.02758	0.414557	0.887031	1	1926	tags=23%, list=13%, signal=26%
HP_ABNORMAL_DIAPHYSIS_MORPHOLOGY	212	-0.240315	-1.02678	0.392182	0.889226	1	2403	tags=19%, list=17%, signal=23%
GOBP_CHONDROCYTE_DIFFERENTIATION	65	-0.287147	-1.02569	0.40708	0.892526	1	747	tags=14%, list=5%, signal=15%
HP_RENAL_HYPOPLASIA	86	-0.272736	-1.02557	0.411079	0.892354	1	2662	tags=24%, list=18%, signal=30%
HP_BLUE_IRIDES	26	-0.349041	-1.02486	0.435352	0.894281	1	3990	tags=35%, list=27%, signal=48%
GOBP_REGULATION_OF_MITOCHONDRIAL_MEMBRANE_PERMEABILITY_INVOLVED_IN_APOPTOTIC_PROCESS	38	-0.315879	-1.0242	0.42381	0.896039	1	246	tags=8%, list=2%, signal=8%
GOCC_LATE_ENDOSOME_MEMBRANE	127	-0.256446	-1.02402	0.420548	0.89611	1	2859	tags=20%, list=20%, signal=24%
GOBP_DNA_DAMAGE_RESPONSE_SIGNAL_TRANSDUCTION_BY_P53_CLASS_MEDIATOR_RESULTING_IN_CELL_CYCLE_ARREST	16	-0.380567	-1.02398	0.428571	0.895648	1	2488	tags=38%, list=17%, signal=45%
HP_REDUCED_SPERM_MOTILITY	15	-0.387224	-1.02348	0.429616	0.896849	1	1428	tags=13%, list=10%, signal=15%
GOBP_DETECTION_OF_CHEMICAL_STIMULUS	27	-0.337056	-1.02317	0.40783	0.897363	1	4467	tags=41%, list=31%, signal=59%
GOBP_POSITIVE_REGULATION_OF_LYMPHOCYTE_CHEMOTAXIS	15	-0.390073	-1.02308	0.444444	0.897075	1	1146	tags=20%, list=8%, signal=22%
GOCC_TRANSLATION_PREINITIATION_COMPLEX	18	-0.369145	-1.02295	0.421502	0.896991	1	2439	tags=33%, list=17%, signal=40%
GOBP_TRABECULA_MORPHOGENESIS	31	-0.327081	-1.0229	0.43514	0.896592	1	1586	tags=23%, list=11%, signal=25%
GOBP_REGULATION_OF_PEPTIDASE_ACTIVITY	293	-0.232395	-1.0227	0.413709	0.896703	1	1818	tags=15%, list=13%, signal=17%
GOBP_ENERGY_DERIVATION_BY_OXIDATION_OF_ORGANIC_COMPOUNDS	260	-0.236538	-1.02247	0.41514	0.896924	1	3656	tags=32%, list=25%, signal=42%
GOBP_REGULATION_OF_NEURON_PROJECTION_REGENERATION	24	-0.349018	-1.02115	0.427586	0.901023	1	1982	tags=25%, list=14%, signal=29%
HP_RENAL_DUPLICATION	28	-0.339834	-1.02112	0.435407	0.900527	1	3456	tags=36%, list=24%, signal=47%
GOMF_PROTEIN_KINASE_C_ACTIVITY	15	-0.399091	-1.0207	0.424084	0.901465	1	2042	tags=20%, list=14%, signal=23%
GOBP_POSITIVE_REGULATION_OF_PROTEIN_EXPORT_FROM_NUCLEUS	17	-0.38435	-1.02018	0.450166	0.902716	1	297	tags=12%, list=2%, signal=12%
GOBP_SYNAPSE_MATURATION	15	-0.393336	-1.01987	0.451505	0.903245	1	2717	tags=40%, list=19%, signal=49%
GOBP_SODIUM_ION_TRANSPORT	114	-0.256912	-1.01976	0.42449	0.903036	1	1463	tags=14%, list=10%, signal=15%
GOBP_MEMBRANE_LIPID_CATABOLIC_PROCESS	28	-0.329862	-1.01975	0.437398	0.902458	1	3611	tags=36%, list=25%, signal=47%
GOBP_MYELOID_CELL_DIFFERENTIATION	328	-0.229965	-1.01951	0.412178	0.902687	1	3106	tags=25%, list=21%, signal=31%
GOBP_NUCLEOSIDE_TRIPHOSPHATE_BIOSYNTHETIC_PROCESS	107	-0.264642	-1.0194	0.418768	0.90251	1	4508	tags=43%, list=31%, signal=62%
HP_RENAL_HYPOPLASIA_APLASIA	229	-0.237763	-1.01921	0.409091	0.902554	1	2417	tags=22%, list=17%, signal=26%
GOBP_VESICLE_TARGETING_TO_FROM_OR_WITHIN_GOLGI	33	-0.328723	-1.01917	0.438907	0.902106	1	2295	tags=18%, list=16%, signal=22%
GOBP_REGULATION_OF_HEART_CONTRACTION	99	-0.264276	-1.01904	0.426207	0.901984	1	723	tags=11%, list=5%, signal=12%
GOBP_TYPE_B_PANCREATIC_CELL_DIFFERENTIATION	15	-0.382662	-1.01867	0.439856	0.902733	1	5562	tags=73%, list=38%, signal=119%
GOBP_BONE_CELL_DEVELOPMENT	33	-0.326458	-1.01855	0.414239	0.902573	1	4500	tags=45%, list=31%, signal=66%
GOCC_TRANS_GOLGI_NETWORK	216	-0.236992	-1.01835	0.424745	0.902656	1	470	tags=7%, list=3%, signal=7%
GOBP_POSITIVE_REGULATION_OF_PHOSPHATIDYLINOSITOL_3_KINASE_SIGNALING	48	-0.304988	-1.01821	0.408537	0.90257	1	1822	tags=19%, list=13%, signal=21%
GOBP_APOPTOTIC_MITOCHONDRIAL_CHANGES	90	-0.266544	-1.01793	0.440678	0.902961	1	4149	tags=32%, list=29%, signal=45%
HP_ADENOMA_SEBACEUM	20	-0.360895	-1.01788	0.433099	0.90255	1	872	tags=15%, list=6%, signal=16%
GOBP_AMINOGLYCAN_CATABOLIC_PROCESS	23	-0.35137	-1.01777	0.423272	0.902338	1	2403	tags=39%, list=17%, signal=47%
GOBP_INTERLEUKIN_12_PRODUCTION	52	-0.290788	-1.01775	0.431008	0.901814	1	4178	tags=42%, list=29%, signal=59%
GOBP_NEGATIVE_REGULATION_OF_OSSIFICATION	22	-0.348478	-1.01759	0.439791	0.901764	1	2975	tags=45%, list=21%, signal=57%
HP_CORNEAL_DYSTROPHY	18	-0.366742	-1.01727	0.4375	0.902339	1	3203	tags=33%, list=22%, signal=43%
HP_ABNORMAL_B_CELL_MORPHOLOGY	48	-0.304536	-1.01717	0.444444	0.90208	1	3399	tags=35%, list=23%, signal=46%
GOBP_REGULATION_OF_INNATE_IMMUNE_RESPONSE	196	-0.239929	-1.01714	0.404731	0.901615	1	1788	tags=16%, list=12%, signal=18%
HP_NAIL_DYSTROPHY	80	-0.269824	-1.01655	0.437592	0.903121	1	4128	tags=36%, list=28%, signal=50%
GOBP_REGULATION_OF_DEFENSE_RESPONSE_TO_VIRUS	62	-0.284928	-1.01653	0.421289	0.902625	1	4828	tags=39%, list=33%, signal=58%
HP_HYPERGLYCEMIA	21	-0.36401	-1.0163	0.424958	0.90281	1	4401	tags=43%, list=30%, signal=61%
GOBP_REGULATION_OF_PLASMINOGEN_ACTIVATION	15	-0.393111	-1.01576	0.445	0.904165	1	1450	tags=27%, list=10%, signal=30%
GOBP_MIDBRAIN_DEVELOPMENT	52	-0.295682	-1.01553	0.445277	0.904398	1	3895	tags=35%, list=27%, signal=47%
GOBP_CELL_PART_MORPHOGENESIS	372	-0.228726	-1.01517	0.41784	0.90507	1	2001	tags=17%, list=14%, signal=19%
GOMF_PALMITOYLTRANSFERASE_ACTIVITY	29	-0.332142	-1.01513	0.428571	0.904622	1	1999	tags=17%, list=14%, signal=20%
GOBP_REGULATION_OF_PHOSPHATASE_ACTIVITY	62	-0.284277	-1.01477	0.417974	0.905316	1	3785	tags=32%, list=26%, signal=43%
GOBP_ACTIN_FILAMENT_ORGANIZATION	309	-0.229305	-1.01474	0.428062	0.904812	1	2310	tags=19%, list=16%, signal=22%
GOBP_POSITIVE_REGULATION_OF_PHOSPHOPROTEIN_PHOSPHATASE_ACTIVITY	18	-0.368396	-1.01456	0.430718	0.904849	1	4294	tags=33%, list=30%, signal=47%
GOCC_GOLGI_APPARATUS_SUBCOMPARTMENT	313	-0.229694	-1.01449	0.420673	0.904515	1	470	tags=6%, list=3%, signal=6%
GOBP_REGULATION_OF_AEROBIC_RESPIRATION	26	-0.342772	-1.01438	0.457237	0.90431	1	4012	tags=50%, list=28%, signal=69%
GOBP_CELL_MORPHOGENESIS_INVOLVED_IN_NEURON_DIFFERENTIATION	315	-0.229532	-1.01436	0.4284	0.903802	1	2298	tags=20%, list=16%, signal=23%
HP_URINARY_INCONTINENCE	113	-0.255672	-1.01401	0.437673	0.904488	1	1886	tags=14%, list=13%, signal=16%
GOBP_POSITIVE_REGULATION_OF_SMALL_MOLECULE_METABOLIC_PROCESS	98	-0.263978	-1.01395	0.439828	0.904104	1	872	tags=9%, list=6%, signal=10%
GOBP_REGULATION_OF_MUSCLE_CONTRACTION	85	-0.270867	-1.01382	0.41404	0.903964	1	3963	tags=45%, list=27%, signal=61%
GOBP_POSITIVE_REGULATION_OF_ACUTE_INFLAMMATORY_RESPONSE	18	-0.367178	-1.01345	0.439189	0.904631	1	1975	tags=33%, list=14%, signal=39%
GOBP_RESPONSE_TO_ETHANOL	71	-0.271917	-1.01282	0.418856	0.906286	1	3281	tags=27%, list=23%, signal=34%
GOCC_INTERCALATED_DISC	25	-0.348327	-1.01272	0.452769	0.906068	1	1787	tags=20%, list=12%, signal=23%
GOBP_GLIAL_CELL_MIGRATION	40	-0.314838	-1.01235	0.435185	0.906809	1	2466	tags=28%, list=17%, signal=33%
GOBP_HISTONE_H2A_MONOUBIQUITINATION	23	-0.351368	-1.01214	0.443182	0.906973	1	3033	tags=30%, list=21%, signal=38%
GOBP_ACTIN_FILAMENT_BUNDLE_ORGANIZATION	111	-0.259475	-1.01198	0.43232	0.906927	1	2087	tags=18%, list=14%, signal=21%
GOBP_REGULATION_OF_MITOCHONDRIAL_MEMBRANE_PERMEABILITY	51	-0.296337	-1.01188	0.429864	0.906712	1	4149	tags=37%, list=29%, signal=52%
HP_CORNEAL_EROSION	20	-0.361488	-1.01131	0.450088	0.908152	1	1487	tags=20%, list=10%, signal=22%
GOBP_CYCLIC_NUCLEOTIDE_METABOLIC_PROCESS	17	-0.377086	-1.01124	0.447761	0.907782	1	4362	tags=47%, list=30%, signal=67%
GOBP_REGULATION_OF_CELLULAR_KETONE_METABOLIC_PROCESS	87	-0.262744	-1.0106	0.433094	0.909475	1	1901	tags=16%, list=13%, signal=18%
GOCC_ADHERENS_JUNCTION	106	-0.2589	-1.01047	0.425685	0.909327	1	2012	tags=16%, list=14%, signal=18%
HP_TONGUE_FASCICULATIONS	19	-0.366215	-1.0103	0.449573	0.909335	1	246	tags=11%, list=2%, signal=11%
HP_ABNORMAL_TONGUE_MORPHOLOGY	217	-0.236272	-1.00918	0.454545	0.912738	1	2417	tags=20%, list=17%, signal=23%
GOBP_PEROXISOME_ORGANIZATION	31	-0.324948	-1.00909	0.451299	0.912472	1	87	tags=6%, list=1%, signal=6%
HP_CEREBRAL_CALCIFICATION	100	-0.256799	-1.00884	0.431724	0.912748	1	3748	tags=33%, list=26%, signal=44%
GOMF_MYOSIN_PHOSPHATASE_ACTIVITY	61	-0.284326	-1.00861	0.440298	0.912952	1	5031	tags=41%, list=35%, signal=62%
GOMF_FIBROBLAST_GROWTH_FACTOR_BINDING	15	-0.385608	-1.00828	0.459075	0.91353	1	2555	tags=40%, list=18%, signal=48%
HP_GASTROINTESTINAL_INFLAMMATION	97	-0.260063	-1.00798	0.43	0.913993	1	2137	tags=23%, list=15%, signal=26%
HP_GENERALIZED_HYPOPIGMENTATION	27	-0.331282	-1.00792	0.448276	0.913643	1	832	tags=11%, list=6%, signal=12%
GOBP_RESPONSE_TO_PROSTAGLANDIN	19	-0.361002	-1.00787	0.419244	0.91323	1	1586	tags=16%, list=11%, signal=18%
GOBP_LONG_TERM_SYNAPTIC_POTENTIATION	48	-0.292034	-1.00762	0.440061	0.913503	1	2441	tags=23%, list=17%, signal=27%
HP_NEPHROPATHY	57	-0.286507	-1.00744	0.433697	0.913496	1	2910	tags=25%, list=20%, signal=31%
HP_AORTIC_DISSECTION	22	-0.352158	-1.00729	0.438742	0.913498	1	1990	tags=27%, list=14%, signal=32%
HP_HEMOPTYSIS	43	-0.30417	-1.00709	0.451968	0.913603	1	1078	tags=14%, list=7%, signal=15%
GOBP_REGULATION_OF_CELL_MIGRATION_INVOLVED_IN_SPROUTING_ANGIOGENESIS	29	-0.329914	-1.00701	0.460064	0.913273	1	4905	tags=48%, list=34%, signal=73%
GOBP_DIGESTIVE_SYSTEM_DEVELOPMENT	69	-0.276807	-1.00665	0.452693	0.913939	1	3091	tags=28%, list=21%, signal=35%
GOMF_LIGAND_GATED_ION_CHANNEL_ACTIVITY	39	-0.306612	-1.00665	0.442675	0.913371	1	359	tags=13%, list=2%, signal=13%
GOCC_SPERM_MIDPIECE	26	-0.33401	-1.00618	0.457338	0.914431	1	1012	tags=15%, list=7%, signal=17%
HP_SUPERNUMERARY_BONES_OF_THE_AXIAL_SKELETON	22	-0.348093	-1.00615	0.45114	0.913965	1	492	tags=14%, list=3%, signal=14%
HP_LOSS_OF_SPEECH	39	-0.313747	-1.00574	0.459459	0.914806	1	3503	tags=33%, list=24%, signal=44%
GOBP_POSITIVE_REGULATION_OF_INNATE_IMMUNE_RESPONSE	115	-0.254291	-1.00539	0.431912	0.915498	1	1788	tags=17%, list=12%, signal=19%
GOBP_MATERNAL_PLACENTA_DEVELOPMENT	24	-0.346337	-1.00516	0.468085	0.915732	1	1104	tags=17%, list=8%, signal=18%
HP_BRADYCARDIA	44	-0.297712	-1.00467	0.444618	0.916889	1	1382	tags=18%, list=10%, signal=20%
GOBP_MITOCHONDRIAL_OUTER_MEMBRANE_PERMEABILIZATION	30	-0.32355	-1.00457	0.457429	0.916684	1	4149	tags=40%, list=29%, signal=56%
GOBP_REGULATION_OF_SECRETION	372	-0.223905	-1.00404	0.455197	0.917983	1	3085	tags=23%, list=21%, signal=29%
GOBP_COTRANSLATIONAL_PROTEIN_TARGETING_TO_MEMBRANE	23	-0.340568	-1.00352	0.424635	0.919202	1	4029	tags=43%, list=28%, signal=60%
GOBP_REGULATION_OF_FIBROBLAST_GROWTH_FACTOR_RECEPTOR_SIGNALING_PATHWAY	18	-0.366058	-1.00342	0.469697	0.918984	1	588	tags=17%, list=4%, signal=17%
GOMF_HISTONE_DEACETYLASE_BINDING	100	-0.260096	-1.00324	0.458636	0.919028	1	2304	tags=16%, list=16%, signal=19%
HP_METRORRHAGIA	15	-0.378272	-1.00316	0.473137	0.91872	1	3448	tags=40%, list=24%, signal=52%
GOBP_POSTSYNAPTIC_SIGNAL_TRANSDUCTION	21	-0.348032	-1.00315	0.451777	0.918158	1	2066	tags=24%, list=14%, signal=28%
GOBP_PODOSOME_ASSEMBLY	17	-0.372305	-1.00309	0.475382	0.917777	1	5055	tags=47%, list=35%, signal=72%
GOBP_SKELETAL_MUSCLE_CONTRACTION	20	-0.354561	-1.00263	0.447099	0.918778	1	2272	tags=25%, list=16%, signal=30%
GOBP_AMYLOID_PRECURSOR_PROTEIN_CATABOLIC_PROCESS	51	-0.294318	-1.00227	0.460547	0.919474	1	5341	tags=47%, list=37%, signal=74%
GOBP_BONE_RESORPTION	45	-0.292664	-1.00222	0.457813	0.919054	1	4500	tags=49%, list=31%, signal=71%
GOMF_SUGAR_TRANSMEMBRANE_TRANSPORTER_ACTIVITY	18	-0.368883	-1.00222	0.466443	0.918504	1	2263	tags=22%, list=16%, signal=26%
HP_CARDIOMEGALY	91	-0.266731	-1.00218	0.42735	0.918036	1	2675	tags=23%, list=18%, signal=28%
GOBP_GANGLIOSIDE_METABOLIC_PROCESS	20	-0.356212	-1.00205	0.455959	0.917909	1	2560	tags=25%, list=18%, signal=30%
GOBP_TISSUE_MORPHOGENESIS	350	-0.224967	-1.00161	0.457471	0.918855	1	2202	tags=18%, list=15%, signal=21%
HP_DEHYDRATION	50	-0.292129	-1.00104	0.465798	0.920261	1	463	tags=10%, list=3%, signal=10%
HP_PROGRESSIVE_GAIT_ATAXIA	18	-0.373286	-1.00092	0.462158	0.920135	1	2815	tags=33%, list=19%, signal=41%
HP_ABNORMAL_SERUM_INTERFERON_LEVEL	21	-0.350174	-1.00078	0.448155	0.920011	1	4344	tags=48%, list=30%, signal=68%
HP_SHORT_CLAVICLES	26	-0.329785	-1.00051	0.460526	0.920379	1	3076	tags=35%, list=21%, signal=44%
GOBP_NEGATIVE_REGULATION_OF_T_CELL_MEDIATED_IMMUNITY	22	-0.34546	-1.00051	0.490066	0.919817	1	3962	tags=41%, list=27%, signal=56%
HP_SYMPTOMATIC_SEIZURES	23	-0.341244	-1.00031	0.458265	0.919948	1	518	tags=13%, list=4%, signal=14%
GOBP_NECROTIC_CELL_DEATH	56	-0.282464	-1.00024	0.456753	0.919617	1	3577	tags=32%, list=25%, signal=42%
GOCC_CILIARY_BASE	27	-0.329731	-0.999951	0.449918	0.920031	1	2417	tags=19%, list=17%, signal=22%
HP_AXONAL_LOSS	15	-0.379799	-0.999824	0.47651	0.91991	1	199	tags=13%, list=1%, signal=14%
HP_ABNORMAL_SYSTEMIC_BLOOD_PRESSURE	317	-0.226704	-0.999788	0.468557	0.919451	1	2897	tags=23%, list=20%, signal=29%
GOBP_REGULATION_OF_CELL_DEVELOPMENT	311	-0.225672	-0.999753	0.463297	0.918997	1	2289	tags=19%, list=16%, signal=22%
GOBP_PERIPHERAL_NERVOUS_SYSTEM_DEVELOPMENT	38	-0.309778	-0.999463	0.458991	0.919447	1	1022	tags=13%, list=7%, signal=14%
GOBP_REGULATION_OF_DNA_DAMAGE_RESPONSE_SIGNAL_TRANSDUCTION_BY_P53_CLASS_MEDIATOR	33	-0.312704	-0.999419	0.478807	0.919022	1	1558	tags=18%, list=11%, signal=20%
GOMF_TRANSLATION_REPRESSOR_ACTIVITY	51	-0.28719	-0.999185	0.450464	0.919318	1	4519	tags=37%, list=31%, signal=54%
GOMF_SULFUR_COMPOUND_BINDING	151	-0.245851	-0.998441	0.491573	0.921323	1	2487	tags=23%, list=17%, signal=28%
HP_OPTIC_NEUROPATHY	40	-0.303753	-0.998347	0.481366	0.921072	1	4283	tags=43%, list=30%, signal=60%
GOBP_NEGATIVE_REGULATION_OF_CELL_KILLING	22	-0.346806	-0.998343	0.471404	0.920509	1	4780	tags=50%, list=33%, signal=74%
HP_ABNORMAL_LIGHT_AND_DARK_ADAPTED_ELECTRORETINOGRAM	22	-0.342257	-0.998172	0.447099	0.920536	1	4017	tags=36%, list=28%, signal=50%
GOBP_BEHAVIOR	334	-0.22333	-0.997985	0.465854	0.920628	1	3074	tags=23%, list=21%, signal=29%
GOBP_RESPONSE_TO_STEROL	20	-0.356966	-0.99765	0.47563	0.921252	1	1180	tags=15%, list=8%, signal=16%
GOBP_PROTEIN_O_LINKED_GLYCOSYLATION	62	-0.278275	-0.997514	0.444444	0.921153	1	3308	tags=27%, list=23%, signal=35%
GOCC_GOLGI_CISTERNA	93	-0.260761	-0.997098	0.464544	0.922019	1	3027	tags=23%, list=21%, signal=28%
GOBP_REGULATION_OF_LIPID_STORAGE	41	-0.303554	-0.996871	0.471338	0.922237	1	2032	tags=22%, list=14%, signal=25%
HP_DECREASED_CIRCULATING_GONADOTROPIN_CONCENTRATION	17	-0.373511	-0.996822	0.469697	0.921836	1	832	tags=18%, list=6%, signal=19%
GOBP_REGULATION_OF_HOMOTYPIC_CELL_CELL_ADHESION	29	-0.330046	-0.996578	0.455285	0.922099	1	2104	tags=21%, list=14%, signal=24%
GOBP_REGULATION_OF_SYNAPTIC_TRANSMISSION_GABAERGIC	17	-0.371235	-0.996002	0.484349	0.923548	1	4460	tags=35%, list=31%, signal=51%
GOMF_ENDOPEPTIDASE_REGULATOR_ACTIVITY	92	-0.260951	-0.995533	0.474674	0.924567	1	1511	tags=15%, list=10%, signal=17%
GOBP_SYNAPTIC_SIGNALING	363	-0.223672	-0.995488	0.476923	0.924156	1	3074	tags=21%, list=21%, signal=27%
GOBP_REGULATION_OF_SIGNAL_TRANSDUCTION_BY_P53_CLASS_MEDIATOR	95	-0.259512	-0.995324	0.47191	0.924142	1	2086	tags=20%, list=14%, signal=23%
HP_TEMPORAL_CORTICAL_ATROPHY	17	-0.372777	-0.995129	0.475382	0.92425	1	2859	tags=35%, list=20%, signal=44%
HP_NATAL_TOOTH	19	-0.354276	-0.994468	0.444444	0.925942	1	3522	tags=42%, list=24%, signal=56%
GOCC_POSTSYNAPSE	347	-0.223477	-0.994447	0.492908	0.92544	1	3214	tags=24%, list=22%, signal=31%
GOCC_SEX_CHROMOSOME	24	-0.345666	-0.994437	0.457516	0.924899	1	274	tags=8%, list=2%, signal=8%
GOCC_SOMATODENDRITIC_COMPARTMENT	475	-0.218607	-0.994142	0.487414	0.925378	1	2569	tags=18%, list=18%, signal=21%
GOBP_CELL_MORPHOGENESIS_INVOLVED_IN_DIFFERENTIATION	422	-0.219938	-0.993485	0.479405	0.927104	1	2001	tags=17%, list=14%, signal=19%
GOBP_AMIDE_TRANSPORT	166	-0.237621	-0.993207	0.479396	0.927492	1	1892	tags=14%, list=13%, signal=16%
GOMF_G_PROTEIN_BETA_GAMMA_SUBUNIT_COMPLEX_BINDING	15	-0.389199	-0.993005	0.487455	0.927646	1	3717	tags=47%, list=26%, signal=63%
GOBP_CELLULAR_RESPONSE_TO_BIOTIC_STIMULUS	195	-0.235582	-0.992955	0.476636	0.927233	1	3073	tags=29%, list=21%, signal=36%
GOBP_NEGATIVE_REGULATION_OF_AMYLOID_PRECURSOR_PROTEIN_CATABOLIC_PROCESS	19	-0.361596	-0.992941	0.479574	0.926715	1	2215	tags=21%, list=15%, signal=25%
GOBP_MONOAMINE_TRANSPORT	28	-0.327839	-0.992939	0.462932	0.92615	1	1117	tags=14%, list=8%, signal=15%
GOBP_NEGATIVE_REGULATION_OF_SECRETION	96	-0.256901	-0.992032	0.46383	0.928688	1	3444	tags=29%, list=24%, signal=38%
GOBP_REGULATION_OF_LIPID_BIOSYNTHETIC_PROCESS	120	-0.253554	-0.991995	0.461864	0.928232	1	2446	tags=18%, list=17%, signal=22%
GOCC_SWI_SNF_COMPLEX	27	-0.331532	-0.991994	0.461049	0.927667	1	3368	tags=33%, list=23%, signal=43%
GOBP_NEGATIVE_REGULATION_OF_RECEPTOR_SIGNALING_PATHWAY_VIA_JAK_STAT	18	-0.357743	-0.991745	0.46167	0.927958	1	4187	tags=39%, list=29%, signal=55%
GOBP_MORPHOGENESIS_OF_AN_EPITHELIUM	300	-0.225933	-0.991537	0.50654	0.92811	1	2202	tags=17%, list=15%, signal=20%
GOBP_REGULATION_OF_SIGNALING_RECEPTOR_ACTIVITY	91	-0.263101	-0.991493	0.467497	0.927706	1	2490	tags=26%, list=17%, signal=32%
GOBP_PROTEOGLYCAN_METABOLIC_PROCESS	59	-0.279787	-0.991469	0.496206	0.927232	1	1743	tags=19%, list=12%, signal=21%
HP_ABNORMAL_LACRIMAL_DUCT_MORPHOLOGY	21	-0.348601	-0.991419	0.472441	0.926842	1	3990	tags=38%, list=27%, signal=52%
HP_DEVELOPMENTAL_CATARACT	102	-0.257306	-0.991187	0.486212	0.927039	1	3462	tags=36%, list=24%, signal=47%
HP_SKIN_NODULE	82	-0.267343	-0.991089	0.463932	0.926823	1	2461	tags=22%, list=17%, signal=26%
HP_EXAGGERATED_CUPID_S_BOW	18	-0.365844	-0.990561	0.462069	0.928065	1	1516	tags=22%, list=10%, signal=25%
HP_SEVERE_POSTNATAL_GROWTH_RETARDATION	30	-0.315673	-0.990553	0.453846	0.927529	1	3716	tags=37%, list=26%, signal=49%
GOBP_REGULATION_OF_NERVOUS_SYSTEM_DEVELOPMENT	257	-0.227986	-0.989984	0.483668	0.928908	1	2289	tags=18%, list=16%, signal=21%
HP_ABNORMALITY_OF_NEUTROPHILS	236	-0.230219	-0.98987	0.476067	0.928741	1	3307	tags=30%, list=23%, signal=38%
HP_GOWERS_SIGN	42	-0.299179	-0.989416	0.469388	0.929767	1	870	tags=12%, list=6%, signal=13%
GOBP_POSITIVE_REGULATION_OF_NEUTROPHIL_MIGRATION	28	-0.327789	-0.989394	0.503195	0.929272	1	2147	tags=32%, list=15%, signal=38%
GOBP_LEUKOCYTE_HOMEOSTASIS	86	-0.261828	-0.988836	0.486252	0.93062	1	3073	tags=28%, list=21%, signal=35%
HP_AMYLOIDOSIS	23	-0.339877	-0.98861	0.48552	0.930814	1	1925	tags=30%, list=13%, signal=35%
GOBP_NEGATIVE_REGULATION_OF_FAT_CELL_DIFFERENTIATION	39	-0.302289	-0.988338	0.489633	0.931213	1	3315	tags=33%, list=23%, signal=43%
GOBP_VESICLE_COATING	38	-0.304901	-0.988309	0.462418	0.930746	1	2295	tags=16%, list=16%, signal=19%
GOBP_CARBOHYDRATE_HOMEOSTASIS	156	-0.241184	-0.98828	0.48011	0.93029	1	3085	tags=23%, list=21%, signal=29%
GOMF_SODIUM_CHANNEL_REGULATOR_ACTIVITY	21	-0.34162	-0.988172	0.481054	0.930086	1	1463	tags=19%, list=10%, signal=21%
GOMF_NUCLEAR_ESTROGEN_RECEPTOR_BINDING	33	-0.30654	-0.988148	0.466035	0.929598	1	2729	tags=27%, list=19%, signal=34%
GOBP_NEGATIVE_REGULATION_OF_IMMUNE_RESPONSE	148	-0.241236	-0.98813	0.505362	0.9291	1	4214	tags=35%, list=29%, signal=49%
GOBP_REGULATION_OF_RUFFLE_ASSEMBLY	26	-0.330114	-0.987927	0.480198	0.929227	1	2466	tags=27%, list=17%, signal=32%
HP_NASOGASTRIC_TUBE_FEEDING_IN_INFANCY	27	-0.323486	-0.986843	0.465574	0.932348	1	2854	tags=33%, list=20%, signal=41%
GOCC_ENDOPLASMIC_RETICULUM_EXIT_SITE	27	-0.330946	-0.98679	0.512077	0.931981	1	5397	tags=59%, list=37%, signal=94%
GOBP_NEGATIVE_REGULATION_OF_TOLL_LIKE_RECEPTOR_SIGNALING_PATHWAY	29	-0.316026	-0.986492	0.48871	0.932399	1	3592	tags=38%, list=25%, signal=50%
GOBP_ORGANISM_EMERGENCE_FROM_PROTECTIVE_STRUCTURE	18	-0.358411	-0.986221	0.494718	0.932746	1	2304	tags=39%, list=16%, signal=46%
GOBP_ARACHIDONIC_ACID_METABOLIC_PROCESS	28	-0.324889	-0.985974	0.507246	0.933025	1	3654	tags=39%, list=25%, signal=52%
GOCC_PROTON_TRANSPORTING_V_TYPE_ATPASE_COMPLEX	22	-0.34624	-0.98559	0.479407	0.933792	1	3972	tags=45%, list=27%, signal=62%
GOBP_EYE_MORPHOGENESIS	72	-0.263068	-0.985467	0.490137	0.933657	1	2202	tags=21%, list=15%, signal=24%
HP_ECTOPIA_LENTIS	24	-0.333073	-0.985436	0.468227	0.933194	1	2304	tags=25%, list=16%, signal=30%
HP_RENAL_AGENESIS	132	-0.244438	-0.985056	0.482566	0.933953	1	2612	tags=25%, list=18%, signal=30%
HP_SEROSITIS	60	-0.278261	-0.984222	0.483077	0.936218	1	3783	tags=37%, list=26%, signal=49%
GOBP_POST_EMBRYONIC_DEVELOPMENT	69	-0.270748	-0.983796	0.491679	0.937086	1	1446	tags=16%, list=10%, signal=18%
HP_CHRONIC_INFECTION	22	-0.336912	-0.983645	0.476112	0.937027	1	3067	tags=32%, list=21%, signal=40%
GOBP_SIGNALING_RECEPTOR_LIGAND_PRECURSOR_PROCESSING	21	-0.347935	-0.983367	0.470779	0.937377	1	1979	tags=24%, list=14%, signal=28%
HP_HYPOKALEMIA	29	-0.320422	-0.983135	0.458824	0.937595	1	468	tags=10%, list=3%, signal=11%
GOCC_AUTOPHAGOSOME	103	-0.254001	-0.982576	0.501393	0.938963	1	2859	tags=20%, list=20%, signal=25%
GOBP_PHOSPHOLIPASE_C_ACTIVATING_G_PROTEIN_COUPLED_RECEPTOR_SIGNALING_PATHWAY	36	-0.303854	-0.982214	0.465154	0.939631	1	2629	tags=31%, list=18%, signal=37%
GOBP_REGULATION_OF_TRANSPORTER_ACTIVITY	164	-0.239677	-0.982101	0.494595	0.93945	1	2344	tags=19%, list=16%, signal=22%
HP_DISTURBANCE_OF_FACIAL_EXPRESSION	16	-0.370212	-0.982039	0.495667	0.939104	1	2058	tags=25%, list=14%, signal=29%
GOBP_CELLULAR_LIPID_CATABOLIC_PROCESS	164	-0.239136	-0.981969	0.484311	0.938783	1	1883	tags=13%, list=13%, signal=15%
GOBP_PATTERN_RECOGNITION_RECEPTOR_SIGNALING_PATHWAY	156	-0.237509	-0.98187	0.496011	0.938572	1	4539	tags=37%, list=31%, signal=54%
HP_DIARRHEA	263	-0.223925	-0.9817	0.509852	0.938604	1	3225	tags=29%, list=22%, signal=36%
GOBP_PROTEIN_LOCALIZATION_TO_EXTRACELLULAR_REGION	227	-0.23085	-0.981529	0.522277	0.938608	1	3085	tags=23%, list=21%, signal=29%
GOBP_NEGATIVE_REGULATION_OF_NERVOUS_SYSTEM_DEVELOPMENT	75	-0.26802	-0.980972	0.482036	0.939935	1	2446	tags=20%, list=17%, signal=24%
GOMF_PROTEIN_TYROSINE_PHOSPHATASE_ACTIVITY	68	-0.268102	-0.980795	0.489796	0.93997	1	2104	tags=22%, list=14%, signal=26%
GOCC_FILOPODIUM	66	-0.27016	-0.980745	0.493333	0.939571	1	2115	tags=17%, list=15%, signal=19%
GOBP_CELLULAR_RESPONSE_TO_NUTRIENT	29	-0.315451	-0.980491	0.466216	0.939877	1	2065	tags=17%, list=14%, signal=20%
HP_GINGIVAL_OVERGROWTH	92	-0.256858	-0.979946	0.480716	0.94115	1	2675	tags=24%, list=18%, signal=29%
HP_SOMATIC_SENSORY_DYSFUNCTION	265	-0.226464	-0.979828	0.51601	0.940995	1	1176	tags=10%, list=8%, signal=11%
GOBP_REGULATED_EXOCYTOSIS	158	-0.238469	-0.979753	0.494764	0.940697	1	3074	tags=26%, list=21%, signal=33%
GOCC_CELL_CELL_JUNCTION	273	-0.223399	-0.979657	0.516169	0.940471	1	2087	tags=16%, list=14%, signal=18%
GOBP_DETECTION_OF_LIGHT_STIMULUS	25	-0.334318	-0.979466	0.499157	0.940556	1	3774	tags=36%, list=26%, signal=49%
HP_HYPOPLASTIC_HEART	24	-0.326071	-0.979376	0.469595	0.940292	1	2627	tags=29%, list=18%, signal=36%
HP_FLARED_ILIAC_WING	16	-0.370477	-0.978707	0.486486	0.941997	1	2849	tags=44%, list=20%, signal=54%
GOMF_XENOBIOTIC_TRANSMEMBRANE_TRANSPORTER_ACTIVITY	17	-0.369594	-0.978681	0.505	0.941532	1	1382	tags=29%, list=10%, signal=32%
GOBP_POSITIVE_REGULATION_OF_MAP_KINASE_ACTIVITY	72	-0.266553	-0.978414	0.503794	0.941887	1	4414	tags=43%, list=30%, signal=62%
GOBP_MUSCLE_SYSTEM_PROCESS	231	-0.228703	-0.97772	0.506329	0.943697	1	3803	tags=30%, list=26%, signal=40%
GOBP_NEGATIVE_REGULATION_OF_VASCULATURE_DEVELOPMENT	65	-0.269935	-0.977305	0.479016	0.944557	1	2082	tags=22%, list=14%, signal=25%
GOBP_LONG_CHAIN_FATTY_ACID_METABOLIC_PROCESS	67	-0.269069	-0.97728	0.519026	0.944095	1	2383	tags=21%, list=16%, signal=25%
HP_ABNORMALITY_OF_THROMBOCYTES	365	-0.21938	-0.97716	0.535971	0.943944	1	2851	tags=23%, list=20%, signal=28%
GOBP_PROTEIN_INSERTION_INTO_MEMBRANE	59	-0.274645	-0.977122	0.510116	0.943514	1	2261	tags=20%, list=16%, signal=24%
HP_EEG_WITH_MULTIFOCAL_SLOW_ACTIVITY	24	-0.33316	-0.977065	0.478618	0.943137	1	4090	tags=46%, list=28%, signal=64%
GOBP_NEGATIVE_REGULATION_OF_LEUKOCYTE_PROLIFERATION	67	-0.267392	-0.976857	0.489736	0.943299	1	3340	tags=33%, list=23%, signal=42%
GOBP_PROTEIN_LOCALIZATION_TO_ENDOPLASMIC_RETICULUM	64	-0.273791	-0.976799	0.476048	0.942924	1	3647	tags=31%, list=25%, signal=42%
GOBP_GRANULOCYTE_CHEMOTAXIS	90	-0.256378	-0.976781	0.505988	0.942431	1	2220	tags=21%, list=15%, signal=25%
HP_FRONTAL_LOBE_DEMENTIA	17	-0.362738	-0.976606	0.473595	0.942451	1	1613	tags=24%, list=11%, signal=26%
GOBP_OLIGODENDROCYTE_DIFFERENTIATION	52	-0.280327	-0.976573	0.49459	0.942002	1	3827	tags=31%, list=26%, signal=42%
HP_HAMARTOMA_OF_THE_EYE	27	-0.323408	-0.976482	0.486755	0.941745	1	2963	tags=26%, list=20%, signal=33%
GOBP_GLYCOPROTEIN_BIOSYNTHETIC_PROCESS	226	-0.225963	-0.9762	0.527027	0.942153	1	2773	tags=20%, list=19%, signal=25%
GOMF_RECEPTOR_TYROSINE_KINASE_BINDING	51	-0.284386	-0.975895	0.479452	0.942644	1	2099	tags=20%, list=14%, signal=23%
GOBP_SEXUAL_REPRODUCTION	472	-0.214445	-0.975729	0.547727	0.942671	1	3376	tags=24%, list=23%, signal=30%
GOBP_PHOTORECEPTOR_CELL_DEVELOPMENT	22	-0.33607	-0.975374	0.484502	0.943333	1	1257	tags=18%, list=9%, signal=20%
GOBP_POSITIVE_REGULATION_OF_SIGNALING_RECEPTOR_ACTIVITY	30	-0.316663	-0.975294	0.502423	0.943071	1	2490	tags=30%, list=17%, signal=36%
GOBP_POSITIVE_REGULATION_OF_STEROID_METABOLIC_PROCESS	20	-0.351762	-0.974919	0.502496	0.943763	1	872	tags=15%, list=6%, signal=16%
GOBP_CORONARY_VASCULATURE_DEVELOPMENT	31	-0.308736	-0.974906	0.506309	0.943255	1	1950	tags=23%, list=13%, signal=26%
GOBP_DOPAMINE_METABOLIC_PROCESS	15	-0.37634	-0.974851	0.490401	0.942884	1	1484	tags=27%, list=10%, signal=30%
GOBP_POSITIVE_REGULATION_OF_NOTCH_SIGNALING_PATHWAY	31	-0.313823	-0.974764	0.482759	0.942613	1	4435	tags=45%, list=31%, signal=65%
GOBP_NEURAL_TUBE_DEVELOPMENT	113	-0.248185	-0.974673	0.522161	0.942368	1	648	tags=9%, list=4%, signal=9%
GOBP_AUDITORY_RECEPTOR_CELL_DEVELOPMENT	15	-0.373556	-0.974529	0.494966	0.942282	1	987	tags=20%, list=7%, signal=21%
GOBP_MUSCLE_CELL_PROLIFERATION	137	-0.240387	-0.9745	0.498623	0.941824	1	1982	tags=18%, list=14%, signal=20%
HP_INCREASED_BLOOD_PRESSURE	272	-0.224577	-0.974305	0.519231	0.94193	1	3615	tags=29%, list=25%, signal=37%
GOBP_NEGATIVE_REGULATION_OF_STRESS_ACTIVATED_PROTEIN_KINASE_SIGNALING_CASCADE	38	-0.301682	-0.974261	0.511076	0.941528	1	1913	tags=18%, list=13%, signal=21%
GOMF_TRANSCRIPTION_COREGULATOR_ACTIVITY	425	-0.213876	-0.973953	0.521591	0.942008	1	2886	tags=21%, list=20%, signal=25%
GOBP_NEGATIVE_REGULATION_OF_RESPONSE_TO_EXTERNAL_STIMULUS	271	-0.224003	-0.973286	0.527295	0.943713	1	2135	tags=19%, list=15%, signal=22%
GOBP_AMYLOID_PRECURSOR_PROTEIN_METABOLIC_PROCESS	64	-0.27134	-0.973234	0.51506	0.943329	1	2215	tags=19%, list=15%, signal=22%
GOBP_ENTEROENDOCRINE_CELL_DIFFERENTIATION	17	-0.360802	-0.973178	0.489933	0.942969	1	6125	tags=76%, list=42%, signal=132%
HP_RECURRENT_CUTANEOUS_FUNGAL_INFECTIONS	32	-0.314077	-0.973135	0.476726	0.942573	1	3399	tags=28%, list=23%, signal=37%
HP_BASAL_GANGLIA_CALCIFICATION	28	-0.324461	-0.972828	0.495268	0.942999	1	3713	tags=36%, list=26%, signal=48%
GOBP_REGULATION_OF_MAST_CELL_ACTIVATION	37	-0.296806	-0.972329	0.495268	0.94412	1	3202	tags=35%, list=22%, signal=45%
GOBP_CELL_COMMUNICATION_BY_ELECTRICAL_COUPLING	20	-0.345255	-0.972076	0.509434	0.944419	1	617	tags=15%, list=4%, signal=16%
GOBP_NEGATIVE_REGULATION_OF_PROTEOLYSIS	202	-0.230128	-0.971095	0.547963	0.947168	1	1818	tags=15%, list=13%, signal=17%
HP_BOWING_OF_THE_ARM	17	-0.366062	-0.970767	0.502573	0.947711	1	1445	tags=18%, list=10%, signal=20%
HP_RECURRENT_SINUSITIS	39	-0.298624	-0.970647	0.503949	0.947538	1	2926	tags=28%, list=20%, signal=35%
HP_FATIGABLE_WEAKNESS_OF_SKELETAL_MUSCLES	20	-0.349529	-0.970569	0.48552	0.947245	1	1897	tags=30%, list=13%, signal=34%
GOBP_REGULATION_OF_BEHAVIOR	37	-0.296177	-0.970417	0.476874	0.947233	1	1104	tags=16%, list=8%, signal=18%
HP_AMBLYOPIA	65	-0.272086	-0.970323	0.490342	0.946997	1	2476	tags=23%, list=17%, signal=28%
GOBP_RHYTHMIC_BEHAVIOR	26	-0.323187	-0.969961	0.513333	0.947651	1	3454	tags=27%, list=24%, signal=35%
HP_ABNORMALITY_OF_PAIN_SENSATION	64	-0.267951	-0.969882	0.501471	0.947361	1	1565	tags=16%, list=11%, signal=17%
GOBP_REGULATION_OF_MEMBRANE_PERMEABILITY	60	-0.278926	-0.969761	0.51087	0.947229	1	4149	tags=35%, list=29%, signal=49%
GOBP_LYMPHOCYTE_CHEMOTAXIS	43	-0.285738	-0.969619	0.491284	0.947153	1	1730	tags=21%, list=12%, signal=24%
GOBP_POSITIVE_REGULATION_OF_FAT_CELL_DIFFERENTIATION	44	-0.293044	-0.969237	0.494488	0.947842	1	2029	tags=18%, list=14%, signal=21%
GOBP_FEEDING_BEHAVIOR	46	-0.284321	-0.969153	0.525502	0.947586	1	1378	tags=13%, list=9%, signal=14%
GOBP_POSITIVE_REGULATION_OF_MEMBRANE_PERMEABILITY	42	-0.294654	-0.968832	0.516535	0.94813	1	4390	tags=38%, list=30%, signal=54%
GOBP_REGULATION_OF_SODIUM_ION_TRANSMEMBRANE_TRANSPORT	36	-0.306054	-0.968675	0.505512	0.948123	1	1463	tags=17%, list=10%, signal=18%
HP_PULMONARY_ARTERY_STENOSIS	60	-0.275434	-0.96836	0.510172	0.948624	1	2515	tags=23%, list=17%, signal=28%
GOBP_MESODERM_MORPHOGENESIS	38	-0.29869	-0.968335	0.507622	0.948165	1	2691	tags=29%, list=19%, signal=35%
HP_HYPOPLASIA_OF_THE_ZYGOMATIC_BONE	32	-0.310124	-0.968311	0.512909	0.947713	1	2369	tags=19%, list=16%, signal=22%
GOBP_MULTICELLULAR_ORGANISM_REPRODUCTION	495	-0.209965	-0.968039	0.571922	0.948076	1	1975	tags=14%, list=14%, signal=16%
HP_ABSCESS	47	-0.284275	-0.967945	0.533937	0.947845	1	3748	tags=36%, list=26%, signal=49%
HP_ABNORMAL_ANTERIOR_CHAMBER_MORPHOLOGY	31	-0.30986	-0.967339	0.499234	0.94925	1	4445	tags=52%, list=31%, signal=74%
HP_ABNORMALITY_OF_THE_MEDIASTINUM	39	-0.291156	-0.96705	0.518518	0.94964	1	4331	tags=41%, list=30%, signal=58%
GOBP_REGULATION_OF_NUCLEAR_TRANSCRIBED_MRNA_POLY_A_TAIL_SHORTENING	15	-0.363852	-0.966646	0.489039	0.950424	1	5218	tags=53%, list=36%, signal=83%
GOBP_MUSCLE_CELL_DIFFERENTIATION	232	-0.22716	-0.966335	0.565385	0.950923	1	2137	tags=18%, list=15%, signal=20%
HP_HOLOPROSENCEPHALY	50	-0.284527	-0.96626	0.522205	0.950611	1	941	tags=12%, list=6%, signal=13%
GOBP_PROTEIN_LOCALIZATION_TO_CILIUM	48	-0.289128	-0.966081	0.503876	0.950662	1	2897	tags=23%, list=20%, signal=29%
HP_MOLAR_TOOTH_SIGN_ON_MRI	34	-0.307271	-0.965811	0.493691	0.950961	1	2676	tags=21%, list=18%, signal=25%
HP_ABNORMALITY_OF_THE_MUSCULATURE_OF_THE_UPPER_LIMBS	159	-0.233939	-0.965444	0.539765	0.9516	1	1800	tags=18%, list=12%, signal=20%
GOBP_ALPHA_AMINO_ACID_CATABOLIC_PROCESS	61	-0.269353	-0.965412	0.528682	0.951156	1	1006	tags=13%, list=7%, signal=14%
GOBP_MELANOSOME_ASSEMBLY	20	-0.341907	-0.965216	0.516184	0.951262	1	1043	tags=10%, list=7%, signal=11%
GOCC_SECONDARY_LYSOSOME	17	-0.356219	-0.964834	0.504378	0.952005	1	2272	tags=29%, list=16%, signal=35%
GOBP_REGULATION_OF_LONG_TERM_SYNAPTIC_POTENTIATION	27	-0.324287	-0.964637	0.50974	0.95212	1	2441	tags=26%, list=17%, signal=31%
GOBP_REGULATION_OF_CHOLESTEROL_METABOLIC_PROCESS	28	-0.32246	-0.964448	0.519591	0.952198	1	448	tags=11%, list=3%, signal=11%
GOBP_MAINTENANCE_OF_PROTEIN_LOCATION_IN_CELL	57	-0.272654	-0.964444	0.529687	0.951669	1	2335	tags=21%, list=16%, signal=25%
GOBP_DIGESTIVE_TRACT_MORPHOGENESIS	21	-0.337623	-0.964415	0.517413	0.951218	1	3990	tags=48%, list=27%, signal=66%
GOBP_POSITIVE_REGULATION_OF_INTRINSIC_APOPTOTIC_SIGNALING_PATHWAY	52	-0.280442	-0.964245	0.493066	0.951202	1	3254	tags=29%, list=22%, signal=37%
HP_SPEECH_ARTICULATION_DIFFICULTIES	17	-0.356193	-0.964063	0.52381	0.951243	1	832	tags=18%, list=6%, signal=19%
GOBP_RESPONSE_TO_PROTOZOAN	21	-0.339791	-0.963893	0.508143	0.95124	1	1778	tags=24%, list=12%, signal=27%
GOCC_RNAI_EFFECTOR_COMPLEX	70	-0.265438	-0.963221	0.515942	0.952875	1	4415	tags=33%, list=30%, signal=47%
GOMF_ENZYME_INHIBITOR_ACTIVITY	240	-0.224012	-0.9632	0.569231	0.952401	1	2602	tags=20%, list=18%, signal=24%
GOCC_MULTIVESICULAR_BODY	43	-0.291518	-0.962843	0.513932	0.953051	1	2859	tags=28%, list=20%, signal=35%
GOBP_HEART_VALVE_MORPHOGENESIS	31	-0.309533	-0.962717	0.528939	0.952931	1	696	tags=13%, list=5%, signal=14%
GOBP_HISTONE_H3_ACETYLATION	77	-0.258624	-0.962713	0.517037	0.952402	1	2904	tags=26%, list=20%, signal=32%
GOBP_POSITIVE_REGULATION_OF_NEURAL_PRECURSOR_CELL_PROLIFERATION	21	-0.335135	-0.962662	0.513423	0.952045	1	2239	tags=33%, list=15%, signal=39%
GOBP_REGULATION_OF_CYSTEINE_TYPE_ENDOPEPTIDASE_ACTIVITY	182	-0.228401	-0.962425	0.548473	0.952289	1	3091	tags=23%, list=21%, signal=28%
GOBP_REGULATION_OF_VOLTAGE_GATED_CALCIUM_CHANNEL_ACTIVITY	26	-0.326178	-0.962239	0.520593	0.952396	1	4502	tags=42%, list=31%, signal=61%
HP_ABNORMAL_URINE_CYTOLOGY	122	-0.240825	-0.962235	0.541899	0.951869	1	1445	tags=14%, list=10%, signal=15%
GOBP_ADENYLATE_CYCLASE_INHIBITING_G_PROTEIN_COUPLED_RECEPTOR_SIGNALING_PATHWAY	27	-0.319584	-0.961204	0.516835	0.954689	1	2815	tags=41%, list=19%, signal=50%
GOBP_VITAMIN_TRANSPORT	27	-0.323138	-0.961021	0.533333	0.954751	1	1690	tags=19%, list=12%, signal=21%
GOBP_FAT_CELL_DIFFERENTIATION	165	-0.231862	-0.960862	0.55894	0.95472	1	2184	tags=19%, list=15%, signal=23%
GOBP_RECEPTOR_SIGNALING_PATHWAY_VIA_STAT	111	-0.246217	-0.960611	0.529093	0.95499	1	3884	tags=31%, list=27%, signal=42%
GOBP_LIPID_CATABOLIC_PROCESS	216	-0.224991	-0.960421	0.544041	0.955062	1	2560	tags=17%, list=18%, signal=20%
HP_SCOTOMA	39	-0.290637	-0.959768	0.531303	0.956635	1	2582	tags=23%, list=18%, signal=28%
GOMF_UDP_GLYCOSYLTRANSFERASE_ACTIVITY	82	-0.257822	-0.959685	0.513909	0.956373	1	1978	tags=18%, list=14%, signal=21%
GOBP_POSITIVE_REGULATION_OF_PROTEIN_CONTAINING_COMPLEX_DISASSEMBLY	26	-0.319185	-0.959572	0.520067	0.956188	1	1512	tags=19%, list=10%, signal=21%
HP_HYPOPLASIA_OF_TEETH	70	-0.261655	-0.959481	0.538576	0.955971	1	1192	tags=10%, list=8%, signal=11%
GOBP_PERK_MEDIATED_UNFOLDED_PROTEIN_RESPONSE	17	-0.355702	-0.959316	0.510924	0.955968	1	4091	tags=41%, list=28%, signal=57%
HP_COMBINED_IMMUNODEFICIENCY	31	-0.30944	-0.959143	0.505747	0.955976	1	2836	tags=29%, list=20%, signal=36%
HP_ABNORMAL_MEGAKARYOCYTE_MORPHOLOGY	21	-0.341103	-0.958819	0.507881	0.956486	1	189	tags=10%, list=1%, signal=10%
GOBP_SOMATIC_STEM_CELL_POPULATION_MAINTENANCE	46	-0.288366	-0.958618	0.530643	0.956606	1	1953	tags=20%, list=13%, signal=23%
HP_ABNORMALITY_OF_THE_PULMONARY_ARTERY	141	-0.236708	-0.958598	0.567455	0.956135	1	2724	tags=22%, list=19%, signal=27%
GOBP_GLAND_MORPHOGENESIS	67	-0.268802	-0.958428	0.514881	0.956153	1	2137	tags=18%, list=15%, signal=21%
GOBP_REGULATION_OF_PROTEIN_POLYUBIQUITINATION	24	-0.330128	-0.958241	0.521311	0.956208	1	2775	tags=25%, list=19%, signal=31%
GOCC_INTRINSIC_COMPONENT_OF_SYNAPTIC_VESICLE_MEMBRANE	20	-0.344431	-0.957828	0.511589	0.957063	1	2065	tags=30%, list=14%, signal=35%
GOBP_REGULATION_OF_NEUROGENESIS	221	-0.224858	-0.957513	0.563472	0.957577	1	2289	tags=19%, list=16%, signal=22%
GOBP_MAMMARY_GLAND_MORPHOGENESIS	26	-0.322516	-0.957127	0.508914	0.958299	1	1164	tags=15%, list=8%, signal=17%
GOBP_OSTEOCLAST_DIFFERENTIATION	74	-0.258833	-0.957033	0.547826	0.958066	1	2595	tags=24%, list=18%, signal=29%
GOBP_POSITIVE_REGULATION_OF_TRANSLATION	125	-0.239113	-0.956911	0.551913	0.957937	1	3742	tags=24%, list=26%, signal=32%
HP_BOWING_OF_THE_LEGS	150	-0.231985	-0.95664	0.578445	0.958266	1	2554	tags=21%, list=18%, signal=25%
GOBP_REGULATION_OF_B_CELL_APOPTOTIC_PROCESS	20	-0.337433	-0.956275	0.525424	0.958928	1	3073	tags=30%, list=21%, signal=38%
GOBP_ANIMAL_ORGAN_MATURATION	21	-0.336911	-0.956011	0.509615	0.959263	1	2804	tags=43%, list=19%, signal=53%
HP_RECURRENT_MYCOBACTERIAL_INFECTIONS	30	-0.309056	-0.955933	0.523102	0.958997	1	4753	tags=47%, list=33%, signal=69%
GOMF_RRNA_BINDING	65	-0.265784	-0.955119	0.540984	0.961148	1	3626	tags=37%, list=25%, signal=49%
HP_ABNORMALITY_OF_IMMUNE_SERUM_PROTEIN_PHYSIOLOGY	31	-0.303369	-0.954968	0.539185	0.961108	1	4344	tags=42%, list=30%, signal=60%
HP_NARROW_PALPEBRAL_FISSURE	44	-0.285351	-0.954772	0.526742	0.96125	1	2077	tags=25%, list=14%, signal=29%
HP_CONGENITAL_MALFORMATION_OF_THE_RIGHT_HEART	46	-0.28605	-0.954717	0.532407	0.960901	1	4082	tags=35%, list=28%, signal=48%
HP_OCULOGYRIC_CRISIS	32	-0.304549	-0.95443	0.5168	0.961287	1	3135	tags=25%, list=22%, signal=32%
GOBP_CELLULAR_RESPONSE_TO_LIPID	416	-0.211008	-0.953695	0.632558	0.963227	1	3073	tags=24%, list=21%, signal=29%
GOBP_REGULATION_OF_NECROTIC_CELL_DEATH	38	-0.295181	-0.953122	0.516381	0.964543	1	3577	tags=34%, list=25%, signal=45%
GOMF_FATTY_ACID_BINDING	28	-0.316457	-0.951922	0.52809	0.967897	1	3041	tags=29%, list=21%, signal=36%
GOBP_REGULATION_OF_STEROID_HORMONE_SECRETION	16	-0.360907	-0.951461	0.536458	0.968872	1	3047	tags=50%, list=21%, signal=63%
HP_ACUTE_LEUKEMIA	100	-0.244396	-0.951365	0.545198	0.968632	1	2597	tags=28%, list=18%, signal=34%
HP_ABNORMAL_AORTIC_MORPHOLOGY	306	-0.21508	-0.951174	0.605263	0.968721	1	3488	tags=27%, list=24%, signal=35%
HP_ANTIPHOSPHOLIPID_ANTIBODY_POSITIVITY	16	-0.354226	-0.951039	0.513912	0.968628	1	3810	tags=56%, list=26%, signal=76%
GOBP_STRESS_FIBER_ASSEMBLY	79	-0.25586	-0.950757	0.545315	0.969006	1	2087	tags=19%, list=14%, signal=22%
GOBP_DENDRITIC_CELL_CYTOKINE_PRODUCTION	17	-0.351255	-0.950492	0.533795	0.969315	1	4178	tags=47%, list=29%, signal=66%
GOBP_REGULATION_OF_ACTIN_FILAMENT_BUNDLE_ASSEMBLY	74	-0.259844	-0.950487	0.558442	0.968798	1	4836	tags=45%, list=33%, signal=67%
GOBP_POSITIVE_REGULATION_OF_LEUKOCYTE_ADHESION_TO_VASCULAR_ENDOTHELIAL_CELL	22	-0.329552	-0.95037	0.525664	0.968658	1	3520	tags=55%, list=24%, signal=72%
HP_ABNORMAL_ESOPHAGUS_MORPHOLOGY	157	-0.23209	-0.94991	0.552989	0.969623	1	2838	tags=24%, list=20%, signal=29%
GOBP_TISSUE_REMODELING	108	-0.243338	-0.949775	0.577525	0.969553	1	2976	tags=24%, list=21%, signal=30%
GOBP_MUSCLE_STRUCTURE_DEVELOPMENT	411	-0.209704	-0.949119	0.626322	0.971106	1	4077	tags=31%, list=28%, signal=42%
HP_TRIANGULAR_SHAPED_PHALANGES_OF_THE_HAND	184	-0.227823	-0.948917	0.580103	0.971227	1	2304	tags=21%, list=16%, signal=25%
GOBP_AMINOGLYCAN_BIOSYNTHETIC_PROCESS	56	-0.267898	-0.948689	0.530015	0.97144	1	1743	tags=14%, list=12%, signal=16%
GOBP_SKELETAL_MUSCLE_ORGAN_DEVELOPMENT	105	-0.246744	-0.948175	0.539683	0.972523	1	3895	tags=36%, list=27%, signal=49%
HP_ANOREXIA	84	-0.254553	-0.948044	0.585611	0.972424	1	3203	tags=30%, list=22%, signal=38%
HP_EMOTIONAL_LABILITY	118	-0.238986	-0.947722	0.567308	0.972935	1	3493	tags=28%, list=24%, signal=37%
HP_ABNORMALITY_OF_CORNEAL_THICKNESS	62	-0.260398	-0.9477	0.535151	0.972468	1	1547	tags=13%, list=11%, signal=14%
GOBP_RESPONSE_TO_PURINE_CONTAINING_COMPOUND	92	-0.247799	-0.94736	0.554149	0.973022	1	2475	tags=22%, list=17%, signal=26%
GOMF_CYCLIC_NUCLEOTIDE_BINDING	18	-0.344603	-0.946967	0.529813	0.973779	1	2788	tags=39%, list=19%, signal=48%
GOBP_CILIUM_OR_FLAGELLUM_DEPENDENT_CELL_MOTILITY	66	-0.262837	-0.946606	0.550528	0.974433	1	2977	tags=26%, list=21%, signal=32%
GOBP_SUPEROXIDE_ANION_GENERATION	30	-0.306451	-0.946432	0.550749	0.974461	1	2712	tags=30%, list=19%, signal=37%
GOMF_PRIMARY_ACTIVE_TRANSMEMBRANE_TRANSPORTER_ACTIVITY	115	-0.239357	-0.945992	0.572034	0.975338	1	3512	tags=34%, list=24%, signal=44%
HP_IMPAIRED_PROPRIOCEPTION	89	-0.251328	-0.94594	0.587278	0.974978	1	1565	tags=13%, list=11%, signal=15%
GOBP_ODONTOGENESIS_OF_DENTIN_CONTAINING_TOOTH	39	-0.292249	-0.945938	0.539326	0.974447	1	734	tags=13%, list=5%, signal=13%
GOBP_CYCLIC_NUCLEOTIDE_MEDIATED_SIGNALING	40	-0.286077	-0.945919	0.541411	0.973973	1	1064	tags=15%, list=7%, signal=16%
HP_PREAXIAL_HAND_POLYDACTYLY	36	-0.29492	-0.945822	0.535144	0.97374	1	2184	tags=19%, list=15%, signal=23%
GOBP_NEGATIVE_REGULATION_OF_LYMPHOCYTE_MEDIATED_IMMUNITY	43	-0.284354	-0.945501	0.55873	0.974241	1	4365	tags=47%, list=30%, signal=66%
HP_ABNORMALITY_OF_DENTAL_STRUCTURE	232	-0.220249	-0.945118	0.598997	0.974922	1	3148	tags=23%, list=22%, signal=29%
GOCC_CILIARY_TRANSITION_ZONE	49	-0.27875	-0.945052	0.519461	0.974582	1	941	tags=10%, list=6%, signal=11%
GOBP_PROTEIN_HOMOOLIGOMERIZATION	119	-0.237488	-0.944849	0.584986	0.974698	1	2985	tags=20%, list=21%, signal=25%
GOBP_POSITIVE_REGULATION_OF_PATTERN_RECOGNITION_RECEPTOR_SIGNALING_PATHWAY	37	-0.291886	-0.944649	0.547468	0.974812	1	3223	tags=24%, list=22%, signal=31%
HP_ABNORMAL_THUMB_MORPHOLOGY	315	-0.212684	-0.944554	0.62561	0.974592	1	2304	tags=19%, list=16%, signal=22%
HP_ABNORMALITY_OF_THE_THYROID_GLAND	312	-0.2159	-0.944455	0.614183	0.974373	1	2980	tags=23%, list=21%, signal=28%
GOMF_LIPID_TRANSFER_ACTIVITY	39	-0.287645	-0.944327	0.552632	0.974253	1	2423	tags=23%, list=17%, signal=28%
GOBP_NEGATIVE_REGULATION_OF_APOPTOTIC_SIGNALING_PATHWAY	177	-0.225575	-0.944047	0.573925	0.974581	1	2538	tags=20%, list=17%, signal=24%
HP_REDUCED_CONSCIOUSNESS_CONFUSION	282	-0.217508	-0.944014	0.626521	0.974153	1	2086	tags=18%, list=14%, signal=21%
GOBP_REGULATION_OF_PROTEIN_TYROSINE_KINASE_ACTIVITY	64	-0.267014	-0.943823	0.55988	0.974244	1	2926	tags=23%, list=20%, signal=29%
GOBP_HOMOTYPIC_CELL_CELL_ADHESION	69	-0.26033	-0.943741	0.561047	0.973967	1	3890	tags=36%, list=27%, signal=49%
GOBP_REGULATION_OF_HORMONE_LEVELS	265	-0.217145	-0.943699	0.605985	0.973558	1	3085	tags=23%, list=21%, signal=29%
HP_PAPULE	75	-0.257061	-0.94327	0.565809	0.974396	1	1861	tags=15%, list=13%, signal=17%
HP_ABNORMAL_DRINKING_BEHAVIOR	21	-0.328906	-0.943157	0.556897	0.974232	1	4513	tags=38%, list=31%, signal=55%
GOBP_REGULATION_OF_EPIDERMAL_GROWTH_FACTOR_ACTIVATED_RECEPTOR_ACTIVITY	22	-0.318925	-0.943061	0.549669	0.974013	1	2285	tags=23%, list=16%, signal=27%
GOBP_RESPONSE_TO_BMP	93	-0.245351	-0.942833	0.567251	0.974184	1	1684	tags=17%, list=12%, signal=19%
HP_PARESTHESIA	82	-0.248307	-0.942789	0.555882	0.973804	1	655	tags=10%, list=5%, signal=10%
GOBP_REGULATION_OF_CYTOPLASMIC_TRANSLATION	25	-0.321897	-0.942157	0.537097	0.975275	1	4519	tags=40%, list=31%, signal=58%
GOBP_POSITIVE_REGULATION_OF_CELL_DEATH	453	-0.207495	-0.941952	0.636994	0.975409	1	2617	tags=19%, list=18%, signal=22%
HP_UNUSUAL_INFECTION_BY_ANATOMICAL_SITE	88	-0.248187	-0.941784	0.563037	0.975401	1	4631	tags=47%, list=32%, signal=68%
HP_BROAD_NECK	23	-0.329487	-0.941521	0.555366	0.975692	1	2940	tags=26%, list=20%, signal=33%
GOBP_REGULATION_OF_ACTIN_FILAMENT_BASED_PROCESS	270	-0.21611	-0.94077	0.620519	0.977602	1	2087	tags=17%, list=14%, signal=20%
GOBP_REGULATION_OF_MIRNA_METABOLIC_PROCESS	60	-0.265716	-0.940714	0.543344	0.977262	1	3091	tags=28%, list=21%, signal=36%
GOBP_INTERFERON_BETA_PRODUCTION	54	-0.270727	-0.940661	0.548239	0.976912	1	1404	tags=17%, list=10%, signal=18%
GOBP_ARTERY_MORPHOGENESIS	35	-0.296833	-0.940609	0.537291	0.976547	1	2135	tags=26%, list=15%, signal=30%
GOBP_DEVELOPMENTAL_MATURATION	178	-0.226035	-0.940151	0.599459	0.977496	1	2823	tags=24%, list=19%, signal=29%
GOMF_NUCLEAR_RECEPTOR_BINDING	124	-0.236966	-0.939822	0.583333	0.977974	1	3762	tags=31%, list=26%, signal=41%
GOBP_OLIGODENDROCYTE_DEVELOPMENT	23	-0.325883	-0.939559	0.559322	0.978275	1	4133	tags=39%, list=28%, signal=55%
GOBP_REGULATION_OF_ESTABLISHMENT_OR_MAINTENANCE_OF_CELL_POLARITY	24	-0.320031	-0.939409	0.545763	0.97824	1	1925	tags=21%, list=13%, signal=24%
HP_ABNORMALITY_OF_THE_DIAPHRAGM	69	-0.260503	-0.939054	0.584848	0.978856	1	3371	tags=28%, list=23%, signal=36%
HP_HORIZONTAL_NYSTAGMUS	48	-0.275746	-0.938951	0.562791	0.978643	1	325	tags=8%, list=2%, signal=8%
GOBP_SEQUESTERING_OF_METAL_ION	15	-0.35538	-0.938781	0.528239	0.978666	1	2981	tags=27%, list=21%, signal=34%
GOBP_INTERMEMBRANE_LIPID_TRANSFER	39	-0.287645	-0.938284	0.557427	0.979706	1	2423	tags=23%, list=17%, signal=28%
HP_FAT_MALABSORPTION	23	-0.320734	-0.937712	0.555	0.980977	1	706	tags=13%, list=5%, signal=14%
GOBP_POSITIVE_REGULATION_OF_NERVOUS_SYSTEM_DEVELOPMENT	161	-0.226045	-0.9371	0.618474	0.982367	1	2289	tags=20%, list=16%, signal=23%
HP_ABNORMALITY_OF_THE_TONGUE	273	-0.214125	-0.937006	0.617021	0.982146	1	2417	tags=18%, list=17%, signal=21%
GOBP_ENDOPLASMIC_RETICULUM_UNFOLDED_PROTEIN_RESPONSE	66	-0.258939	-0.936774	0.569182	0.982368	1	5302	tags=45%, list=37%, signal=71%
GOBP_POSITIVE_REGULATION_OF_STRESS_FIBER_ASSEMBLY	39	-0.285405	-0.936266	0.569859	0.983492	1	2085	tags=21%, list=14%, signal=24%
GOBP_LYMPHOCYTE_HOMEOSTASIS	59	-0.262037	-0.935504	0.583077	0.985394	1	2515	tags=25%, list=17%, signal=31%
GOCC_PHOTORECEPTOR_INNER_SEGMENT	33	-0.296587	-0.935434	0.548124	0.985085	1	781	tags=12%, list=5%, signal=13%
GOBP_SENSORY_SYSTEM_DEVELOPMENT	189	-0.223278	-0.935433	0.601064	0.984562	1	2267	tags=17%, list=16%, signal=20%
GOBP_MUSCLE_ORGAN_MORPHOGENESIS	35	-0.291657	-0.935331	0.562091	0.984369	1	2167	tags=29%, list=15%, signal=34%
GOBP_POSITIVE_REGULATION_OF_STEM_CELL_PROLIFERATION	26	-0.312412	-0.93532	0.565506	0.983874	1	725	tags=12%, list=5%, signal=12%
GOBP_REGULATION_OF_HAIR_CYCLE	16	-0.347044	-0.935277	0.544627	0.983477	1	770	tags=19%, list=5%, signal=20%
HP_ADRENAL_HYPOPLASIA	16	-0.349466	-0.935049	0.541367	0.983665	1	1128	tags=19%, list=8%, signal=20%
GOCC_ACTIN_BASED_CELL_PROJECTION	128	-0.23321	-0.934555	0.581867	0.984698	1	2166	tags=18%, list=15%, signal=21%
HP_ABNORMAL_FINGERTIP_MORPHOLOGY	101	-0.240668	-0.934	0.582386	0.985889	1	3326	tags=28%, list=23%, signal=36%
GOBP_PROTEIN_COMPLEX_OLIGOMERIZATION	165	-0.226719	-0.933822	0.618529	0.985903	1	3109	tags=20%, list=21%, signal=25%
GOCC_DENDRITIC_TREE	350	-0.208304	-0.9338	0.660571	0.985442	1	3171	tags=22%, list=22%, signal=27%
GOBP_CARDIAC_CHAMBER_MORPHOGENESIS	61	-0.259245	-0.933709	0.567233	0.985206	1	468	tags=10%, list=3%, signal=10%
GOMF_CYSTEINE_TYPE_ENDOPEPTIDASE_ACTIVITY	83	-0.249751	-0.933224	0.579627	0.986213	1	1728	tags=16%, list=12%, signal=18%
HP_THICK_NASAL_ALAE	30	-0.304837	-0.932604	0.582279	0.987625	1	4927	tags=50%, list=34%, signal=76%
GOBP_REGULATION_OF_MIRNA_TRANSCRIPTION	48	-0.275214	-0.93248	0.567073	0.987494	1	3091	tags=31%, list=21%, signal=40%
GOBP_CELLULAR_RESPONSE_TO_VITAMIN	20	-0.335518	-0.932447	0.561102	0.987066	1	890	tags=10%, list=6%, signal=11%
GOBP_NEGATIVE_REGULATION_OF_WOUND_HEALING	38	-0.29067	-0.932428	0.559871	0.986604	1	511	tags=13%, list=4%, signal=14%
HP_DEPRESSED_NASAL_RIDGE	70	-0.259197	-0.932274	0.57377	0.986541	1	3147	tags=30%, list=22%, signal=38%
GOBP_MESENCHYMAL_CELL_PROLIFERATION	19	-0.332067	-0.932226	0.547386	0.986176	1	1950	tags=26%, list=13%, signal=30%
HP_GENERALIZED_TONIC_SEIZURE	47	-0.274771	-0.932093	0.544615	0.986054	1	2293	tags=19%, list=16%, signal=23%
GOBP_AUTOPHAGOSOME_ORGANIZATION	106	-0.239578	-0.931478	0.60913	0.9874	1	2371	tags=15%, list=16%, signal=18%
HP_VERTIGO	79	-0.249661	-0.931249	0.603152	0.987619	1	3203	tags=27%, list=22%, signal=34%
HP_LOW_ANTERIOR_HAIRLINE	109	-0.239089	-0.931049	0.597953	0.987747	1	2984	tags=30%, list=21%, signal=38%
HP_CONGENITAL_MALFORMATION_OF_THE_GREAT_ARTERIES	336	-0.209939	-0.931023	0.652482	0.987307	1	3376	tags=25%, list=23%, signal=32%
GOBP_VACUOLAR_ACIDIFICATION	30	-0.304896	-0.931022	0.562205	0.986788	1	4251	tags=40%, list=29%, signal=56%
GOBP_POSITIVE_REGULATION_OF_T_HELPER_1_TYPE_IMMUNE_RESPONSE	15	-0.352038	-0.930655	0.535284	0.987398	1	4243	tags=60%, list=29%, signal=85%
HP_ABNORMALITY_OF_VITAMIN_B_METABOLISM	30	-0.301877	-0.930508	0.561905	0.987348	1	835	tags=10%, list=6%, signal=11%
GOBP_PROTEIN_KINASE_B_SIGNALING	131	-0.2338	-0.930378	0.62069	0.987241	1	2137	tags=18%, list=15%, signal=20%
GOBP_SNRNA_METABOLIC_PROCESS	56	-0.264715	-0.930357	0.5727	0.986792	1	33	tags=4%, list=0%, signal=4%
GOBP_REGULATION_OF_CELL_SUBSTRATE_ADHESION	148	-0.227769	-0.929944	0.622568	0.98752	1	1926	tags=16%, list=13%, signal=19%
HP_MEDIASTINAL_LYMPHADENOPATHY	25	-0.314558	-0.929711	0.580268	0.987741	1	835	tags=16%, list=6%, signal=17%
GOBP_INORGANIC_ION_TRANSMEMBRANE_TRANSPORT	474	-0.204001	-0.929584	0.679267	0.987618	1	3229	tags=24%, list=22%, signal=30%
HP_MUSCLE_FIBRILLATION	30	-0.300627	-0.929342	0.560976	0.987863	1	377	tags=10%, list=3%, signal=10%
GOBP_REGULATION_OF_TUBE_SIZE	71	-0.259806	-0.929028	0.578461	0.988347	1	2383	tags=25%, list=16%, signal=30%
HP_HAMARTOMATOUS_POLYPOSIS	16	-0.347079	-0.928806	0.554795	0.988515	1	468	tags=13%, list=3%, signal=13%
GOBP_CELLULAR_GLUCOSE_HOMEOSTASIS	101	-0.23871	-0.928748	0.601983	0.988182	1	3187	tags=24%, list=22%, signal=30%
GOBP_PHOSPHOLIPID_METABOLIC_PROCESS	303	-0.210134	-0.92848	0.648419	0.988515	1	2423	tags=15%, list=17%, signal=18%
GOBP_LYTIC_VACUOLE_ORGANIZATION	85	-0.249057	-0.928279	0.590116	0.988628	1	3759	tags=31%, list=26%, signal=41%
GOBP_POSITIVE_REGULATION_OF_ACTIN_FILAMENT_BUNDLE_ASSEMBLY	45	-0.28035	-0.928011	0.587662	0.988961	1	4836	tags=47%, list=33%, signal=70%
GOBP_SPERM_EGG_RECOGNITION	21	-0.325423	-0.927987	0.563545	0.988521	1	3659	tags=38%, list=25%, signal=51%
HP_PREMATURE_LOSS_OF_TEETH	35	-0.290852	-0.927939	0.583841	0.988131	1	4194	tags=54%, list=29%, signal=76%
GOBP_SYNAPTIC_VESICLE_MEMBRANE_ORGANIZATION	16	-0.343786	-0.927839	0.530756	0.98791	1	4256	tags=50%, list=29%, signal=71%
HP_ESOPHAGITIS	24	-0.306989	-0.927836	0.569331	0.987401	1	3254	tags=38%, list=22%, signal=48%
GOBP_NEGATIVE_REGULATION_OF_PROTEIN_SECRETION	37	-0.285401	-0.927027	0.577532	0.989381	1	1104	tags=14%, list=8%, signal=15%
HP_SEBORRHEIC_DERMATITIS	22	-0.320533	-0.926951	0.553156	0.989074	1	3148	tags=36%, list=22%, signal=46%
HP_IMPAIRMENT_OF_ACTIVITIES_OF_DAILY_LIVING	139	-0.227311	-0.926586	0.61528	0.989663	1	2010	tags=14%, list=14%, signal=17%
GOBP_VENTRAL_SPINAL_CORD_DEVELOPMENT	17	-0.340049	-0.926554	0.562814	0.989246	1	1904	tags=18%, list=13%, signal=20%
HP_ABNORMAL_ARTERIAL_PHYSIOLOGY	101	-0.244729	-0.926484	0.5961	0.988946	1	3783	tags=33%, list=26%, signal=44%
GOMF_CALMODULIN_BINDING	114	-0.234819	-0.925816	0.630058	0.990503	1	2616	tags=22%, list=18%, signal=27%
HP_SPECIFIC_LEARNING_DISABILITY	205	-0.219094	-0.925779	0.654145	0.990108	1	3264	tags=25%, list=22%, signal=32%
HP_ECZEMA	120	-0.23264	-0.925681	0.612676	0.989881	1	3148	tags=23%, list=22%, signal=30%
GOCC_GTPASE_COMPLEX	29	-0.301822	-0.925327	0.590835	0.990441	1	3903	tags=28%, list=27%, signal=38%
GOBP_RESPONSE_TO_ELECTRICAL_STIMULUS	24	-0.31347	-0.925236	0.552674	0.990214	1	2500	tags=21%, list=17%, signal=25%
GOBP_POSITIVE_REGULATION_OF_GLIOGENESIS	41	-0.280583	-0.925173	0.588331	0.989882	1	2289	tags=24%, list=16%, signal=29%
HP_ABNORMAL_CIRCULATING_LIPID_CONCENTRATION	206	-0.219977	-0.925047	0.631378	0.989745	1	3032	tags=22%, list=21%, signal=28%
HP_DYSPNEA	267	-0.213478	-0.924907	0.647132	0.989681	1	3232	tags=26%, list=22%, signal=33%
GOBP_POSITIVE_REGULATION_OF_SMALL_GTPASE_MEDIATED_SIGNAL_TRANSDUCTION	43	-0.277276	-0.924751	0.563898	0.989636	1	849	tags=12%, list=6%, signal=12%
GOBP_REGULATION_OF_EPITHELIAL_CELL_MIGRATION	154	-0.228374	-0.924606	0.623989	0.989558	1	2981	tags=25%, list=21%, signal=32%
GOBP_RAB_PROTEIN_SIGNAL_TRANSDUCTION	19	-0.325676	-0.924244	0.545455	0.990148	1	3424	tags=32%, list=24%, signal=41%
GOBP_NUCLEAR_BODY_ORGANIZATION	16	-0.349282	-0.923915	0.555166	0.990621	1	1733	tags=31%, list=12%, signal=35%
HP_ADVANCED_ERUPTION_OF_TEETH	25	-0.314277	-0.923486	0.549669	0.991432	1	3522	tags=36%, list=24%, signal=47%
GOBP_RESPONSE_TO_ACTIVITY	45	-0.271478	-0.923439	0.598765	0.991067	1	3198	tags=33%, list=22%, signal=43%
GOBP_RESPONSE_TO_ORGANOPHOSPHORUS	84	-0.249095	-0.923372	0.609831	0.990753	1	1195	tags=12%, list=8%, signal=13%
GOMF_ACYLGLYCEROL_O_ACYLTRANSFERASE_ACTIVITY	24	-0.315022	-0.92326	0.57047	0.990579	1	1973	tags=25%, list=14%, signal=29%
HP_ABNORMALITY_OF_THE_CALF	184	-0.220358	-0.923236	0.634309	0.990137	1	2554	tags=20%, list=18%, signal=24%
GOBP_PHOSPHATIDYLINOSITOL_3_KINASE_SIGNALING	89	-0.241788	-0.922887	0.605114	0.990722	1	2687	tags=19%, list=19%, signal=23%
GOBP_PROTEIN_SUMOYLATION	56	-0.261446	-0.922371	0.584416	0.991774	1	2306	tags=18%, list=16%, signal=21%
GOBP_REGULATION_OF_ANIMAL_ORGAN_MORPHOGENESIS	67	-0.253903	-0.922307	0.589552	0.991445	1	1950	tags=19%, list=13%, signal=22%
HP_OCULOMOTOR_APRAXIA	85	-0.243858	-0.921877	0.605882	0.992219	1	1180	tags=9%, list=8%, signal=10%
HP_BULBAR_PALSY	30	-0.297264	-0.921793	0.571895	0.991962	1	2874	tags=30%, list=20%, signal=37%
GOBP_ACTIVATION_OF_PROTEIN_KINASE_ACTIVITY	100	-0.238322	-0.921697	0.628571	0.991751	1	1438	tags=12%, list=10%, signal=13%
GOBP_CALCIUM_ION_IMPORT	24	-0.31676	-0.92152	0.583612	0.991787	1	846	tags=17%, list=6%, signal=18%
HP_SPINAL_CORD_COMPRESSION	20	-0.326362	-0.920956	0.585739	0.992963	1	2849	tags=35%, list=20%, signal=43%
HP_SHORT_THUMB	87	-0.246413	-0.920946	0.593391	0.992482	1	3432	tags=36%, list=24%, signal=46%
HP_PANCREATITIS	59	-0.258504	-0.92091	0.588855	0.992075	1	411	tags=7%, list=3%, signal=7%
GOMF_PHOSPHATIDYLINOSITOL_4_5_BISPHOSPHATE_BINDING	51	-0.261156	-0.920483	0.6	0.992882	1	3963	tags=31%, list=27%, signal=43%
HP_PUSTULE	18	-0.342018	-0.920457	0.573071	0.992453	1	4264	tags=44%, list=29%, signal=63%
GOBP_INTERLEUKIN_6_MEDIATED_SIGNALING_PATHWAY	16	-0.350961	-0.920391	0.579216	0.992146	1	1892	tags=19%, list=13%, signal=22%
GOBP_ENDOPLASMIC_RETICULUM_ORGANIZATION	77	-0.243473	-0.920194	0.611276	0.992261	1	3531	tags=26%, list=24%, signal=34%
HP_ABNORMAL_PERICARDIUM_MORPHOLOGY	56	-0.263381	-0.92017	0.603077	0.991827	1	1410	tags=16%, list=10%, signal=18%
HP_ASTHMA	81	-0.244568	-0.920099	0.62064	0.991536	1	3189	tags=31%, list=22%, signal=39%
HP_TRANSIENT_ISCHEMIC_ATTACK	31	-0.291464	-0.919696	0.598039	0.992207	1	4593	tags=55%, list=32%, signal=80%
GOBP_CYTOPLASMIC_PATTERN_RECOGNITION_RECEPTOR_SIGNALING_PATHWAY	55	-0.263811	-0.919014	0.607143	0.99378	1	4802	tags=44%, list=33%, signal=65%
GOMF_OXIDOREDUCTASE_ACTIVITY_ACTING_ON_NAD_P_H_QUINONE_OR_SIMILAR_COMPOUND_AS_ACCEPTOR	48	-0.2717	-0.918922	0.618605	0.993549	1	3901	tags=35%, list=27%, signal=48%
GOBP_NEGATIVE_REGULATION_OF_REPRODUCTIVE_PROCESS	36	-0.284845	-0.918848	0.581761	0.993258	1	1975	tags=19%, list=14%, signal=22%
GOBP_POSITIVE_REGULATION_OF_MACROAUTOPHAGY	64	-0.25537	-0.918828	0.61305	0.992811	1	2491	tags=16%, list=17%, signal=19%
GOMF_POTASSIUM_ION_TRANSMEMBRANE_TRANSPORTER_ACTIVITY	53	-0.266945	-0.918814	0.602184	0.992345	1	977	tags=11%, list=7%, signal=12%
GOBP_INTRACELLULAR_STEROL_TRANSPORT	25	-0.311481	-0.91861	0.557508	0.99244	1	339	tags=8%, list=2%, signal=8%
GOBP_SMOOTH_MUSCLE_CELL_APOPTOTIC_PROCESS	18	-0.335412	-0.918592	0.579216	0.991983	1	2539	tags=28%, list=17%, signal=34%
GOBP_REGULATION_OF_REPRODUCTIVE_PROCESS	106	-0.23745	-0.918475	0.630901	0.99186	1	1975	tags=17%, list=14%, signal=20%
GOBP_REGULATION_OF_GLIAL_CELL_MIGRATION	15	-0.351686	-0.918236	0.568761	0.992062	1	2466	tags=33%, list=17%, signal=40%
HP_ABNORMALITY_OF_HAIR_PIGMENTATION	82	-0.24718	-0.917608	0.605183	0.993433	1	2929	tags=26%, list=20%, signal=32%
HP_RESPIRATORY_ARREST	16	-0.33938	-0.917485	0.574013	0.99329	1	765	tags=19%, list=5%, signal=20%
GOBP_REGULATION_OF_PHOSPHATIDYLINOSITOL_3_KINASE_SIGNALING	68	-0.253874	-0.917309	0.599411	0.993325	1	1822	tags=15%, list=13%, signal=17%
GOBP_MEGAKARYOCYTE_DEVELOPMENT	19	-0.337458	-0.917201	0.582931	0.993147	1	4488	tags=53%, list=31%, signal=76%
HP_ACNE	46	-0.268074	-0.916668	0.585586	0.994246	1	3148	tags=30%, list=22%, signal=39%
HP_MITRAL_STENOSIS	15	-0.346166	-0.916658	0.560606	0.993768	1	1743	tags=20%, list=12%, signal=23%
HP_ABNORMALITY_OF_CARPAL_BONE_OSSIFICATION	21	-0.328843	-0.916522	0.569748	0.99366	1	1743	tags=19%, list=12%, signal=22%
GOBP_CARBOHYDRATE_DERIVATIVE_CATABOLIC_PROCESS	134	-0.231111	-0.916393	0.635846	0.993549	1	3415	tags=28%, list=24%, signal=36%
HP_THROMBOEMBOLISM	20	-0.330591	-0.916174	0.588629	0.993741	1	696	tags=15%, list=5%, signal=16%
HP_GLAUCOMA	247	-0.213456	-0.91616	0.65212	0.993279	1	3364	tags=29%, list=23%, signal=37%
HP_LIMITED_HIP_MOVEMENT	43	-0.273208	-0.915963	0.604294	0.99338	1	676	tags=12%, list=5%, signal=12%
GOMF_STEROL_TRANSPORTER_ACTIVITY	27	-0.30271	-0.915645	0.56486	0.993859	1	2603	tags=33%, list=18%, signal=41%
GOBP_CIRCADIAN_REGULATION_OF_GENE_EXPRESSION	58	-0.26013	-0.915385	0.616893	0.994143	1	1265	tags=14%, list=9%, signal=15%
GOBP_MORPHOGENESIS_OF_AN_EPITHELIAL_SHEET	43	-0.272233	-0.915229	0.585526	0.994102	1	4194	tags=42%, list=29%, signal=59%
HP_LETHARGY	150	-0.225794	-0.915158	0.649664	0.993808	1	2086	tags=21%, list=14%, signal=24%
GOBP_REGULATION_OF_PROTEIN_SECRETION	159	-0.222232	-0.914978	0.65906	0.993847	1	3085	tags=22%, list=21%, signal=28%
GOBP_POSITIVE_REGULATION_OF_INTERFERON_ALPHA_PRODUCTION	20	-0.320483	-0.914677	0.578689	0.994267	1	1404	tags=15%, list=10%, signal=17%
HP_IRIS_HYPOPIGMENTATION	41	-0.27688	-0.9146	0.586956	0.993988	1	2886	tags=24%, list=20%, signal=30%
HP_EEG_WITH_ABNORMALLY_SLOW_FREQUENCIES	49	-0.265966	-0.914132	0.604688	0.994854	1	4703	tags=41%, list=32%, signal=60%
GOBP_DEVELOPMENTAL_GROWTH	390	-0.202803	-0.913943	0.733256	0.994958	1	1882	tags=14%, list=13%, signal=16%
GOBP_REGULATION_OF_INTEGRIN_MEDIATED_SIGNALING_PATHWAY	16	-0.34169	-0.913745	0.559353	0.995028	1	501	tags=19%, list=3%, signal=19%
HP_ABNORMAL_SERUM_INSULIN_LIKE_GROWTH_FACTOR_1_LEVEL	18	-0.335998	-0.913592	0.584288	0.994996	1	3232	tags=33%, list=22%, signal=43%
HP_SOUND_SENSITIVITY	26	-0.310719	-0.913542	0.604235	0.994642	1	3364	tags=35%, list=23%, signal=45%
HP_DIPLOPIA	53	-0.261608	-0.913365	0.616893	0.994687	1	1651	tags=13%, list=11%, signal=15%
GOBP_NEGATIVE_REGULATION_OF_DEFENSE_RESPONSE_TO_VIRUS	23	-0.317486	-0.913291	0.592401	0.994405	1	6126	tags=57%, list=42%, signal=98%
GOMF_OXIDOREDUCTASE_ACTIVITY_ACTING_ON_NAD_P_H	70	-0.251013	-0.913221	0.634873	0.994124	1	3512	tags=30%, list=24%, signal=39%
GOBP_NEGATIVE_REGULATION_OF_T_HELPER_CELL_DIFFERENTIATION	15	-0.351876	-0.913165	0.581475	0.993792	1	3791	tags=33%, list=26%, signal=45%
GOMF_ELECTRON_TRANSFER_ACTIVITY	90	-0.238102	-0.912898	0.604255	0.994098	1	3606	tags=34%, list=25%, signal=46%
GOBP_ARTERY_DEVELOPMENT	53	-0.264068	-0.912895	0.589744	0.993608	1	2135	tags=23%, list=15%, signal=26%
GOBP_CHONDROITIN_SULFATE_BIOSYNTHETIC_PROCESS	15	-0.34966	-0.912885	0.569948	0.993136	1	3162	tags=33%, list=22%, signal=43%
HP_FUNCTIONAL_ABNORMALITY_OF_THE_MIDDLE_EAR	290	-0.20763	-0.912689	0.687577	0.993227	1	2353	tags=18%, list=16%, signal=21%
GOBP_NEGATIVE_REGULATION_OF_LIPID_TRANSPORT	20	-0.326664	-0.912579	0.576988	0.993053	1	4208	tags=45%, list=29%, signal=63%
GOBP_NEGATIVE_REGULATION_OF_TUMOR_NECROSIS_FACTOR_MEDIATED_SIGNALING_PATHWAY	18	-0.332534	-0.91248	0.557166	0.992851	1	1696	tags=22%, list=12%, signal=25%
HP_ABNORMALITY_OF_ALKALINE_PHOSPHATASE_LEVEL	73	-0.25254	-0.912424	0.589706	0.992504	1	2245	tags=19%, list=15%, signal=23%
HP_ABNORMAL_ODONTOID_TISSUE_MORPHOLOGY	155	-0.223259	-0.912062	0.677989	0.993095	1	4152	tags=32%, list=29%, signal=45%
HP_ACUTE_PHASE_RESPONSE	123	-0.23111	-0.911755	0.65847	0.993523	1	3184	tags=31%, list=22%, signal=39%
GOBP_HEPARAN_SULFATE_PROTEOGLYCAN_METABOLIC_PROCESS	30	-0.2914	-0.91112	0.568536	0.994943	1	1743	tags=20%, list=12%, signal=23%
GOBP_EPITHELIAL_CELL_DIFFERENTIATION	370	-0.202939	-0.911072	0.732697	0.994599	1	2187	tags=16%, list=15%, signal=18%
HP_INCREASED_LDL_CHOLESTEROL_CONCENTRATION	21	-0.322252	-0.910867	0.60601	0.994709	1	3457	tags=43%, list=24%, signal=56%
GOBP_REGULATION_OF_COLLAGEN_METABOLIC_PROCESS	26	-0.304652	-0.910386	0.592282	0.995626	1	2718	tags=38%, list=19%, signal=47%
GOMF_O_ACYLTRANSFERASE_ACTIVITY	40	-0.279134	-0.910349	0.625991	0.99525	1	3134	tags=33%, list=22%, signal=41%
[truncated: 1,193 more rows]
