# Supplementary material for: Multi-omics analysis identifies an M-MDSC-like immunosuppressive phenotype in lineage-switched AML with KMT2A rearrangement
Source: Nat Commun. 2025 Aug 26;16:7955. doi: 10.1038/s41467-025-63271-y (PMC12381044; doi:10.1038/s41467-025-63271-y)
Supplement: Supplementary file 7 — Supplementary Data 5 [file 41467_2025_63271_MOESM7_ESM.xlsx]

## Sheet: Sheet1
Supplementary Data 5. Differentially expressed genes: LS AML vs LC AML
Gene	baseMean	log2FoldChange	lfcSE	stat	pvalue	padj
GALNT17	59043.9	-30	2.37671	-12.6225	1.58745e-36	2.30371e-32
ZNF521	1.6369e+06	-7.29104	0.63303	-11.5177	1.0745e-30	7.79659e-27
LOC101928226	313.083	-26.6162	2.56366	-10.3821	2.99043e-25	1.44657e-21
DACH1	997432	-5.97136	0.659248	-9.05783	1.33066e-19	4.82764e-16
HIST1H1E	574961	-5.21887	0.624508	-8.35677	6.44598e-17	1.87088e-13
MSLN	2.23024e+06	-8.5676	1.0431	-8.21356	2.14721e-16	4.45148e-13
CD37	4.84534e+06	-2.34656	0.285405	-8.22185	2.00383e-16	4.45148e-13
PDCD6IPP2	406158	-4.34287	0.543863	-7.98523	1.4026e-15	2.54432e-12
CT45A10	58557.8	-12.5773	1.62776	-7.72676	1.10321e-14	1.77886e-11
CST3	7.20704e+06	-3.13392	0.40706	-7.69891	1.37227e-14	1.99144e-11
EGOT	9676.26	-5.09573	0.68522	-7.43663	1.03284e-13	1.24904e-10
HOXA4	168382	-4.31891	0.580529	-7.43962	1.00973e-13	1.24904e-10
CADM1	322381	-7.0508	0.956757	-7.36948	1.71293e-13	1.91216e-10
CACNA1A	70453.8	-3.38294	0.46315	-7.3042	2.78921e-13	2.89122e-10
HOXA3	383366	-4.36149	0.599274	-7.27795	3.38927e-13	3.27901e-10
KLRF2	11388	-11.8563	1.63426	-7.25484	4.0214e-13	3.64741e-10
LOC441204	37378.7	-3.39742	0.475508	-7.14483	9.01075e-13	7.692e-10
CLCN1	26656.5	-4.31043	0.606486	-7.10723	1.18399e-12	9.5456e-10
LOC100289656	62932.1	-5.80546	0.818685	-7.09121	1.32947e-12	1.01543e-09
TRPM4	1.66379e+06	-4.12468	0.586692	-7.0304	2.05936e-12	1.49427e-09
TPP1	9.21622e+06	-2.1571	0.30746	-7.01588	2.28507e-12	1.57909e-09
CCDC144NL-AS1	125260	-11.0595	1.58415	-6.98133	2.92396e-12	1.92875e-09
LOC105378330	22527.1	-3.9292	0.576634	-6.81403	9.49032e-12	5.98798e-09
CD4	3.34587e+06	-3.38761	0.502359	-6.74341	1.54715e-11	9.35511e-09
LSM11	42425.3	1.79943	0.267285	6.73226	1.67052e-11	9.69702e-09
SND1-IT1	13843.3	-3.3745	0.50229	-6.71822	1.83955e-11	1.02675e-08
HIST1H3A	37144.9	-3.37204	0.503031	-6.70344	2.03569e-11	1.09415e-08
MCMDC2	227751	-2.58577	0.386435	-6.69136	2.21112e-11	1.14599e-08
CD74	5.35063e+07	-3.03563	0.454199	-6.68348	2.33332e-11	1.16762e-08
CRABP1	28552.2	-7.9402	1.18959	-6.67474	2.47666e-11	1.19805e-08
PCGF5	514618	-2.22084	0.334093	-6.64736	2.98392e-11	1.39686e-08
CIB2	40904.5	-2.6078	0.397061	-6.56777	5.10751e-11	2.24607e-08
LOC101928034	567556	-2.59754	0.395277	-6.57145	4.98264e-11	2.24607e-08
USF3	500165	-3.04304	0.469663	-6.4792	9.22107e-11	3.93577e-08
TUBA1A	3.50281e+06	-1.87783	0.290252	-6.46965	9.82323e-11	4.07299e-08
PLD3	5.93116e+06	-3.55219	0.550195	-6.45623	1.07346e-10	4.32724e-08
SNORA70G	8175.99	-4.8084	0.749969	-6.41146	1.44133e-10	5.65311e-08
GOLGA6L7	29792.9	-4.78375	0.748756	-6.38894	1.67044e-10	6.29489e-08
ZNF362	438540	-1.48685	0.232792	-6.387	1.69171e-10	6.29489e-08
TAPBP	3.73055e+06	-1.75256	0.274574	-6.38284	1.73837e-10	6.30679e-08
LOC100287497	104039	-2.2571	0.353858	-6.37855	1.78777e-10	6.32784e-08
SPDYE3	44635.7	-1.30092	0.204501	-6.36147	1.99829e-10	6.90457e-08
KCNC3	192076	-4.13215	0.654189	-6.31645	2.67641e-10	9.03257e-08
LOC101929767	44574.6	-2.04536	0.324432	-6.30442	2.89268e-10	9.54059e-08
ACRBP	306124	-2.47835	0.394874	-6.2763	3.46715e-10	1.07054e-07
LINC00265	130895	-1.34923	0.214904	-6.27828	3.42349e-10	1.07054e-07
TERT	41991.7	3.74183	0.595678	6.28164	3.35011e-10	1.07054e-07
CPNE7	15553.2	4.67968	0.74877	6.24982	4.10932e-10	1.24238e-07
MIR4709	153603	-1.89248	0.304147	-6.22225	4.90078e-10	1.45143e-07
NPC2	1.69873e+06	-1.84184	0.29622	-6.21781	5.04132e-10	1.46319e-07
PLD4	1.79984e+06	-3.06578	0.500445	-6.12611	9.00552e-10	2.56251e-07
MEIOB	29328.1	-4.70607	0.771457	-6.10023	1.05918e-09	2.95593e-07
NKX2-1	112.911	-25.2317	4.17854	-6.0384	1.55646e-09	4.26177e-07
HOXA-AS2	30529.9	-3.29009	0.546572	-6.0195	1.74954e-09	4.70173e-07
GLIDR	25683.7	-2.2684	0.378462	-5.99374	2.05072e-09	5.41092e-07
MIR4751	7272.12	2.12881	0.355638	5.9859	2.1519e-09	5.57649e-07
COA7	55786.9	1.40708	0.236746	5.94343	2.79125e-09	7.00182e-07
RGS16	37708.1	3.55825	0.598729	5.94301	2.79841e-09	7.00182e-07
PENK	126790	-6.59818	1.11224	-5.93232	2.98691e-09	7.22433e-07
SCARNA28	4137.17	-4.62029	0.778558	-5.93441	2.94896e-09	7.22433e-07
LOC105378586	15564.4	-2.93308	0.495361	-5.92109	3.19812e-09	7.51862e-07
CSTF2	84801.8	1.50351	0.253956	5.92037	3.2122e-09	7.51862e-07
FNDC10	165663	-3.10341	0.524979	-5.91148	3.39041e-09	7.80977e-07
GPS2	762694	-1.39071	0.235465	-5.90623	3.50032e-09	7.93698e-07
DNAJC4	725594	-1.51158	0.256406	-5.89525	3.74121e-09	8.30447e-07
LONP1	531513	1.14846	0.194945	5.8912	3.83407e-09	8.30447e-07
LDB1	684165	1.51111	0.25647	5.89196	3.81647e-09	8.30447e-07
SCARNA9	71063.2	-2.11433	0.359587	-5.87989	4.10538e-09	8.76137e-07
HOXA-AS3	539981	-3.7483	0.638	-5.87508	4.22647e-09	8.88907e-07
ZNF580	404413	-2.16599	0.369512	-5.86175	4.58023e-09	9.49547e-07
HOXA5	601861	-3.78486	0.647798	-5.84265	5.13762e-09	1.0267e-06
GPR37L1	81349.9	-2.014	0.3447	-5.84275	5.13453e-09	1.0267e-06
OXA1L	2.50387e+06	-1.27386	0.218061	-5.84178	5.16461e-09	1.0267e-06
SREBF2-AS1	158239	-1.39453	0.238861	-5.83826	5.27496e-09	1.03446e-06
FKBP1AP1	13393.5	-3.24118	0.558059	-5.80795	6.32405e-09	1.22366e-06
NFIC	712285	-1.84484	0.318386	-5.79436	6.85811e-09	1.30954e-06
SAGE1	140735	-6.5381	1.13038	-5.784	7.29437e-09	1.37475e-06
HIST1H2BM	13879.6	-3.768	0.652755	-5.77246	7.81215e-09	1.45346e-06
MIR1292	972.732	2.168	0.376586	5.75699	8.5629e-09	1.57297e-06
RHBDD2	586981	-1.56631	0.272479	-5.74836	9.0114e-09	1.63467e-06
DHX16	216767	0.983455	0.171485	5.73493	9.75552e-09	1.7478e-06
GSPT2	81296.6	-2.33787	0.408177	-5.7276	1.01859e-08	1.79839e-06
RHOG	3.31859e+06	-1.83439	0.320477	-5.72392	1.04097e-08	1.79839e-06
PSMC1	501793	1.03456	0.18068	5.72593	1.0287e-08	1.79839e-06
MIR3188	1982.18	-4.76754	0.834532	-5.71283	1.1111e-08	1.89697e-06
CA11	64716.2	-2.7166	0.476575	-5.70025	1.19631e-08	2.0187e-06
MGST1	461674	-3.45281	0.606765	-5.69053	1.26648e-08	2.11255e-06
PRKRA	442399	-1.05176	0.186316	-5.64505	1.65137e-08	2.72325e-06
ADAM23	190412	-5.88965	1.04478	-5.63721	1.72825e-08	2.75608e-06
LOC100505716	47381.4	-2.90711	0.515657	-5.63768	1.72359e-08	2.75608e-06
RPL28	2.32231e+07	-2.30568	0.408856	-5.63935	1.70694e-08	2.75608e-06
HIST1H1C	1.56923e+06	-2.94276	0.522222	-5.63507	1.74991e-08	2.7603e-06
NPW	49111.2	-3.41681	0.606737	-5.63146	1.78692e-08	2.78836e-06
STMP1	1.10106e+06	-1.40833	0.250317	-5.62619	1.84235e-08	2.84428e-06
CTSW	1.54404e+06	-3.04397	0.543019	-5.60565	2.07477e-08	3.16938e-06
HIGD2A	1.76821e+06	-1.85163	0.330459	-5.6032	2.10433e-08	3.18105e-06
LOC283683	165210	-4.84199	0.865551	-5.59411	2.2176e-08	3.28386e-06
PIGT	1.84008e+06	-1.72771	0.308781	-5.59525	2.20308e-08	3.28386e-06
PROSER3	102842	-1.19288	0.213813	-5.57908	2.41793e-08	3.54434e-06
POP1	29933.7	1.68297	0.30224	5.56833	2.57198e-08	3.73245e-06
LTC4S	248831	-3.6586	0.657847	-5.56147	2.67506e-08	3.80593e-06
HOXA10	898455	-2.35512	0.42341	-5.56227	2.66289e-08	3.80593e-06
MAMDC2	61005.3	-4.99565	0.903541	-5.52897	3.22116e-08	4.53839e-06
RNASEK	2.16962e+06	-1.72969	0.313298	-5.52092	3.37233e-08	4.7057e-06
FSTL3	61953.5	1.77869	0.322729	5.51138	3.56021e-08	4.92056e-06
MIR7705	263632	-2.22152	0.403687	-5.50306	3.73248e-08	5.10998e-06
HIST1H1B	73783.5	-3.75976	0.683636	-5.49966	3.80534e-08	5.16104e-06
EIF2S2	699939	1.07678	0.195901	5.49656	3.87281e-08	5.20391e-06
HOXA7	494892	-3.56801	0.649737	-5.49148	3.9859e-08	5.30673e-06
PFKM	75348.2	2.21433	0.404254	5.47758	4.31172e-08	5.68833e-06
SPDYE1	17282.8	-2.03257	0.371701	-5.46828	4.54412e-08	5.94093e-06
MAPK1IP1L	1.92885e+06	-1.31444	0.240452	-5.46654	4.58894e-08	5.94595e-06
LOC100506083	40070.6	-0.951462	0.17489	-5.44034	5.31798e-08	6.82961e-06
ZNF107	528672	-1.82743	0.336568	-5.42959	5.64822e-08	7.19009e-06
MGME1	137691	1.05476	0.19458	5.42072	5.93601e-08	7.49073e-06
MRTFA-AS1	12225	-3.4387	0.636199	-5.40507	6.4784e-08	8.05675e-06
DAZAP2	6.15565e+06	-1.09579	0.202752	-5.40459	6.49559e-08	8.05675e-06
ZNF219	170955	-2.07493	0.38441	-5.3977	6.74999e-08	8.23158e-06
MIGA2	231236	1.42955	0.264814	5.39832	6.72682e-08	8.23158e-06
SYT17	54529.6	-3.20811	0.596268	-5.38031	7.43572e-08	8.9285e-06
NBDY	355624	-1.96163	0.364609	-5.3801	7.44452e-08	8.9285e-06
PCBD1	428902	-1.8163	0.338113	-5.37188	7.79201e-08	9.26866e-06
SRGAP3	83293.8	-2.31588	0.431852	-5.36267	8.19986e-08	9.55295e-06
MEST	402755	-2.27582	0.424438	-5.36196	8.23227e-08	9.55295e-06
SNORA7A	32336.7	-1.50745	0.281025	-5.36409	8.13586e-08	9.55295e-06
MOSPD2	90234.5	2.25667	0.420973	5.36061	8.29432e-08	9.55295e-06
PRR16	49158.9	-7.55252	1.4103	-5.35527	8.54302e-08	9.76192e-06
HOXA10-HOXA9	2.0814e+06	-2.68788	0.502965	-5.34407	9.08849e-08	1.02242e-05
HOXA10-AS	399032	-2.17005	0.405976	-5.34527	9.02846e-08	1.02242e-05
KIFC1	122959	2.17612	0.407626	5.33853	9.37029e-08	1.04601e-05
EIF3B	1.24461e+06	0.99218	0.186579	5.31774	1.05062e-07	1.16386e-05
TARS	510984	1.23156	0.2319	5.31075	1.09173e-07	1.20024e-05
KIF2C	174199	1.80937	0.341195	5.30303	1.13898e-07	1.24277e-05
HOXA9	2.59636e+06	-2.69279	0.508031	-5.30044	1.15524e-07	1.25096e-05
HIST2H2BF	65360.7	-2.3981	0.452549	-5.2991	1.16373e-07	1.25096e-05
GTSF1	221970	-3.59676	0.679461	-5.29355	1.19963e-07	1.28008e-05
HPD	26952.7	-2.84166	0.537068	-5.29107	1.21604e-07	1.28613e-05
RPS17	46665.3	2.83241	0.535425	5.29002	1.22303e-07	1.28613e-05
NOP53-AS1	21598.4	-2.01862	0.382261	-5.28073	1.2867e-07	1.34335e-05
ATP6V0C	4.2781e+06	-1.76699	0.335555	-5.26586	1.39535e-07	1.44638e-05
WDR38	43601.5	-2.47466	0.470785	-5.25647	1.46848e-07	1.51139e-05
LINC01150	122244	-2.44219	0.465056	-5.25138	1.50966e-07	1.54283e-05
CPSF4	155093	0.846191	0.161332	5.24503	1.56257e-07	1.58574e-05
CHRFAM7A	52584.4	-2.95335	0.563545	-5.24066	1.60004e-07	1.61248e-05
CABP4	34161.5	-3.31687	0.633455	-5.23616	1.63951e-07	1.64087e-05
CASC10	153957	-3.61793	0.691393	-5.23281	1.66954e-07	1.65948e-05
RPLP1	3.85434e+07	-1.93821	0.370587	-5.23012	1.69397e-07	1.66697e-05
TIMM44	211377	0.874149	0.167159	5.22946	1.70006e-07	1.66697e-05
RPS26P11	5112.12	-4.78992	0.916427	-5.22674	1.72529e-07	1.68036e-05
RNF121	45294.9	1.42073	0.272071	5.2219	1.77094e-07	1.71333e-05
C9orf16	1.13923e+06	-1.98309	0.380502	-5.21177	1.87044e-07	1.7976e-05
HIST1H1D	166988	-3.80884	0.731475	-5.20706	1.91856e-07	1.82731e-05
CLEC2B	1.4829e+06	-3.01987	0.580043	-5.20629	1.92654e-07	1.82731e-05
SPAG6	143142	-4.73057	0.90961	-5.20065	1.98591e-07	1.8714e-05
AGRP	29220.7	-3.67966	0.708408	-5.19427	2.05523e-07	1.91061e-05
CD68	6.20764e+06	-2.37084	0.456527	-5.19321	2.06702e-07	1.91061e-05
UBXN8	58652	1.4678	0.282562	5.1946	2.05157e-07	1.91061e-05
USP15	669713	-2.10538	0.406701	-5.17674	2.25802e-07	2.07395e-05
C7orf31	104924	-1.47298	0.284786	-5.17224	2.31304e-07	2.11112e-05
SCARNA7	17660.6	-3.749	0.725029	-5.17083	2.33058e-07	2.11384e-05
CDK2AP1	789049	-1.43236	0.277386	-5.16377	2.42024e-07	2.18152e-05
MIR639	18046	-2.28129	0.441959	-5.16177	2.4463e-07	2.1914e-05
HIST1H2BF	53783	-2.97955	0.578259	-5.15262	2.56874e-07	2.28697e-05
EGLN2	306360	1.0615	0.206065	5.15131	2.58679e-07	2.289e-05
IPO11-LRRC70	52332.5	1.73628	0.337204	5.14904	2.6182e-07	2.30274e-05
STAG3L4	191247	-1.24349	0.241714	-5.14447	2.68284e-07	2.34538e-05
CCL5	3.4354e+06	-2.73613	0.532148	-5.14168	2.72289e-07	2.36614e-05
TMEM179B	536241	-1.75291	0.341279	-5.13631	2.80192e-07	2.42033e-05
HIST1H4A	7350.79	-3.51225	0.68454	-5.13082	2.88486e-07	2.46266e-05
AAMP	343555	1.00641	0.196137	5.13114	2.8799e-07	2.46266e-05
MATN4	16087.1	-4.47819	0.876225	-5.11078	3.20836e-07	2.72279e-05
IL12A	19806.3	-2.37245	0.464324	-5.10948	3.23055e-07	2.72568e-05
FTH1P3	14437.3	-2.22981	0.43676	-5.10535	3.30187e-07	2.76975e-05
SNORA1B	4190.12	-4.63069	0.907326	-5.10366	3.33146e-07	2.77594e-05
FAM166B	7053.91	-2.3874	0.467985	-5.10144	3.37074e-07	2.77594e-05
ZNF385A	1.34005e+06	-2.19601	0.430539	-5.1006	3.38576e-07	2.77594e-05
PRRT4	35316.7	3.11648	0.610879	5.10162	3.3675e-07	2.77594e-05
C1orf54	151885	-2.19107	0.429942	-5.09619	3.46552e-07	2.82537e-05
MTG2	84910.4	1.24856	0.245069	5.09471	3.49271e-07	2.83163e-05
HIST1H2BO	23556.8	-2.84099	0.558592	-5.08598	3.65726e-07	2.93227e-05
TSPAN17	208516	1.74715	0.34347	5.08676	3.64225e-07	2.93227e-05
NPPA	9663.96	-2.00928	0.395736	-5.07734	3.82763e-07	3.05201e-05
NOM1	181848	1.12193	0.221476	5.06569	4.0692e-07	3.22689e-05
PACS1	1.25718e+06	-1.36046	0.268719	-5.06276	4.13238e-07	3.25919e-05
A2M-AS1	14897.6	-3.3658	0.665641	-5.05648	4.2707e-07	3.32078e-05
C9orf24	4953.34	-2.78929	0.551669	-5.0561	4.27912e-07	3.32078e-05
BYSL	90054.7	1.2102	0.239353	5.05614	4.27821e-07	3.32078e-05
C12orf56	16547.2	-9.17887	1.8169	-5.05194	4.37349e-07	3.37597e-05
RNU12	29720.7	-3.82726	0.757769	-5.05069	4.40212e-07	3.38008e-05
HTR1F	76288.5	-4.66363	0.923728	-5.0487	4.44818e-07	3.39747e-05
MIR6796	403.609	-3.60813	0.715066	-5.04587	4.51468e-07	3.43021e-05
RUNX3	1.39026e+06	-1.92178	0.38115	-5.04207	4.6053e-07	3.48084e-05
AAK1	1.08704e+06	-1.17699	0.233593	-5.03863	4.68872e-07	3.52553e-05
CCHCR1	101169	1.16155	0.230743	5.03396	4.80443e-07	3.59391e-05
EEF1AKNMT	120708	1.82349	0.36292	5.0245	5.04744e-07	3.75633e-05
PLB1	367189	-2.13547	0.426359	-5.00863	5.48184e-07	4.0588e-05
TMEM255A	76312.5	-3.45409	0.689958	-5.00623	5.55061e-07	4.08886e-05
HSPB1	2.53545e+06	-2.55843	0.511526	-5.00156	5.68676e-07	4.168e-05
ATF5	231688	1.55012	0.310488	4.99254	5.95908e-07	4.33998e-05
ZNF818P	16455.4	2.20448	0.441619	4.99182	5.98123e-07	4.33998e-05
THOC3	69561.3	1.71313	0.344757	4.96909	6.7269e-07	4.85675e-05
HIST1H2AM	71773.4	-2.90841	0.585568	-4.96682	6.80597e-07	4.86716e-05
KIF9-AS1	22029.6	-1.15111	0.231763	-4.96675	6.80839e-07	4.86716e-05
MRPS9	107951	1.16242	0.234386	4.95942	7.07032e-07	5.02963e-05
SNORD13E	5259.18	-2.24795	0.453375	-4.95827	7.11236e-07	5.03486e-05
DKC1	569000	0.986791	0.199447	4.94764	7.5118e-07	5.29181e-05
ARPIN	39817.2	-3.19122	0.645783	-4.94162	7.74743e-07	5.39071e-05
PARP3	132227	-1.56168	0.315955	-4.94272	7.70415e-07	5.39071e-05
LSM14B	174416	1.53735	0.311127	4.94122	7.76363e-07	5.39071e-05
CSNK2B	1.90042e+06	-1.34446	0.272477	-4.93421	8.04758e-07	5.54325e-05
JRK	48707.3	2.03974	0.413411	4.93392	8.05971e-07	5.54325e-05
APOA1	24203.8	-3.09384	0.627365	-4.93149	8.16048e-07	5.58608e-05
EIF3F	3.48295e+06	-1.27325	0.25833	-4.92878	8.27464e-07	5.63763e-05
HIST1H2AE	261231	-3.23463	0.656568	-4.92657	8.3684e-07	5.67487e-05
PPP1R12C	509661	0.948259	0.192603	4.9234	8.50538e-07	5.74093e-05
ARL2BP	604923	-0.899858	0.182882	-4.92042	8.63575e-07	5.80195e-05
TCTN1	180222	-1.90757	0.387954	-4.91699	8.78845e-07	5.87733e-05
MIR611	23839.9	-2.09546	0.426388	-4.91444	8.9038e-07	5.92715e-05
SH3D19	76788.3	-2.4146	0.491571	-4.912	9.01511e-07	5.97385e-05
UTP14A	178555	0.784196	0.159774	4.90814	9.19422e-07	6.06484e-05
GPC3	21177.9	-4.27343	0.871825	-4.9017	9.50088e-07	6.23876e-05
C11orf1	158334	-1.73027	0.353302	-4.89741	9.71065e-07	6.34779e-05
SNHG6	2.37722e+06	-1.8892	0.385894	-4.89565	9.79809e-07	6.37623e-05
ADGRG6	283807	-6.23093	1.27319	-4.89394	9.88347e-07	6.40308e-05
HOXA6	144391	-3.62126	0.741122	-4.88618	1.02809e-06	6.60162e-05
NSMCE2	101793	1.09401	0.223868	4.88687	1.02453e-06	6.60162e-05
C6orf226	177086	-1.79914	0.368518	-4.88209	1.04969e-06	6.71064e-05
PRAF2	206452	-1.57949	0.324181	-4.87224	1.10337e-06	7.02287e-05
LINC00216	16149.9	-1.9595	0.402433	-4.86914	1.12086e-06	7.10303e-05
EIF4A3	761027	1.09643	0.225333	4.86581	1.13988e-06	7.19217e-05
EREG	3.04635e+06	-4.56555	0.938616	-4.86413	1.14964e-06	7.22232e-05
HIST1H4E	63925.5	-3.08697	0.635433	-4.85806	1.18539e-06	7.41479e-05
SH3BGRL3	9.72718e+06	-1.88185	0.387568	-4.85552	1.20068e-06	7.47825e-05
UTAT33	17947.9	1.20494	0.248379	4.85124	1.22692e-06	7.60899e-05
HOXA2	27070	-3.21157	0.662945	-4.84441	1.2699e-06	7.74321e-05
DELE1	714845	-0.83062	0.171435	-4.84509	1.26554e-06	7.74321e-05
TNPO2	408940	0.924804	0.190814	4.84664	1.25573e-06	7.74321e-05
ARFGAP1	306989	1.18435	0.244423	4.84548	1.26307e-06	7.74321e-05
SF3B4	1.37993e+06	-1.33627	0.27619	-4.83822	1.31006e-06	7.95462e-05
TEAD2	14700.6	-2.27776	0.4714	-4.8319	1.35233e-06	8.17709e-05
SPDYE5	19519.6	-2.1343	0.442097	-4.82767	1.38139e-06	8.28589e-05
LOC100996842	135570	-1.69671	0.351519	-4.8268	1.38745e-06	8.28589e-05
ERP44	1.03186e+06	-0.850953	0.176268	-4.82762	1.38176e-06	8.28589e-05
PLA2G16	205521	-3.50477	0.726552	-4.82384	1.40818e-06	8.31259e-05
GNA14	29297.8	-2.8245	0.585839	-4.82129	1.42629e-06	8.31259e-05
UCP2	3.24232e+06	-1.69012	0.350332	-4.82435	1.40458e-06	8.31259e-05
IGFLR1	448054	-1.66601	0.345417	-4.82319	1.41281e-06	8.31259e-05
ANKZF1	178383	0.972242	0.201651	4.8214	1.42551e-06	8.31259e-05
ANGPTL4	9482.84	3.20844	0.665356	4.82214	1.42029e-06	8.31259e-05
CHAC1	11471.1	4.02867	0.836269	4.81743	1.45418e-06	8.44125e-05
CZ1P-ASNS	165950	1.32657	0.275503	4.81508	1.47144e-06	8.50738e-05
DAPK2	37138.4	2.08873	0.434003	4.81272	1.48889e-06	8.57414e-05
VDAC3	626087	1.07335	0.223204	4.80885	1.51803e-06	8.70737e-05
RPL7L1	442947	0.990482	0.20608	4.80629	1.53757e-06	8.78473e-05
CCT6A	1.08842e+06	0.947394	0.197437	4.79847	1.59885e-06	9.099e-05
SNHG25	56783.8	-2.77275	0.577973	-4.79736	1.60769e-06	9.11359e-05
PML	527768	-1.45887	0.304334	-4.79364	1.63785e-06	9.21257e-05
CCDC85C	105006	-1.34531	0.28064	-4.79371	1.63721e-06	9.21257e-05
RPS13	1.12283e+07	-1.4486	0.302443	-4.78967	1.67056e-06	9.36028e-05
HRASLS	4211.04	-6.93814	1.4495	-4.78659	1.69639e-06	9.38054e-05
TPSAB1	219992	-4.21553	0.881056	-4.78464	1.71296e-06	9.38054e-05
CHRNA7	28295.5	-3.25051	0.679236	-4.78554	1.7053e-06	9.38054e-05
FAM222B	175575	-1.0909	0.227827	-4.78829	1.68207e-06	9.38054e-05
PHF6	97769.3	1.9186	0.40089	4.78586	1.70258e-06	9.38054e-05
KLHDC8B	42414.2	2.09893	0.438614	4.78538	1.70662e-06	9.38054e-05
MTRNR2L8	12633	1.89589	0.396352	4.78335	1.72393e-06	9.40517e-05
FXYD5	3.33278e+06	-1.68252	0.351879	-4.78152	1.73976e-06	9.4207e-05
LHPP	202255	-1.55908	0.326019	-4.78217	1.73411e-06	9.4207e-05
MRM1	26128.1	1.85993	0.389068	4.78049	1.7487e-06	9.43387e-05
TCN2	233067	-2.56866	0.538013	-4.77435	1.8029e-06	9.69026e-05
DOHH	76772.2	1.18095	0.247441	4.77264	1.81829e-06	9.7011e-05
CEMP1	31134.9	1.4993	0.314138	4.77273	1.81743e-06	9.7011e-05
RTL8C	362401	-2.87458	0.602553	-4.77067	1.83613e-06	9.76039e-05
AURKA	92418.3	1.96103	0.411196	4.76909	1.85061e-06	9.8015e-05
E2F6	48782	1.549	0.325461	4.7594	1.94171e-06	0.000102466
ZNF358	172306	-2.11652	0.445189	-4.7542	1.99237e-06	0.000104758
HAAO	87332.4	-1.4831	0.312233	-4.74999	2.03429e-06	0.000106576
CCL28	79465	-2.15578	0.454699	-4.74111	2.1255e-06	0.000110694
DNAJC5	506397	1.30212	0.27466	4.74086	2.12814e-06	0.000110694
DNAAF1	22489.9	-2.70246	0.570436	-4.73754	2.16328e-06	0.00011212
HSPB6	80386.9	-3.60307	0.761747	-4.73	2.24516e-06	0.000115949
RAB32	657887	-2.56455	0.542627	-4.72618	2.28779e-06	0.000117732
PCAT6	35902.6	-2.73643	0.580166	-4.71663	2.39778e-06	0.000122523
LGALS9	2.52925e+06	-1.33517	0.283063	-4.71685	2.39521e-06	0.000122523
LOC339260	15058.7	-8.12691	1.72338	-4.71569	2.4089e-06	0.000122659
STOML1	23211.3	1.37151	0.291503	4.70495	2.53923e-06	0.000128844
TMEM138	274381	-0.814158	0.173155	-4.70189	2.57759e-06	0.000130334
WHAMMP3	294523	-2.88126	0.613271	-4.69819	2.62483e-06	0.000132262
RNF8	75846.5	0.922729	0.196456	4.69688	2.64161e-06	0.000132647
MRFAP1	971385	0.535986	0.114175	4.69442	2.67359e-06	0.00013379
TTC25	56590.2	-2.17723	0.464106	-4.69122	2.71576e-06	0.000135352
RRP1	137151	1.11242	0.237156	4.69065	2.72345e-06	0.000135352
SLC29A4	69677	-3.57769	0.764024	-4.68269	2.83132e-06	0.000140233
WDR3	103944	1.3829	0.295451	4.68065	2.85966e-06	0.000141154
MTRNR2L2	35359.9	2.86407	0.612238	4.67804	2.89634e-06	0.00014248
RTL8A	151930	-2.57872	0.551494	-4.67588	2.92695e-06	0.000143017
LOC105375304	38290.1	-1.69179	0.361787	-4.6762	2.92242e-06	0.000143017
COMMD6	1.32494e+06	-1.66947	0.357334	-4.67202	2.98249e-06	0.000145212
RNASEK-C17orf49	2.99612e+06	-1.38691	0.296895	-4.67138	2.9919e-06	0.000145212
DYRK1B	163876	-1.7175	0.367915	-4.6682	3.03843e-06	0.000146979
ERICH6-AS1	15553.1	-1.86394	0.399525	-4.66539	3.08033e-06	0.00014771
RALY-AS1	13654.2	-1.51713	0.325205	-4.66514	3.08407e-06	0.00014771
TMPO-AS1	169358	1.02556	0.219789	4.66611	3.06958e-06	0.00014771
MIR6805	12501.3	-2.0597	0.441951	-4.66047	3.15481e-06	0.000150601
EIF3H	3.99161e+06	-1.04083	0.223729	-4.6522	3.28406e-06	0.000156256
METTL7B	243586	-2.92849	0.629861	-4.64942	3.32869e-06	0.000157863
C14orf178	4555.87	-1.59959	0.344556	-4.64248	3.44259e-06	0.000162732
FAM183BP	23126.9	-2.14045	0.461134	-4.64171	3.45535e-06	0.000162806
TRIM46	73676.3	-1.73935	0.375197	-4.63584	3.5549e-06	0.000166954
UBE2G1	789148	-1.04519	0.2255	-4.635	3.5694e-06	0.000167094
TRPM2	284904	1.87948	0.405561	4.63428	3.58189e-06	0.000167139
HLA-DRB1	6.31926e+06	-2.34314	0.505765	-4.63287	3.6063e-06	0.000167739
RPL22L1	1.05952e+06	-1.67723	0.362177	-4.63097	3.6395e-06	0.000168743
LOC101929798	12231	-2.86769	0.619579	-4.62845	3.68413e-06	0.000169727
HIST1H2BK	1.65908e+06	-2.07162	0.447551	-4.6288	3.67798e-06	0.000169727
HIST1H3B	19134.2	-2.85372	0.617719	-4.61977	3.84167e-06	0.000175869
YARS	722501	0.877312	0.189896	4.61995	3.83838e-06	0.000175869
UBE2E3	646446	-1.47063	0.318461	-4.61793	3.87583e-06	0.000176875
TTC28	239223	-2.04746	0.443499	-4.61661	3.90059e-06	0.00017713
PFDN6	112227	1.56408	0.338815	4.61633	3.90584e-06	0.00017713
RPL23A	1.34024e+07	-1.47462	0.319638	-4.61342	3.96104e-06	0.000179074
LOC102723704	242680	-0.998806	0.216536	-4.61265	3.97565e-06	0.000179176
B3GNT7	363669	-2.62539	0.569628	-4.60895	4.0471e-06	0.000181831
SENCR	38743.1	-2.12998	0.462476	-4.60561	4.11263e-06	0.000184205
GRIN2D	48027.3	-2.99153	0.650293	-4.60027	4.21935e-06	0.000187673
LINC00649	26649.9	-2.574	0.560382	-4.5933	4.36283e-06	0.000187673
MRS2P2	37338	-2.36753	0.514992	-4.59721	4.28178e-06	0.000187673
IL18	305024	-2.07959	0.452693	-4.59382	4.35211e-06	0.000187673
BTBD11	147577	-1.94112	0.422614	-4.59313	4.36644e-06	0.000187673
SPINT1	309713	-1.92722	0.419486	-4.59425	4.343e-06	0.000187673
APOBEC2	10301.7	-1.78824	0.389309	-4.59338	4.36126e-06	0.000187673
TNFSF12-TNFSF13	666974	-1.62724	0.35392	-4.59776	4.27058e-06	0.000187673
DNAJC1	477856	-1.43191	0.311498	-4.59685	4.28922e-06	0.000187673
PHYH	230055	-1.40705	0.306328	-4.59326	4.36368e-06	0.000187673
PPP1R8	249681	0.905925	0.197266	4.59241	4.38153e-06	0.000187673
UQCC1	110615	1.11112	0.241953	4.59229	4.38403e-06	0.000187673
ASNS	120419	1.43919	0.31301	4.5979	4.26767e-06	0.000187673
C9orf40	52255.2	1.56403	0.340201	4.59737	4.27852e-06	0.000187673
DHFR	287171	1.64954	0.359073	4.59388	4.35088e-06	0.000187673
ATP5MC2	3.91306e+06	-1.50212	0.327183	-4.59106	4.40993e-06	0.000188226
S100B	90837.5	-2.99499	0.653205	-4.58507	4.53838e-06	0.000192937
SETD9	70172.8	-1.31001	0.285737	-4.58468	4.54689e-06	0.000192937
GORASP2	808132	-1.08245	0.236164	-4.58346	4.57351e-06	0.000193206
IPO11	107045	1.39324	0.30399	4.58317	4.57986e-06	0.000193206
TMEM189	658503	-1.16212	0.253652	-4.58157	4.61491e-06	0.000194121
ZDHHC1	89555.3	-2.31753	0.506234	-4.57798	4.69477e-06	0.000196342
EGFL8	57725.3	1.93727	0.423133	4.5784	4.68543e-06	0.000196342
C1QTNF4	344839	-3.39035	0.740863	-4.57622	4.7346e-06	0.000197018
NSUN2	528243	0.990017	0.21636	4.57578	4.74448e-06	0.000197018
MXRA8	46739.9	2.31931	0.506901	4.57546	4.75166e-06	0.000197018
ABHD14A	211268	-1.6198	0.354444	-4.56996	4.87811e-06	0.000201684
RNU11	34662.3	-3.12931	0.685582	-4.56446	5.0078e-06	0.000205399
RPS4X	3.04283e+07	-1.40544	0.307874	-4.56498	4.99552e-06	0.000205399
KEAP1	265635	0.798408	0.174923	4.56435	5.01042e-06	0.000205399
CD70	177004	-3.33748	0.732015	-4.55931	5.13225e-06	0.000209801
CYP2T1P	31196.4	-1.59713	0.350545	-4.55614	5.21025e-06	0.000212391
ERCC6L	27380.1	2.26756	0.497815	4.55501	5.23826e-06	0.000212935
SH2B2	116972	-1.61327	0.354466	-4.55126	5.33253e-06	0.000216161
TRIOBP	504111	-1.13552	0.24964	-4.54863	5.39953e-06	0.000218267
SLC1A5	389972	1.50489	0.330931	4.54744	5.43017e-06	0.000218896
CNFN	17272.6	-3.59691	0.791765	-4.5429	5.54862e-06	0.000221455
RPLP2	1.64529e+07	-1.754	0.386214	-4.54151	5.58522e-06	0.000221455
SPDYA	39005.6	-1.09855	0.241811	-4.543	5.5458e-06	0.000221455
NUMBL	125236	-1.00836	0.221948	-4.54321	5.54033e-06	0.000221455
KPNB1	1.11718e+06	0.993636	0.218778	4.54177	5.57847e-06	0.000221455
SEC22B	241843	1.14048	0.251112	4.5417	5.58012e-06	0.000221455
NREP	2.02912e+06	-2.06752	0.456097	-4.53307	5.81316e-06	0.00022909
SPCS1	1.21097e+06	-1.25937	0.277802	-4.53332	5.80634e-06	0.00022909
HMGN5	65356.3	2.37508	0.523994	4.53264	5.82512e-06	0.00022909
HIST2H2AB	29138.7	-2.85518	0.630873	-4.52575	6.01805e-06	0.000235401
NR5A2	23029.4	7.36149	1.62654	4.52587	6.01474e-06	0.000235401
RGMA	17147.1	-4.11581	0.909666	-4.52453	6.05293e-06	0.000236129
LOC100130298	27443.6	-3.09168	0.683679	-4.52212	6.12241e-06	0.000237563
ACAD8	119312	0.969938	0.214478	4.52232	6.1166e-06	0.000237563
LGALS12	72596	2.52989	0.560165	4.51632	6.29223e-06	0.000243501
DDX1	428342	1.15888	0.256689	4.51473	6.33975e-06	0.000244687
HIST1H2BN	38650.9	-2.14648	0.476222	-4.50731	6.56549e-06	0.000252728
LOC728554	42120.1	1.47621	0.327557	4.50672	6.58376e-06	0.000252761
ASCL2	62522.5	-2.25216	0.500061	-4.50377	6.67577e-06	0.000254955
RPS27	1.90939e+07	-1.74264	0.386929	-4.50376	6.67604e-06	0.000254955
CCR10	17303	-2.378	0.528663	-4.49813	6.8553e-06	0.000261113
ALPK3	122980	-3.17863	0.707261	-4.49429	6.98023e-06	0.000265176
PNRC1	2.69558e+06	-1.18852	0.264673	-4.49053	7.10469e-06	0.000269199
HIST1H2BG	166952	-3.07816	0.685713	-4.48899	7.15627e-06	0.000270447
ICA1L	67402.3	-2.52523	0.562936	-4.48582	7.26335e-06	0.000270966
MIR6859-1	3566.55	2.39551	0.534017	4.48582	7.26325e-06	0.000270966
MIR6859-2	3566.55	2.39551	0.534017	4.48582	7.26325e-06	0.000270966
MIR6859-3	3566.55	2.39551	0.534017	4.48582	7.26325e-06	0.000270966
MIR6859-4	3566.55	2.39551	0.534017	4.48582	7.26325e-06	0.000270966
SNORA72	7766.73	-1.75387	0.391575	-4.47903	7.49845e-06	0.000279019
COQ3	21481.6	1.57652	0.352246	4.47564	7.61839e-06	0.000282757
LPCAT2	656881	-1.90702	0.42637	-4.47267	7.72477e-06	0.00028549
ZYX	7.42409e+06	-1.50946	0.337498	-4.47249	7.73138e-06	0.00028549
LINC02067	130504	-1.96822	0.440157	-4.47162	7.76292e-06	0.000285928
PES1	394655	0.917225	0.205196	4.46999	7.8222e-06	0.000287382
HSD17B13	25745.5	-2.23886	0.501083	-4.46803	7.89423e-06	0.000287842
C15orf61	137685	-1.5272	0.341797	-4.46816	7.88958e-06	0.000287842
ATXN7L1	156410	-1.25952	0.28189	-4.46814	7.89016e-06	0.000287842
MIR5194	2850.92	-3.0653	0.686265	-4.46665	7.9455e-06	0.000287943
DNAJB7	38981.3	-1.17739	0.263569	-4.46712	7.92797e-06	0.000287943
MTO1	209815	0.83008	0.185852	4.46635	7.95654e-06	0.000287943
CCL23	553028	-3.96271	0.887568	-4.46468	8.01875e-06	0.000289473
FAM72B	24403.7	2.0285	0.454492	4.46322	8.07385e-06	0.000290739
DLC1	77169.9	2.78972	0.625267	4.46165	8.13317e-06	0.00029215
IGFBP6	18401	-3.16359	0.709175	-4.46095	8.15967e-06	0.000292378
FARSB	236817	1.0732	0.240752	4.45769	8.28464e-06	0.000296125
SNHG3	2.09423e+06	-1.64691	0.369546	-4.45657	8.32817e-06	0.000296949
SIGLEC17P	125930	-2.82263	0.633562	-4.45518	8.38225e-06	0.000298145
CCDC58	37961.6	1.22798	0.275849	4.45162	8.5224e-06	0.000302389
ORAI1	443676	-1.26639	0.284749	-4.44739	8.69201e-06	0.000306906
MBD6	1.81821e+06	-1.20171	0.270197	-4.44753	8.6864e-06	0.000306906
RPS28	8.66889e+06	-1.67136	0.375923	-4.44603	8.74734e-06	0.00030811
LOC101928068	82860.3	-1.37133	0.308702	-4.44225	8.90227e-06	0.000312053
PTPMT1	547130	-0.915153	0.206	-4.44248	8.89275e-06	0.000312053
CD69	2.03669e+06	-2.62733	0.592231	-4.43633	9.15067e-06	0.00031913
PRR7	126377	-1.82793	0.412079	-4.43587	9.17014e-06	0.00031913
FCF1	171080	1.00243	0.225941	4.4367	9.13487e-06	0.00031913
CTRL	94264	-1.60785	0.362596	-4.43428	9.23807e-06	0.000320725
UTF1	41754.2	-4.47401	1.00918	-4.43331	9.27958e-06	0.000321397
BICRA	354797	-1.16704	0.263441	-4.42998	9.42435e-06	0.000325335
PNMT	5599.75	2.85554	0.644641	4.42966	9.43813e-06	0.000325335
GSTM4	230856	-1.4031	0.316862	-4.4281	9.50662e-06	0.00032692
H3F3B	2.00908e+07	-1.35117	0.305237	-4.42663	9.57169e-06	0.000327605
C19orf71	21665.1	1.97954	0.447168	4.42685	9.56188e-06	0.000327605
DIP2A-IT1	8110.66	-1.93468	0.437225	-4.42491	9.64836e-06	0.000328679
MIR4485	376.914	3.04392	0.687834	4.42537	9.62759e-06	0.000328679
JUND	8.2459e+06	-1.35571	0.306658	-4.42093	9.82793e-06	0.000334011
KIF4A	99681.7	1.88557	0.42658	4.42019	9.86137e-06	0.000334365
EPRS	754275	1.22986	0.278525	4.4156	1.0073e-05	0.000340745
DDX23	427884	1.0172	0.230476	4.4135	1.01712e-05	0.000343266
KIAA1549	67858.6	-2.75521	0.624773	-4.40993	1.03404e-05	0.000348167
ATAD3A	216190	1.16395	0.264087	4.40745	1.04594e-05	0.000351357
HIST1H3C	17497	-2.94151	0.667654	-4.40574	1.05424e-05	0.000352514
RBMS2	269252	-1.41059	0.320137	-4.40622	1.0519e-05	0.000352514
MSX2	18160.8	-5.32544	1.20895	-4.40502	1.05775e-05	0.000352875
CCDC84	238742	-1.05274	0.239273	-4.39974	1.0838e-05	0.000360735
ERGIC3	2.41055e+06	-1.08168	0.246415	-4.38968	1.13518e-05	0.000376974
RNF146	89177.9	1.34909	0.307406	4.38861	1.14078e-05	0.000377967
LOC728613	20632.8	-1.35218	0.308157	-4.38795	1.14424e-05	0.000378251
USP48	601692	1.08938	0.248691	4.38044	1.18441e-05	0.000390638
PPDPF	2.21411e+06	-2.09987	0.479507	-4.37923	1.19099e-05	0.000391918
SNORA70B	1565.81	-4.20595	0.960774	-4.37767	1.19956e-05	0.000393379
MED18	44512.7	1.41892	0.324145	4.37743	1.20085e-05	0.000393379
NKX2-3	74532.2	-9.13631	2.08923	-4.37306	1.22518e-05	0.000400446
ZNF574	306751	-1.18788	0.271894	-4.3689	1.24875e-05	0.000407233
IL1R2	63359	4.40432	1.00823	4.36836	1.25181e-05	0.000407315
SYN1	48718.2	-2.77182	0.63473	-4.36693	1.26008e-05	0.000409088
RCAN3	185746	-1.18777	0.272136	-4.36461	1.27349e-05	0.000412519
TENT5A	4.01917e+06	-2.45753	0.563156	-4.36385	1.27792e-05	0.000413032
AEN	216800	1.16352	0.266695	4.36273	1.28447e-05	0.000414228
ATP7B	44276	3.45059	0.791457	4.3598	1.30183e-05	0.000418895
MGAT3	49168.3	2.97354	0.682788	4.355	1.33068e-05	0.00042723
PABPC1	3.9591e+07	-1.08778	0.249885	-4.35312	1.34212e-05	0.000429953
NIPAL4	24524.6	-3.58713	0.824313	-4.35166	1.3511e-05	0.000431098
ARHGEF40	657607	-1.53871	0.353664	-4.35077	1.35661e-05	0.000431098
EVI2B	4.44093e+06	-1.53334	0.352427	-4.35081	1.35634e-05	0.000431098
MNT	511370	-0.970647	0.223106	-4.35061	1.35758e-05	0.000431098
AGFG2	54882.8	1.45056	0.333497	4.34955	1.36414e-05	0.000432237
RNR1	6.63985e+07	-1.82812	0.420387	-4.34866	1.36975e-05	0.000433067
NPAS1	14352.3	-3.21178	0.73869	-4.34794	1.37423e-05	0.00043354
TNFSF13	681369	-1.54758	0.356061	-4.3464	1.38391e-05	0.000435646
EIF1	1.57275e+07	-1.14719	0.264015	-4.34517	1.39165e-05	0.000437135
RPL38	8.89838e+06	-1.77843	0.409421	-4.34376	1.40067e-05	0.000438073
SLC22A31	18423.5	4.11156	0.946453	4.34418	1.39796e-05	0.000438073
MAP2K7	303666	0.934222	0.215159	4.342	1.41189e-05	0.00044063
HIST1H2BE	10733.1	-2.62923	0.605938	-4.33912	1.43057e-05	0.000445502
MARS	719745	0.690246	0.159125	4.33777	1.43933e-05	0.000446316
SS18L1	73197.4	0.942376	0.217247	4.3378	1.43915e-05	0.000446316
SKIDA1	388983	-2.63557	0.60838	-4.33211	1.47686e-05	0.000456976
TCF7L2	266740	-1.945	0.449131	-4.33059	1.4871e-05	0.000459165
CDK20	58670.2	-2.34539	0.541879	-4.32826	1.50294e-05	0.00046307
LOC101929415	20265.9	-3.72598	0.861227	-4.32636	1.51592e-05	0.000466081
MLF1	44490.2	-2.84525	0.65803	-4.3239	1.53297e-05	0.000470327
VTRNA1-1	1664.19	-3.35075	0.775363	-4.32153	1.54951e-05	0.000473401
LINC01857	8623.14	-2.84849	0.659069	-4.32199	1.54626e-05	0.000473401
ANKAR	24629.9	-1.22359	0.283455	-4.31668	1.58391e-05	0.00048188
FAM98B	118411	1.24599	0.288628	4.31693	1.58214e-05	0.00048188
ELMO1	697094	-1.08383	0.251108	-4.31617	1.58758e-05	0.000481987
SNORD15A	3521.01	-1.78296	0.413366	-4.31328	1.60849e-05	0.000485445
SELENON	1.4347e+06	-1.39652	0.323778	-4.31321	1.60901e-05	0.000485445
GSTK1	2.50392e+06	-1.37949	0.319807	-4.3135	1.60687e-05	0.000485445
ZDHHC19	23360.9	-3.01835	0.70006	-4.31156	1.62105e-05	0.000487054
MOB3A	1.70485e+06	-1.14877	0.266434	-4.31167	1.62028e-05	0.000487054
ANKRD44-IT1	19171	-2.28456	0.529924	-4.3111	1.62444e-05	0.000487065
PPT2-EGFL8	129742	1.87683	0.43552	4.30941	1.63691e-05	0.000489791
PHF21A	753578	-0.827858	0.192173	-4.30787	1.64834e-05	0.000492195
ASS1	41876.7	3.81127	0.885545	4.30387	1.67838e-05	0.000500137
MIR548C	640.906	-4.96947	1.15535	-4.30127	1.6982e-05	0.000503974
MIR548Z	640.906	-4.96947	1.15535	-4.30127	1.6982e-05	0.000503974
MEX3D	18679.6	1.53138	0.356126	4.3001	1.70718e-05	0.000505603
UTP14C	98139.5	1.25898	0.29287	4.29876	1.71757e-05	0.000507644
CARS	285110	0.78965	0.183886	4.29424	1.75292e-05	0.000513907
CDK11B	329001	0.987601	0.229982	4.29426	1.75279e-05	0.000513907
RANGAP1	641096	1.05192	0.244924	4.29488	1.74787e-05	0.000513907
TWNK	33163.1	1.41877	0.330352	4.29471	1.74918e-05	0.000513907
HIST1H2AH	48662.4	-3.03935	0.707946	-4.29319	1.7612e-05	0.000515294
LOC105376805	70150.5	-1.86874	0.435455	-4.29147	1.77492e-05	0.000518263
FHIT	24906.8	-2.47422	0.577064	-4.2876	1.80613e-05	0.000525263
ARHGAP17	969888	-0.982861	0.229233	-4.28761	1.80609e-05	0.000525263
CASC15	46205.4	-3.39732	0.793148	-4.28334	1.84109e-05	0.000534357
DDN	17851.3	1.93839	0.452594	4.28284	1.84519e-05	0.000534479
NUTM2B-AS1	128468	-1.27004	0.296693	-4.28065	1.86351e-05	0.000538711
TOP2A	534018	1.97455	0.461346	4.27999	1.86902e-05	0.00053923
LOC646652	31898.1	-2.39105	0.559111	-4.27653	1.89828e-05	0.000546585
IL12RB2	138050	-3.81143	0.891901	-4.27338	1.92535e-05	0.000551691
KRT8	50499.3	-2.93197	0.686087	-4.27347	1.92454e-05	0.000551691
SUMO1P3	22778.4	-1.95109	0.456595	-4.27314	1.92742e-05	0.000551691
ZNF460	99934.2	-1.3809	0.323303	-4.27122	1.94409e-05	0.000555368
BOP1	45199	1.43522	0.336345	4.2671	1.98029e-05	0.000564596
SNHG9	185438	-2.35162	0.551627	-4.26306	2.01646e-05	0.000571567
RPS26	8.90858e+06	-2.15722	0.505994	-4.26333	2.01402e-05	0.000571567
SF1	5.11381e+06	-1.02113	0.239531	-4.26305	2.01655e-05	0.000571567
NDUFS8	742444	-1.53098	0.359896	-4.25395	2.10036e-05	0.000594159
TMPO	820665	1.14009	0.268112	4.25227	2.11614e-05	0.000597461
SNORA12	5914.16	-2.69839	0.634766	-4.251	2.12814e-05	0.000598518
RNU6-2	24483.6	-2.53374	0.596017	-4.25111	2.12712e-05	0.000598518
ACTL6A	151401	1.38768	0.326552	4.24949	2.14257e-05	0.00060141
LOC105372493	6051.4	-2.48524	0.585608	-4.24385	2.19715e-05	0.000614356
BCL3	1.29559e+06	-1.88815	0.44488	-4.24418	2.19391e-05	0.000614356
UGGT2	65670.5	-2.5179	0.593677	-4.24119	2.22341e-05	0.000620501
PGAP2	153313	-0.719894	0.169782	-4.24009	2.23425e-05	0.000622332
LOC100288846	27813	-1.6233	0.383065	-4.23765	2.2587e-05	0.00062731
SLX1A-SULT1A3	23097.7	1.62622	0.383813	4.23702	2.26509e-05	0.00062731
SLX1B-SULT1A4	23097.7	1.62622	0.383813	4.23702	2.26509e-05	0.00062731
POU6F1	61004.6	-1.49183	0.352556	-4.23147	2.32173e-05	0.000641771
FLCN	134582	1.30032	0.307362	4.23057	2.33103e-05	0.000643115
DDX51	226970	0.73694	0.174249	4.22923	2.34492e-05	0.000645721
MARCKS	928080	-2.34371	0.554384	-4.22759	2.36205e-05	0.000649206
GABARAP	4.53906e+06	-1.35059	0.319521	-4.22693	2.36904e-05	0.000649895
CAPRIN2	149931	1.91141	0.452401	4.22505	2.3889e-05	0.000654108
HIST1H2AD	104159	-2.2189	0.525265	-4.22434	2.39645e-05	0.000654767
PLBD2	456805	-1.57618	0.373151	-4.22397	2.40033e-05	0.000654767
LOC100996437	7617.82	-1.27903	0.302848	-4.22335	2.40695e-05	0.000655341
PIK3C3	180546	1.05933	0.251025	4.21999	2.44308e-05	0.000663932
CHTF18	233285	1.27857	0.303084	4.21852	2.4591e-05	0.000667038
GART	250861	1.23018	0.291995	4.213	2.52002e-05	0.000682287
SURF6	163268	0.893676	0.212171	4.21205	2.53061e-05	0.000683876
PRR14	870358	-0.975344	0.231844	-4.20689	2.58905e-05	0.000698371
MIR3198-1	1914.4	-3.3228	0.789934	-4.20643	2.59436e-05	0.000698505
NDRG2	169589	-2.27072	0.54022	-4.20332	2.63031e-05	0.000706871
FBXW4P1	32966.1	-2.06745	0.49193	-4.20272	2.63721e-05	0.000707416
CD81-AS1	21812	-1.35623	0.322882	-4.20038	2.6647e-05	0.000713471
RAB4B-EGLN2	468276	0.837712	0.199544	4.19813	2.69123e-05	0.000719246
MRE11	281887	1.36614	0.325593	4.19584	2.71856e-05	0.000725216
PIF1	33595.6	2.12126	0.505869	4.19329	2.74939e-05	0.000732094
TPM1	94928.4	1.97521	0.471471	4.18947	2.79602e-05	0.000743146
RPS15	1.1686e+07	-1.51014	0.361675	-4.17542	2.97442e-05	0.00078912
CRIP1	2.55533e+06	-2.33194	0.558887	-4.17247	3.01312e-05	0.000797926
RTRAF	1.08694e+06	-0.730659	0.175269	-4.16878	3.06238e-05	0.000809494
COPB2	395232	1.17179	0.281166	4.1676	3.07819e-05	0.000812194
SMAGP	42807.3	-1.62629	0.390329	-4.16647	3.0935e-05	0.000814752
MYH10	138672	2.40734	0.578428	4.16187	3.15647e-05	0.000829831
EIF3L	6.00245e+06	-0.983817	0.23663	-4.15762	3.21583e-05	0.000843909
LYPD8	3162.98	-4.24032	1.02109	-4.15273	3.28526e-05	0.000859242
MIR632	19904.7	-1.28318	0.309001	-4.15268	3.2861e-05	0.000859242
VTRNA1-3	4663.33	-4.40175	1.06081	-4.14944	3.33295e-05	0.000869924
TMEM106A	166951	-1.2988	0.313115	-4.14799	3.35407e-05	0.000873866
RTL8B	23642.7	-3.42708	0.826786	-4.14507	3.39713e-05	0.000883147
ASF1A	135681	1.00099	0.241508	4.14475	3.40187e-05	0.000883147
CMTM7	435466	-1.36603	0.329754	-4.14259	3.43405e-05	0.000889911
RPRD2	745591	-0.783097	0.189085	-4.14151	3.45026e-05	0.000892517
RACGAP1	169768	1.39918	0.337917	4.14059	3.46408e-05	0.000894496
CDC25A	95162.6	1.60252	0.387213	4.13861	3.49412e-05	0.000900651
LOC100507634	51592.6	-1.36183	0.329167	-4.1372	3.51565e-05	0.000902994
SCAMP4	591284	-1.19613	0.289103	-4.13739	3.51275e-05	0.000902994
INCENP	235524	1.50881	0.364829	4.13567	3.53919e-05	0.000907434
TRIT1	61930.9	1.1483	0.277689	4.13521	3.54629e-05	0.000907651
MIR3128	786.537	-3.44847	0.834043	-4.13465	3.55501e-05	0.00090828
RNU4ATAC	49106.3	-3.10952	0.752879	-4.13017	3.62497e-05	0.000924527
RNVU1-8	1972.9	-5.00409	1.21189	-4.12916	3.64084e-05	0.000926945
DDX19B	293539	-0.750579	0.1818	-4.1286	3.64981e-05	0.000927602
CCNK	1.33407e+06	-1.0387	0.251664	-4.12732	3.67021e-05	0.000931155
PPP1R3D	79853.1	1.08556	0.263394	4.12143	3.76536e-05	0.00095286
RGL4	196315	1.80556	0.438114	4.12121	3.76889e-05	0.00095286
DUS3L	270543	0.869758	0.211122	4.11968	3.79394e-05	0.000957525
SOCS1	64511.7	-1.83588	0.445802	-4.11817	3.81899e-05	0.000962174
KIF9	107351	-0.981798	0.238433	-4.11771	3.82649e-05	0.000962392
EPX	318808	-3.8277	0.929816	-4.11662	3.84463e-05	0.000963614
MRTO4	224986	1.1381	0.276438	4.11701	3.83819e-05	0.000963614
NEK2	69502.2	1.79273	0.435581	4.11573	3.85954e-05	0.000965683
IRF2BP2	8.60748e+06	-0.935864	0.227429	-4.11497	3.87223e-05	0.000967192
THNSL2	25843.9	-3.02964	0.737516	-4.1079	3.99277e-05	0.00098879
FAM169A	44119.9	-2.16155	0.526088	-4.10871	3.9787e-05	0.00098879
SRRM1	2.52758e+06	-1.14294	0.278155	-4.10899	3.97391e-05	0.00098879
ARHGAP19	365029	0.983319	0.239334	4.10856	3.98137e-05	0.00098879
GINS4	85470.8	1.21305	0.295282	4.10809	3.98941e-05	0.00098879
RPL29	1.61953e+07	-1.36777	0.333195	-4.10502	4.04287e-05	0.000997791
DVL1	265528	0.983712	0.239617	4.10535	4.03699e-05	0.000997791
DENND5B	58158.6	-1.7412	0.424284	-4.10385	4.06323e-05	0.000999633
LINC00997	59975.8	-1.37106	0.334094	-4.1038	4.06411e-05	0.000999633
LOC100506142	20494.7	-1.94948	0.475229	-4.10218	4.09279e-05	0.00100494
LINC01181	22830.7	3.81983	0.931258	4.1018	4.09952e-05	0.00100494
C22orf15	27849	-1.81727	0.44309	-4.10136	4.10733e-05	0.00100515
ARHGAP1	1.20112e+06	-0.977061	0.238316	-4.09985	4.1341e-05	0.00101
TOMM7	1.61764e+06	-1.41073	0.344155	-4.09911	4.14734e-05	0.00101153
TESMIN	225090	-1.39379	0.34008	-4.09841	4.16004e-05	0.00101293
NIT2	178409	1.03168	0.251934	4.09503	4.2212e-05	0.0010261
TFR2	227467	2.22103	0.542583	4.09343	4.2503e-05	0.00103144
POLR3A	125636	0.97591	0.238589	4.09034	4.30734e-05	0.00104354
BHLHE41	344988	-6.2375	1.5251	-4.08989	4.31573e-05	0.00104383
RAB11B	939480	-1.01725	0.248783	-4.08889	4.33439e-05	0.0010466
C15orf39	2.63328e+06	-1.39591	0.341586	-4.08655	4.37838e-05	0.00105372
CMTM3	1.02784e+06	-1.19734	0.292987	-4.08667	4.3761e-05	0.00105372
IDS	719456	-1.35355	0.331442	-4.08383	4.42987e-05	0.00106434
RPS16P5	27174.3	-2.73761	0.670456	-4.08321	4.44185e-05	0.00106546
LOC101927817	24507.4	-2.56218	0.627646	-4.08221	4.46097e-05	0.00106828
CASP2	1.31117e+06	-1.14179	0.280032	-4.07736	4.55496e-05	0.00108899
MIR621	2839.53	1.82498	0.447685	4.07648	4.57224e-05	0.00109132
SF3A3	680310	0.612894	0.150375	4.07576	4.58633e-05	0.00109289
ATL1	28998.6	-1.83151	0.449483	-4.07469	4.60749e-05	0.00109613
LINC01278	86857.6	-1.76511	0.433432	-4.07241	4.65293e-05	0.00110348
NCOR2	2.40845e+06	-0.963077	0.23649	-4.07238	4.6536e-05	0.00110348
LRRC75B	43596.7	-1.97035	0.483977	-4.07117	4.67772e-05	0.00110739
CFL1	1.35975e+07	-1.28347	0.315291	-4.07077	4.6859e-05	0.00110752
SEC14L2	15810.8	1.97484	0.485214	4.07003	4.70068e-05	0.00110921
NIPA1	314500	-2.13602	0.525003	-4.06858	4.73e-05	0.00111251
SMYD3	589073	-2.10262	0.516765	-4.06882	4.7252e-05	0.00111251
PODXL2	90732.7	-1.92477	0.473338	-4.06638	4.77497e-05	0.00112127
SEPT6	1.503e+06	-1.33977	0.329601	-4.06483	4.80676e-05	0.00112691
CCT2	1.16862e+06	0.880552	0.216672	4.06399	4.82409e-05	0.00112915
KRTCAP2	725710	-1.17716	0.289847	-4.0613	4.87994e-05	0.00114038
LINC00963	129379	-1.05373	0.259494	-4.06073	4.89191e-05	0.0011409
MIS18A	83411.4	1.13715	0.280067	4.06026	4.90189e-05	0.0011409
AARS	302946	1.4555	0.358492	4.06007	4.90574e-05	0.0011409
UBL7	551846	-0.995764	0.245398	-4.05776	4.95463e-05	0.00115043
LOC729218	425281	-1.13116	0.279012	-4.05415	5.03179e-05	0.00116647
GUSB	2.07384e+06	-1.21774	0.30044	-4.0532	5.05222e-05	0.00116934
APOLD1	53324.7	2.29636	0.567097	4.04933	5.13654e-05	0.00118697
SENP6	1.30557e+06	-1.47841	0.365242	-4.04776	5.17103e-05	0.00119114
PRPF38A	421190	0.59875	0.147915	4.04794	5.16698e-05	0.00119114
TMEM256	292954	-1.47092	0.363489	-4.04668	5.19487e-05	0.00119474
EIF1B	1.08489e+06	-1.17794	0.291227	-4.04476	5.23773e-05	0.00120087
AIDA	121406	1.47224	0.363988	4.04474	5.23807e-05	0.00120087
COL19A1	21112.1	-4.15077	1.02662	-4.04316	5.27347e-05	0.00120707
NRSN2	75711.8	-1.5449	0.38219	-4.04223	5.29459e-05	0.00121
MPPED2	14416	-4.03968	0.999667	-4.04103	5.32172e-05	0.00121238
CACTIN-AS1	65381.5	0.943674	0.233517	4.04114	5.31919e-05	0.00121238
CRAT	315229	-1.47157	0.364336	-4.03905	5.36687e-05	0.00122075
PHKG1	252307	-1.16976	0.289696	-4.03789	5.39339e-05	0.00122486
RUFY4	46529.5	-3.00958	0.745503	-4.03698	5.41428e-05	0.00122767
DNAJC11	257991	0.973059	0.241058	4.03662	5.42265e-05	0.00122767
PTPN23	698591	-0.863003	0.213828	-4.03598	5.43759e-05	0.00122913
CLEC2A	20677.1	-6.27779	1.55758	-4.03046	5.56667e-05	0.00125635
GPRC5D-AS1	5847.27	-2.24382	0.556786	-4.02994	5.57904e-05	0.00125719
DAPK3	117604	1.01528	0.251985	4.02913	5.59827e-05	0.00125957
NXT1	494743	-1.43544	0.356581	-4.02557	5.6837e-05	0.00127681
TRMU	80362.5	0.823242	0.204588	4.0239	5.72419e-05	0.00128392
ANKRD18B	51933	-3.56062	0.885068	-4.02299	5.74637e-05	0.0012869
MIR1915	1004.96	-4.33946	1.07914	-4.02123	5.78949e-05	0.00129456
C2	759915	-2.69712	0.670824	-4.02061	5.80479e-05	0.0012946
S100A4	6.04541e+06	-1.38878	0.345456	-4.02014	5.81642e-05	0.0012946
PDCD11	349535	0.836808	0.208146	4.0203	5.81246e-05	0.0012946
KNSTRN	89098.5	1.21818	0.303301	4.0164	5.90942e-05	0.00131255
WDHD1	89297.3	1.43334	0.356908	4.016	5.91937e-05	0.00131255
FAM47E-STBD1	36268.8	1.86465	0.464328	4.01581	5.92418e-05	0.00131255
CRYZL2P	88822.2	-1.92365	0.479584	-4.01107	6.04432e-05	0.00133509
LCAT	138543	-1.58403	0.394894	-4.01127	6.0393e-05	0.00133509
LRWD1	129854	0.781547	0.194969	4.00857	6.1087e-05	0.00134726
TPSB2	86682.2	-3.95791	0.987524	-4.00791	6.12577e-05	0.00134897
CHCHD5	263855	-1.47003	0.366951	-4.00607	6.17375e-05	0.00135542
TDP2	173609	0.800734	0.199868	4.00631	6.16734e-05	0.00135542
ZNF414	197802	-1.1842	0.295658	-4.00532	6.19333e-05	0.00135767
GRIPAP1	506975	0.837857	0.20925	4.0041	6.22539e-05	0.00136264
HEXIM1	621311	1.15186	0.287734	4.00322	6.24868e-05	0.00136568
HLA-DQB1	2.26075e+06	-2.59294	0.647807	-4.00264	6.26402e-05	0.00136697
ZNF664	264622	0.918714	0.229662	4.00028	6.32669e-05	0.00137857
ADAM28	112972	-1.98905	0.497355	-3.99925	6.35434e-05	0.00137949
LOC105369632	5335.64	-1.25514	0.313842	-3.99928	6.35344e-05	0.00137949
TGM2	112927	2.41015	0.602678	3.99906	6.35943e-05	0.00137949
MPV17L	38963.2	-2.58464	0.646616	-3.99718	6.41006e-05	0.0013843
DDX43	15290	-2.23098	0.558334	-3.99579	6.44802e-05	0.0013843
GSTP1	4.17143e+06	-1.26734	0.31714	-3.99615	6.4382e-05	0.0013843
REXO4	148764	0.820678	0.205374	3.99602	6.44166e-05	0.0013843
HINT3	162914	0.897916	0.224716	3.99577	6.44838e-05	0.0013843
SEC22B2	302471	0.981998	0.24568	3.99707	6.41326e-05	0.0013843
SEC22B3	302471	0.981998	0.24568	3.99707	6.41326e-05	0.0013843
POLR2L	804836	-1.46622	0.367483	-3.98989	6.61035e-05	0.00141698
SNORD133	3410.49	-2.32165	0.58196	-3.98936	6.62517e-05	0.00141806
RFX2	353430	-1.20052	0.301037	-3.98796	6.66451e-05	0.00142229
MEGF9	463531	1.48713	0.372902	3.98799	6.66366e-05	0.00142229
LINC00513	7441.65	-2.53411	0.635826	-3.98554	6.73273e-05	0.00143317
KLF11	923538	-1.66413	0.417589	-3.9851	6.74514e-05	0.00143317
YIPF6	158452	1.03749	0.260322	3.98541	6.73634e-05	0.00143317
MLXIPL	19807	-4.08938	1.02632	-3.98449	6.76239e-05	0.00143473
RPL27A	1.83988e+07	-1.4455	0.362888	-3.98332	6.79595e-05	0.00143975
ANKLE1	147270	1.61447	0.405852	3.97798	6.9504e-05	0.00147032
BCL2L10	41370.8	-3.60282	0.90595	-3.97684	6.98362e-05	0.0014752
AIFM1	245541	0.870462	0.218922	3.97614	7.00443e-05	0.00147745
DSC2	95258.8	-3.37922	0.850832	-3.97167	7.13715e-05	0.00150108
IKBKG	56939.1	1.0887	0.274114	3.97169	7.13631e-05	0.00150108
TIMP1	3.50471e+06	-1.76104	0.443556	-3.97028	7.17881e-05	0.00150765
ZNF575	34510.1	-1.36548	0.344385	-3.96498	7.34026e-05	0.00153933
CMTM4	88087.2	1.14539	0.288928	3.96426	7.36234e-05	0.00154174
CHAF1A	334465	0.954441	0.240815	3.96338	7.38961e-05	0.00154522
HIST1H2BD	272390	-2.12882	0.537523	-3.96043	7.48143e-05	0.00156217
PRKAR1B	57546.9	1.20054	0.303221	3.95928	7.51776e-05	0.0015675
LOC100128568	6963.53	-1.77096	0.447558	-3.95693	7.59199e-05	0.0015807
UPF3B	155653	0.934511	0.236227	3.95599	7.62172e-05	0.00158462
AGBL5	690679	-1.28613	0.325198	-3.9549	7.65662e-05	0.0015896
HLA-DPB1	4.12681e+06	-2.22243	0.562118	-3.95367	7.69611e-05	0.00159551
PBX3	769656	-1.58454	0.40083	-3.95314	7.71323e-05	0.00159678
RXRB	249147	0.766611	0.19395	3.95262	7.73e-05	0.00159797
PCBP2-OT1	400818	-0.890108	0.225284	-3.95105	7.78091e-05	0.00160621
ZNF263	173114	0.792935	0.200766	3.94955	7.8297e-05	0.00161399
MIR3175	1044.88	-3.94695	0.999464	-3.94907	7.84567e-05	0.00161498
PDK2	215635	-1.3582	0.344323	-3.94456	7.99452e-05	0.00164329
LINC00899	39485.7	-2.7409	0.695305	-3.94202	8.07988e-05	0.00165791
PPP6C	849291	-0.714481	0.181259	-3.94176	8.08846e-05	0.00165791
EXOSC3	69532.2	1.09259	0.277392	3.93879	8.18923e-05	0.00167619
SYVN1	791934	-1.08409	0.275408	-3.93632	8.27401e-05	0.00169116
GRPEL2-AS1	6058.98	1.35263	0.343716	3.93532	8.30873e-05	0.00169587
NCL	4.11728e+06	0.80264	0.203987	3.93476	8.32792e-05	0.0016974
MIR6717	1298.45	-2.57689	0.655285	-3.93247	8.40772e-05	0.0017071
TOR2A	379038	-0.983713	0.250157	-3.93238	8.41083e-05	0.0017071
UMPS	102752	1.03571	0.263378	3.9324	8.41031e-05	0.0017071
KCNQ1	220101	-1.87239	0.476423	-3.9301	8.49096e-05	0.00171519
RAB3A	45904.3	-1.74718	0.444508	-3.93059	8.47366e-05	0.00171519
HEXA	1.31541e+06	-1.20075	0.305492	-3.93053	8.47577e-05	0.00171519
SYPL1	956231	-0.842695	0.21445	-3.92957	8.50975e-05	0.00171519
EPOR	147290	1.93055	0.491282	3.92962	8.50793e-05	0.00171519
ASH2L	359945	0.798297	0.203213	3.92839	8.55175e-05	0.00172126
PMS2P1	274904	-0.891805	0.22706	-3.92763	8.57878e-05	0.00172277
INKA2	55974.2	1.41024	0.359066	3.92751	8.583e-05	0.00172277
EAPP	465490	-0.900327	0.229293	-3.92654	8.61777e-05	0.00172593
PRC1	438437	1.35412	0.344876	3.9264	8.6225e-05	0.00172593
LOC100507412	173806	-1.47088	0.374701	-3.92548	8.65564e-05	0.00173017
ISY1-RAB43	244251	0.721375	0.183796	3.92487	8.67757e-05	0.00173217
CELSR3	123120	-1.93476	0.493058	-3.92401	8.70874e-05	0.00173396
CXCR2	44109	2.2911	0.583873	3.92396	8.71041e-05	0.00173396
HIST1H3D	204596	-2.14916	0.547983	-3.92195	8.78341e-05	0.00174609
KIF27	80354.8	-0.932004	0.2377	-3.92093	8.82096e-05	0.00175116
LINC01023	67291.2	-1.51149	0.385594	-3.9199	8.85874e-05	0.00175481
MYADM	6.23372e+06	-1.34387	0.342844	-3.91977	8.86352e-05	0.00175481
CD81	1.39682e+06	-1.19672	0.305545	-3.91667	8.97794e-05	0.00177504
C6orf120	307813	0.70748	0.180677	3.91572	9.01345e-05	0.00177964
POLR3B	46243.1	1.04026	0.265685	3.91538	9.02626e-05	0.00177974
EIF2B5	347826	0.567178	0.144888	3.91459	9.05586e-05	0.00178316
PDCD4-AS1	88381.5	-1.10641	0.282767	-3.91281	9.12279e-05	0.0017939
LOC642648	29617.7	-3.02427	0.773264	-3.91104	9.18988e-05	0.00180221
NRG4	74329.8	-1.91444	0.489469	-3.91126	9.18157e-05	0.00180221
GIHCG	721892	-1.61947	0.414142	-3.91042	9.21352e-05	0.00180441
RNASE2	7.17309e+06	-2.17973	0.557577	-3.90929	9.25673e-05	0.00181043
RPF2	149326	0.953231	0.243886	3.90851	9.28668e-05	0.00181384
NARS	724271	0.818455	0.209477	3.90713	9.33973e-05	0.00181687
VARS2	204180	0.949974	0.243125	3.90735	9.33136e-05	0.00181687
ZNF770	159264	1.17007	0.29946	3.90727	9.33444e-05	0.00181687
ABTB1	405873	1.10514	0.282886	3.90664	9.35886e-05	0.00181815
IFNG	7406.8	-2.57064	0.658178	-3.9057	9.39542e-05	0.00182281
SNORD88B	1374.92	1.7263	0.442076	3.90498	9.42327e-05	0.00182577
CCDC144NL	54533	-6.73873	1.72625	-3.90369	9.47362e-05	0.00183308
SNHG29	8.9188e+06	-1.44299	0.369692	-3.90323	9.49171e-05	0.00183414
SNORD8	576.074	-3.49285	0.895016	-3.90256	9.51809e-05	0.00183679
LOC101926948	8727.33	-2.11826	0.543047	-3.9007	9.59168e-05	0.00184853
RHOB	2.72197e+06	-1.90981	0.489977	-3.89776	9.70873e-05	0.00186861
UNC45A	384590	0.845247	0.216922	3.89655	9.75731e-05	0.00187528
CTTN	33455	3.06738	0.787264	3.89625	9.76925e-05	0.00187528
RPN2	3.218e+06	-0.860055	0.220841	-3.89446	9.84189e-05	0.00188673
RNF38	1.06239e+06	-0.930446	0.238983	-3.89336	9.88668e-05	0.00189282
UBA52	1.17358e+07	-1.25383	0.322146	-3.89212	9.93711e-05	0.00189996
COMMD9	548117	-1.00362	0.257975	-3.89039	0.000100082	0.00191104
GS1-124K5.4	21666.9	-1.74517	0.448724	-3.88919	0.00010058	0.00191803
RPL36	7.65962e+06	-1.54202	0.396544	-3.88865	0.000100803	0.00191976
HIST1H2AG	90607.3	-2.51921	0.647928	-3.88811	0.000101028	0.00192153
ELP3	132283	1.07385	0.276245	3.88732	0.000101359	0.00192515
FAHD1	80884.4	1.36228	0.350468	3.88702	0.000101484	0.00192515
TOX2	104971	-2.39468	0.616125	-3.88669	0.000101622	0.00192524
MAPK7	272758	-1.36043	0.350095	-3.8859	0.000101953	0.00192648
ARFRP1	166288	1.08276	0.278619	3.88616	0.000101841	0.00192648
PSEN2	60254.1	-1.774	0.456802	-3.88352	0.000102956	0.00194291
SPI1	4.22174e+06	-1.39849	0.360292	-3.88154	0.000103797	0.00195624
GSK3B	583323	-0.616749	0.158913	-3.88105	0.000104008	0.00195767
CRYZL2P-SEC16B	60842.2	-2.15304	0.554896	-3.88008	0.000104421	0.00196036
LRP3	329627	1.64949	0.425104	3.8802	0.000104369	0.00196036
APOC4-APOC2	2.46329e+06	-2.88201	0.743187	-3.87791	0.000105359	0.00197297
STARD4-AS1	276542	-1.62307	0.418545	-3.87789	0.000105365	0.00197297
CPOX	213419	1.68097	0.433512	3.87756	0.000105508	0.00197311
APOC2	2.46063e+06	-2.8825	0.743555	-3.87664	0.000105907	0.00197803
VBP1	287937	1.07284	0.276883	3.87472	0.000106745	0.00199112
DNAJC9	493280	0.948585	0.244868	3.87386	0.000107126	0.00199566
NSMCE3	297310	-1.00957	0.260657	-3.87316	0.000107434	0.00199883
SF3A2	1.79081e+06	-1.37284	0.354612	-3.8714	0.000108214	0.00201076
WRAP73	126801	0.859247	0.221987	3.87071	0.000108517	0.00201381
EPAS1	35829.4	2.22895	0.576049	3.86938	0.000109114	0.00202231
GIGYF1	812440	1.19302	0.308437	3.86795	0.000109752	0.00203153
SEC16B	37829	-2.52196	0.652485	-3.86516	0.000111016	0.00204191
COMMD3	722718	-1.28185	0.33163	-3.86531	0.000110949	0.00204191
SNRNP70	1.25525e+06	0.66542	0.172118	3.86606	0.000110608	0.00204191
CUL1	265372	1.42198	0.367882	3.86531	0.000110946	0.00204191
SNORD57	3521.89	1.69953	0.439646	3.86568	0.00011078	0.00204191
PLA2G12A	61054.4	1.3239	0.342617	3.86409	0.000111506	0.00204832
SNORD54	5587.59	-1.39732	0.361661	-3.86362	0.000111719	0.00204965
HDGFL2	237340	0.687151	0.177931	3.86189	0.000112513	0.0020616
HIST1H2BL	22441.6	-2.31008	0.598443	-3.86016	0.000113315	0.00207367
CCNI	2.98254e+06	-0.86704	0.224826	-3.8565	0.000115024	0.0021007
GTF2E2	135705	0.826129	0.214224	3.85637	0.000115081	0.0021007
NDN	83124.3	-4.12445	1.06963	-3.85596	0.000115276	0.00210162
MEI1	78478.5	-1.18403	0.307157	-3.85482	0.000115817	0.00210883
ATP5MG	2.80286e+06	-1.20131	0.311713	-3.8539	0.000116253	0.00210935
B2M	3.48012e+07	-1.02261	0.265348	-3.85384	0.000116282	0.00210935
TH2LCRR	11463.2	1.39944	0.363074	3.85443	0.000115999	0.00210935
EPB41L4A-AS1	459150	-1.30143	0.337836	-3.85226	0.000117032	0.00211399
CDC42SE2	1.05939e+06	-1.1618	0.301604	-3.85208	0.00011712	0.00211399
YWHAG	796696	0.94581	0.245519	3.85229	0.000117019	0.00211399
ABCC5	135805	1.52352	0.395459	3.85254	0.000116901	0.00211399
RBM7	469179	-1.00663	0.261371	-3.85135	0.00011747	0.00211767
CAPNS1	3.40135e+06	-1.12838	0.293061	-3.85031	0.000117967	0.00212136
NPIPB3	186802	-1.05923	0.275085	-3.85056	0.000117848	0.00212136
IQCK	25886.7	-1.24015	0.322184	-3.8492	0.000118506	0.00212606
HNRNPUL1	4.32541e+06	-0.763442	0.19834	-3.84916	0.000118521	0.00212606
RNF216-IT1	1858.51	-2.79051	0.725297	-3.8474	0.000119379	0.00213616
DARS-AS1	23834.5	0.971936	0.252609	3.84759	0.000119287	0.00213616
SPAG5	371635	1.14482	0.297659	3.84607	0.000120027	0.00214511
MIR378I	3445.99	-2.38531	0.620249	-3.84573	0.000120196	0.0021455
MGRN1	943182	-0.787214	0.204741	-3.84493	0.000120586	0.00214981
BEX4	272152	-2.06187	0.536516	-3.84306	0.000121508	0.00215741
NRDC	1.14507e+06	0.746003	0.1941	3.8434	0.000121343	0.00215741
MED22	88590	0.976158	0.254018	3.84286	0.000121607	0.00215741
ESF1	107232	1.04934	0.273011	3.84361	0.00012124	0.00215741
COPS5	316628	0.831979	0.216632	3.84051	0.000122779	0.00217554
DLX4	20903.9	-1.6129	0.420326	-3.83725	0.00012442	0.00219658
LOC102725021	14151.4	-1.39178	0.362647	-3.83783	0.000124127	0.00219658
CTDNEP1	1.39533e+06	-0.853971	0.22254	-3.83738	0.000124356	0.00219658
TELO2	317146	0.915968	0.238735	3.83676	0.000124666	0.00219824
HARS	304811	0.699701	0.182382	3.83645	0.000124825	0.00219837
OTUD3	146293	1.26585	0.330351	3.83184	0.000127188	0.00223727
IRX1	12629.4	8.68846	2.26771	3.83139	0.000127423	0.00223869
HIST1H2BC	164827	-1.87097	0.488394	-3.83087	0.000127692	0.00224071
TNFSF12	119458	-1.83893	0.480135	-3.83002	0.000128133	0.00224263
TMEM219	819943	-1.11003	0.289843	-3.82977	0.000128265	0.00224263
TJP2	93940.4	1.16033	0.302937	3.83025	0.000128013	0.00224263
TAPBPL	322498	-1.03588	0.270621	-3.82778	0.000129306	0.00224999
C6orf136	158017	-0.922371	0.240961	-3.82788	0.000129253	0.00224999
SRP54	198026	0.794983	0.207645	3.82857	0.000128891	0.00224999
MCAM	25388.4	2.60793	0.681251	3.82815	0.000129112	0.00224999
IL5RA	29069.7	-3.56176	0.930668	-3.8271	0.000129662	0.00225348
PDHA1	510551	0.791779	0.20692	3.82649	0.000129981	0.00225632
PTMS	400932	-1.58227	0.413711	-3.82458	0.000130994	0.00227119
CXCR5	50969.1	-2.4291	0.635645	-3.82148	0.000132655	0.00229554
DGCR6	70932	-1.67064	0.437185	-3.82136	0.000132715	0.00229554
PLRG1	206815	0.914307	0.239455	3.81828	0.000134384	0.00232164
LYSMD2	106778	-0.904302	0.236988	-3.81581	0.000135739	0.00234226
MCEMP1	322999	2.39641	0.628157	3.81499	0.000136186	0.00234719
PRPS1	333436	0.689819	0.180986	3.81145	0.000138153	0.00237827
APAF1	349596	1.23335	0.323652	3.81073	0.000138557	0.00238239
STX7	117557	1.02843	0.269913	3.81022	0.000138846	0.00238453
TECR	1.20201e+06	-1.19632	0.314026	-3.80962	0.000139181	0.00238746
IGF2BP2-AS1	15189.2	-2.25684	0.592534	-3.80879	0.000139647	0.0023898
RFXAP	68355.9	1.33183	0.349664	3.80889	0.000139591	0.0023898
OTOF	156378	-3.47614	0.912752	-3.80841	0.000139861	0.00239066
RPL15	1.85734e+07	-1.03531	0.271969	-3.80672	0.00014082	0.00240139
AARS2	121759	1.0536	0.276765	3.80685	0.00014075	0.00240139
PNPLA2	2.17616e+06	-1.01483	0.266683	-3.80538	0.000141587	0.00241164
DPRXP4	13999	-1.83056	0.481203	-3.80413	0.000142304	0.002421
P2RX5	155979	-1.95144	0.51314	-3.80295	0.000142985	0.00242891
RMDN3	159010	0.803877	0.211394	3.80274	0.000143103	0.00242891
GBAT2	62447.2	-1.74077	0.457972	-3.80104	0.000144089	0.00244166
CDCA8	166831	1.44171	0.379311	3.80087	0.000144191	0.00244166
MALAT1	2.8384e+07	-1.73164	0.455645	-3.80041	0.000144459	0.00244334
LINC02256	52026.5	-1.58072	0.415968	-3.80009	0.000144642	0.00244359
MFAP4	84386.6	-2.69338	0.708983	-3.79893	0.000145321	0.00244652
LMNB2	522054	0.932576	0.24547	3.79915	0.000145193	0.00244652
CCNF	90209.6	1.48419	0.390659	3.79921	0.000145158	0.00244652
METTL26	449540	-1.31007	0.344918	-3.79822	0.000145739	0.0024507
PGAM5	194305	0.840786	0.2216	3.79416	0.000148146	0.0024883
MIR1296	675.91	-3.55252	0.93655	-3.79319	0.000148722	0.00249509
FAM72D	18391	2.1049	0.554999	3.79263	0.000149062	0.00249791
APOE	82864.4	2.10802	0.555978	3.79155	0.000149713	0.00250591
FAM45A	242123	1.11904	0.295294	3.7896	0.000150892	0.00252275
ANKRD20A19P	5660.07	-7.58455	2.0026	-3.78735	0.000152263	0.00254274
HIST2H3D	26264	-2.3203	0.612935	-3.78555	0.000153367	0.00255529
GAPT	313053	-1.62119	0.428227	-3.78582	0.000153205	0.00255529
ZC3H3	439971	-0.822874	0.217476	-3.78374	0.000154488	0.00256895
RNF20	213160	0.697932	0.18446	3.78366	0.000154541	0.00256895
THOC2	507913	1.02126	0.269937	3.78334	0.000154737	0.00256928
NCR2	5794.86	-7.17471	1.89687	-3.78238	0.000155333	0.00257045
HIST1H3I	16720.2	-2.68574	0.710066	-3.78237	0.000155339	0.00257045
BMP8B	121197	1.92498	0.508873	3.78282	0.000155062	0.00257045
MOGS	263534	0.959817	0.253829	3.78134	0.000155984	0.00257737
ZNF740	125240	1.05515	0.279056	3.78114	0.000156113	0.00257737
TRMT2A	253315	0.842858	0.223024	3.77923	0.000157311	0.0025942
SRSF1	1.09832e+06	0.863955	0.228667	3.77822	0.000157951	0.00260179
ERMN	49370.8	-2.29527	0.607551	-3.7779	0.000158158	0.00260226
CD99P1	104603	-1.22186	0.323588	-3.77597	0.000159383	0.00261945
ALDH3A1	10379.2	-2.76448	0.732668	-3.77317	0.000161189	0.00264612
PHLDA2	119343	-2.25598	0.598153	-3.77158	0.000162218	0.00266001
LAS1L	342592	0.646965	0.17162	3.76974	0.000163415	0.00267435
OGFOD2	88375.3	0.822964	0.218312	3.76967	0.000163461	0.00267435
GLUD1P2	3197.25	-2.62895	0.697684	-3.7681	0.000164494	0.00267828
KLF8	49855.9	-1.84929	0.490663	-3.76897	0.000163925	0.00267828
TOMM20L	6714.15	-1.22198	0.324336	-3.76762	0.000164808	0.00267828
SGMS1-AS1	18469.6	-1.00176	0.265837	-3.76833	0.000164345	0.00267828
POLM	229227	-0.87004	0.230923	-3.76766	0.000164784	0.00267828
NMT1	574180	0.639804	0.169778	3.76847	0.00016425	0.00267828
CIZ1	1.32743e+06	-0.781137	0.207403	-3.76628	0.000165695	0.00268968
RNA28SN1	6.29559e+07	-2.42358	0.644157	-3.76241	0.000168284	0.00271348
RNA28SN2	6.29559e+07	-2.42358	0.644157	-3.76241	0.000168284	0.00271348
RNA28SN3	6.29559e+07	-2.42358	0.644157	-3.76241	0.000168284	0.00271348
RNA28SN4	6.29559e+07	-2.42358	0.644157	-3.76241	0.000168284	0.00271348
RNA28SN5	6.29559e+07	-2.42358	0.644157	-3.76241	0.000168284	0.00271348
TALAM1	2.56131e+07	-1.68006	0.446459	-3.76307	0.000167839	0.00271348
BAG3	329023	-2.04721	0.544234	-3.76163	0.000168807	0.00271607
EIF2S1	323770	1.09123	0.290118	3.76134	0.000169006	0.00271607
CABLES1	20552.6	2.17329	0.577773	3.76149	0.000168902	0.00271607
NADK	745800	1.00789	0.268099	3.75937	0.00017034	0.00273448
PITPNB	103062	0.989046	0.263143	3.75858	0.000170879	0.00274011
TIMM9	199209	-0.930483	0.247641	-3.75738	0.000171701	0.00275025
PIAS3	213917	-0.704687	0.187574	-3.75685	0.000172067	0.00275308
TRIM52-AS1	169190	-1.33964	0.356753	-3.75509	0.00017328	0.00276943
SNX12	192105	0.760659	0.202599	3.7545	0.000173686	0.00277286
STK11	390743	0.936931	0.249631	3.75326	0.000174552	0.00278362
RPL10A	1.59558e+07	-1.18748	0.316503	-3.75187	0.000175519	0.00279597
BTBD3	277417	-1.03747	0.27658	-3.75105	0.000176096	0.00280141
DNAJC7	466721	0.783933	0.209002	3.75084	0.000176246	0.00280141
L2HGDH	33460.8	1.06498	0.283997	3.74997	0.000176858	0.00280805
FAM72A	18259.1	1.75321	0.467586	3.74949	0.000177193	0.0028103
TMEM14EP	17091.9	-2.36336	0.630432	-3.7488	0.000177685	0.00281503
MCM6	559481	1.03283	0.275584	3.74776	0.000178418	0.00282355
NCAPG2	247001	1.05823	0.282548	3.74529	0.000180184	0.0028484
KDELR1	999947	-0.993089	0.265335	-3.74277	0.000182002	0.002874
RNVU1-20	70368.7	-2.58324	0.690395	-3.74169	0.000182786	0.00288326
AGR2	5318.44	-4.73981	1.26823	-3.73735	0.000185966	0.00290045
RNA45SN1	6.30838e+07	-2.40371	0.643229	-3.73694	0.000186275	0.00290045
RNA45SN2	6.30838e+07	-2.40371	0.643229	-3.73694	0.000186275	0.00290045
RNA45SN3	6.30838e+07	-2.40371	0.643229	-3.73694	0.000186275	0.00290045
RNA45SN4	6.30838e+07	-2.40371	0.643229	-3.73694	0.000186275	0.00290045
RNA45SN5	6.30838e+07	-2.40371	0.643229	-3.73694	0.000186275	0.00290045
CD33	654615	-1.24694	0.333454	-3.73946	0.000184417	0.00290045
VEGFB	264729	-1.08955	0.291386	-3.73921	0.000184599	0.00290045
PSMC3	629391	0.637702	0.170535	3.73941	0.00018445	0.00290045
PANK4	99358.1	0.905923	0.24231	3.7387	0.000184975	0.00290045
HEATR3	137964	0.981165	0.262431	3.73875	0.00018494	0.00290045
PPOX	143873	1.17623	0.314737	3.73717	0.000186106	0.00290045
GTSE1	85968.9	1.45315	0.38889	3.73666	0.000186483	0.00290058
CNIH2	22906	-1.54711	0.414104	-3.73603	0.000186945	0.00290249
RIPK2	987301	-1.45697	0.390065	-3.7352	0.000187568	0.00290249
JRKL	33842.9	1.37042	0.366898	3.73515	0.000187606	0.00290249
MMP25	167526	2.30249	0.616354	3.73566	0.000187224	0.00290249
OSCAR	94029.2	2.31736	0.620287	3.73595	0.000187007	0.00290249
VAT1L	243308	-5.18594	1.38852	-3.73487	0.000187812	0.00290258
TFG	500457	-0.81768	0.218998	-3.73373	0.000188667	0.00290536
NCAPD3	342299	0.897563	0.240363	3.7342	0.000188311	0.00290536
ATAD3B	213509	0.981747	0.262952	3.73356	0.000188792	0.00290536
FAM45BP	255149	1.0999	0.294567	3.73396	0.000188494	0.00290536
CCAR2	787417	0.752334	0.201643	3.73102	0.000190704	0.00293167
ZNF780A	24688.7	1.10468	0.296146	3.7302	0.000191327	0.00293814
SIGLEC10	291877	-1.26138	0.338221	-3.72945	0.000191898	0.00294379
AOAH	936257	-1.52951	0.410171	-3.72896	0.000192268	0.00294636
MIR6838	2787.73	-1.24101	0.332838	-3.72858	0.000192563	0.00294775
RABL2A	85865.6	-1.16207	0.311934	-3.72535	0.000195043	0.00298257
SLC45A3	165943	-1.88646	0.506572	-3.72397	0.000196118	0.00299586
CYTH3	109659	1.08372	0.291107	3.72275	0.000197066	0.00300717
MRFAP1L1	144854	0.899799	0.241779	3.72157	0.000197986	0.00301804
ATP5F1D	992280	-1.37867	0.370704	-3.71906	0.000199969	0.00303551
ZMAT2	394226	0.710327	0.190986	3.71925	0.000199812	0.00303551
HNRNPUL2	983542	1.06512	0.286366	3.71943	0.000199671	0.00303551
HJURP	151091	1.67029	0.449024	3.71982	0.000199364	0.00303551
ATG13	1.12217e+06	-0.787232	0.211724	-3.71819	0.000200652	0.0030427
DDAH1	22938	-2.37633	0.639201	-3.71766	0.00020108	0.00304283
TMEM107	208971	-1.52862	0.411156	-3.71786	0.000200921	0.00304283
C16orf45	15783.8	-1.86847	0.502843	-3.71582	0.000202544	0.0030618
LDHD	38957.1	-2.05211	0.552391	-3.71495	0.000203241	0.00306913
SLC49A3	49354	-1.55067	0.417524	-3.71398	0.000204029	0.00307782
ELL3	43290	-0.955409	0.257347	-3.71253	0.000205196	0.00309222
DCAF8	590913	0.826672	0.222696	3.71212	0.000205532	0.00309406
RCVRN	10705.1	-2.13722	0.57616	-3.70942	0.000207731	0.00311729
LOC100499489	69645.1	-1.3081	0.35269	-3.70892	0.000208149	0.00311729
R3HDM1	571695	-0.706638	0.190503	-3.70933	0.000207811	0.00311729
C1orf109	58664.6	1.15737	0.311974	3.70983	0.000207403	0.00311729
LOC100288162	51998.5	1.64217	0.442738	3.70913	0.000207976	0.00311729
RPS20	1.93453e+07	-1.27465	0.343983	-3.70558	0.00021091	0.00315539
RPL13	2.55115e+07	-1.19708	0.323205	-3.70379	0.000212402	0.00317285
DCLRE1A	54525.2	1.26536	0.341653	3.70366	0.000212514	0.00317285
ALG14	18619.8	1.24765	0.336959	3.70266	0.000213347	0.00318201
TMEM258	932740	-1.33534	0.360797	-3.7011	0.000214665	0.00319792
DSN1	122682	0.880099	0.237808	3.70088	0.000214855	0.00319792
CPSF7	1.41562e+06	-0.69184	0.186972	-3.70024	0.000215395	0.00320268
PFKFB4	139338	1.39794	0.377859	3.69962	0.000215918	0.00320717
CMAS	207703	1.0587	0.286303	3.69785	0.000217436	0.00322642
SPATA2	341989	-1.07701	0.2913	-3.69725	0.000217949	0.00322907
AK1	94457	1.4445	0.390709	3.69712	0.00021806	0.00322907
BMP2	43634.2	2.54173	0.687558	3.69676	0.000218371	0.00323038
LAG3	31925.7	-2.87797	0.77898	-3.69453	0.00022029	0.00325544
COMMD3-BMI1	2.08997e+06	-1.40089	0.379205	-3.69428	0.000220514	0.00325544
NCSTN	1.31431e+06	-0.934687	0.253052	-3.69366	0.000221053	0.00326008
C5orf30	66900.6	1.59004	0.430554	3.69302	0.000221604	0.00326489
CDK11A	303757	1.01604	0.275149	3.69267	0.00022191	0.00326609
SNORD35A	15345.1	-1.28743	0.348757	-3.69147	0.000222958	0.00327818
UCK2	328105	0.870105	0.235788	3.6902	0.000224081	0.00329135
USB1	603802	-0.966176	0.261911	-3.68894	0.000225188	0.00330427
NRM	438525	-1.23801	0.3358	-3.68675	0.000227137	0.0033295
CCL3	876762	-2.29239	0.621836	-3.68648	0.000227374	0.00332961
IGSF10	139410	-2.83595	0.769859	-3.68373	0.000229846	0.00335657
AMDHD2	55154.5	1.01178	0.274667	3.68366	0.000229908	0.00335657
PKP4	175061	1.18783	0.322456	3.6837	0.000229873	0.00335657
DNMT1	1.37512e+06	0.76114	0.206768	3.68114	0.000232192	0.00338651
HK1	874292	1.34647	0.365901	3.67988	0.00023334	0.00339983
NAA80	190400	-1.08866	0.295869	-3.67955	0.000233647	0.00340089
LOC100303749	4612.46	-2.76871	0.752588	-3.67892	0.000234225	0.00340247
FLJ46906	14403	-1.79791	0.488679	-3.67912	0.000234042	0.00340247
MYLPF	15320.8	-1.84113	0.500511	-3.6785	0.000234614	0.00340472
GTF2IP4	36957.1	1.0812	0.294129	3.67593	0.000236987	0.00343572
HLA-DRA	1.74402e+07	-1.8937	0.51522	-3.67552	0.000237365	0.00343777
CRTC2	1.11055e+06	-1.10263	0.300226	-3.67268	0.000240016	0.00346641
ITM2B	3.9204e+06	-0.914953	0.249127	-3.67264	0.000240059	0.00346641
NOC2L	597917	0.817323	0.222534	3.6728	0.000239909	0.00346641
PSMA1	1.15447e+06	-0.502936	0.136951	-3.67237	0.000240313	0.00346662
SNX10	491833	-1.35274	0.368408	-3.67186	0.000240794	0.00346668
TRMT5	36706	1.07337	0.292318	3.67191	0.000240744	0.00346668
PACS2	439063	-0.623593	0.169875	-3.6709	0.0002417	0.00347627
SLC38A5	175950	1.65326	0.450548	3.66946	0.000243068	0.00349248
ZNF511	273019	-0.969897	0.264516	-3.66668	0.000245719	0.00352707
VIM	3.98662e+07	-1.29955	0.354448	-3.66641	0.00024598	0.00352734
IGSF1	153003	-4.86856	1.32813	-3.66573	0.000246629	0.00353315
RACK1	2.01945e+07	-0.984544	0.268659	-3.66466	0.000247665	0.00354449
PARP6	777425	-0.885573	0.241736	-3.66339	0.000248904	0.00355521
KATNAL2	15953.8	1.36093	0.371475	3.66359	0.000248704	0.00355521
CCDC47	394602	0.97072	0.265252	3.65961	0.000252597	0.00360087
ITGB3	45824.8	2.66553	0.728319	3.65985	0.000252367	0.00360087
MIR548O	687.85	-3.09537	0.846055	-3.65859	0.000253603	0.00361167
IQCN	102559	-1.43915	0.3935	-3.6573	0.000254885	0.00362586
CMIP	1.14319e+06	-0.964485	0.26373	-3.65709	0.000255099	0.00362586
LOC102723582	7400.03	-1.33762	0.365805	-3.65666	0.000255521	0.00362829
C4orf48	205459	-1.52745	0.417948	-3.65463	0.000257549	0.00365086
MAML3	273350	-1.05055	0.287462	-3.65457	0.000257613	0.00365086
MIR4513	1686.92	-2.67449	0.732162	-3.65286	0.000259336	0.0036717
TADA2A	51892	0.919637	0.251848	3.65155	0.000260657	0.00368393
GK	81321.4	1.3459	0.368587	3.65151	0.000260708	0.00368393
PGM2	290037	0.774904	0.212273	3.65051	0.000261721	0.00369465
ZNF75D	61173.3	1.13156	0.310125	3.64873	0.000263544	0.00371676
GGACT	35094.7	-1.51729	0.415943	-3.64783	0.000264463	0.0037261
BIRC6-AS2	3635.53	-2.4518	0.672291	-3.64693	0.000265393	0.00373197
ORC2	91537.1	0.896876	0.245919	3.64704	0.000265283	0.00373197
CEP250	301719	0.709121	0.194476	3.64632	0.000266024	0.00373721
RPUSD4	152778	0.59303	0.162657	3.6459	0.000266462	0.00373975
CHEK1	136651	1.04364	0.286339	3.64478	0.00026762	0.00375237
ATP6V1C1	222314	1.16188	0.318846	3.64403	0.000268402	0.0037597
SCARNA14	784.523	-3.8421	1.05458	-3.64326	0.000269208	0.00376736
CS	2.71562e+06	-0.696009	0.191056	-3.64295	0.000269529	0.00376822
GNL2	454579	0.652972	0.179257	3.64266	0.000269833	0.00376883
CXorf40A	78613.6	1.01306	0.278213	3.64132	0.00027124	0.00378484
RAD21-AS1	10123.9	1.11548	0.306493	3.63949	0.000273177	0.00380821
TAF13	41597.3	1.74416	0.479368	3.63845	0.000274286	0.00382
UHRF1	433744	1.63233	0.448777	3.63729	0.000275519	0.00383349
SNORD71	1595.85	-3.07921	0.846637	-3.63699	0.000275845	0.00383435
PIGQ	349434	1.25195	0.344481	3.63432	0.000278715	0.00387054
CHST13	163713	-2.0586	0.566629	-3.63307	0.000280067	0.00388559
NKAIN1	1516.29	-3.96684	1.09346	-3.6278	0.000285849	0.00395607
S100A1	62165.9	-2.26149	0.62342	-3.62755	0.000286119	0.00395607
FIBP	647908	-0.958245	0.264124	-3.62801	0.000285615	0.00395607
MSH2	157803	1.25919	0.347128	3.62745	0.000286237	0.00395607
MAP3K21	58836.9	-1.43885	0.396758	-3.62652	0.000287266	0.00396651
OXER1	24082.9	-1.07299	0.296007	-3.62489	0.00028909	0.0039879
LOC112268105	21759.2	-1.39906	0.386153	-3.62306	0.000291133	0.00400248
EOGT	198275	-1.10671	0.305409	-3.62369	0.00029043	0.00400248
RELA	1.17386e+06	-0.882767	0.243656	-3.62301	0.000291194	0.00400248
SUPT16H	903221	0.785492	0.216809	3.62296	0.00029125	0.00400248
ABHD14B	745394	-1.06832	0.294918	-3.62242	0.000291862	0.00400331
RABL2B	193934	-0.897924	0.247865	-3.62264	0.000291615	0.00400331
GNAI2	5.82275e+06	-0.916956	0.253234	-3.62098	0.000293491	0.00402186
PCIF1	651889	-0.753484	0.208199	-3.61906	0.000295677	0.00404424
GALNT6	140058	1.03519	0.28604	3.61905	0.000295682	0.00404424
CKAP5	518342	1.02083	0.282598	3.61231	0.000303477	0.00414645
HBS1L	312167	1.08316	0.29987	3.6121	0.000303726	0.00414645
SNHG16	1.06419e+06	-1.12167	0.310612	-3.61115	0.000304846	0.00415782
KMT2E	2.48286e+06	-1.02859	0.284928	-3.60999	0.000306206	0.00417245
ELP5	361039	-1.03794	0.287579	-3.60923	0.000307113	0.00418089
WBP11	1.71728e+06	-0.874764	0.242414	-3.60856	0.0003079	0.00418767
HDAC8	69936.1	1.09403	0.303228	3.60795	0.000308628	0.00419365
ATXN2L	3.57462e+06	-0.854612	0.236889	-3.60765	0.000308981	0.00419451
ATP2B1-AS1	638676	-1.90653	0.528526	-3.60726	0.000309446	0.00419481
EIF3A	2.77437e+06	0.848028	0.235097	3.60715	0.000309581	0.00419481
ZNF646	183027	0.862663	0.239294	3.60504	0.000312107	0.00422509
SMIM6	8572.17	-1.90367	0.528159	-3.60435	0.000312932	0.00423231
C15orf48	14367.4	-2.18608	0.60663	-3.60365	0.000313776	0.00423977
NBR1	376485	0.911044	0.253	3.60097	0.000317034	0.00427981
PEMT	180096	-1.13965	0.316532	-3.60044	0.000317679	0.00428453
ZNF707	48995.4	1.04677	0.290831	3.59924	0.000319151	0.00430039
SHISA4	18007	-2.28192	0.634441	-3.59675	0.000322223	0.00432754
USP30-AS1	17346.9	-1.22234	0.339855	-3.59664	0.000322359	0.00432754
C18orf32	463000	-0.837921	0.232953	-3.59695	0.000321966	0.00432754
VEGFA	390878	1.49539	0.415762	3.59675	0.000322217	0.00432754
DZANK1	46319.1	-1.03832	0.288751	-3.59591	0.000323254	0.00433554
PLA2G15	244949	-0.986499	0.274432	-3.59469	0.000324773	0.00435189
CERCAM	290296	-1.59533	0.444225	-3.59126	0.000329087	0.00440563
SLC26A6	186912	0.797507	0.222098	3.5908	0.00032967	0.00440937
OR4M2	5790.2	-4.45212	1.24008	-3.59018	0.000330449	0.00441573
HMSD	3889.34	-5.42023	1.51034	-3.58874	0.000332274	0.00443603
MGC16275	17233.5	-0.894975	0.249434	-3.58803	0.000333188	0.00444414
FLT3LG	89834.9	-1.31094	0.365441	-3.58729	0.000334127	0.00445257
CDKN1B	726450	1.04165	0.290418	3.58674	0.000334839	0.00445797
NOP14	380286	0.703318	0.196209	3.58454	0.000337677	0.00449164
SDC2	279584	-3.16814	0.88393	-3.58415	0.000338178	0.00449416
LOC730098	29971.4	-1.40476	0.391963	-3.58391	0.000338486	0.00449416
PPT2	118521	1.71993	0.479972	3.58339	0.000339163	0.00449902
RPL26	1.73221e+07	-1.26734	0.353811	-3.58197	0.000341013	0.00451943
HIST1H4F	6403.2	-3.41329	0.953409	-3.5801	0.000343467	0.00453695
GAS5-AS1	60890.1	-1.50209	0.41953	-3.58041	0.000343061	0.00453695
CCDC120	76448.8	-1.25123	0.349465	-3.58042	0.000343044	0.00453695
LDLRAD4	83813.2	1.69145	0.47249	3.57987	0.000343769	0.00453695
CENPF	469930	1.76404	0.492781	3.57977	0.000343898	0.00453695
NBAS	258751	0.91616	0.255998	3.57877	0.00034521	0.00454187
SLC39A7	234297	1.24368	0.347506	3.57886	0.000345092	0.00454187
CCDC34	64913.9	1.59201	0.444831	3.5789	0.000345041	0.00454187
LINC01715	44757.2	-2.32563	0.649901	-3.57844	0.000345653	0.00454358
CBWD1	107052	1.05978	0.296679	3.57214	0.000354075	0.00465007
ETFA	422141	1.00217	0.280703	3.57021	0.000356697	0.00468028
TRAPPC1	978009	-1.2888	0.361119	-3.56891	0.000358472	0.0046971
MCM7	1.61164e+06	0.808069	0.226426	3.5688	0.000358627	0.0046971
SERINC2	329680	-1.98665	0.556913	-3.56725	0.000360747	0.00470788
POLA1	206569	0.954255	0.267455	3.5679	0.000359851	0.00470788
NFYA	344543	0.973856	0.272987	3.56741	0.00036053	0.00470788
NDC80	97963	1.4071	0.394423	3.5675	0.000360407	0.00470788
ARMT1	81088.4	1.11772	0.313359	3.56689	0.000361236	0.00471003
APMAP	752960	0.952261	0.267095	3.56525	0.000363503	0.00473533
CRYBB1	19479.7	-1.55285	0.435606	-3.56481	0.000364127	0.0047392
CCNB1	205138	1.47623	0.414227	3.5638	0.000365519	0.00475306
LINC01412	7871.73	-2.69462	0.756282	-3.56299	0.000366655	0.00476356
KRT18	76721.2	-3.95168	1.10977	-3.56082	0.0003697	0.00479025
HCFC1R1	264865	-1.18718	0.333372	-3.56113	0.000369265	0.00479025
FAM189B	279928	-0.985799	0.276829	-3.56104	0.000369395	0.00479025
NUDT13	38822.8	-1.05352	0.295893	-3.56046	0.000370202	0.00479248
DAZAP1	957841	0.655219	0.184099	3.55905	0.000372194	0.00480969
ZNF620	15472.5	1.2789	0.359318	3.55924	0.000371928	0.00480969
SERBP1	2.44755e+06	0.605974	0.17032	3.55786	0.000373894	0.00482735
SLC1A3	22725.9	2.03696	0.572649	3.55708	0.000374996	0.00483728
RRP9	109060	0.948451	0.266727	3.55588	0.000376716	0.00485516
MOB3C	74570.4	0.950191	0.267255	3.55537	0.000377443	0.00486021
SCAMP2	1.10191e+06	-0.843884	0.237413	-3.5545	0.000378692	0.00487196
ACTR3C	11456.6	-1.57861	0.444271	-3.55325	0.000380497	0.00489086
OSBPL5	474991	-1.13575	0.31968	-3.55277	0.000381193	0.00489113
PEX5	127413	0.827804	0.232996	3.55287	0.000381055	0.00489113
SNORD18C	9979.92	-1.27726	0.359586	-3.55203	0.000382268	0.00490059
IGFBP7	2.53272e+06	-1.43441	0.403941	-3.55104	0.000383716	0.00491482
ZNF433	51643.9	-1.56177	0.439946	-3.5499	0.000385371	0.00492731
PLCB3	177280	0.896728	0.25259	3.55013	0.000385047	0.00492731
CSE1L	432535	0.952586	0.268387	3.54929	0.000386265	0.0049344
HIST1H2AI	35962	-2.07643	0.585233	-3.54804	0.000388108	0.00495358
SNORD86	11907	0.962354	0.27126	3.54771	0.000388591	0.00495539
TVP23C	67823.7	-1.96306	0.553572	-3.54617	0.00039088	0.00498021
PRAME	248994	-3.47151	0.979633	-3.54369	0.000394568	0.00501838
MIR21	2827.3	-2.22752	0.62856	-3.54385	0.000394333	0.00501838
ZNF641	149916	1.05782	0.298689	3.54156	0.000397766	0.00505463
MFAP3	88115	1.28737	0.363538	3.54123	0.000398261	0.00505649
CASP8	557668	-1.31951	0.372738	-3.54004	0.000400064	0.00507494
C16orf46	13938.2	-1.06137	0.299858	-3.53957	0.000400773	0.00507949
NCAPG	214687	1.47944	0.418033	3.53906	0.00040156	0.00508502
MPEG1	2.44334e+06	-1.68702	0.476985	-3.53685	0.000404937	0.00512331
SARM1	111940	-1.27941	0.361862	-3.53562	0.000406817	0.00514262
OST4	2.0083e+06	-1.46693	0.415547	-3.53011	0.000415381	0.0052463
MMUT	96845.5	1.01985	0.28894	3.52961	0.000416174	0.00525175
OLMALINC	25105.4	-2.19794	0.622906	-3.52853	0.000417881	0.00526872
LINC01481	130206	-1.31679	0.37322	-3.52818	0.00041843	0.00527105
PRH1-PRR4	90032.5	-0.880944	0.249863	-3.5257	0.000422359	0.00531593
GPATCH1	64052	0.904512	0.256649	3.52432	0.000424575	0.0053392
CES1	1.14197e+06	-3.11437	0.883951	-3.52324	0.000426312	0.00534997
PIAS4	132343	0.563283	0.159863	3.52353	0.000425845	0.00534997
KLC4	76866.5	0.71979	0.204306	3.5231	0.000426537	0.00534997
SNORA24	10612.9	-1.25642	0.356687	-3.52249	0.00042752	0.00535766
MNDA	787864	2.07246	0.588395	3.52222	0.00042795	0.00535842
TMSB10	1.01791e+07	-1.23178	0.349817	-3.52121	0.000429583	0.0053702
ZNF343	33713.8	1.23204	0.349893	3.52118	0.000429631	0.0053702
MS4A1	176662	-3.13137	0.889536	-3.52023	0.00043118	0.00538492
TSLP	9865.83	-3.61782	1.02949	-3.51419	0.000441091	0.00549734
PRH1	74654.5	-0.848917	0.241578	-3.51406	0.000441317	0.00549734
TMEM183B	474248	0.570784	0.162423	3.51419	0.000441094	0.00549734
RHOT2	573672	0.63874	0.181822	3.51299	0.000443087	0.00551464
CD52	540402	-1.86347	0.530546	-3.51237	0.000444127	0.00551723
LOC100507507	164483	-1.04705	0.298119	-3.51219	0.000444435	0.00551723
GPKOW	119025	0.620007	0.176525	3.51228	0.000444276	0.00551723
RAP2C-AS1	28208.1	-1.25346	0.356972	-3.51135	0.000445836	0.00552989
NUP43	80948.3	1.04189	0.296939	3.50878	0.000450174	0.00557893
C12orf4	87388.8	0.974349	0.27776	3.50789	0.000451681	0.00558806
PRR5L	25428.9	1.86355	0.531215	3.50808	0.000451351	0.00558806
DEGS2	15494	-1.81992	0.518873	-3.50745	0.000452428	0.0055919
NIPAL3	93144.7	1.11967	0.319245	3.50725	0.000452762	0.0055919
KAT8	441177	-0.639512	0.182403	-3.50603	0.00045484	0.00561279
PDIK1L	114502	1.1912	0.339809	3.5055	0.000455751	0.00561925
STBD1	44985.4	1.58797	0.453104	3.50466	0.000457195	0.00563227
SUV39H2	50685.2	0.935216	0.267002	3.50266	0.000460646	0.00566996
PRL	82362.7	-5.01038	1.43086	-3.50164	0.000462397	0.00568669
PSAT1	56127.4	2.26552	0.647177	3.50061	0.000464186	0.00570387
ZFP36	9.64132e+06	-1.39639	0.399055	-3.49923	0.0004666	0.00572384
SIRT5	61954.7	0.88911	0.254078	3.49936	0.000466381	0.00572384
GLIS2-AS1	2188.17	-2.07935	0.594373	-3.49839	0.000468083	0.00573006
SS18L2	224107	-0.921959	0.263547	-3.49827	0.000468291	0.00573006
PPIL1	101868	1.24559	0.356037	3.49848	0.000467917	0.00573006
MIR7706	3430.85	-2.05459	0.587417	-3.49768	0.000469332	0.00573487
EMP3	2.82846e+06	-1.25492	0.358795	-3.49759	0.000469475	0.00573487
S100A10	4.18259e+06	-1.90589	0.545611	-3.49313	0.000477393	0.00582178
PRR12	700818	-0.930283	0.266301	-3.49335	0.000476998	0.00582178
PTRHD1	414776	-1.19468	0.342171	-3.49146	0.000480387	0.00584357
MAP4K1	651779	-0.880791	0.252259	-3.49162	0.000480108	0.00584357
KIAA0513	119945	1.84667	0.528862	3.49179	0.000479803	0.00584357
RPS6KA1	1.02049e+06	0.821171	0.235227	3.49096	0.000481282	0.00584955
HOTAIRM1	146768	-1.89995	0.544366	-3.49021	0.000482645	0.00586121
MIR933	623.78	-3.04071	0.871352	-3.48965	0.00048366	0.00586862
TBC1D24	136061	0.866845	0.248502	3.48828	0.000486143	0.00589382
LRRC23	52927	-0.850629	0.243894	-3.4877	0.000487198	0.00590169
FEZ2	144451	0.737942	0.211648	3.48665	0.000489102	0.00591488
IARS	651922	0.966158	0.277086	3.48685	0.000488741	0.00591488
CFD	4.74583e+06	-1.89499	0.543552	-3.4863	0.000489747	0.00591774
U2AF2	1.1898e+06	0.788666	0.22624	3.48597	0.000490364	0.00592027
AOC1	23843.7	-3.74067	1.07336	-3.48502	0.0004921	0.00592785
CAMP	69392.6	-2.9719	0.852769	-3.485	0.000492138	0.00592785
PRXL2C	272936	-1.18473	0.339955	-3.48496	0.000492218	0.00592785
USP50	20633.2	-1.2364	0.35506	-3.48224	0.00049724	0.00598338
MIR650	12414.6	-3.44534	0.989694	-3.48122	0.000499141	0.00600127
MIR647	4102.18	-1.42088	0.40819	-3.48094	0.000499662	0.00600257
ABHD1	11378.6	-1.21469	0.349101	-3.47948	0.000502382	0.00602526
OTUB1	1.11869e+06	-0.906394	0.260483	-3.47966	0.000502044	0.00602526
LYAR	182457	1.16537	0.334953	3.4792	0.000502908	0.00602659
HLA-DMA	1.58353e+06	-1.54422	0.444018	-3.47783	0.00050549	0.00603198
LOC651337	18457.9	-1.19226	0.342738	-3.47863	0.000503989	0.00603198
GATAD2B	645675	-0.765757	0.220181	-3.47784	0.000505463	0.00603198
UBL4A	209363	0.887533	0.255164	3.47829	0.000504631	0.00603198
LMNB1	432035	1.06331	0.305714	3.47813	0.000504921	0.00603198
NHLRC4	15478	1.34222	0.385958	3.47764	0.000505852	0.00603198
TOLLIP-AS1	21106.5	-1.83201	0.526885	-3.47705	0.000506963	0.00603932
GPATCH4	166434	0.959993	0.276108	3.47687	0.0005073	0.00603932
PLAGL1	313190	-1.28182	0.368727	-3.47634	0.000508315	0.00604645
TMC6	653938	0.864116	0.248623	3.47561	0.00050969	0.00605784
HCST	1.45435e+06	-1.6307	0.469251	-3.47511	0.000510653	0.00606432
TRMT61A	88769.9	0.826843	0.237976	3.47448	0.000511853	0.0060736
HIST1H2BI	12913.2	-2.8182	0.811657	-3.47216	0.000516293	0.00611509
SUPT7L	516854	-0.378135	0.108897	-3.47243	0.000515773	0.00611509
NANP	43703.3	1.1129	0.320557	3.47177	0.000517035	0.00611509
AMMECR1	169748	1.39715	0.402425	3.47182	0.000516944	0.00611509
CCZ1	122879	0.775044	0.223267	3.47138	0.000517787	0.00611899
MIR612	7386.88	-3.20278	0.922706	-3.47108	0.00051837	0.0061209
PDAP1	583564	0.649293	0.187104	3.47023	0.000520008	0.00613525
NEUROG3	10003.4	-4.59284	1.3236	-3.46996	0.000520535	0.00613648
STARD8	129238	1.62168	0.467508	3.46878	0.000522829	0.00615852
EPHB4	84380.5	1.44924	0.417857	3.46825	0.000523851	0.00616556
LINC00865	56741.4	-2.47491	0.714161	-3.46548	0.000529292	0.00620944
NMB	96262.6	-1.72873	0.498824	-3.46561	0.000529033	0.00620944
NDUFV2-AS1	18337.5	-1.12939	0.325841	-3.46606	0.000528137	0.00620944
GPR89A	27167.4	0.80758	0.233031	3.46554	0.000529163	0.00620944
C3	62121.1	-2.00163	0.577702	-3.46482	0.000530594	0.00621969
RMRP	30209	-2.35753	0.680808	-3.46285	0.00053449	0.00624518
C3orf35	17262	-1.51742	0.438147	-3.46326	0.000533682	0.00624518
CAMLG	443841	-0.811404	0.234289	-3.46326	0.000533681	0.00624518
ZNF397	28217.1	1.13829	0.328705	3.46296	0.000534277	0.00624518
FPR2	40800.6	3.46495	1.00095	3.46167	0.000536834	0.00626753
OLIG2	7770.32	-4.57564	1.32196	-3.46126	0.000537649	0.00627075
TIAF1	575216	-0.867923	0.250777	-3.46093	0.000538304	0.00627075
STX18	177183	0.632397	0.182727	3.46088	0.000538407	0.00627075
UBQLN2	459801	-0.837187	0.241962	-3.46	0.000540179	0.00628635
TPX2	437912	1.24126	0.358879	3.45871	0.000542775	0.00631149
UTP18	272543	0.552693	0.159889	3.45673	0.000546781	0.00635299
GCLM	105751	1.7038	0.49312	3.45515	0.000549995	0.00638522
CMTM2	25048.7	3.06226	0.886657	3.45371	0.000552927	0.00641414
TMEM181	169025	0.919757	0.266343	3.45328	0.000553814	0.00641929
IQCH-AS1	57636.8	-1.13034	0.327437	-3.4521	0.000556251	0.00643725
ATP6V1B2	868911	0.962812	0.278905	3.45212	0.000556198	0.00643725
ALDH4A1	137942	1.11292	0.32254	3.45048	0.000559594	0.00647077
ABCD3	82241.2	1.27928	0.370881	3.44931	0.000562024	0.00649371
HIST1H2AB	9094.74	-2.60195	0.754741	-3.44747	0.000565855	0.00653277
SLCO3A1	242598	-1.11787	0.324399	-3.44599	0.000568976	0.00656357
RPS6KA3	765245	1.08402	0.314626	3.44544	0.000570136	0.00657123
B3GALNT1	64096.1	1.66909	0.484462	3.44524	0.000570545	0.00657123
PIAS1	794928	-1.00332	0.291341	-3.44381	0.000573582	0.00659759
FKBP15	389152	0.761018	0.220986	3.44373	0.000573743	0.00659759
PRR13	2.28392e+06	-1.02065	0.296466	-3.44273	0.000575873	0.00661684
NUP85	247744	0.759593	0.220743	3.44107	0.00057941	0.00665222
PUS1	184160	0.870229	0.252928	3.44062	0.000580385	0.00665814
NORAD	1.35576e+06	0.9411	0.27373	3.43805	0.000585913	0.00671624
ANXA9	14201.8	1.14753	0.333871	3.43705	0.00058809	0.0067346
DDX12P	141664	1.18435	0.3446	3.43689	0.000588442	0.0067346
WDR83OS	1.1843e+06	-1.02462	0.298201	-3.436	0.000590368	0.00675132
NUP37	112954	1.03046	0.299923	3.43575	0.00059091	0.00675219
HIST4H4	10196	-2.17258	0.632568	-3.43453	0.000593572	0.00677728
MIA2	377218	-0.62268	0.18132	-3.43416	0.000594404	0.00678144
PSMG1	161541	0.736439	0.214475	3.43369	0.000595434	0.00678785
SNORA78	9938.16	-1.99813	0.582083	-3.43272	0.000597565	0.0067879
HIST2H2AC	133987	-1.89961	0.553334	-3.43302	0.000596905	0.0067879
TNPO3	454640	0.815718	0.237614	3.43296	0.000597038	0.0067879
VAPB	150694	0.848827	0.247283	3.43262	0.000597777	0.0067879
FPGT	51365.1	1.19907	0.349276	3.43302	0.000596896	0.0067879
C1orf216	73815.1	1.02438	0.29847	3.4321	0.000598929	0.00679567
LGALS1	1.1286e+07	-1.52661	0.445146	-3.42946	0.000604795	0.00685686
PRH1-TAS2R14	73524.8	-0.807863	0.235649	-3.42825	0.000607494	0.00688209
MAP1LC3A	211808	-1.76926	0.51632	-3.42668	0.000611005	0.00691646
MEIS1-AS2	22157.5	-1.86428	0.544391	-3.42452	0.00061589	0.00696633
HSDL1	82936	0.830524	0.242608	3.42332	0.000618613	0.00699168
UNC5C	174638	-4.01513	1.17303	-3.42288	0.000619624	0.00699221
SEMA6C	18416.4	1.56223	0.456394	3.42297	0.000619399	0.00699221
MIR3136	1266.06	-2.60209	0.760253	-3.42266	0.000620116	0.00699233
NUMA1	1.12024e+06	0.609677	0.17829	3.41959	0.000627166	0.00706632
REPIN1	1.31626e+06	-0.784998	0.229627	-3.41858	0.000629477	0.00708687
TIMP2	1.31416e+06	-1.19866	0.350737	-3.41755	0.000631866	0.00710824
HESX1	24781	-1.95923	0.573331	-3.41728	0.000632512	0.00711001
UFC1	1.31622e+06	-0.678873	0.198753	-3.41567	0.000636259	0.00714659
CPSF6	1.24956e+06	-0.562815	0.164788	-3.41539	0.000636906	0.00714832
TMEM121	11315.9	-2.14098	0.627016	-3.41455	0.000638871	0.00714941
TYROBP	5.62177e+06	-1.51132	0.442726	-3.41367	0.000640944	0.00714941
CELSR1	100686	-1.48136	0.433782	-3.41498	0.000637862	0.00714941
NAF1	148748	-0.752319	0.220357	-3.41409	0.000639947	0.00714941
WDR4	70977.2	0.907557	0.26585	3.4138	0.000640647	0.00714941
ZNF696	34350.4	1.17805	0.345059	3.41405	0.000640039	0.00714941
MAPK14	701768	1.19826	0.350978	3.41405	0.00064005	0.00714941
DPYD	147908	1.69718	0.497014	3.41474	0.000638419	0.00714941
SOX11	3076.76	-4.7098	1.38015	-3.41252	0.000643642	0.00716756
HLA-DPA1	6.08269e+06	-1.82436	0.534599	-3.41257	0.000643522	0.00716756
RAD54B	26686.4	1.27558	0.373813	3.41235	0.000644053	0.00716756
KIFAP3	73785.1	0.873411	0.255982	3.412	0.000644871	0.00717
MFHAS1	151003	1.40692	0.412365	3.41184	0.000645261	0.00717
GPR3	47224.2	-1.69867	0.497978	-3.41113	0.000646938	0.00718314
TLE3	1.83933e+06	-1.2561	0.368576	-3.40797	0.000654483	0.00726136
HOPX	162312	-2.66075	0.780859	-3.40747	0.000655679	0.00726301
SH3BP1	1.16788e+06	-1.19819	0.351682	-3.40704	0.000656726	0.00726301
CYB561D1	107015	1.11521	0.32734	3.40687	0.000657134	0.00726301
IDH1	311018	1.19806	0.351644	3.40702	0.000656772	0.00726301
CYGB	26806.9	2.89665	0.850097	3.40743	0.000655766	0.00726301
KLHL17	60658.4	1.06771	0.313431	3.40651	0.000657992	0.00726695
MLC1	432077	1.75031	0.514114	3.40451	0.000662817	0.00731468
SYNCRIP	766927	0.776841	0.22852	3.39944	0.000675239	0.0074461
TIMD4	5970.19	-2.59926	0.764851	-3.39838	0.000677853	0.00746925
BUB1	157273	1.34761	0.39673	3.39681	0.000681772	0.00750673
TPSD1	22173.5	-3.80493	1.12022	-3.39659	0.00068232	0.00750707
C19orf84	36739	-2.25236	0.663296	-3.39572	0.00068449	0.00751739
PRR29	318605	-1.38421	0.407651	-3.39559	0.000684812	0.00751739
POLN	23917.3	1.09406	0.3222	3.3956	0.000684787	0.00751739
PTK2	106245	1.89691	0.558778	3.39474	0.000686937	0.00753502
DCAF13	173956	0.802663	0.236498	3.39395	0.000688914	0.007551
LOC101927018	20952.9	-1.53791	0.453363	-3.39224	0.000693236	0.00759263
CDC20	269714	1.57444	0.464241	3.39144	0.000695267	0.00760914
WASH7P	107872	0.814767	0.240327	3.39025	0.000698298	0.00763655
TMED10	1.80339e+06	-0.794372	0.234381	-3.38924	0.000700877	0.00765899
SAP30L	140358	0.847885	0.250227	3.38846	0.000702857	0.00767484
AREG	19959.9	-2.90051	0.856273	-3.38737	0.00070566	0.0076976
IQSEC2	139013	-1.7752	0.524085	-3.38724	0.000706002	0.0076976
C11orf49	101355	-0.917764	0.270972	-3.38694	0.000706774	0.00769794
ETFRF1	120058	-0.847999	0.250388	-3.38675	0.000707268	0.00769794
TMEM68	56348.3	0.862369	0.254641	3.38661	0.000707625	0.00769794
BMI1	1.83862e+06	-1.40327	0.414611	-3.38454	0.000712969	0.00774447
PASK	153669	0.786794	0.232466	3.38456	0.000712922	0.00774447
CNTN4	46831.2	-5.47391	1.61757	-3.38403	0.000714294	0.00774892
PPAN	204357	0.983808	0.290726	3.38397	0.000714447	0.00774892
SPATC1L	135913	-1.71531	0.506936	-3.38368	0.000715211	0.00775141
RPL18A	1.581e+07	-1.15027	0.340175	-3.3814	0.000721179	0.00780996
SIN3A	917709	-0.849981	0.251384	-3.3812	0.000721689	0.00780996
FAM185BP	22418.1	-1.16238	0.343832	-3.38065	0.000723149	0.0078141
TAB1	206716	0.666978	0.197287	3.38075	0.000722884	0.0078141
GNAS	1.0858e+07	-0.806062	0.23847	-3.38014	0.00072449	0.00781695
ASB1	180468	0.620212	0.183485	3.38017	0.000724409	0.00781695
VPS16	298114	0.627956	0.185807	3.37961	0.000725879	0.00782031
NSD2	838301	0.827246	0.244773	3.37964	0.000725798	0.00782031
NSL1	54493.7	0.759183	0.224656	3.37932	0.000726666	0.00782298
ADGRL2	55698.1	-4.46377	1.32147	-3.37787	0.000730487	0.00785246
KLF2	3.11844e+06	-1.66062	0.49159	-3.37806	0.00073	0.00785246
SNORD62A	13878.9	-1.41288	0.418367	-3.37714	0.000732427	0.00785875
SNORD62B	13878.9	-1.41288	0.418367	-3.37714	0.000732427	0.00785875
IQGAP2	469449	1.15365	0.341615	3.37704	0.000732697	0.00785875
MSTO2P	111014	0.748859	0.221802	3.37624	0.000734827	0.00786469
GRWD1	178556	0.757674	0.224415	3.37623	0.000734876	0.00786469
NUF2	90138.3	1.46318	0.433347	3.37647	0.000734224	0.00786469
POLR2J4	134455	-0.659018	0.19524	-3.37542	0.00073704	0.00788204
KIZ	106784	0.722535	0.214106	3.37466	0.00073907	0.00789792
ZMIZ1	2.40569e+06	-0.857563	0.254155	-3.37417	0.000740394	0.00790625
F12	76308.8	-1.67889	0.497753	-3.37293	0.000743735	0.00793609
RPL39	8.08147e+06	-1.24839	0.37016	-3.37255	0.000744744	0.00794102
LINC02352	10476.2	-1.22558	0.363527	-3.37137	0.000747953	0.00796747
TRAPPC3	251931	0.654212	0.194069	3.37103	0.000748872	0.00796747
GLRX2	39425.7	1.09184	0.323878	3.37116	0.000748523	0.00796747
CCDC73	189862	-0.755426	0.224163	-3.36998	0.000751725	0.00799196
ARHGAP4	2.60628e+06	0.721842	0.214349	3.3676	0.000758246	0.0080495
DPYD-AS1	3552.58	2.18915	0.650041	3.36771	0.00075794	0.0080495
SLC25A6	1.01844e+07	-0.896015	0.266132	-3.36681	0.000760432	0.00806091
TONSL-AS1	15772.1	1.2479	0.37064	3.36687	0.000760257	0.00806091
DVL3	952374	-0.656297	0.194978	-3.366	0.000762658	0.0080786
MIEF1	303570	0.795555	0.236369	3.36573	0.000763412	0.0080807
RILP	149153	1.08419	0.322182	3.36517	0.000764978	0.00809137
PDGFC	130145	-2.84304	0.84517	-3.36387	0.000768577	0.0081117
LRRC46	18892.4	-1.02264	0.304	-3.36395	0.000768356	0.0081117
LOC102723729	3789.21	1.02216	0.30383	3.36426	0.000767502	0.0081117
MFF	428394	-0.533009	0.158519	-3.36243	0.000772609	0.00814833
PELI2	379502	-0.920708	0.273869	-3.36185	0.000774212	0.00815736
SERP1	1.97571e+06	-0.660483	0.19648	-3.36158	0.000774975	0.00815736
CARS-AS1	16291.2	0.793575	0.236076	3.36152	0.000775152	0.00815736
TPRG1L	258908	0.842147	0.250543	3.36129	0.000775794	0.00815821
PC	31938.9	1.8745	0.557795	3.36055	0.000777879	0.00817421
HLA-DQB1-AS1	221425	-2.24026	0.666787	-3.35978	0.000780048	0.00818185
CAND2	23398.2	-1.30232	0.387609	-3.35989	0.00077974	0.00818185
VRK1	246644	0.842647	0.250811	3.35969	0.000780298	0.00818185
PSMG2	534044	-0.700448	0.208521	-3.35912	0.000781921	0.00819295
ZNF581	260517	-0.855015	0.254592	-3.35837	0.000784037	0.00820919
TVP23A	34242.1	-0.750276	0.223429	-3.358	0.000785074	0.00821413
EPDR1	51497.4	1.64409	0.489853	3.3563	0.000789938	0.00825906
SATL1	12114.2	0.869292	0.259088	3.35519	0.000793095	0.0082861
SPATS2L	135541	-1.51885	0.452918	-3.35349	0.000798002	0.00831728
LAPTM5	1.77612e+07	-0.957616	0.285569	-3.35336	0.000798372	0.00831728
MAP3K4	186230	0.735306	0.219264	3.35351	0.000797923	0.00831728
DHX38	589957	0.751405	0.22407	3.35344	0.000798145	0.00831728
TPT1	5.41888e+07	-0.932465	0.278171	-3.35213	0.000801934	0.0083484
SNORA66	6657.55	-1.37058	0.409012	-3.35095	0.000805348	0.00837793
NCAM2	5467.46	-2.90239	0.866438	-3.3498	0.000808714	0.00840691
AGPS	412805	0.795436	0.237488	3.34937	0.000809947	0.00841371
SMDT1	560223	-0.950751	0.283908	-3.3488	0.000811623	0.00842509
FAM81B	8006.49	-2.1674	0.647258	-3.34859	0.000812233	0.0084254
DDX55	180268	0.725185	0.216583	3.3483	0.0008131	0.00842836
DUSP1	7.85356e+06	-1.38203	0.412836	-3.34765	0.00081501	0.00844213
NAP1L4	552011	0.688553	0.205748	3.34658	0.000818146	0.00846857
SERPING1	530196	-2.85181	0.852673	-3.34455	0.000824166	0.00851798
ECM1	359708	-1.95638	0.584963	-3.34446	0.000824444	0.00851798
CEP295NL	17294.2	-1.95374	0.584188	-3.34438	0.000824681	0.00851798
TRMT6	184490	1.02245	0.305777	3.34378	0.000826444	0.00853013
ITGAX	2.27025e+06	-1.34847	0.403607	-3.34105	0.000834619	0.00860838
GPC1	48686.7	-1.42694	0.427664	-3.33659	0.000848134	0.00874156
ULK4P3	12566.3	-1.86147	0.557949	-3.33627	0.000849096	0.00874527
PBK	30615.8	2.20979	0.66269	3.33458	0.000854275	0.00879236
LINC01461	3404.24	-2.23001	0.668903	-3.33383	0.0008566	0.00881005
COX8A	2.38036e+06	-1.26376	0.379213	-3.33258	0.000860458	0.00884346
TCHP	155833	0.705153	0.211644	3.33178	0.000862917	0.00886246
SEC31A	1.27569e+06	-0.484278	0.145371	-3.33132	0.000864343	0.00887082
TUSC1	39862.8	-2.70548	0.81247	-3.32994	0.000868647	0.0089024
CARD6	47112.8	1.23576	0.371103	3.32995	0.000868602	0.0089024
RPN1	2.18785e+06	-0.605927	0.182069	-3.328	0.000874727	0.00895839
LOC101928021	4701.17	-1.37962	0.414627	-3.32738	0.000876675	0.00895937
PSMD1	533183	0.730899	0.219657	3.32746	0.000876417	0.00895937
MIR25	2734.28	1.30995	0.393682	3.32743	0.000876507	0.00895937
KIAA1586	63075.6	1.15459	0.347036	3.32701	0.000877836	0.00896492
HIVEP3	479587	-1.2745	0.383126	-3.32659	0.000879156	0.00897208
BARX1	2526.04	5.22686	1.57154	3.32594	0.000881218	0.00898681
TMEM56-RWDD3	26649.5	1.54336	0.464334	3.32382	0.000887926	0.00904886
PCSK5	35283.1	-1.62054	0.487583	-3.32362	0.000888568	0.00904905
WSB1	762834	0.786998	0.23686	3.32263	0.000891717	0.00907475
CIAO3	100369	0.85893	0.258582	3.3217	0.000894717	0.0090989
BHLHE40-AS1	24076.9	-1.53096	0.461008	-3.32089	0.000897305	0.00911883
NAAA	407707	-1.10235	0.332053	-3.31979	0.000900862	0.00914858
C11orf80	57184.9	-0.86549	0.26081	-3.31847	0.000905113	0.00918531
ERFE	69016.7	2.84501	0.857452	3.31798	0.00090671	0.00919509
LTO1	77814.3	0.564718	0.17023	3.31738	0.000908651	0.00920834
MED30	344852	-0.923243	0.278358	-3.31675	0.000910708	0.00922274
DLGAP5	129794	1.9305	0.582149	3.31615	0.000912663	0.0092361
CYB5R3	1.51925e+06	-0.831867	0.251003	-3.31418	0.000919139	0.00929515
SORD	153385	0.990243	0.298831	3.31373	0.000920614	0.00930359
IL18BP	106086	-1.27805	0.385826	-3.3125	0.000924674	0.00933038
ECHDC2	134456	-1.03948	0.31382	-3.31234	0.000925194	0.00933038
ZC3H7B	477044	0.914004	0.275926	3.3125	0.000924655	0.00933038
TSPYL5	44261.8	-2.10583	0.636046	-3.31082	0.000930238	0.00936823
MRPL40	185558	-0.858334	0.259244	-3.31091	0.000929916	0.00936823
UROD	496638	1.26221	0.381322	3.31008	0.00093269	0.00938641
DUSP8	189727	-2.1962	0.663601	-3.30952	0.000934545	0.00939856
TNFAIP6	21133.9	3.02287	0.913548	3.30893	0.000936525	0.00941195
TREX1	293709	-1.15181	0.348147	-3.3084	0.000938319	0.00942111
H3F3AP4	1.51105e+06	0.718434	0.217163	3.30827	0.000938735	0.00942111
H3F3A	1.51303e+06	0.71662	0.216753	3.30616	0.000945825	0.00948571
SLC7A8	46015.9	-1.78205	0.539102	-3.30559	0.000947755	0.00949849
SMPDL3B	34416.3	-2.24757	0.680031	-3.3051	0.00094942	0.00950205
RNF7	681411	-0.818823	0.247736	-3.30522	0.000949008	0.00950205
ANKRD65	20304.2	-4.56089	1.38026	-3.30437	0.000951913	0.00952045
SAE1	525471	0.61657	0.186617	3.30393	0.000953387	0.00952862
ABCB10	591641	1.25251	0.379141	3.30354	0.00095474	0.00953557
SEC11C	238940	-0.923951	0.279767	-3.30257	0.00095802	0.00956175
SH3BGRL	2.9822e+06	-0.902548	0.273344	-3.30188	0.000960394	0.00957885
KRT17	25970.2	-4.6509	1.40904	-3.30077	0.000964195	0.00960554
VIM-AS1	1.05664e+07	-1.21507	0.368139	-3.30058	0.000964853	0.00960554
PPP2CB	133376	0.833044	0.252398	3.30052	0.000965055	0.00960554
CPSF2	252759	0.945779	0.286703	3.29881	0.000970947	0.00965756
OSTC	834323	-0.735976	0.223232	-3.2969	0.00097757	0.00971678
SP2	441211	-0.824923	0.250243	-3.29649	0.000979013	0.00972446
HIST1H4C	20506.2	-1.84452	0.559726	-3.2954	0.000982819	0.00974892
AGO3	145723	-0.583617	0.177092	-3.29556	0.00098226	0.00974892
JADE2	316895	-0.752693	0.228431	-3.29505	0.000984028	0.00975424
EFCAB5	27297.2	-1.15348	0.350301	-3.29283	0.000991848	0.00982505
GARS	793056	0.637148	0.193513	3.29253	0.000992898	0.00982874
SNX8	145366	0.887402	0.26954	3.29228	0.000993776	0.00983073
GPT	13330.8	1.96716	0.597568	3.29195	0.000994946	0.0098356
HCG11	97429.2	1.22103	0.371014	3.29107	0.000998056	0.00985962
GRINA	2.49029e+06	-1.20146	0.365137	-3.29044	0.00100032	0.00986857
CMTR1	344481	0.756146	0.22979	3.2906	0.000999745	0.00986857
HSPA6	85683.6	1.98138	0.602354	3.2894	0.00100403	0.00989843
FAM72C	19361	1.71967	0.52291	3.28866	0.00100666	0.00991763
KCNH3	25351.8	-1.74812	0.531642	-3.28816	0.00100844	0.00992169
CCDC22	265435	0.723333	0.219981	3.28816	0.00100844	0.00992169
ROBO3	103202	-1.51333	0.460274	-3.28788	0.00100946	0.00992469
CNIH1	658928	-0.737601	0.224365	-3.2875	0.0010108	0.00992469
CENPE	146894	1.60733	0.488916	3.28754	0.00101068	0.00992469
SNRNP27	417248	-0.951231	0.289445	-3.2864	0.00101478	0.00995709
COA6-AS1	86351.2	-1.54525	0.470351	-3.28531	0.0010187	0.00998879
SLC46A1	104631	-1.21637	0.370299	-3.28484	0.00102041	0.00999877
SPAG8	18404.2	-1.22147	0.372024	-3.2833	0.00102598	0.0100466
POLR3E	258770	0.643354	0.19605	3.28158	0.00103227	0.0101013
ZMYM2	616815	-0.942551	0.287323	-3.28045	0.00103641	0.010135
LINC02482	15125.4	-1.61869	0.493589	-3.27944	0.00104014	0.0101647
CCT5	1.20291e+06	0.747837	0.228107	3.27845	0.00104379	0.0101935
BCLAF3	74889.5	0.995583	0.303729	3.27786	0.00104596	0.0102078
C5orf63	21057.3	-1.24431	0.379781	-3.27639	0.00105144	0.010248
MCM2	817220	0.959944	0.29299	3.27637	0.0010515	0.010248
SCAND1	897864	-0.9041	0.276012	-3.27558	0.00105447	0.0102644
SLC25A5-AS1	550833	-0.880458	0.268798	-3.27554	0.00105459	0.0102644
MAK16	155279	0.800068	0.244288	3.27509	0.00105626	0.0102738
ATP1B1	83598	-1.41262	0.431357	-3.27483	0.00105727	0.0102767
KLHDC2	369992	-0.690461	0.210871	-3.27433	0.00105914	0.010288
AGT	55021.7	-3.6555	1.11659	-3.27381	0.00106107	0.0102999
BTD	43328	-0.721657	0.220493	-3.27292	0.00106443	0.0103256
ZNF589	82997.9	0.880825	0.269223	3.27173	0.00106893	0.0103572
PEX12	17085.4	1.02565	0.313495	3.27168	0.00106912	0.0103572
CACTIN	190468	0.748956	0.228999	3.27057	0.00107332	0.0103909
SPC24	45118.4	1.49541	0.457269	3.2703	0.00107433	0.0103937
C9orf131	27451.6	-2.2115	0.676661	-3.26825	0.00108216	0.0104626
MIR3614	6891.38	0.981722	0.300505	3.26691	0.00108729	0.0104992
SLC7A1	392935	1.11235	0.340494	3.26688	0.00108739	0.0104992
NKAIN2	23214.5	-3.81704	1.16851	-3.26659	0.00108852	0.0105031
SLC22A16	113822	1.05494	0.323087	3.26518	0.00109394	0.0105483
VTRNA2-1	1442.07	-4.72009	1.44611	-3.26398	0.00109857	0.010586
ERG	122401	2.03745	0.624771	3.26112	0.00110973	0.0106864
LOC103021295	43883.3	-0.968913	0.297328	-3.25874	0.00111908	0.0107693
BCKDK	531740	-0.943754	0.289676	-3.25797	0.00112214	0.0107915
BMP1	242745	-1.0516	0.322864	-3.25712	0.0011255	0.0108096
WDR5	340173	0.645713	0.198241	3.25721	0.00112515	0.0108096
FCGR1A	387459	-1.48609	0.456355	-3.25643	0.00112823	0.0108286
HOXA11	221640	-3.14518	0.966064	-3.25567	0.00113125	0.0108505
NLRC4	34322	1.98445	0.609668	3.25498	0.00113402	0.0108698
GXYLT1	93631.1	0.941136	0.289161	3.25471	0.00113507	0.0108727
HMGCL	95361.6	1.25544	0.385761	3.25444	0.00113614	0.0108758
INPP4B	52706.2	-2.37433	0.729664	-3.25401	0.00113787	0.0108816
YY1AP1	1.29134e+06	-0.657004	0.201912	-3.25392	0.00113825	0.0108816
GTF2A1	155703	0.921875	0.283349	3.2535	0.00113992	0.0108904
SMG5	807873	0.687318	0.211378	3.2516	0.00114756	0.0109562
FAM238A	16632.6	-1.60591	0.493918	-3.25136	0.00114852	0.0109582
RABL6	765825	0.583906	0.179604	3.25108	0.00114968	0.010962
ETFDH	94859.3	0.916078	0.281808	3.25071	0.00115116	0.0109689
ZDHHC4	309804	-0.690509	0.212478	-3.24979	0.00115492	0.0109975
PSME1	2.34793e+06	-0.858951	0.264467	-3.24786	0.00116277	0.0110607
SERINC3	481087	0.680472	0.209519	3.24778	0.00116308	0.0110607
OAT	361447	1.42995	0.440458	3.24652	0.00116826	0.0111026
ARSA	604170	-1.04909	0.323271	-3.24522	0.0011736	0.0111461
SEL1L3	738215	-1.19454	0.368173	-3.24452	0.0011765	0.0111593
MKI67	1.17946e+06	1.51618	0.467307	3.24451	0.00117653	0.0111593
C3orf14	12777.3	-2.82064	0.869488	-3.24403	0.00117853	0.011171
ZNF227	56253.3	0.83128	0.256369	3.24252	0.00118479	0.011223
HIST1H2AL	39279.9	-2.01433	0.621398	-3.2416	0.0011886	0.0112371
NFIL3	1.24508e+06	-1.13079	0.348814	-3.24182	0.00118767	0.0112371
ZMYND10	28960.5	-1.04445	0.322195	-3.24168	0.00118826	0.0112371
RFPL3S	15816.8	-1.71054	0.527723	-3.24136	0.00118959	0.0112391
CCDC189	227823	-1.05691	0.326103	-3.24103	0.00119098	0.011245
RPS6KA5	73807.8	-1.12746	0.347899	-3.24078	0.00119204	0.0112477
LINC00467	26263.2	-1.29498	0.39972	-3.23971	0.00119649	0.011275
P2RX5-TAX1BP3	529065	-0.788246	0.243295	-3.23988	0.0011958	0.011275
NUCB1	1.81161e+06	-0.809656	0.249971	-3.239	0.00119948	0.0112885
TIMM10B	312242	-0.729502	0.225216	-3.23912	0.001199	0.0112885
TRPS1	320209	-3.05069	0.941977	-3.23861	0.00120115	0.0112896
CLSPN	198854	1.1571	0.35727	3.23872	0.00120067	0.0112896
ADAMDEC1	17741.3	-2.20612	0.681235	-3.23842	0.00120195	0.0112898
ZSCAN2	79918.5	-1.21193	0.374319	-3.2377	0.00120496	0.0113034
PUS3	34085.2	0.63753	0.196901	3.23783	0.00120444	0.0113034
FAM83H	108464	-1.83732	0.567604	-3.23699	0.00120799	0.0113154
ULK4P1	9297	-1.70424	0.526513	-3.23685	0.00120858	0.0113154
ULK4P2	9297	-1.70424	0.526513	-3.23685	0.00120858	0.0113154
RIDA	31251	1.43762	0.444362	3.23523	0.00121543	0.0113722
NACA	1.04075e+07	-0.771275	0.238425	-3.23487	0.00121697	0.0113793
SNRNP48	147121	0.727156	0.224896	3.2333	0.00122369	0.0114347
ZCCHC14	145286	0.782062	0.24193	3.23259	0.00122672	0.0114557
PFN1	1.37824e+07	-1.09203	0.337841	-3.23239	0.0012276	0.0114565
LOC105370526	6569.95	-1.7672	0.546892	-3.23135	0.00123209	0.0114911
IER5L	157712	-1.34222	0.415695	-3.22886	0.00124284	0.0115764
VCPKMT	196569	-0.803489	0.248843	-3.22889	0.0012427	0.0115764
ZKSCAN1	242649	1.55377	0.481292	3.22834	0.00124511	0.0115901
ARMH1	933958	-1.23906	0.383898	-3.22759	0.00124838	0.0116132
RPS18P9	20200	-1.13854	0.352794	-3.22721	0.00125003	0.0116211
ALS2CL	25325.4	1.70279	0.527751	3.22651	0.0012531	0.0116421
SLC39A4	197057	-1.28842	0.399372	-3.22611	0.00125487	0.0116511
FAM118A	220008	1.0352	0.320989	3.22502	0.00125963	0.0116878
GAR1	128582	0.747598	0.231921	3.2235	0.00126636	0.0117428
MCM10	86104.5	1.31337	0.407536	3.22271	0.00126983	0.0117674
SNORD97	11347.1	-1.49439	0.46376	-3.22234	0.0012715	0.0117679
USP30	204902	-1.00683	0.312447	-3.2224	0.00127123	0.0117679
CD82	565151	1.20966	0.37552	3.22128	0.00127621	0.0117964
MIR4523	1749.13	1.58702	0.492655	3.22136	0.00127582	0.0117964
GALNT11	124499	-1.10015	0.341603	-3.22056	0.00127941	0.0118185
EBPL	302492	-1.0624	0.330031	-3.2191	0.00128592	0.011871
NRN1L	15492.5	-1.54705	0.480628	-3.21881	0.00128723	0.0118746
TAF10	990232	-1.00716	0.312913	-3.21865	0.00128794	0.0118746
UVRAG	707246	-0.892214	0.277254	-3.21804	0.0012907	0.0118924
ZNF146	294361	1.07264	0.333409	3.21719	0.00129452	0.0119201
NLGN3	56258.4	-1.48425	0.461545	-3.21582	0.0013007	0.0119641
REXO2	126424	1.34222	0.417399	3.21568	0.00130135	0.0119641
LHFPL2	66325.3	1.86316	0.579416	3.21559	0.00130177	0.0119641
MIR762HG	102512	-1.04415	0.324861	-3.21414	0.00130835	0.0120093
BCORL1	192711	-0.927775	0.288641	-3.21429	0.00130766	0.0120093
SNORD36C	12264.1	-1.05527	0.328469	-3.21268	0.00131503	0.012063
CD302	1.41565e+06	-1.04858	0.326442	-3.21216	0.00131742	0.0120773
KLRC4-KLRK1	221859	2.35313	0.732674	3.2117	0.00131951	0.0120888
SMS	500670	0.82218	0.256147	3.2098	0.00132828	0.0121615
TAF5L	189919	0.933877	0.290962	3.20962	0.00132913	0.0121616
CCDC144B	70693.4	-2.02454	0.630991	-3.20851	0.00133425	0.0121913
WASH2P	123894	0.676142	0.210743	3.20837	0.0013349	0.0121913
GINS3	59098.8	0.874815	0.272645	3.20863	0.00133371	0.0121913
CLUH	540539	0.889787	0.277476	3.20672	0.00134259	0.0122539
FAM234B	59586.7	0.827035	0.258049	3.20496	0.00135082	0.0123213
AKAP1	198085	0.93242	0.291025	3.20392	0.00135571	0.0123504
SLC26A2	84023.6	1.33108	0.415444	3.204	0.00135534	0.0123504
IRAK1	1.52032e+06	0.747661	0.233503	3.20193	0.00136511	0.0124281
RHEX	61273.6	-2.59879	0.811719	-3.20158	0.00136674	0.0124352
PAK6	23266.8	-1.81983	0.568593	-3.20059	0.00137149	0.0124415
CCDC92	158079	-1.20561	0.376629	-3.20106	0.00136924	0.0124415
RAVER1	1.1395e+06	-0.777825	0.243035	-3.20046	0.00137206	0.0124415
ARID1A	2.45167e+06	-0.64806	0.202496	-3.20036	0.00137258	0.0124415
GTF2E1	48130.9	0.951376	0.297269	3.20038	0.00137245	0.0124415
ADAMTS6	46160.1	2.14327	0.669692	3.20039	0.00137244	0.0124415
GNG5	1.5584e+06	-1.06452	0.332693	-3.19972	0.00137562	0.0124613
COX4I1	4.8167e+06	-0.959431	0.299888	-3.1993	0.00137762	0.0124716
SNORA21	10998.5	-1.665	0.520554	-3.19853	0.00138132	0.0124973
ZNF260	55787	1.05127	0.328723	3.19804	0.00138367	0.0125108
HDAC1	886989	0.554701	0.173492	3.19727	0.00138734	0.0125362
PTRH2	61827.1	0.928294	0.290395	3.19666	0.00139027	0.0125548
TBC1D12	110581	-2.03787	0.63765	-3.1959	0.00139395	0.0125802
XRCC2	32592.9	1.31812	0.412577	3.19484	0.00139907	0.0126186
TESC	246711	1.76713	0.553227	3.19422	0.00140209	0.0126301
RIPOR3	138003	2.35067	0.735882	3.19435	0.00140144	0.0126301
RPS14P3	53469.5	-1.0926	0.342128	-3.19353	0.00140544	0.0126525
SSR4	2.27795e+06	-1.11635	0.349615	-3.19309	0.00140759	0.0126639
NADK2	155732	0.86852	0.272042	3.1926	0.00140998	0.0126776
DNAJA3	158439	0.854815	0.267866	3.1912	0.00141683	0.0127313
RPS23	1.81782e+07	-1.0768	0.337453	-3.19096	0.001418	0.0127339
WASH3P	228485	0.689301	0.216083	3.18998	0.00142284	0.0127695
UBXN7-AS1	17976.7	-1.2455	0.390557	-3.18903	0.0014275	0.0128034
ARPC3	4.06596e+06	-0.664945	0.208669	-3.1866	0.00143957	0.0129037
SCG2	15645.1	-2.66826	0.837404	-3.18634	0.00144083	0.012907
ITGB1	854590	1.01864	0.319722	3.18602	0.00144243	0.0129133
MIR4426	2.05688e+06	-1.02079	0.32051	-3.18489	0.00144807	0.0129479
CCDC25	187536	0.818682	0.25705	3.18491	0.00144798	0.0129479
FOXO4	158754	1.3019	0.409052	3.18272	0.00145901	0.0130377
WARS	1.69794e+06	-1.07156	0.336755	-3.18202	0.00146249	0.0130607
ERH	474702	0.788324	0.247763	3.18177	0.00146379	0.0130643
C1S	13531.5	2.02358	0.6361	3.18123	0.00146653	0.0130807
CEACAM19	22146.6	-2.65151	0.833722	-3.18033	0.00147107	0.0131131
MYL5	64060.7	-1.03359	0.325019	-3.1801	0.00147226	0.0131156
LOC105374546	9338.37	-1.79647	0.565	-3.17959	0.00147485	0.0131226
FAM129B	297023	1.49193	0.469214	3.17964	0.00147459	0.0131226
POLR2A	4.07204e+06	-0.790534	0.24869	-3.1788	0.00147888	0.0131424
OVCA2	428430	-0.660729	0.207854	-3.17882	0.00147878	0.0131424
EPHX2	22196.9	-2.00745	0.631793	-3.17739	0.00148608	0.0131821
EZH1	256529	0.753443	0.23712	3.17748	0.00148563	0.0131821
MCM4	939655	1.0132	0.318876	3.17741	0.00148594	0.0131821
CHI3L1	56300.7	-3.50123	1.1021	-3.17686	0.0014888	0.0131827
CEP131	123540	0.720737	0.226872	3.17684	0.00148887	0.0131827
NUP205	426976	0.769168	0.242115	3.17687	0.00148873	0.0131827
HIST1H2BB	5807.67	-2.40408	0.757067	-3.17552	0.00149568	0.0132349
SLC19A1	206738	0.948301	0.298693	3.17484	0.00149921	0.01325
EIF2B3	104863	1.02982	0.324367	3.17486	0.00149909	0.01325
GPR137B	71921.5	-1.1086	0.34922	-3.17452	0.00150086	0.0132566
LPP	526890	-0.76615	0.241434	-3.17333	0.00150699	0.0133026
ZNF749	26894.4	0.755162	0.23799	3.17308	0.0015083	0.013306
RBM28	129482	0.817878	0.257819	3.17229	0.0015124	0.0133341
SRRM2	1.4584e+07	-0.776214	0.244746	-3.17151	0.00151651	0.0133383
WDR46	361773	0.529723	0.167026	3.1715	0.00151655	0.0133383
FRAT2	394985	0.927099	0.292319	3.17153	0.00151638	0.0133383
ANXA6	765325	1.37691	0.434133	3.17162	0.00151589	0.0133383
ZNF721	66671.2	1.29643	0.408825	3.17112	0.00151851	0.0133475
PER1	2.52874e+06	-1.23579	0.389732	-3.17088	0.00151979	0.0133506
MAP2K5	182391	-0.64182	0.202444	-3.17035	0.00152253	0.0133666
MIR553	680.012	-2.88624	0.910551	-3.16977	0.00152557	0.013369
LAPTM4A	1.90658e+06	-0.875425	0.276165	-3.16993	0.00152474	0.013369
CNOT6	268238	0.714453	0.225395	3.16978	0.00152553	0.013369
TKTL1	1.42297e+06	-4.16471	1.31402	-3.16943	0.00152738	0.0133768
MLLT10	776222	-1.16995	0.369208	-3.16881	0.00153066	0.0133974
MST1P2	15816.2	1.46809	0.463394	3.16812	0.00153428	0.013421
SYNGR2	1.31985e+06	-0.892531	0.281768	-3.16761	0.00153696	0.0134364
KCNH2	223197	2.73569	0.863887	3.16672	0.00154169	0.0134696
SNHG15	593058	-1.05003	0.33167	-3.16588	0.00154614	0.0135003
THEM4	204057	-1.81039	0.571996	-3.16504	0.00155059	0.0135311
SCGB3A2	5934.16	-5.59956	1.76965	-3.16422	0.00155498	0.0135553
PDE1B	191590	-1.26523	0.39986	-3.16417	0.00155524	0.0135553
GRPEL2	104587	1.0099	0.319207	3.16379	0.00155731	0.0135652
KHK	28108.1	0.983423	0.310917	3.16298	0.00156165	0.0135936
TUBB1	65925	1.86287	0.58899	3.16283	0.00156244	0.0135936
HOXA1	34478.5	-2.10915	0.667173	-3.16132	0.00157054	0.0136493
TMEM198B	294999	-0.745479	0.235815	-3.16129	0.00157072	0.0136493
RPL37	2.01026e+07	-1.41113	0.446658	-3.1593	0.00158146	0.0137344
LINC01133	12148.5	2.37407	0.751514	3.15905	0.00158285	0.0137382
MBNL1-AS1	455446	-0.951146	0.30123	-3.15754	0.00159105	0.0138012
RPS24	1.80543e+07	-1.0465	0.331452	-3.15731	0.0015923	0.0138037
ARVCF	30524.2	1.54559	0.48957	3.15704	0.00159381	0.0138086
SGF29	162861	-0.764586	0.242212	-3.15667	0.0015958	0.0138175
VAMP2	1.64971e+06	-0.911901	0.288954	-3.15587	0.00160023	0.0138476
HIST1H2AK	16213	-1.75511	0.556278	-3.15511	0.0016044	0.0138672
CAMTA2	614991	-0.639911	0.202814	-3.15516	0.0016041	0.0138672
PYCARD	1.34083e+06	-1.31412	0.4166	-3.1544	0.00160829	0.0138858
CHRNE	87734.6	-1.06342	0.337126	-3.15437	0.00160847	0.0138858
LOC100506476	12292.7	-1.42499	0.4518	-3.15402	0.00161037	0.013894
RPS29	1.23564e+07	-1.49587	0.474317	-3.15374	0.00161193	0.0138992
CBLL1	619561	-0.846998	0.268625	-3.15309	0.0016155	0.0139147
C22orf46	76193.5	0.922573	0.292612	3.15289	0.00161661	0.0139147
ESPL1	149884	1.19106	0.377751	3.15303	0.00161587	0.0139147
PLA2G2D	19256.6	-2.9729	0.943101	-3.15226	0.00162014	0.0139213
NASP	1.0163e+06	0.679556	0.215573	3.15233	0.00161974	0.0139213
CBWD3	8284.16	1.51249	0.479815	3.15224	0.00162025	0.0139213
RECQL4	265873	1.08506	0.34424	3.15204	0.00162133	0.0139224
SNORA30	830.438	-2.54065	0.80613	-3.15166	0.00162343	0.0139321
SNORD13C	1099.13	-2.73114	0.866663	-3.15132	0.00162533	0.0139402
MTHFD1	477471	0.878059	0.278653	3.15108	0.00162666	0.0139433
TAL1	145429	2.79707	0.888416	3.14838	0.00164179	0.0140648
TCF7L1	34813.7	-1.52791	0.485351	-3.14805	0.00164364	0.0140661
SNHG8	777048	-1.17984	0.374789	-3.14801	0.00164389	0.0140661
PRG2	1.20945e+06	-2.37696	0.755253	-3.14723	0.00164825	0.014088
CUX1	585987	-0.749519	0.238167	-3.14703	0.00164936	0.014088
TRIM14	215377	1.15577	0.36724	3.14718	0.00164855	0.014088
LOC101929057	37534.6	1.01035	0.321311	3.14447	0.00166386	0.0142035
TMEM53	75385.4	-1.16637	0.371033	-3.14358	0.00166893	0.0142157
DENND1C	758054	-0.688326	0.218954	-3.1437	0.00166827	0.0142157
CXXC1	614751	0.563745	0.179335	3.14353	0.00166921	0.0142157
CDCA2	62953.2	1.32451	0.421334	3.14362	0.0016687	0.0142157
WDR24	91940.1	0.623969	0.198607	3.14173	0.00167955	0.0142954
BCL9	184886	-1.34143	0.42717	-3.14027	0.00168791	0.0143581
MIR7846	9984.97	-1.73187	0.551593	-3.13976	0.00169086	0.0143664
FOXN3	1.72825e+06	-0.713299	0.227177	-3.13984	0.0016904	0.0143664
LOC101929231	38094.1	-0.884887	0.281855	-3.13952	0.00169228	0.01437
KLRK1	216350	2.30492	0.734384	3.13858	0.0016977	0.0144076
KLF4	2.69009e+06	-1.48574	0.473513	-3.13769	0.00170286	0.0144429
HLA-DRB6	585385	-2.06331	0.657737	-3.13699	0.00170692	0.014452
CD2BP2	340448	0.71552	0.22807	3.13728	0.00170523	0.014452
UBBP4	15228.2	1.29089	0.411491	3.13709	0.00170633	0.014452
GATM	109025	-2.13751	0.681651	-3.13578	0.00171399	0.0145034
RNR2	2.35146e+08	-1.21179	0.386647	-3.13411	0.00172376	0.0145776
GGT7	63362.1	-0.856979	0.273504	-3.13333	0.00172836	0.014608
BUB1B	175286	1.34995	0.430915	3.13275	0.00173178	0.0146284
EXOSC2	156142	0.638138	0.203751	3.13195	0.00173647	0.0146595
GPR135	18900.1	-2.22838	0.711547	-3.13173	0.00173778	0.014662
OLR1	12849.8	3.16855	1.01242	3.12969	0.00174993	0.0147559
DTX2P1-UPK3BP1-PMS2P11	26813.9	-0.828889	0.264979	-3.12813	0.0017592	0.0148255
FFAR2	44161	2.38936	0.763929	3.12772	0.00176165	0.0148375
COTL1	5.25671e+06	-1.11159	0.355477	-3.12703	0.00176582	0.0148554
SLFN14	18800.5	2.49635	0.798272	3.12719	0.00176485	0.0148554
SDHAF2	347299	-0.699211	0.223627	-3.12668	0.00176791	0.0148643
WDYHV1	41648.4	-0.657565	0.210363	-3.12586	0.00177284	0.0148972
ELFN1-AS1	11505.8	-2.78386	0.890767	-3.12524	0.0017766	0.0149202
RAB43	63903.8	1.09533	0.350551	3.1246	0.00178044	0.0149351
NDUFAF1	58014.9	1.10005	0.352048	3.12471	0.00177978	0.0149351
UBB	8.79067e+06	-0.704808	0.225623	-3.12383	0.00178517	0.0149661
TBC1D9	182393	-1.50435	0.481749	-3.12269	0.00179207	0.0150105
KIFC2	244931	1.00109	0.320593	3.12261	0.00179253	0.0150105
KIF16B	87451.5	0.95278	0.305147	3.12237	0.00179404	0.0150145
SLC16A3	369664	1.71067	0.548126	3.12093	0.00180279	0.015079
HIST2H2BE	961657	-1.3818	0.4428	-3.12059	0.00180489	0.0150862
MYO19	262857	0.531714	0.170407	3.12026	0.00180692	0.0150862
CES2	158080	0.703789	0.225559	3.1202	0.0018073	0.0150862
GCAT	38733.8	1.51272	0.48483	3.12012	0.0018078	0.0150862
SNORD81	11413.8	-1.0838	0.347394	-3.11979	0.00180978	0.015094
CNRIP1	40583.5	2.32274	0.744568	3.11958	0.00181108	0.0150962
IL27	7267.95	-1.83201	0.587297	-3.1194	0.00181218	0.0150966
ZNF419	24225.1	1.23905	0.39723	3.11921	0.00181334	0.0150976
CDC7	116004	0.970221	0.311079	3.11889	0.00181535	0.0151057
GBP3	67192	-0.953425	0.305757	-3.11824	0.00181932	0.0151299
HIRA	335891	0.812123	0.260456	3.11808	0.00182034	0.0151299
LINC00999	50656.8	-0.905292	0.290447	-3.11689	0.00182772	0.0151651
CLCC1	136553	0.77946	0.25007	3.11697	0.0018272	0.0151651
ATP7A	68478.9	1.2623	0.404944	3.11722	0.00182567	0.0151651
MIR6876	157.351	-3.42951	1.10084	-3.11535	0.00183725	0.0152355
CPNE8	165232	-1.30003	0.417382	-3.11473	0.00184113	0.0152478
ADPGK	1.17679e+06	-0.432369	0.138808	-3.11487	0.00184024	0.0152478
MTBP	39161.5	0.956667	0.307155	3.11461	0.00184188	0.0152478
RRM2	495069	1.23186	0.395669	3.11335	0.00184978	0.0153045
C19orf54	197116	-0.9327	0.299618	-3.11296	0.00185219	0.0153157
DTNBP1	114490	0.644114	0.206991	3.11179	0.00185957	0.0153679
PLBD1-AS1	12749.9	-2.78436	0.895304	-3.10997	0.00187109	0.0154544
TEX45	18071.8	-2.07001	0.66565	-3.10975	0.00187243	0.0154566
ACE	40600.9	-2.43162	0.782042	-3.10932	0.0018752	0.0154706
BTF3	6.52951e+06	-0.770166	0.24791	-3.10664	0.00189226	0.0155937
ZNF660-ZNF197	45803.1	0.83609	0.269121	3.10675	0.00189156	0.0155937
NINJ2	164597	-1.19401	0.384571	-3.10479	0.00190415	0.0156827
PNMA5	6678.72	-2.52691	0.814059	-3.10409	0.00190866	0.015711
CASP3	265016	0.962707	0.31017	3.10381	0.00191047	0.015717
ORC6	102312	0.980655	0.31604	3.10294	0.00191607	0.0157408
ANKRD46	29110	1.18942	0.383322	3.10291	0.00191627	0.0157408
SLC16A1	144049	1.36701	0.44059	3.10269	0.0019177	0.0157408
PYCR1	81771.4	1.48355	0.478131	3.10281	0.00191693	0.0157408
DHX33	132853	0.706254	0.227671	3.10208	0.00192168	0.0157645
MYH11	89548.5	-0.840815	0.271082	-3.1017	0.00192411	0.0157755
PCBP2	7.21794e+06	-0.641769	0.206935	-3.1013	0.00192671	0.0157879
CITED4	1.21215e+06	-1.39393	0.449699	-3.0997	0.00193716	0.0158646
SCARNA8	1600.73	-1.59838	0.515976	-3.09779	0.0019497	0.0159493
RPS25	1.05799e+07	-0.982259	0.317072	-3.09791	0.00194893	0.0159493
RBM22	1.03971e+06	-0.625831	0.202091	-3.09679	0.00195632	0.0159944
COQ4	241141	-0.695585	0.224655	-3.09624	0.00195991	0.0160058
TRAPPC6B	93757.1	0.820766	0.265074	3.09636	0.00195912	0.0160058
TSPAN3	611198	-0.551257	0.178122	-3.09483	0.00196925	0.0160653
GEMIN5	91894.1	0.836957	0.270439	3.09481	0.00196941	0.0160653
CKAP2L	98534.6	1.30887	0.423011	3.09418	0.00197358	0.0160902
DEDD	467084	-0.556113	0.179749	-3.09383	0.00197591	0.0160911
ZNF17	20999.4	0.977309	0.315879	3.09394	0.0019752	0.0160911
RMI1	92048.3	0.712033	0.230206	3.09303	0.00198125	0.0161256
STX4	265797	0.66212	0.214288	3.08987	0.00200246	0.0162891
RPL30	1.77831e+07	-1.16218	0.37626	-3.08875	0.00200998	0.0163136
NARS2	72698.8	0.844417	0.273372	3.0889	0.00200902	0.0163136
MCM8	112666	1.01293	0.327938	3.08878	0.00200978	0.0163136
SMAD6	15166.2	1.55262	0.502645	3.08889	0.00200905	0.0163136
DNAH14	10464	-1.34998	0.437085	-3.08859	0.0020111	0.0163137
ZDHHC12	384360	-0.954721	0.309176	-3.08795	0.00201544	0.0163397
TICAM1	384741	-1.26925	0.411112	-3.08735	0.00201952	0.0163636
PLEKHB1	22715	-1.47788	0.478744	-3.087	0.00202187	0.0163644
BMS1	336880	0.693828	0.224748	3.08713	0.00202098	0.0163644
ELK3	414602	-0.961058	0.311441	-3.08584	0.00202979	0.0164102
RETN	325929	2.85997	0.926795	3.08588	0.00202954	0.0164102
COPE	1.84739e+06	-0.815453	0.264302	-3.08531	0.00203339	0.0164301
RNPS1	1.87348e+06	-0.612523	0.198576	-3.08458	0.00203843	0.0164617
GINS1	49879.5	1.30945	0.424571	3.08418	0.00204117	0.0164747
GALT	212449	-0.759232	0.246189	-3.08394	0.00204277	0.0164784
XPO5	315763	0.604626	0.196119	3.08296	0.00204955	0.0165239
MSANTD4	47524.6	1.06542	0.345679	3.08211	0.0020554	0.0165619
DNAJB2	161880	0.828624	0.268937	3.08111	0.00206231	0.0166084
ATRAID	904366	-0.933465	0.303012	-3.08062	0.00206567	0.0166262
CIB1	1.05102e+06	-0.873858	0.283762	-3.07954	0.00207318	0.0166774
CYBB	1.91364e+06	1.68443	0.547025	3.07925	0.00207521	0.0166845
ST8SIA4	156836	-0.963762	0.313094	-3.07818	0.00208267	0.0167352
EXO1	83701.3	1.33089	0.432432	3.07768	0.00208616	0.0167539
AGPAT5	160232	0.963908	0.313219	3.07743	0.00208797	0.0167592
C2CD2L	203498	0.674881	0.219343	3.07683	0.00209216	0.01678
TMEM259	1.34094e+06	0.695984	0.226209	3.07673	0.00209288	0.01678
EIF4EBP3	148953	-0.888983	0.289016	-3.0759	0.0020987	0.0168081
HINFP	73565.7	0.665712	0.216419	3.07603	0.0020978	0.0168081
ATG4A	93900.7	0.749245	0.2436	3.07572	0.00209998	0.0168091
LACC1	50661.2	1.17228	0.381173	3.07545	0.00210185	0.0168148
LINC01578	1.6926e+06	-1.01214	0.329165	-3.07486	0.00210603	0.0168389
COL4A5	43280.2	-4.39244	1.42887	-3.07406	0.00211169	0.0168749
RPL32	1.73409e+07	-1.17283	0.381605	-3.07342	0.00211617	0.0168874
MRPL16	381343	-0.77893	0.253445	-3.07337	0.00211653	0.0168874
ATP6V1D	146792	0.851044	0.276911	3.07334	0.00211674	0.0168874
QRSL1	130706	0.716854	0.233295	3.07274	0.00212106	0.0169073
CETN3	41655.6	1.10662	0.360149	3.07266	0.00212157	0.0169073
PRKAG2	172651	-0.84793	0.275982	-3.07241	0.00212334	0.0169122
MSRB3	420840	-1.64037	0.534024	-3.07173	0.00212826	0.016942
SPRN	21274.3	1.03783	0.338081	3.06976	0.00214234	0.0170448
CCDC149	40800.5	-1.74042	0.567044	-3.06928	0.00214575	0.0170616
RENBP	130891	1.32035	0.430202	3.06913	0.00214681	0.0170616
SNURF	707678	-1.29288	0.421371	-3.06827	0.002153	0.0171014
RNVU1-19	67973.5	-2.17259	0.708137	-3.06803	0.00215474	0.0171059
CCNE1	130631	0.92335	0.300984	3.06777	0.00215665	0.0171117
CRTAP	1.54335e+06	-0.942088	0.307156	-3.06713	0.00216122	0.0171386
ZSCAN29	156206	0.725855	0.236726	3.06623	0.00216778	0.0171812
NSDHL	98656.3	0.624907	0.203834	3.06577	0.00217112	0.0171983
CCDC77	42773	0.931999	0.304019	3.06559	0.00217242	0.0171992
B9D2	117199	-0.813373	0.265412	-3.06456	0.00217988	0.0172489
LDOC1	12202.2	-2.64183	0.862196	-3.06407	0.00218345	0.0172606
STX16	1.18475e+06	0.608834	0.198704	3.06403	0.00218375	0.0172606
MIR6509	670.465	-3.33682	1.08941	-3.06296	0.00219162	0.017304
RAD50	254694	1.04939	0.342626	3.06279	0.00219282	0.017304
JPT2	166457	1.08827	0.355285	3.06308	0.00219074	0.017304
RNASE6	595810	-1.60481	0.524002	-3.06261	0.00219415	0.0173051
SRM	1.15343e+06	-1.08496	0.354318	-3.06212	0.00219777	0.0173243
GPC4	79946	-2.8057	0.916374	-3.06174	0.00220056	0.0173368
PSMD14	338654	0.553204	0.180728	3.06097	0.00220621	0.0173437
CMSS1	102709	0.889476	0.290573	3.06112	0.00220514	0.0173437
PKD1P1	166639	1.08837	0.355518	3.06136	0.00220336	0.0173437
NLRP12	91279.7	2.09647	0.68488	3.06107	0.00220546	0.0173437
IKBKB	367584	0.755142	0.246747	3.06039	0.00221049	0.017368
ZNF543	32653.4	1.18252	0.386478	3.05974	0.00221529	0.0173963
GSR	457312	0.896324	0.293005	3.05908	0.00222018	0.0174252
SPACA9	16202.8	-1.24275	0.406433	-3.0577	0.00223044	0.0174963
ARV1	69367.9	1.32043	0.431898	3.05728	0.00223356	0.0175113
NR1I2	33234.9	-1.66887	0.545899	-3.05711	0.00223485	0.017512
DYM	587792	-0.588226	0.192433	-3.05678	0.00223726	0.0175214
RCCD1	92322.4	1.03114	0.337367	3.05644	0.00223979	0.0175273
AGRN	168212	1.36332	0.44606	3.05636	0.00224044	0.0175273
PIGW	69900.8	0.681534	0.223012	3.05604	0.0022428	0.0175363
SNAPC2	197782	-0.83319	0.272729	-3.05501	0.00225054	0.0175874
TOM1L1	11576.4	1.35871	0.445078	3.05275	0.00226755	0.0177108
CCDC97	503109	-0.516725	0.169277	-3.05255	0.00226908	0.0177132
DBT	77881.4	0.788599	0.258419	3.05163	0.00227602	0.0177578
NIP7	176384	0.708994	0.232369	3.05115	0.00227964	0.0177765
PCK2	154293	0.962412	0.315447	3.05095	0.0022812	0.0177791
RPS2	2.68477e+07	-0.938115	0.3076	-3.04979	0.00228999	0.0178189
GRAP	55070.1	1.04219	0.341707	3.04995	0.00228877	0.0178189
WDR92	33859.4	1.10253	0.361491	3.04995	0.00228876	0.0178189
CCNA2	286582	1.17502	0.385341	3.0493	0.00229374	0.0178339
ACHE	62851.9	2.59707	0.851715	3.04922	0.00229436	0.0178339
LOC646626	33824.2	-0.867605	0.284634	-3.04814	0.00230261	0.0178632
ULK4	68645.7	-0.710129	0.232942	-3.04852	0.00229973	0.0178632
CTR9	321649	0.77986	0.255837	3.04826	0.00230169	0.0178632
GTF2H2C_2	29235.8	0.942984	0.309369	3.04808	0.00230306	0.0178632
C6orf89	487934	0.584199	0.191772	3.04633	0.00231656	0.0179583
NUS1	356087	0.788668	0.258933	3.04584	0.00232031	0.0179681
STX6	140648	0.796197	0.2614	3.04589	0.00231991	0.0179681
COX7A1	4353.99	-1.45063	0.476306	-3.04559	0.00232224	0.0179735
DEPDC1	59056.5	1.6328	0.53617	3.0453	0.0023245	0.0179814
ZNF503	422190	-1.63336	0.536446	-3.04477	0.00232857	0.0180033
HLA-DQA1	1.10168e+06	-2.05281	0.67436	-3.04408	0.00233391	0.018035
ZNF503-AS2	32564	-1.77883	0.58458	-3.04292	0.00234292	0.018095
TIMM29	92724.4	0.580311	0.190728	3.04262	0.00234529	0.0181037
FAM200A	12105.9	1.30913	0.43037	3.04188	0.00235105	0.0181385
TAF5	59814.2	0.760287	0.250072	3.04028	0.0023636	0.0182161
TRAIP	55185	0.784242	0.257951	3.04028	0.00236362	0.0182161
RPS12	2.04356e+07	-1.05123	0.345843	-3.03962	0.00236874	0.0182458
MRPL15	210321	0.872645	0.287117	3.03933	0.00237101	0.0182537
CD276	98001.5	-2.5261	0.8312	-3.0391	0.00237285	0.0182581
PGAP3	90636.2	0.742834	0.244478	3.03845	0.00237798	0.0182879
MARK4	371642	-0.638901	0.210303	-3.03801	0.00238146	0.018305
SNORA86	37700.2	1.16592	0.384057	3.03579	0.00239906	0.0184304
PATL1	1.0597e+06	-0.89681	0.295474	-3.03516	0.00240408	0.0184593
SCAF4	898433	-0.86348	0.284596	-3.03406	0.00241285	0.0185168
CXCL11	2888.65	-3.35684	1.10655	-3.03362	0.00241637	0.018534
NCAPH	166524	1.11716	0.368367	3.03273	0.00242354	0.0185792
SEC11A	1.35711e+06	-0.784524	0.258718	-3.03235	0.00242656	0.0185874
RAB10	455391	0.858178	0.283014	3.03228	0.00242718	0.0185874
POMC	72048.2	-2.23657	0.737703	-3.0318	0.002431	0.0186069
DDX18	477731	0.778747	0.256889	3.03146	0.00243377	0.0186183
TAOK2	274436	0.637054	0.210198	3.03073	0.00243964	0.0186534
LRRC34	28407.7	-1.06021	0.349941	-3.02967	0.0024482	0.0187088
TBCE	137459	0.653684	0.215772	3.02951	0.00244948	0.0187088
LIG4	76339.6	1.05746	0.349134	3.02881	0.00245522	0.0187429
HSDL2	160803	0.877942	0.290053	3.02683	0.00247134	0.018856
TPCN2	182827	0.80529	0.266229	3.0248	0.00248794	0.0189727
BGLAP	83937.6	-1.91849	0.634573	-3.02328	0.00250051	0.0190477
NAGPA	289539	-0.84651	0.279982	-3.02345	0.00249914	0.0190477
LAMTOR1	945103	-0.822887	0.272197	-3.02313	0.00250172	0.0190477
EMX2	4662.4	-6.27103	2.07466	-3.02268	0.00250544	0.0190661
MINPP1	107267	1.56791	0.51875	3.02248	0.0025071	0.0190687
GSTM3	56990.8	-1.84351	0.609972	-3.02228	0.00250878	0.0190715
APOL4	22245.5	3.43142	1.13547	3.02204	0.0025108	0.0190768
GTF2H2C	29610.9	0.946129	0.313134	3.02148	0.00251541	0.0191018
SPPL3	370477	-0.580564	0.192196	-3.02069	0.00252201	0.0191419
RUNX1-IT1	15209	-1.6182	0.535812	-3.02009	0.00252698	0.0191545
MIR3917	27014.7	-1.33247	0.441204	-3.02008	0.00252712	0.0191545
RFNG	381658	-0.787772	0.260864	-3.01986	0.00252895	0.0191545
STRIP2	33787.2	1.52294	0.504288	3.01998	0.00252795	0.0191545
LOC101928343	31810.1	-2.42234	0.802523	-3.0184	0.00254114	0.0192068
ODF3B	281701	-1.27304	0.421723	-3.01867	0.00253885	0.0192068
SRPRA	1.67815e+06	-0.480802	0.159266	-3.01887	0.0025372	0.0192068
LINC01547	8254.87	1.48108	0.490679	3.01843	0.0025409	0.0192068
LOC101928617	6657.41	-1.68354	0.557921	-3.01753	0.00254847	0.0192521
HPS1	717583	-0.720545	0.238825	-3.01704	0.00255258	0.0192732
ESRRA	241016	0.706583	0.234281	3.01596	0.00256168	0.0193318
MMRN1	472353	-2.93011	0.971796	-3.01515	0.00256852	0.0193734
MPHOSPH8	335329	0.752405	0.249574	3.01476	0.00257184	0.0193884
SDHC	258141	0.962168	0.319204	3.01427	0.00257598	0.0194094
DOCK7	91278.5	1.40386	0.465767	3.01408	0.00257764	0.0194119
POLE	635712	0.796807	0.264386	3.01381	0.00257993	0.0194191
BTG1	3.67364e+06	-0.870489	0.288874	-3.01339	0.00258351	0.0194359
ASRGL1	133849	-1.39017	0.461401	-3.01293	0.0025874	0.0194463
DYNC1I2	335031	0.857424	0.284583	3.01291	0.00258757	0.0194463
CXorf40B	160607	0.826497	0.274341	3.01266	0.00258968	0.0194521
HDLBP	1.54093e+06	0.464981	0.154384	3.01186	0.00259656	0.0194937
RFESD	35295.8	2.03243	0.674872	3.01157	0.002599	0.0195019
REL	1.11082e+06	-1.08874	0.361639	-3.01056	0.00260766	0.0195567
PISD	341760	0.552765	0.183649	3.00989	0.00261341	0.0195898
RELL1	271178	-1.24523	0.413842	-3.00894	0.00262164	0.0196312
UBTF	747124	0.672195	0.223393	3.00902	0.0026209	0.0196312
HDHD3	97960	-0.951987	0.316479	-3.00805	0.00262926	0.0196781
PHF12	1.17492e+06	-0.879913	0.292538	-3.00786	0.00263095	0.0196806
RPL19	1.96961e+07	-0.893699	0.29728	-3.00625	0.00264489	0.0197747
LY86	1.22521e+06	-1.57394	0.523595	-3.00602	0.00264693	0.0197797
MECOM	196814	-4.45221	1.48128	-3.00565	0.00265014	0.0197833
EFCC1	30036.8	-1.88245	0.626301	-3.00567	0.00264998	0.0197833
FOXP4	469461	-0.999224	0.33256	-3.00464	0.00265892	0.0198013
UXT	1.04868e+06	-0.956875	0.318421	-3.00506	0.00265526	0.0198013
MAN1B1-DT	43095	-0.953888	0.317477	-3.00459	0.00265936	0.0198013
UBE2D2	934275	-0.614865	0.204635	-3.00468	0.00265857	0.0198013
MDN1	729127	0.921611	0.306723	3.0047	0.00265841	0.0198013
RBM12B	101537	0.904172	0.301041	3.00348	0.0026691	0.0198636
H1FX	6.97203e+06	-1.27512	0.424629	-3.0029	0.00267423	0.0198915
ASIC3	21930.7	-0.992774	0.330665	-3.00236	0.00267896	0.0199165
CH25H	3748.81	-3.33344	1.11044	-3.00191	0.00268295	0.019936
OARD1	118133	0.586092	0.195282	3.00125	0.00268873	0.0199687
CCT3	1.19798e+06	0.732069	0.243948	3.00092	0.00269163	0.01998
NEURL4	184929	0.838569	0.279476	3.0005	0.00269537	0.0199976
LOC101928069	29336.6	-1.06568	0.3552	-3.00022	0.00269787	0.0200059
CNR2	26821.4	-2.42639	0.808951	-2.99943	0.00270487	0.0200467
MARCH8	322920	0.992817	0.331018	2.99928	0.00270614	0.0200467
CHCHD10	560186	-1.45135	0.484112	-2.99797	0.00271785	0.0201121
LOC107986845	11968.9	-1.22518	0.408654	-2.99809	0.00271678	0.0201121
SNORA6	5603.17	1.18183	0.394229	2.99783	0.00271912	0.0201121
CXorf56	135038	0.586741	0.195759	2.99726	0.00272422	0.0201395
RPPH1	70761	-1.59876	0.533521	-2.99662	0.00272994	0.0201612
SERPINF1	226778	-1.54819	0.516629	-2.99671	0.00272912	0.0201612
HIF1A-AS2	899325	-1.53763	0.513334	-2.99539	0.00274093	0.0202116
TMEM202-AS1	7160.03	-1.19017	0.397325	-2.99547	0.00274022	0.0202116
SCFD2	81392.3	0.830017	0.277072	2.99568	0.00273838	0.0202116
HIST1H2AJ	16618.6	-1.94866	0.650777	-2.99435	0.00275027	0.0202701
PPIEL	36624	-1.3262	0.442988	-2.99376	0.00275558	0.020299
LOC101927051	319627	-1.08622	0.362875	-2.99337	0.00275918	0.0203041
ZDHHC24	116645	-0.823173	0.274999	-2.99337	0.00275915	0.0203041
BTBD10	88982.8	0.741779	0.247819	2.99322	0.00276047	0.0203041
NOP16	580536	-0.923063	0.308411	-2.99296	0.00276283	0.0203111
POLR3G	24126.3	1.06596	0.356411	2.99082	0.00278226	0.0204436
MGST2	333356	-1.09728	0.367019	-2.9897	0.00279247	0.0205073
EMC10	1.04139e+06	-0.876356	0.293138	-2.98956	0.00279375	0.0205073
C17orf75	49020.7	0.694541	0.23236	2.98907	0.00279827	0.0205216
ZDHHC14	78889.3	0.901499	0.301601	2.98904	0.00279853	0.0205216
HMMR-AS1	12883.1	1.78137	0.596034	2.9887	0.00280166	0.0205342
ATP5MPL	1.10329e+06	-0.974058	0.326118	-2.98683	0.00281889	0.02065
CD160	13164.5	-1.30157	0.435814	-2.98653	0.00282159	0.0206594
LOC729683	44883.7	1.01496	0.33988	2.98623	0.00282443	0.0206698
NUP58	378824	0.736637	0.246763	2.9852	0.00283395	0.020729
PYCARD-AS1	541490	-1.20431	0.4036	-2.98392	0.00284582	0.0208053
MAP3K8	597799	-1.05001	0.352013	-2.98286	0.00285567	0.0208341
RPS11	2.39581e+07	-0.96078	0.322064	-2.98319	0.00285257	0.0208341
GRHPR	608832	-0.668042	0.223959	-2.98288	0.00285551	0.0208341
MRPS30	387904	-0.657504	0.220416	-2.98302	0.00285419	0.0208341
LIMD1-AS1	60467.3	1.01073	0.338861	2.98273	0.00285693	0.0208341
SSR3	871212	-0.51106	0.171397	-2.98173	0.00286626	0.0208916
GTF2H5	105285	0.973367	0.32666	2.97975	0.00288481	0.0210163
HIST1H4I	10371.7	-1.53677	0.515769	-2.97957	0.00288657	0.0210185
ACSS1	408024	0.841189	0.282334	2.97941	0.00288808	0.021019
RFPL3	9766.25	-1.71893	0.577215	-2.97796	0.00290171	0.0211076
TRMT1L	77618.2	0.988597	0.332011	2.97761	0.00290508	0.0211215
BBS7	36921.3	0.93662	0.314586	2.97731	0.00290789	0.0211313
URB2	103991	0.847722	0.284788	2.97668	0.00291387	0.0211642
[truncated: 12,514 more rows]
