# Supplementary material for: Multi-omics analysis identifies an M-MDSC-like immunosuppressive phenotype in lineage-switched AML with KMT2A rearrangement
Source: Nat Commun. 2025 Aug 26;16:7955. doi: 10.1038/s41467-025-63271-y (PMC12381044; doi:10.1038/s41467-025-63271-y)
Supplement: Supplementary file 8 — Supplementary Data 6 [file 41467_2025_63271_MOESM8_ESM.xlsx]

## Sheet: Sheet1
Supplementary Data 6. Gene mutations and their valiant allele frequencies in LS AML samples.
Case	Chr	cytoBand	Gene.refGene	Start	End	Ref	Alt	Func.refGene	Merge_Func	AAChange.refGene	CLNSIG	GRch37_cosmicv82	cosmic90_coding	CLNDN	CLNDISDB	CLNREVSTAT	strandRatio_tumor	P.value.fisher_realignment.	P.value.EBCall.	Remission_Ref	Remission_Alt	Remission_VAF	Relapse_AML_Ref	Relapse_AML_Alt	Relapse_AML_VAF
LS AML1	1	1q32.1	AVPR1B	206225098	206225098	A	T	exonic	nonsynonymous SNV	AVPR1B:NM_000707:exon1:c.A658T:p.S220C							0.6	1.77	4.733	107	0	0	82	5	0.0574713
LS AML1	2	2q24.1	ERMN	158183990	158183990	A	C	exonic	nonsynonymous SNV	ERMN:NM_001009959:exon1:c.T2G:p.M1R							0.54	16.687	60	114	2	0.0172414	33	43	0.565789
LS AML1	3	3q27.1	THPO	184094190	184094190	A	T	exonic	nonsynonymous SNV	THPO:NM_001290003:exon3:c.T278A:p.I93K							0.267	10.315	60	100	0	0	68	30	0.306122
LS AML1	4	4q35.1	TENM3	183714107	183714107	A	G	exonic	nonsynonymous SNV	TENM3:NM_001080477:exon26:c.A6282G:p.I2094M							0.691	19.418	60	144	3	0.0204082	62	55	0.470085
LS AML1	5	5q32	CSF1R	149435818	149435818	G	T	exonic	nonsynonymous SNV	CSF1R:NM_001288705:exon17:c.C2406A:p.D802E,CSF1R:NM_005211:exon18:c.C2406A:p.D802E,CSF1R:NM_001349736:exon19:c.C2406A:p.D802E							0.455	3.861	6.496	72	0	0	52	11	0.174603
LS AML1	5	5q33.2	GEMIN5	154296557	154296557	C	A	splicing	splicing								0.822	19.925	60	111	1	0.00892857	41	32	0.438356
LS AML1	7	7q11.21	RABGEF1	66237044	66237044	A	G	exonic	nonsynonymous SNV	RABGEF1:NM_001287061:exon2:c.A200G:p.E67G,RABGEF1:NM_001367728:exon2:c.A158G:p.E53G,RABGEF1:NM_001367729:exon2:c.A158G:p.E53G,RABGEF1:NM_001367734:exon2:c.A158G:p.E53G,RABGEF1:NM_001367739:exon2:c.A158G:p.E53G,RABGEF1:NM_001367741:exon2:c.A158G:p.E53G,RABGEF1:NM_001367742:exon2:c.A158G:p.E53G,RABGEF1:NM_001367753:exon2:c.A158G:p.E53G,RABGEF1:NM_001367754:exon2:c.A158G:p.E53G,RABGEF1:NM_001367755:…							0.692	5.082	11.01	73	0	0	54	15	0.217391
LS AML1	7	7q21.11	PCLO	82578793	82578793	G	A	exonic	nonsynonymous SNV	PCLO:NM_014510:exon6:c.C11111T:p.T3704M,PCLO:NM_033026:exon6:c.C11111T:p.T3704M	Uncertain_significance	ID=COSM1635420,COSM1635422,COSM4780721,COSM1635421;OCCURENCE=1(liver),2(oesophagus),1(central_nervous_system)	ID=COSV61615896;OCCURENCE=1(liver),3(oesophagus),1(central_nervous_system)	not_provided	MedGen:CN517202	criteria_provided,_single_submitter	0.846	5.188	7.122	72	0	0	30	20	0.4
LS AML1	8	8q24.12	MTBP	121530168	121530168	C	A	exonic	nonsynonymous SNV	MTBP:NM_022045:exon19:c.C2324A:p.T775K							0.778	3.26	5.356	168	0	0	124	9	0.0676692
LS AML1	9	9p24.1	RCL1	4849549	4849549	A	G	exonic	nonsynonymous SNV	RCL1:NM_001286701:exon4:c.A412G:p.T138A,RCL1:NM_001286699:exon6:c.A496G:p.T166A,RCL1:NM_001286700:exon7:c.A496G:p.T166A,RCL1:NM_005772:exon8:c.A970G:p.T324A							0.556	3.734	8.117	67	0	0	37	9	0.195652
LS AML1	11	11q14.3	TYR	88924425	88924425	C	T	exonic	nonsynonymous SNV	TYR:NM_000372:exon2:c.C875T:p.T292M	not_provided	ID=COSM121052;OCCURENCE=1(haematopoietic_and_lymphoid_tissue),1(upper_aerodigestive_tract)	ID=COSV54485016;OCCURENCE=1(haematopoietic_and_lymphoid_tissue),1(upper_aerodigestive_tract)	not_provided	MedGen:CN517202	no_assertion_provided	0.667	2.064	4.436	128	1	0.00775194	82	7	0.0786517
LS AML1	11	11q24.1	SORL1	121454257	121454257	G	T	exonic	nonsynonymous SNV	SORL1:NM_003105:exon26:c.G3671T:p.C1224F							0.6	1.896	5.187	85	0	0	58	5	0.0793651
LS AML1	11	11q13.1	MAP4K2	64569228	64569228	C	A	exonic	nonsynonymous SNV	MAP4K2:NM_001307990:exon6:c.G368T:p.G123V,MAP4K2:NM_004579:exon6:c.G368T:p.G123V							0.182	4.279	9.477	73	0	0	51	12	0.190476
LS AML1	11	11p11.2	SLC35C1	45827714	45827714	C	T	exonic	nonsynonymous SNV	SLC35C1:NM_018389:exon1:c.C362T:p.S121L,SLC35C1:NM_001145265:exon2:c.C323T:p.S108L,SLC35C1:NM_001145266:exon2:c.C323T:p.S108L							0.444	11.029	60	91	0	0	47	46	0.494624
LS AML1	12	12q23.2	MYBPC1	102061626	102061626	G	A	exonic	nonsynonymous SNV	MYBPC1:NM_001254722:exon19:c.G2320A:p.A774T,MYBPC1:NM_001254720:exon20:c.G2362A:p.A788T,MYBPC1:NM_001254721:exon20:c.G2341A:p.A781T,MYBPC1:NM_001254723:exon20:c.G2359A:p.A787T,MYBPC1:NM_001254719:exon21:c.G2398A:p.A800T,MYBPC1:NM_206821:exon21:c.G2398A:p.A800T,MYBPC1:NM_001254718:exon22:c.G2452A:p.A818T,MYBPC1:NM_206820:exon22:c.G2452A:p.A818T,MYBPC1:NM_002465:exon23:c.G2473A:p.A825T,MYBPC1:NM_20…							0.633	13.032	60	141	0	0	71	31	0.303922
LS AML1	12	12q24.31	SETD1B	122252795	122252795	G	A	exonic	nonsynonymous SNV	SETD1B:NM_001353345:exon6:c.G2674A:p.A892T							0.417	8.359	15.955	93	1	0.0106383	59	27	0.313953
LS AML1	12	12p12.1	KRAS	25398284	25398284	C	T	exonic	nonsynonymous SNV	KRAS:NM_001369786:exon2:c.G35A:p.G12D,KRAS:NM_001369787:exon2:c.G35A:p.G12D,KRAS:NM_004985:exon2:c.G35A:p.G12D,KRAS:NM_033360:exon2:c.G35A:p.G12D	Pathogenic	ID=COSM1135366,COSM521;OCCURENCE=1(salivary_gland),313(ovary),23(breast),17(NS),215(haematopoietic_and_lymphoid_tissue),104(stomach),3(kidney),23(urinary_tract),23(soft_tissue),2974(pancreas),95(peritoneum),18(liver),1(genital_tract),15(oesophagus),20(gastrointestinal_tract_(site_indeterminate)),31(skin),22(prostate),1257(lung),23(cervix),37(thyroid),33(upper_aerodigestive_tract),2(testis),3(eye)…	ID=COSV55497369;OCCURENCE=1(salivary_gland),27(breast),2(penis),95(peritoneum),18(liver),3(genital_tract),18(oesophagus),20(gastrointestinal_tract_site_indeterminate),40(cervix),8547(large_intestine),9(central_nervous_system),389(biliary_tract),1(pleura),334(ovary),1(bone),24(NS),114(stomach),244(haematopoietic_and_lymphoid_tissue),11(kidney),30(soft_tissue),41(urinary_tract),3181(pancreas),41(sk…	Vascular_Tumors_Including_Pyogenic_Granuloma|Acute_myeloid_leukemia|Cerebral_arteriovenous_malformation|Neoplasm_of_stomach|Nevus_sebaceous|Epidermal_nevus|Linear_sebaceous_nevus_sequence|Juvenile_myelomonocytic_leukemia|Non-small_cell_lung_carcinoma|Neoplasm_of_the_thyroid_gland|Neoplasm_of_ovary|Neoplasm_of_the_large_intestine|Lung_carcinoma|Carcinoma_of_pancreas|RAS-associated_autoimmune_leuko…	.|Human_Phenotype_Ontology:HP:0001914,Human_Phenotype_Ontology:HP:0004808,Human_Phenotype_Ontology:HP:0004843,Human_Phenotype_Ontology:HP:0005516,Human_Phenotype_Ontology:HP:0006724,Human_Phenotype_Ontology:HP:0006728,MONDO:MONDO:0018874,MeSH:D015470,MedGen:C0023467,OMIM:601626,Orphanet:ORPHA519,SNOMED_CT:17788007|Human_Phenotype_Ontology:HP:0002408,MONDO:MONDO:0007154,MedGen:C0917804,OMIM:108010…	criteria_provided,_multiple_submitters,_no_conflicts	0.531	20.889	60	136	1	0.00729927	50	49	0.494949
LS AML1	17	17p13.1	TP53	7577539	7577539	G	A	exonic	nonsynonymous SNV	TP53:NM_001126115:exon3:c.C346T:p.R116W,TP53:NM_001126116:exon3:c.C346T:p.R116W,TP53:NM_001126117:exon3:c.C346T:p.R116W,TP53:NM_001276697:exon3:c.C265T:p.R89W,TP53:NM_001276698:exon3:c.C265T:p.R89W,TP53:NM_001276699:exon3:c.C265T:p.R89W,TP53:NM_001126118:exon6:c.C625T:p.R209W,TP53:NM_000546:exon7:c.C742T:p.R248W,TP53:NM_001126112:exon7:c.C742T:p.R248W,TP53:NM_001126113:exon7:c.C742T:p.R248W,TP53:…	Pathogenic	ID=COSM120006,COSM120005,COSM1640831,COSM10656,COSM3388183,COSM120007;OCCURENCE=1(pleura),4(vulva),36(ovary),2(bone),76(breast),1(penis),7(NS),44(haematopoietic_and_lymphoid_tissue),37(stomach),5(soft_tissue),6(kidney),22(urinary_tract),20(pancreas),5(liver),53(oesophagus),33(skin),7(prostate),22(lung),1(cervix),4(thyroid),33(upper_aerodigestive_tract),1(thymus),173(large_intestine),40(central_ne…	ID=COSV52662035;OCCURENCE=1(salivary_gland),98(breast),1(penis),5(liver),2(genital_tract),64(oesophagus),1(cervix),216(large_intestine),52(central_nervous_system),10(biliary_tract),2(pleura),4(vulva),44(ovary),2(bone),9(NS),44(stomach),49(haematopoietic_and_lymphoid_tissue),14(kidney),8(soft_tissue),27(urinary_tract),36(pancreas),47(skin),9(prostate),42(lung),6(thyroid),38(upper_aerodigestive_tra…	Li-Fraumeni_syndrome_1|Abnormality_of_the_tongue|Webbed_neck|Pectus_excavatum|Hepatocellular_carcinoma|Short_stature|Pancytopenia|Acute_myeloid_leukemia|Cognitive_impairment|Neoplasm|Medulloblastoma|B-cell_chronic_lymphocytic_leukemia|Pancreatic_adenocarcinoma|Squamous_cell_carcinoma_of_the_skin|Transitional_cell_carcinoma_of_the_bladder|Multiple_myeloma|Breast_neoplasm|Brainstem_glioma|Carcinoma…	Gene:553989,MONDO:MONDO:0007903,MedGen:C1835398,OMIM:151623|Human_Phenotype_Ontology:HP:0000157,MedGen:C0878638|Human_Phenotype_Ontology:HP:0000465,MedGen:C0221217|Human_Phenotype_Ontology:HP:0000767,Human_Phenotype_Ontology:HP:0006613,Human_Phenotype_Ontology:HP:0006617,MONDO:MONDO:0008213,MedGen:C2051831,OMIM:169300|Human_Phenotype_Ontology:HP:0001402,Human_Phenotype_Ontology:HP:0002899,Human_P…	reviewed_by_expert_panel	0.552	25.034	60	80	0	0	2	31	0.939394
LS AML1	18	18q12.1	GAREM1	29867256	29867256	A	-	exonic	frameshift deletion	GAREM1:NM_001242409:exon4:c.1304delT:p.F435fs,GAREM1:NM_022751:exon4:c.1304delT:p.F435fs							0.5	1.525	4.064	85	0	0	58	4	0.0645161
LS AML1	19	19p13.11	TMEM59L	18726815	18726815	C	A	exonic	nonsynonymous SNV	TMEM59L:NM_012109:exon4:c.C439A:p.L147I							0.867	5.191	5.674	101	1	0.00980392	34	28	0.451613
LS AML1	20	20p13	TBC1D20	419909	419909	C	A	exonic	nonsynonymous SNV	TBC1D20:NM_144628:exon7:c.G799T:p.D267Y							0.4	1.001	4.867	92	1	0.0107527	77	5	0.0609756
LS AML1	20	20p12.2	LAMP5	9496212	9496212	G	T	exonic	nonsynonymous SNV	LAMP5:NM_001199897:exon2:c.G177T:p.M59I,LAMP5:NM_012261:exon2:c.G177T:p.M59I							0.724	12.672	60	133	0	0	66	30	0.3125
LS AML1	X	Xp21.3	PPP4R3C	27480317	27480317	G	-	exonic	frameshift deletion	PPP4R3C:NM_207319:exon1:c.1097delC:p.P366fs							0.488	11.173	60	109	0	0	97	39	0.286765
LS AML2	2	2q14.2	TFCP2L1	121989508	121989508	A	C	exonic	nonsynonymous SNV	TFCP2L1:NM_014553:exon13:c.T1235G:p.L412W							0.227	5.803	11.34	102	0	0	110	22	0.166667
LS AML2	7	7q21.13	ZNF804B	88964181	88964181	T	G	exonic	nonsynonymous SNV	ZNF804B:NM_181646:exon4:c.T1885G:p.S629A							0.421	4.386	9.199	97	0	0	126	19	0.131034
LS AML2	9	9p21.3	CDKN2A	21971124	21971125	GA	-	exonic	frameshift deletion	CDKN2A:NM_000077:exon2:c.233_234del:p.L78fs,CDKN2A:NM_001195132:exon2:c.233_234del:p.L78fs,CDKN2A:NM_001363763:exon2:c.80_81del:p.L27fs,CDKN2A:NM_058195:exon2:c.276_277del:p.S92fs	Likely_pathogenic	ID=COSM128615,COSM3092304,COSM128616,COSM12518;OCCURENCE=1(haematopoietic_and_lymphoid_tissue),1(liver),2(oesophagus),5(upper_aerodigestive_tract)		Lip_and_oral_cavity_carcinoma	MONDO:MONDO:0023644,MedGen:C0220641	no_assertion_criteria_provided	0.408	22.796	60	66	0	0	30	72	0.705882
LS AML2	11	11q23.3	DSCAML1	117310035	117310035	G	A	exonic	nonsynonymous SNV	DSCAML1:NM_020693:exon23:c.C4091T:p.T1364M		ID=COSM3728027;OCCURENCE=1(haematopoietic_and_lymphoid_tissue)	ID=COSV58383058;OCCURENCE=1(haematopoietic_and_lymphoid_tissue)				0.716	23.102	60	147	0	0	108	78	0.419355
LS AML2	12	12p11.21	DDX11	31244689	31244689	G	A	exonic	nonsynonymous SNV	DDX11:NM_001257144:exon10:c.G1126A:p.A376T,DDX11:NM_001257145:exon10:c.G1048A:p.A350T,DDX11:NM_004399:exon10:c.G1126A:p.A376T,DDX11:NM_030653:exon10:c.G1126A:p.A376T,DDX11:NM_152438:exon10:c.G1126A:p.A376T		ID=COSM6403617,COSM6403618;OCCURENCE=1(thyroid)	ID=COSV52503855;OCCURENCE=2(thyroid)				0.125	0.426	3.63	93	7	0.07	130	16	0.109589
LS AML2	12	12q24.31	OGFOD2	123461297	123461297	G	T	exonic	nonsynonymous SNV	OGFOD2:NM_001304833:exon3:c.G286T:p.V96F,OGFOD2:NM_024623:exon4:c.G106T:p.V36F							0.562	8.061	60	104	0	0	115	33	0.222973
LS AML2	12	12p12.1	KRAS	25398284	25398284	C	G	exonic	nonsynonymous SNV	KRAS:NM_001369786:exon2:c.G35C:p.G12A,KRAS:NM_001369787:exon2:c.G35C:p.G12A,KRAS:NM_004985:exon2:c.G35C:p.G12A,KRAS:NM_033360:exon2:c.G35C:p.G12A	Conflicting_interpretations_of_pathogenicity	ID=COSM522,COSM1140134;OCCURENCE=45(ovary),2(breast),1(bone),2(NS),26(stomach),52(haematopoietic_and_lymphoid_tissue),5(soft_tissue),7(urinary_tract),83(pancreas),1(peritoneum),1(liver),1(oesophagus),4(gastrointestinal_tract_(site_indeterminate)),1(skin),2(prostate),492(lung),6(thyroid),4(cervix),3(upper_aerodigestive_tract),2(testis),2(thymus),1391(large_intestine),5(central_nervous_system),16(s…	ID=COSV55497479;OCCURENCE=46(ovary),1(bone),5(breast),4(NS),56(haematopoietic_and_lymphoid_tissue),27(stomach),10(urinary_tract),5(soft_tissue),86(pancreas),1(peritoneum),1(liver),2(genital_tract),2(oesophagus),4(gastrointestinal_tract_site_indeterminate),2(skin),2(prostate),548(lung),5(cervix),7(thyroid),3(upper_aerodigestive_tract),2(testis),2(thymus),1436(large_intestine),6(central_nervous_sys…	Multiple_myeloma|Lung_adenocarcinoma|Non-small_cell_lung_carcinoma|Neoplasm_of_ovary|Gastrointestinal_stroma_tumor|Neoplasm_of_the_large_intestine|Gallbladder_cancer|not_provided	Human_Phenotype_Ontology:HP:0006775,MONDO:MONDO:0009693,MeSH:D009101,MedGen:C0026764,OMIM:254500,Orphanet:ORPHA29073,SNOMED_CT:109989006,SNOMED_CT:55921005|Human_Phenotype_Ontology:HP:0030078,MONDO:MONDO:0005061,MeSH:D000077192,MedGen:C0152013|Human_Phenotype_Ontology:HP:0030358,MONDO:MONDO:0005233,MeSH:D002289,MedGen:C0007131,SNOMED_CT:254637007|Human_Phenotype_Ontology:HP:0100615,MONDO:MONDO:00…	no_assertion_criteria_provided	0.259	12.589	60	123	3	0.0238095	101	43	0.298611
LS AML2	13	13q21.1	PCDH17	58240624	58240624	C	A	exonic	nonsynonymous SNV	PCDH17:NM_001040429:exon2:c.C2588A:p.P863H							0.778	1.822	6.886	52	0	0	87	10	0.103093
LS AML2	17	17p13.3	GEMIN4	651252	651252	C	T	exonic	nonsynonymous SNV	GEMIN4:NM_015721:exon2:c.G31A:p.E11K							0.286	4.597	9.192	124	0	0	166	21	0.112299
LS AML2	19	19p13.12	CYP4F22	15659011	15659011	C	A	exonic	nonsynonymous SNV	CYP4F22:NM_173483:exon11:c.C1229A:p.T410K							0.833	1.426	4.65	86	0	0	107	6	0.0530973
LS AML3	1	1q24.2	F5	169519253	169519253	C	G	exonic	nonsynonymous SNV	F5:NM_000130:exon10:c.G1397C:p.G466A							0.235	1.555	5.276	47	0	0	174	18	0.09375
LS AML3	1	1p31.3	USP1	62916292	62916292	T	G	exonic	nonsynonymous SNV	USP1:NM_001017415:exon9:c.T1998G:p.I666M,USP1:NM_001017416:exon9:c.T1998G:p.I666M,USP1:NM_003368:exon9:c.T1998G:p.I666M							0.538	5.194	60	63	1	0.015625	164	52	0.240741
LS AML3	1	1p35.3	EPB41	29442227	29442227	T	C	exonic	nonsynonymous SNV	EPB41:NM_203343:exon16:c.T2246C:p.I749T,EPB41:NM_001166007:exon17:c.T1724C:p.I575T,EPB41:NM_004437:exon18:c.T1685C:p.I562T,EPB41:NM_001166005:exon20:c.T2513C:p.I838T,EPB41:NM_203342:exon20:c.T1844C:p.I615T							0.73	10.409	60	37	0	0	64	75	0.539568
LS AML3	3	3q13.31	CCDC191	113737606	113737606	C	G	exonic	nonsynonymous SNV	CCDC191:NM_001353767:exon6:c.G1016C:p.R339P,CCDC191:NM_001353766:exon7:c.G1043C:p.R348P,CCDC191:NM_020817:exon8:c.G1082C:p.R361P							0.588	12.24	60	56	1	0.0175439	67	70	0.510949
LS AML3	5	5q31.3	PCDHB4	140502019	140502019	C	G	exonic	nonsynonymous SNV	PCDHB4:NM_018938:exon1:c.C439G:p.P147A			ID=COSV52025655;OCCURENCE=1(urinary_tract)				0.379	8.802	60	45	0	0	79	58	0.423358
LS AML3	8	8q12.1	NSMAF	59522213	59522213	C	T	exonic	nonsynonymous SNV	NSMAF:NM_001144772:exon10:c.G730A:p.V244M,NSMAF:NM_003580:exon10:c.G637A:p.V213M							0.66	6.156	60	50	0	0	135	53	0.281915
LS AML3	10	10p11.21	CUL2	35305120	35305120	C	G	exonic	nonsynonymous SNV	CUL2:NM_001324375:exon16:c.G1698C:p.K566N,CUL2:NM_001198777:exon18:c.G1887C:p.K629N,CUL2:NM_001198778:exon18:c.G1944C:p.K648N,CUL2:NM_001198779:exon18:c.G1926C:p.K642N,CUL2:NM_003591:exon18:c.G1887C:p.K629N,CUL2:NM_001324376:exon19:c.G1494C:p.K498N							0.85	2.425	7.289	35	0	0	88	20	0.185185
LS AML3	15	15q13.1	FAM189A1	29862879	29862879	G	C	exonic	nonsynonymous SNV	FAM189A1:NM_015307:exon1:c.C49G:p.R17G							0.333	3.768	11.435	20	0	0	33	24	0.421053
LS AML3	16	16q12.1	SALL1	51171348	51171348	A	G	exonic	nonsynonymous SNV	SALL1:NM_001127892:exon3:c.T3359C:p.F1120S,SALL1:NM_002968:exon3:c.T3650C:p.F1217S							0.583	1.665	6.229	59	0	0	139	12	0.0794702
LS AML3	17	17q25.3	GAA	78082335	78082335	C	T	exonic	nonsynonymous SNV	GAA:NM_000152:exon7:c.C1123T:p.R375C,GAA:NM_001079804:exon7:c.C1123T:p.R375C,GAA:NM_001079803:exon8:c.C1123T:p.R375C	Uncertain_significance			Glycogen_storage_disease,_type_II|not_specified|not_provided	MONDO:MONDO:0009290,MedGen:C0017921,OMIM:232300,Orphanet:ORPHA365,SNOMED_CT:124462004,SNOMED_CT:237967002|MedGen:CN169374|MedGen:CN517202	criteria_provided,_multiple_submitters,_no_conflicts	0.591	3.715	60	37	0	0	147	47	0.242268
LS AML3	17	17p13.1	TP53	7577538	7577538	C	T	exonic	nonsynonymous SNV	TP53:NM_001126115:exon3:c.G347A:p.R116Q,TP53:NM_001126116:exon3:c.G347A:p.R116Q,TP53:NM_001126117:exon3:c.G347A:p.R116Q,TP53:NM_001276697:exon3:c.G266A:p.R89Q,TP53:NM_001276698:exon3:c.G266A:p.R89Q,TP53:NM_001276699:exon3:c.G266A:p.R89Q,TP53:NM_001126118:exon6:c.G626A:p.R209Q,TP53:NM_000546:exon7:c.G743A:p.R248Q,TP53:NM_001126112:exon7:c.G743A:p.R248Q,TP53:NM_001126113:exon7:c.G743A:p.R248Q,TP53:…	Pathogenic	ID=COSM99602,COSM99021,COSM99020,COSM3356964,COSM10662,COSM1640830;OCCURENCE=2(salivary_gland),1(pleura),8(vulva),38(ovary),7(bone),78(breast),5(NS),87(haematopoietic_and_lymphoid_tissue),49(stomach),1(soft_tissue),4(kidney),37(urinary_tract),21(pancreas),1(peritoneum),9(liver),1(genital_tract),54(oesophagus),2(adrenal_gland),1(pituitary),18(skin),27(prostate),33(lung),5(thyroid),4(cervix),46(upp…	ID=COSV52661580;OCCURENCE=3(salivary_gland),121(breast),1(peritoneum),11(liver),1(genital_tract),67(oesophagus),2(adrenal_gland),4(cervix),243(large_intestine),64(central_nervous_system),7(biliary_tract),3(pleura),53(ovary),11(vulva),8(bone),7(NS),57(stomach),94(haematopoietic_and_lymphoid_tissue),5(soft_tissue),8(kidney),56(urinary_tract),30(pancreas),1(pituitary),23(skin),34(prostate),49(lung),…	Li-Fraumeni_syndrome_1|Hepatocellular_carcinoma|Acute_myeloid_leukemia|Neoplasm|Lymphoma|Rhabdomyosarcoma|Medulloblastoma|Breast_carcinoma|B-cell_chronic_lymphocytic_leukemia|Pancreatic_adenocarcinoma|Squamous_cell_carcinoma_of_the_skin|Transitional_cell_carcinoma_of_the_bladder|Multiple_myeloma|Breast_neoplasm|Brainstem_glioma|Carcinoma_of_esophagus|Malignant_melanoma_of_skin|Ductal_carcinoma_in…	Gene:553989,MONDO:MONDO:0007903,MedGen:C1835398,OMIM:151623|Human_Phenotype_Ontology:HP:0001402,Human_Phenotype_Ontology:HP:0002899,Human_Phenotype_Ontology:HP:0003007,Human_Phenotype_Ontology:HP:0006750,MONDO:MONDO:0007256,MedGen:C2239176,OMIM:114550,Orphanet:ORPHA88673,SNOMED_CT:187769009,SNOMED_CT:25370001|Human_Phenotype_Ontology:HP:0001914,Human_Phenotype_Ontology:HP:0004808,Human_Phenotype_…	reviewed_by_expert_panel	0.538	3.228	12.72	31	0	0	1	55	0.982143
LS AML3	18	18p11.21	IMPA2	12028125	12028125	C	T	exonic	nonsynonymous SNV	IMPA2:NM_014214:exon6:c.C574T:p.R192W							0.344	6.428	60	46	1	0.0212766	52	46	0.469388
LS AML3	19	19q13.31	PSG9	43766063	43766063	G	A	exonic	nonsynonymous SNV	PSG9:NM_001301708:exon3:c.C658T:p.R220W,PSG9:NM_002784:exon3:c.C658T:p.R220W							0.837	7.961	60	31	0	0	40	45	0.529412
LS AML3	X	Xq25	DCAF12L2	125299877	125299877	G	A	exonic	nonsynonymous SNV	DCAF12L2:NM_001013628:exon1:c.C31T:p.R11W							0.345	4.58	60	15	0	0	48	59	0.551402
LS AML4	1	1p36.32	PEX10	2338020	2338021	AG	-	exonic	frameshift deletion	PEX10:NM_002617:exon5:c.814_815del:p.L272fs,PEX10:NM_153818:exon5:c.874_875del:p.L292fs	Pathogenic			Zellweger_spectrum_disorders|not_provided|Peroxisome_biogenesis_disorder_6A_(Zellweger)|Peroxisome_biogenesis_disorder_6B|Peroxisome_biogenesis_disorder|Peroxisome_biogenesis_disorder,_complementation_group_7	MONDO:MONDO:0019609,MedGen:C0043459,Orphanet:912|MedGen:C3661900|MONDO:MONDO:0013936,MedGen:C3553947,OMIM:614870,Orphanet:912|MONDO:MONDO:0013937,MedGen:C3553948,OMIM:614871,Orphanet:44|MONDO:MONDO:0019234,MedGen:C1832200,OMIM:PS214100,Orphanet:79189|MedGen:C1864399	criteria_provided,_multiple_submitters,_no_conflicts	0.547		60				99	80	0.446927
LS AML4	1	1p13.2	NRAS	115258747	115258747	C	T	exonic	nonsynonymous SNV	NRAS:NM_002524:exon2:c.G35A:p.G12D	Pathogenic/Likely_pathogenic	ID=COSM564;OCCURENCE=3(ovary),11(NS),600(haematopoietic_and_lymphoid_tissue),2(soft_tissue),1(kidney),1(pancreas),3(genital_tract),66(skin),3(lung),4(thyroid),1(upper_aerodigestive_tract),4(testis),67(large_intestine),5(central_nervous_system),1(small_intestine),7(biliary_tract),4(endometrium)	ID=COSV54736383;OCCURENCE=1(salivary_gland),1(penis),4(genital_tract),87(large_intestine),6(central_nervous_system),8(biliary_tract),4(ovary),12(NS),639(haematopoietic_and_lymphoid_tissue),1(kidney),2(soft_tissue),1(pancreas),74(skin),3(lung),4(thyroid),3(upper_aerodigestive_tract),4(testis),1(small_intestine),6(endometrium)	Noonan_syndrome_and_Noonan-related_syndrome|Malignant_neoplasm_of_body_of_uterus|Gastric_adenocarcinoma|Neoplasm_of_the_large_intestine|not_provided|RASopathy|Myelodysplastic_syndrome|Multiple_myeloma|Malignant_melanoma_of_skin|Epidermal_nevus|Acute_myeloid_leukemia|Non-small_cell_lung_carcinoma|Autoimmune_lymphoproliferative_syndrome_type_4|Noonan_syndrome_6|Juvenile_myelomonocytic_leukemia|NRAS…	MONDO:MONDO:0020297,MedGen:C5681679,Orphanet:98733|MedGen:C0153574|Human_Phenotype_Ontology:HP:0033770,MONDO:MONDO:0005036,MedGen:C0278701|Human_Phenotype_Ontology:HP:0100834,MONDO:MONDO:0005335,MeSH:D015179,MedGen:C0009404|MedGen:C3661900|MONDO:MONDO:0021060,MedGen:C5555857,Orphanet:536391|MONDO:MONDO:0018881,MeSH:D009190,MedGen:C3463824,OMIM:614286,Orphanet:52688|Human_Phenotype_Ontology:HP:000…	criteria_provided,_multiple_submitters,_no_conflicts	0.458		60				113	81	0.417526
LS AML4	9	9p13.3	RMRP	35657980	35657980	G	A	ncRNA_exonic			Pathogenic/Likely_pathogenic			Metaphyseal_chondrodysplasia,_McKusick_type|Anauxetic_dysplasia_1|Metaphyseal_dysplasia_without_hypotrichosis|Anauxetic_dysplasia	MONDO:MONDO:0009595,MedGen:C0220748,OMIM:250250,Orphanet:175|MONDO:MONDO:0054560,MedGen:C4551965,OMIM:607095,Orphanet:93347|MONDO:MONDO:0009601,MedGen:C1834821,OMIM:250460,Orphanet:1838|MONDO:MONDO:0011773,MedGen:C1846796,OMIM:PS607095,Orphanet:93347	criteria_provided,_multiple_submitters,_no_conflicts	0.633		60				109	50	0.314465
LS AML4	17	17p13.1	TP53	7577121	7577121	G	A	exonic	nonsynonymous SNV	TP53:NM_001126115:exon4:c.C421T:p.R141C,TP53:NM_001126116:exon4:c.C421T:p.R141C,TP53:NM_001126117:exon4:c.C421T:p.R141C,TP53:NM_001276697:exon4:c.C340T:p.R114C,TP53:NM_001276698:exon4:c.C340T:p.R114C,TP53:NM_001276699:exon4:c.C340T:p.R114C,TP53:NM_001126118:exon7:c.C700T:p.R234C,TP53:NM_000546:exon8:c.C817T:p.R273C,TP53:NM_001126112:exon8:c.C817T:p.R273C,TP53:NM_001126113:exon8:c.C817T:p.R273C,TP…	Pathogenic/Likely_pathogenic	ID=COSM99933,COSM10659,COSM3355991,COSM1645518;OCCURENCE=1(salivary_gland),1(pleura),36(ovary),8(vulva),12(bone),26(breast),1(NS),1(penis),36(stomach),44(haematopoietic_and_lymphoid_tissue),2(kidney),15(urinary_tract),23(pancreas),1(peritoneum),22(liver),1(genital_tract),28(oesophagus),4(adrenal_gland),12(skin),18(prostate),22(lung),5(cervix),4(thyroid),33(upper_aerodigestive_tract),1(eye),154(la…	ID=COSV52662066;OCCURENCE=3(salivary_gland),51(breast),1(penis),1(peritoneum),23(liver),1(genital_tract),31(oesophagus),4(adrenal_gland),5(cervix),219(large_intestine),218(central_nervous_system),7(biliary_tract),10(vulva),42(ovary),2(pleura),13(bone),1(NS),50(haematopoietic_and_lymphoid_tissue),44(stomach),19(urinary_tract),7(kidney),2(soft_tissue),27(pancreas),13(skin),27(prostate),35(lung),11(…	Neoplasm|Breast_neoplasm|not_provided|Adrenocortical_carcinoma,_hereditary|Neoplasm_of_ovary|Li-Fraumeni_syndrome_1|Hepatocellular_carcinoma|Acute_myeloid_leukemia|Malignant_tumor_of_prostate|Li-Fraumeni_syndrome|Hereditary_cancer-predisposing_syndrome	Human_Phenotype_Ontology:HP:0002664,Human_Phenotype_Ontology:HP:0003008,Human_Phenotype_Ontology:HP:0006741,MONDO:MONDO:0005070,MeSH:D009369,MedGen:C0027651|Human_Phenotype_Ontology:HP:0010623,Human_Phenotype_Ontology:HP:0100013,MONDO:MONDO:0021100,MeSH:D001943,MedGen:C1458155|MedGen:C3661900|MONDO:MONDO:0008734,MedGen:C1859972,OMIM:202300,Orphanet:1501|Human_Phenotype_Ontology:HP:0100615,MONDO:M…	criteria_provided,_multiple_submitters,_no_conflicts	0.657		60				61	89	0.593333
LS AML4	22	22q11.1	ADA2	17662794	17662794	T	C	exonic	nonsynonymous SNV	ADA2:NM_177405:exon6:c.A635G:p.Y212C,ADA2:NM_001282229:exon8:c.A998G:p.Y333C,ADA2:NM_001282225:exon9:c.A1358G:p.Y453C,ADA2:NM_001282226:exon9:c.A1358G:p.Y453C,ADA2:NM_001282227:exon9:c.A1232G:p.Y411C,ADA2:NM_001282228:exon9:c.A1232G:p.Y411C	Pathogenic/Likely_pathogenic			Sneddon_syndrome|Vasculitis_due_to_ADA2_deficiency|Autoinflammatory_syndrome	MONDO:MONDO:0008436,MedGen:C0282492,OMIM:182410,Orphanet:820|MONDO:MONDO:0014306,MedGen:C3887654,OMIM:615688,Orphanet:404553|MONDO:MONDO:0019751,MedGen:C3890737,Orphanet:93665	criteria_provided,_multiple_submitters,_no_conflicts	0.63		60				118	72	0.378947
LS AML4	X	Xq24	PGRMC1	118377162	118377162	C	T	exonic	nonsynonymous SNV	PGRMC1:NM_001282621:exon2:c.C377T:p.T126I,PGRMC1:NM_006667:exon3:c.C533T:p.T178I	Likely_pathogenic			Genetic_non-acquired_premature_ovarian_failure	MedGen:C5816691,Orphanet:485382	no_assertion_criteria_provided	0.598		60				119	68	0.363636
LS AML5	4	4q12	PDGFRA	55147769	55147769	C	T	exonic	nonsynonymous SNV	PDGFRA:NM_001347827:exon17:c.C2345T:p.T782M	Likely_pathogenic		ID=COSV57268339;OCCURENCE=1(breast)	Myeloproliferative_neoplasm,_unclassifiable|not_specified	MONDO:MONDO:0019452,MedGen:C1333046,Orphanet:86830|MedGen:CN169374	criteria_provided,_single_submitter	0.717		5.221				0	56	1
LS AML5	16	16q22.2	AP1G1	71790055	71790055	T	C	exonic	nonsynonymous SNV	AP1G1:NM_001128:exon12:c.A1096G:p.M366V,AP1G1:NM_001030007:exon13:c.A1105G:p.M369V	Pathogenic			Usmani-Riazuddin_syndrome,_autosomal_recessive	MONDO:MONDO:0859196,MedGen:C5561994,OMIM:619548	no_assertion_criteria_provided	0.257		60				41	42	0.506024
*Relapse AML VAF<0.05, synonymus mutations, and strand ratio 0 or 1 were excluded.
**In LS AML4 and LS AML5, only pathogenic or likely pathogenic mutations were selected because there were no remission samples (germline controls).
