# Supplementary material for: Multi-omics analysis identifies an M-MDSC-like immunosuppressive phenotype in lineage-switched AML with KMT2A rearrangement
Source: Nat Commun. 2025 Aug 26;16:7955. doi: 10.1038/s41467-025-63271-y (PMC12381044; doi:10.1038/s41467-025-63271-y)
Supplement: Supplementary file 11 — Source Data [file 41467_2025_63271_MOESM11_ESM.xlsx]

## Sheet: Fig.1c
Fig. 1c. PCA scores and status of each sample
Sample	PC1	PC2	Status
LC_AML1_presentation	-6.59828	-8.99127	Presentation
LC_AML1_relapse	-4.3795	-12.3352	Relapse
LC_AML2_presentation	-13.9589	-7.01614	Presentation
LC_AML3_presentation	9.59292	-7.55601	Presentation
LC_AML4_presentation	15.9183	14.6151	Presentation
LS_AML1_relapse_AML	14.8386	-14.0671	Relapse_LS
LS_AML2_relapse_AML	7.87744	-20.7622	Relapse_LS
LS_AML3_relapse_AML	-1.67227	-31.294	Relapse_LS
LS_AML4_relapse_AML	13.7069	-23.2314	Relapse_LS
LS_AML5_relapse_AML	28.15	-4.86127	Relapse_LS
LS01_relapse_AML	3.61104	-8.99182	Relapse_LS
LS04_relapse_AML	12.1004	-14.8993	Relapse_LS
LS05_relapse_AML	7.5928	-12.2885	Relapse_LS
LS06_relapse_AML	22.9995	-8.70255	Relapse_LS
TARGET_20_PAEAKL_09A_03R	-20.3236	-8.39325	Presentation
TARGET_20_PAEGRI_03A_01R	-26.4476	-3.8724	Presentation
TARGET_20_PAEIKD_04A_01R	-17.492	6.69546	Relapse
TARGET_20_PAEIKD_09A_01R	-3.96942	9.47592	Presentation
TARGET_20_PAKIYW_09A_01R	-7.24223	-6.60495	Presentation
TARGET_20_PAKLPD_09A_02R	-4.34911	5.11313	Presentation
TARGET_20_PAKTCX_04A_01R	18.8071	9.32986	Relapse
TARGET_20_PAKTCX_09A_02R	15.0213	7.43944	Presentation
TARGET_20_PANFMG_09A_04R	-13.8049	8.01687	Presentation
TARGET_20_PANPKN_09A_03R	22.2874	-1.77703	Presentation
TARGET_20_PANZKA_09A_02R	-20.5632	9.54731	Presentation
TARGET_20_PAPWZR_09A_01R	12.3692	20.9836	Presentation
TARGET_20_PAPZIZ_09A_03R	0.524056	20.5886	Presentation
TARGET_20_PARASV_03A_03R	-30.1675	-0.277508	Presentation
TARGET_20_PARBIU_04A_02R	-17.0936	0.572478	Relapse
TARGET_20_PARBIU_09A_03R	-21.0009	-2.22228	Presentation
TARGET_20_PARBRA_09A_03R	-19.2772	-0.482211	Presentation
TARGET_20_PARBXE_09A_04R	10.8576	8.17643	Presentation
TARGET_20_PARFGK_09A_01R	9.41998	-0.816845	Presentation
TARGET_20_PARJCR_09A_01R	10.7349	13.3936	Presentation
TARGET_20_PARKCX_09A_03R	-14.9154	1.13265	Presentation
TARGET_20_PARKFB_09A_02R	-16.0096	3.58447	Presentation
TARGET_20_PARWDZ_09A_01R	-13.54	-3.09925	Presentation
TARGET_20_PARXZP_09A_01R	19.6103	11.2572	Presentation
TARGET_20_PASCGR_03A_02R	5.96629	8.99636	Presentation
TARGET_20_PASCGR_04A_01R	16.9415	-5.62902	Relapse
TARGET_20_PASDGX_09A_02R	3.6743	12.6359	Presentation
TARGET_20_PASEFD_09A_01R	9.69961	10.523	Presentation
TARGET_20_PASFNP_09A_02R	-8.77605	16.1058	Presentation
TARGET_20_PASGGK_03A_01R	3.7452	11.094	Presentation
TARGET_20_PASGZS_04A_01R	20.0696	10.2215	Relapse
TARGET_20_PASLSD_03A_01R	11.6363	1.39612	Presentation
TARGET_20_PASMGW_09A_01R	-2.85363	8.00512	Presentation
TARGET_20_PASNIY_09A_02R	-8.90873	13.6922	Presentation
TARGET_20_PASPFE_09A_01R	-16.3363	6.17951	Presentation
TARGET_20_PASSSI_09A_02R	-23.4934	3.31564	Presentation
TARGET_20_PASSWG_03A_01R	11.1854	4.08896	Presentation
TARGET_20_PASTUH_03A_01R	15.2216	-0.294673	Presentation
TARGET_20_PASTUH_04A_01R	15.2575	6.77422	Relapse
TARGET_20_PASVVS_04A_01R	2.21377	1.64418	Relapse
TARGET_20_PASVVS_09A_03R	1.9284	3.72701	Presentation
TARGET_20_PASVYL_09A_01R	-12.6692	-6.90105	Presentation
TARGET_20_PASZLJ_09A_01R	3.83959	4.39634	Presentation
TARGET_20_PATDNN_04A_02R	-14.2472	-3.17148	Relapse
TARGET_20_PATDNN_09A_03R	-22.4836	-1.56618	Presentation
TARGET_20_PATJHJ_09A_01R	2.69003	-23.6856	Presentation
TARGET_20_PATJHJ_40A_01R	6.5613	-19.24	Relapse
TARGET_21_PASIGA_09A_01R	4.46835	-3.87116	Presentation
TARGET_21_PATAIJ_09A_01R	-8.54494	-5.81654	Presentation

## Sheet: Fig.1d
Fig. 1d. PCA scores and fusion partners of each sample
Sample	PC1	PC2	Fusion
LC_AML1_presentation	-6.59828	-8.99127	MLLT10
LC_AML1_relapse	-4.3795	-12.3352	MLLT10
LC_AML2_presentation	-13.9589	-7.01614	MLLT3
LC_AML3_presentation	9.59292	-7.55601	MLLT11
LC_AML4_presentation	15.9183	14.6151	MLLT1
LS_AML1_relapse_AML	14.8386	-14.0671	AFF1
LS_AML2_relapse_AML	7.87744	-20.7622	AFF1
LS_AML3_relapse_AML	-1.67227	-31.294	AFF1
LS_AML4_relapse_AML	13.7069	-23.2314	AFF1
LS_AML5_relapse_AML	28.15	-4.86127	other
LS01_relapse_AML	3.61104	-8.99182	AFF1
LS04_relapse_AML	12.1004	-14.8993	AFF1
LS05_relapse_AML	7.5928	-12.2885	AFF1
LS06_relapse_AML	22.9995	-8.70255	AFF1
TARGET_20_PAEAKL_09A_03R	-20.3236	-8.39325	ELL
TARGET_20_PAEGRI_03A_01R	-26.4476	-3.8724	MLLT3
TARGET_20_PAEIKD_04A_01R	-17.492	6.69546	MLLT3
TARGET_20_PAEIKD_09A_01R	-3.96942	9.47592	MLLT3
TARGET_20_PAKIYW_09A_01R	-7.24223	-6.60495	MLLT3
TARGET_20_PAKLPD_09A_02R	-4.34911	5.11313	ELL
TARGET_20_PAKTCX_04A_01R	18.8071	9.32986	ELL
TARGET_20_PAKTCX_09A_02R	15.0213	7.43944	ELL
TARGET_20_PANFMG_09A_04R	-13.8049	8.01687	MLLT3
TARGET_20_PANPKN_09A_03R	22.2874	-1.77703	MLLT3
TARGET_20_PANZKA_09A_02R	-20.5632	9.54731	MLLT3
TARGET_20_PAPWZR_09A_01R	12.3692	20.9836	MLLT4
TARGET_20_PAPZIZ_09A_03R	0.524056	20.5886	other
TARGET_20_PARASV_03A_03R	-30.1675	-0.277508	MLLT10
TARGET_20_PARBIU_04A_02R	-17.0936	0.572478	MLLT3
TARGET_20_PARBIU_09A_03R	-21.0009	-2.22228	MLLT3
TARGET_20_PARBRA_09A_03R	-19.2772	-0.482211	MLLT10
TARGET_20_PARBXE_09A_04R	10.8576	8.17643	other
TARGET_20_PARFGK_09A_01R	9.41998	-0.816845	other
TARGET_20_PARJCR_09A_01R	10.7349	13.3936	MLLT4
TARGET_20_PARKCX_09A_03R	-14.9154	1.13265	MLLT3
TARGET_20_PARKFB_09A_02R	-16.0096	3.58447	MLLT10
TARGET_20_PARWDZ_09A_01R	-13.54	-3.09925	MLLT3
TARGET_20_PARXZP_09A_01R	19.6103	11.2572	MLLT10
TARGET_20_PASCGR_03A_02R	5.96629	8.99636	MLLT10
TARGET_20_PASCGR_04A_01R	16.9415	-5.62902	MLLT10
TARGET_20_PASDGX_09A_02R	3.6743	12.6359	MLLT4
TARGET_20_PASEFD_09A_01R	9.69961	10.523	MLLT10
TARGET_20_PASFNP_09A_02R	-8.77605	16.1058	MLLT10
TARGET_20_PASGGK_03A_01R	3.7452	11.094	MLLT10
TARGET_20_PASGZS_04A_01R	20.0696	10.2215	MLLT4
TARGET_20_PASLSD_03A_01R	11.6363	1.39612	MLLT3
TARGET_20_PASMGW_09A_01R	-2.85363	8.00512	MLLT10
TARGET_20_PASNIY_09A_02R	-8.90873	13.6922	MLLT3
TARGET_20_PASPFE_09A_01R	-16.3363	6.17951	MLLT3
TARGET_20_PASSSI_09A_02R	-23.4934	3.31564	MLLT10
TARGET_20_PASSWG_03A_01R	11.1854	4.08896	CEP170B
TARGET_20_PASTUH_03A_01R	15.2216	-0.294673	ELL
TARGET_20_PASTUH_04A_01R	15.2575	6.77422	ELL
TARGET_20_PASVVS_04A_01R	2.21377	1.64418	SEPT6
TARGET_20_PASVVS_09A_03R	1.9284	3.72701	SEPT6
TARGET_20_PASVYL_09A_01R	-12.6692	-6.90105	MLLT1
TARGET_20_PASZLJ_09A_01R	3.83959	4.39634	MLLT10
TARGET_20_PATDNN_04A_02R	-14.2472	-3.17148	MLLT3
TARGET_20_PATDNN_09A_03R	-22.4836	-1.56618	MLLT3
TARGET_20_PATJHJ_09A_01R	2.69003	-23.6856	AFF1
TARGET_20_PATJHJ_40A_01R	6.5613	-19.24	AFF1
TARGET_21_PASIGA_09A_01R	4.46835	-3.87116	MLLT3
TARGET_21_PATAIJ_09A_01R	-8.54494	-5.81654	MLLT10

## Sheet: Fig.2a
Fig. 2a left. GSEA report for LS AML vs LC AML in Cluster 2: Enrichment in LS AML
NAME	NES
GOBP_CELLULAR_AMINO_ACID_METABOLIC_PROCESS	2.45172
GOMF_LIGASE_ACTIVITY_FORMING_CARBON_NITROGEN_BONDS	2.43466
GOBP_TRNA_METABOLIC_PROCESS	2.37352
GOBP_TRNA_MODIFICATION	2.36006
GOCC_PRERIBOSOME	2.35452
GOMF_OXIDOREDUCTASE_ACTIVITY_ACTING_ON_THE_CH_CH_GROUP_OF_DONORS	2.27323
GOBP_CELLULAR_AMINO_ACID_BIOSYNTHETIC_PROCESS	2.26356
GOBP_AMINO_ACID_ACTIVATION	2.24567
GOBP_TRNA_PROCESSING	2.2434
GOBP_METANEPHRIC_NEPHRON_DEVELOPMENT	2.23307
GOMF_FLAVIN_ADENINE_DINUCLEOTIDE_BINDING	2.21004
GOBP_KETONE_BIOSYNTHETIC_PROCESS	2.20462
GOMF_LIGASE_ACTIVITY_FORMING_CARBON_OXYGEN_BONDS	2.20449
GOBP_MITOTIC_SPINDLE_ASSEMBLY	2.2019
GOMF_CATALYTIC_ACTIVITY_ACTING_ON_A_TRNA	2.19201
Fig. 2a right. GSEA report for LS AML vs LC AML in Cluster 2: Enrichment in LC AML
NAME	NES
GOBP_HUMORAL_IMMUNE_RESPONSE	-2.6399
GOMF_MHC_PROTEIN_COMPLEX_BINDING	-2.59091
GOBP_ADAPTIVE_IMMUNE_RESPONSE	-2.54862
GOBP_ANTIGEN_PROCESSING_AND_PRESENTATION_OF_PEPTIDE_OR_POLYSACCHARIDE_ANTIGEN_VIA_MHC_CLASS_II	-2.52484
GOMF_MHC_CLASS_II_PROTEIN_COMPLEX_BINDING	-2.49213
GOBP_ANTIGEN_PROCESSING_AND_PRESENTATION_OF_EXOGENOUS_PEPTIDE_ANTIGEN_VIA_MHC_CLASS_II	-2.47489
GOBP_ALPHA_BETA_T_CELL_ACTIVATION	-2.42304
GOCC_MHC_CLASS_II_PROTEIN_COMPLEX	-2.36678
GOBP_ANTIGEN_PROCESSING_AND_PRESENTATION	-2.3593
GOBP_T_CELL_ACTIVATION_INVOLVED_IN_IMMUNE_RESPONSE	-2.35391
GOBP_ANTIGEN_PROCESSING_AND_PRESENTATION_OF_PEPTIDE_ANTIGEN	-2.34775
GOBP_PEPTIDE_ANTIGEN_ASSEMBLY_WITH_MHC_PROTEIN_COMPLEX	-2.34683
GOBP_INTERLEUKIN_4_PRODUCTION	-2.34462
GOBP_T_CELL_ACTIVATION	-2.34382
GOBP_B_CELL_PROLIFERATION	-2.33526

## Sheet: Fig.3c
Fig.3c. M-MDSC-like AML cells in AML cells
Patient	M-MDSC-like AML cells (%)
LS_AML1	7.6112
LS_AML2	10.0771
LS_AML3	6.4322
LS_AML4	7.11531
LS_AML5	11.5126
LC_AML1	2.32231
LC_AML2	0.020877
LC_AML3	0.376775
LC_AML4	0.0019576
LC_AML5	3.08013

## Sheet: Fig.3d
Fig. 3d. Tregs in CD4+ T cells
Patient	Tregs (%)
LS_AML1	67.53
LS_AML2	33.43
LS_AML3	26.32
LS_AML4	57.28
LS_AML5	24.76
LC_AML1	7.84
LC_AML2	9.61
LC_AML3	9.29
LC_AML4	21.27
LC_AML5	7.94

## Sheet: Fig.3e
Fig. 3e. Effector Tregs in CD4+ T cells
Patient	Effector Tregs (%)
LS_AML1	53.0988
LS_AML2	4.48631
LS_AML3	7.01954
LS_AML4	23.7597
LS_AML5	1.91642
LC_AML1	1.21598
LC_AML2	0.375751
LC_AML3	0.674454
LC_AML4	2.38011
LC_AML5	1.44984

## Sheet: Fig.4d
Fig. 4d above. Pathway analysis: M-MDSC-like LS AML subset vs. non-M-MDSC-like LS AML subset: UP
GroupID	Category	Term	Description	LogP	Symbols	InTerm_InList
1_Member	Reactome Gene Sets	R-HSA-6798695	Neutrophil degranulation	-100	ADAM8,ALDH3B1,RHOA,RHOG,AZU1,BPI,BST1,BST2,C5AR1,CD14,MS4A3,CD33,CD36,CD44,CD53,CD63,CD68,ADGRE5,CDA,CNN2,CR1,CST3,CSTB,CTSB,CTSD,CTSH,CTSS,CTSZ,CYBA,CYBB,CD55,CFD,DNASE1L1,SERPINB1,FCER1G,FCGR2A,FGR,FPR1,FTH1,FTL,GAA,GALNS,GLA,GNS,GPI,GUSB,GYG1,HK3,HLA-B,HLA-C,IGF2R,ITGAL,ITGAM,ITGAX,ITGB2,LAMP1,LGALS3,LYZ,MNDA,NEU1,P2RX1,CFP,PGAM1,SERPINA1,CTSA,PRCP,PRKCD,PSAP,PTAFR,QSOX1,PTPRC,PYGL,RAB27A,RAB5…	146/435
2_Member	GO Biological Processes	GO:0045087	innate immune response	-37.1434	ACTG1,ADARB1,AIF1,ANXA1,B2M,BPI,BST2,C2,CALM1,CASP1,CD1D,CD14,CDC42,LYST,CR1,CYBA,CYBB,CD55,CFD,FCER1G,FCN1,FOSL2,IFI6,GRB2,HCK,HLA-A,HLA-B,HLA-C,HLA-E,IRF8,IFI27,IFNGR2,IL10RB,IRAK1,IRF5,IRF7,ITGAM,LGALS3,CD46,MEFV,MX1,MX2,NAIP,NCF2,NKG7,OAS1,OAS2,OAS3,CFP,PTPN6,PTX3,RAB27A,RNASE2,RNASE3,S100A8,S100A9,S100A12,CCL3,SLC11A1,SP100,STAT2,TLR2,TLR4,TNF,TYK2,VIM,WAS,TRIM25,ZYX,H2BC21,IKBKG,RNASET2,RIP…	113/791
3_Member	GO Biological Processes	GO:0001775	cell activation	-36.9997	ACTB,ACTG1,AIF1,ANXA1,RHOA,AZU1,B2M,BAX,BCL6,BST2,C5AR1,CCND3,CD1D,CD44,CD48,CD151,CEBPB,CLIC1,KLF6,MAPK14,CSRP1,EGR1,ELF4,PTK2B,FCER1G,FKBP1A,FLNA,FLT3,FOSL2,GLA,GNAS,GRB2,GRN,HLA-A,HLA-E,HOXA9,IRF8,IFNGR2,IGBP1,IL6R,CXCL8,ITGAL,ITGAM,ITGB2,LCP1,LYN,MSN,MYH9,NFIL3,NKG7,P2RX1,P2RX4,PLEK,PLSCR1,PRKCD,PTPN6,PTPRC,RAB27A,RAP2B,S100A12,S100A13,CCL3,SELPLG,ST3GAL1,SLC11A1,SPI1,STAT3,STAT6,STXBP2,VAMP2…	110/754
4_Member	Reactome Gene Sets	R-HSA-1280215	Cytokine Signaling in Immune system	-33.3458	ANXA1,ARF1,BCL6,BST2,CD36,CD44,CDKN1A,CEBPD,CNN2,MAP3K8,CSF2RA,CSF3R,EGR1,PTK2B,FLT3,FPR1,IFI6,GRB2,HLA-A,HLA-B,HLA-C,HLA-E,HLA-F,HSPA5,IRF8,IFNGR2,IL1RN,CXCL8,IL10RB,IL13RA1,IRF5,IRF7,ITGAM,ITGAX,ITGB2,JUN,JUNB,LCP1,MCL1,MSN,MX1,MX2,NFKBIA,OAS2,OAS3,P4HB,SERPINB2,PPP2R5A,PRKACA,PRKCD,MAP2K1,PTAFR,RPS6KA1,RPS6KA3,S100A12,CCL3,SOD2,STAT2,STAT6,STXBP2,VAMP2,TALDO1,TGFB1,TIMP1,TNFRSF1B,TUBA4A,TUBB2A…	97/651
5_Member	GO Biological Processes	GO:0006954	inflammatory response	-32.4843	ADAM8,ADM,AIF1,ALOX5AP,ANXA1,AZU1,BCL6,C5AR1,CASP1,CD14,CD36,CD44,CD68,ADGRE5,CEBPB,LTB4R,CYBA,CYBB,FCGR2A,FOSL2,FPR1,FUT4,GRN,HCK,IFI27,IFNGR2,IL1RN,IL6R,CXCL8,IL10RB,IRF5,ITGAL,ITGAM,ITGB2,LYN,LYZ,MEFV,NAIP,NINJ1,NKG7,P2RX1,SERPINA1,PLSCR1,PRCP,PTAFR,PTX3,S100A8,S100A9,S100A12,CCL3,CCL23,SLC11A1,SIGLEC1,STAT3,TGFB1,TIMP1,TLR2,TLR4,TNF,TNFAIP3,TNFRSF1B,TYROBP,CXCR4,IKBKG,RIPK2,VNN1,CD163,LY86,TH…	90/577
6_Member	GO Biological Processes	GO:0071345	cellular response to cytokine stimulus	-30.5308	ACTG1,AIF1,RHOA,ASAH1,CALM1,CAPN2,CASP1,CD44,CDC42,CEBPA,MAPK14,CSF2RA,CSF3R,CTSK,DUSP1,EGR1,ACSL1,PTK2B,FCER1G,FLT3,HCK,HCLS1,HK2,HSPA5,IRF8,IFI27,IFNGR2,IL3RA,IL6R,CXCL8,IL10RB,IL13RA1,IRAK1,IRF5,IRF7,LSP1,LYN,MNDA,MX1,NFIL3,NFKBIA,OAS1,OAS2,OAS3,P4HB,PLP2,PRKACA,PTPN6,CCL3,CCL23,SELPLG,SP100,SPI1,STAT2,STAT3,STAT6,TLE4,TLR2,TLR4,TMSB4X,TNF,TNFRSF1B,TYK2,VIM,WAS,ZFP36,TRIM25,ZYX,IL1R2,CXCR4,RIP…	103/787
7_Member	GO Biological Processes	GO:0032103	positive regulation of response to external stimulus	-30.3853	ADAM8,AIF1,ALOX5AP,AZU1,C5AR1,CALR,CASP1,CD1D,CD14,CD36,CEBPA,CEBPB,MAP3K8,CTSS,CYBA,PTK2B,FCN1,FLNA,GDI1,GRN,HCK,HLA-E,HLA-F,IL6R,CXCL8,IRAK1,IRF7,LAMP1,LGALS2,LYN,MEFV,MNDA,NAIP,NFKBIA,NINJ1,NKG7,OAS1,OAS3,P2RX4,PLSCR1,MAP2K6,RAC2,RPS6KA3,S100A8,S100A9,S100A12,CCL3,SPI1,TGFB1,THBD,TLR2,TLR4,TMSB4X,TNF,TNFAIP3,TYROBP,VEGFA,TRIM25,CXCR4,RIPK2,RIOK3,LY86,RIPOR2,HEXIM1,LILRA2,IRAK3,SIRT2,IL17RA,PTP…	88/588
8_Member	GO Biological Processes	GO:0001819	positive regulation of cytokine production	-28.8114	ADAM8,AIF1,ANXA1,AZU1,B2M,BSG,C5AR1,CASP1,CD14,CD36,CEBPB,MAPK14,CYBA,CYBB,CD55,EGR1,FCER1G,FCGR2A,FCN1,FGR,HLA-A,HLA-E,HLA-F,IRF8,IL6R,IRAK1,IRF5,IRF7,CD46,MEFV,NAIP,OAS1,OAS2,OAS3,PTAFR,PTPRC,RAB1A,S100A13,CCL3,SECTM1,SLC11A1,STAT3,TGFB1,TLR2,TLR4,TNF,TYK2,TYROBP,LAPTM5,RIPK2,RIOK3,CD83,IL27RA,ISG15,ATP6AP2,LILRB2,LAMTOR5,LILRA2,IRAK3,CLEC5A,IL17RA,PTPN22,CLEC4E,RGCC,ZBTB7B,CYRIB,RBM47,RTN4,GPS…	80/514
9_Member	GO Biological Processes	GO:0009617	response to bacterium	-27.4868	ADM,RHOA,AZU1,B2M,BPI,TSPO,C2,C5AR1,CAPN2,CASP1,CD1D,CD14,CD36,CD68,CEBPB,LYST,MAPK14,CFD,FCER1G,FGR,FOSL2,GPX4,HCK,HLA-A,HLA-B,HLA-E,IRF8,IL6R,CXCL8,IRAK1,IRF5,ITGAM,LYN,LYZ,NAIP,NFKBIA,OAS1,OAS2,OAS3,CFP,PRKCD,PTAFR,PYGL,RAB1A,RNASE3,RPS6KA3,S100A8,S100A9,S100A12,SELENOW,SLC11A1,SOD2,THBD,TLR2,TLR4,TNF,TNFAIP3,TNFRSF1B,VIM,ZFP36,SLC30A1,H2BC21,IKBKG,SNX3,ADAM9,RIPK2,RAB29,LY86,IL27RA,ISG15,TRIB…	94/726
10_Member	GO Biological Processes	GO:0050865	regulation of cell activation	-26.3271	ACTB,ADAM8,AIF1,ANXA1,RHOA,B2M,BCL6,BPI,BST1,CD1D,CD33,CDKN1A,CEBPA,CEBPB,MAP3K8,CR1,CD55,FCER1G,FGR,FLNA,FLOT2,GRN,HLA-A,HLA-E,ID2,IL6R,JUNB,LGALS3,LYN,CD46,MNDA,PLEK,PLSCR1,PRKCD,PRNP,PTPN6,PTPRC,RAC2,RPS6KA1,CCL3,SPI1,STAT6,TGFB1,THBD,TLR4,TNF,TNFAIP3,TNFRSF1B,TYK2,TYROBP,LAPTM5,LST1,IRS2,RIPK2,VNN1,CD83,IL27RA,THEMIS2,RIPOR2,LILRB2,SIRPB1,MERTK,TNFSF13B,FGL2,LILRB4,LILRA2,CORO1A,CD300A,PTPN22…	87/653
11_Member	GO Biological Processes	GO:0060627	regulation of vesicle-mediated transport	-26.2383	ACTB,ACTG1,ANXA1,ARF1,ARF6,ARHGDIA,ARRB2,AZU1,B2M,C2,CALR,CD14,CD36,CD63,CD151,CDC42,CNN2,CYBA,FCER1G,FCGR2A,FCN1,FGR,GNAI2,HCK,HIP1,HLA-F,ITGAM,ITGB2,LAMP1,LGALS3,LRPAP1,LYN,MSN,P2RX1,CFP,PLSCR1,PPT1,MAP2K1,PTAFR,PTPRC,PTX3,RAB27A,RAC2,RAP1A,S100A10,SDCBP,SLC11A1,SPI1,STXBP2,VAMP2,TGFB1,TLR2,VEGFA,DYSF,SNX3,RAB29,UNC119,RAB3D,PDCD6IP,ARPC3,SIRPB1,ABCA7,LYPLA1,MERTK,RAB31,CORO1A,RNF139,CD300A,AAK…	79/547
12_Member	GO Biological Processes	GO:0002683	negative regulation of immune system process	-25.3497	ANXA1,ARRB2,BCL6,BPI,BST2,CD33,CD68,CEBPA,CEBPB,CNN2,CR1,MAPK14,CD55,TSC22D3,DUSP1,FGR,GNAS,GRB2,GRN,HCK,HLA-A,HLA-B,HLA-E,HLA-F,HOXA7,ID2,LAMP2,LGALS3,LYN,CD46,MEFV,MNDA,OAS1,OAS3,FURIN,PPT1,PRNP,PTPN6,PTPRC,CCL3,SPI1,STAT2,STAT6,TGFB1,TLR4,TNF,TNFAIP3,TYROBP,YWHAZ,LAPTM5,LST1,RIOK3,SQSTM1,IL27RA,ISG15,RIPOR2,TRIB1,FSTL3,LILRB2,MERTK,FGL2,LILRB4,LILRB3,LILRA2,IRAK3,PADI2,CD300A,SIRT2,SAMHD1,PTPN…	79/564
13_Member	GO Biological Processes	GO:0006897	endocytosis	-24.8266	ADM,AIF1,ANXA1,ANXA11,ARF6,ARRB2,ASGR1,CALM1,CAPN2,CD14,CD36,CDC42,LYST,AP3S1,CNN2,FCER1G,FCN1,FGR,GRB2,HCK,HIP1,ICAM3,IRF8,IGF2R,CXCL8,ITGAL,ITGAM,ITGB2,LYN,MYO1F,MX1,MX2,MYH9,NCF2,NCF4,PPT1,PRKCD,RAB1A,RAB5C,SORT1,SLC11A1,SIGLEC1,VAMP2,TLR4,TYROBP,GAS7,CREG1,UNC119,PDLIM7,WASF2,ABCA7,MERTK,CAP1,LILRB4,RAB31,CORO1A,AAK1,CD93,STAB1,JMJD6,LRP10,SNX10,SH3KBP1,MARCHF2,BIN2,XKR8,RAB20,CDC42SE1,RHOU,M…	74/508
14_Member	Reactome Gene Sets	R-HSA-1280218	Adaptive Immune System	-24.2766	ARF1,CALM1,CALR,CAPZB,CD1D,CD14,CD33,CD36,MAP3K8,CTSB,CTSD,CTSH,CTSK,CTSS,CYBA,CYBB,FKBP1A,GRB2,HLA-A,HLA-B,HLA-C,HLA-E,HLA-F,HSPA5,ICAM3,ITGAL,ITGB2,NCF2,NCF4,NFKBIA,CTSA,PPP2R5A,PRKACA,PTPRC,RAP1A,S100A8,S100A9,SIGLEC1,TAP1,TLR2,TUBA4A,TUBB2A,TYROBP,UBC,UBE2D1,UBE2D3,VASP,WAS,YWHAZ,IKBKG,RIPK2,AP1S2,SOCS3,VAMP3,BCAP31,LILRB2,IFI30,HCST,CD300C,LILRB4,LILRA3,LILRA2,CD300A,UBR4,WSB1,PTPN22,FBXL5,F…	82/627
15_Member	GO Biological Processes	GO:0002697	regulation of immune effector process	-23.6753	ANXA1,ARRB2,B2M,BCL6,BST2,CD1D,CD36,CR1,CD55,FCN1,FGR,GPI,GRB2,GRN,HLA-A,HLA-B,HLA-C,HLA-E,HLA-F,IL13RA1,IRF5,ITGAM,ITGB2,JUNB,LAMP1,LGALS3,LYN,CD46,CFP,PTAFR,PTPN6,PTPRC,RAC2,S100A9,SECTM1,SPI1,STAT6,STXBP2,TGFB1,TLR4,TNF,TNFRSF1B,TYROBP,WAS,LAPTM5,RIPK2,IL27RA,FGL2,LILRB4,IRAK3,CD300A,ADGRE2,ZBTB7B,UBE2J1,CYRIB,TRPM4,RTN4,NFKBIZ,ZC3H12A,PRAM1,NLRP3,RASGRP4,TICAM1,SCIMP,NCF1	65/414
Fig. 4d below. Pathway analysis: M-MDSC-like LS AML subset vs. non-M-MDSC-like LS AML subset: DOWN
GroupID	Category	Term	Description	LogP	Symbols	InTerm_InList
2_Member	Reactome Gene Sets	R-HSA-69278	Cell Cycle, Mitotic	-100	BUB1,BUB1B,CCNA2,CCNB1,CCND2,CDK1,CDC6,CDC20,CDC25A,CDK2,CDK4,CDK6,CDKN2A,CDKN2C,CENPC,CENPE,CENPF,RCC1,CKS1B,CSNK1E,CSNK2A1,CSNK2A2,DHFR,DYNC1H1,E2F1,E2F2,ENSA,FEN1,FOXM1,H2AX,H2BC5,HDAC1,HSP90AA1,HSP90AB1,KIF2A,TNPO1,LIG1,LMNA,LMNB1,MCM2,MCM3,MCM4,MCM5,MCM6,RAB8A,MNAT1,MYBL2,MYC,PPP1R12A,NEK2,NUMA1,NUP88,ORC1,PAFAH1B1,PCNA,PLK1,POLA1,POLD2,POLE,POLE2,PPP1CB,PPP2R1A,PPP2R1B,PPP2R2A,PPP2R5E,PRIM1…	238/475
3_Member	Reactome Gene Sets	R-HSA-8953854	Metabolism of RNA	-100	ZFP36L1,CDC5L,CLNS1A,CSNK1E,CSTF1,CSTF3,DHX8,DHX9,DHX15,DKC1,EIF4A1,EIF4B,ELAVL1,EPRS1,FBL,FUS,GRSF1,GSPT1,GTF2F1,GTF2F2,GTF2H1,GTF2H3,HNRNPA2B1,HNRNPD,HNRNPF,HNRNPH1,HSPA8,HSPB1,IK,TNPO1,RPSA,MAGOH,MFAP1,MNAT1,HNRNPM,NCBP1,NCL,RPL10A,SNU13,NOP2,CNOT2,NUP88,PARN,PCBP2,PLRG1,EXOSC9,EXOSC10,PNN,POLR2A,POLR2B,POLR2D,POLR2F,POLR2I,POLR2K,PPP2R1A,PPP2R2A,PRCC,PSMA2,PSMA4,PSMA5,PSMB1,PSMB2,PSMB5,PSMB7,…	357/644
1_Member	GO Biological Processes	GO:0022613	ribonucleoprotein complex biogenesis	-100	C1QBP,CDKN2A,CLNS1A,DDX1,DHX9,DDX10,DKC1,EIF4B,FBL,FRG1,HSP90AA1,HSP90AB1,RPSA,NCBP1,SNU13,NOP2,NPM1,NUP88,NVL,PA2G4,PIN4,EXOSC9,EXOSC10,PRKDC,RAN,RPL5,RPL7,RPL7A,RPL11,RPL24,RPL27,RPL35A,RPL38,RPLP0,RPS3A,RPS5,RPS6,RPS7,RPS8,RPS11,RPS12,RPS13,RPS14,RPS15,RPS15A,RPS16,RPS17,RPS19,RPS21,RPS23,RPS24,RPS25,RPS27,RPS27A,RPS28,SRSF1,SRSF5,SRSF6,SFSWAP,SNRPA1,SNRPB,SNRPC,SNRPD1,SNRPD2,SNRPD3,SNRPE,SNRP…	238/483
4_Member	GO Biological Processes	GO:0000278	mitotic cell cycle	-98.869	ABL1,APC,BIRC5,APP,ATM,ATR,BARD1,BCAT1,BCL2,BLM,BRCA1,BRCA2,BUB1,BUB1B,CALM2,CALM3,CASP2,CCNA2,CCNB1,CCND2,CCNF,CCNG1,CDK1,CDC6,CDC20,CDC25A,CDC27,CDK2,CDK4,CDK6,CDKN3,CENPA,CENPC,CENPE,CENPF,RCC1,CHEK1,FOXN3,CKS1B,CKS2,CLTC,ATF2,DYNC1H1,ECT2,EIF4E,EIF4EBP1,ENSA,EZH2,FANCD2,FOXM1,GSPT1,IK,KIF2A,KIF11,KIFC1,KIF22,KPNB1,STMN1,LIG1,LIPA,MAD2L1,MCM2,MCM3,MCM4,MCM6,MNAT1,MSH2,MYB,MYBL2,MYC,PPP1R12A,NB…	255/603
5_Member	GO Biological Processes	GO:0006412	translation	-95.4141	AARS1,ABCF1,DARS1,EEF1A1,EEF1B2,EIF2S1,EIF2B1,EIF4A1,EIF4B,EIF4E,EIF4G1,EIF4G2,EIF5A,EPRS1,FARSA,GARS1,GSPT1,IARS1,KARS1,RPSA,MARS1,MTIF2,NACA,NARS1,NCBP1,DRG1,RPL10A,OXA1L,RARS1,ABCE1,RPL3,RPL4,RPL5,RPL6,RPL7,RPL7A,RPL8,RPL9,RPL11,RPL12,RPL13,RPL15,RPL18,RPL18A,RPL19,RPL21,RPL22,RPL23A,RPL24,RPL27,RPL27A,RPL29,RPL31,RPL32,RPL34,RPL35A,RPL36AL,RPL37,RPL37A,RPL38,RPL41,RPL36A,RPLP0,RPLP1,RPLP2,RPS…	201/397
6_Member	GO Biological Processes	GO:0006259	DNA metabolic process	-95.1772	ABL1,ACTL6A,PARP1,APEX1,ATM,ATR,ATRX,BARD1,BLM,BRCA1,BRCA2,CDK1,CDC5L,CDC6,CDK2,CENPF,CHD4,CHEK1,CSNK1E,CSNK2A1,CSNK2A2,CCN2,DDB1,DDX1,DHX9,DDX11,DFFA,DKC1,DUT,FANCD2,FEN1,FH,FOXM1,XRCC6,MSH6,GTF2H1,GTF2H3,H2AX,HMGB1,HMGB3,HMGN1,HMGA1,HNRNPAB,HSP90AA1,HSP90AB1,HSPD1,KIF22,LIG1,MCM2,MCM3,MCM4,MCM5,MCM6,MCM7,MEN1,MGMT,MLH1,MNAT1,MSH2,MSH3,NUDT1,NAP1L1,NASP,NBN,NFIC,NME1,NONO,NPM1,ORC1,PCNA,PHB1,PLK…	282/747
7_Member	GO Biological Processes	GO:0010564	regulation of cell cycle process	-87.5522	ACTL6A,APC,BIRC5,APP,ATM,ATR,ATRX,BARD1,BCL2,BCL2L1,BCL7A,BLM,BRCA1,BRCA2,ZFP36L1,BUB1,BUB1B,CALM2,CALM3,CASP2,CCNB1,CCND2,CCNF,CCNG1,CDK1,CDC5L,CDC6,CDC20,CDC25A,CDC27,CDK2,CDK4,CDK6,CDKN2A,CDKN2C,CENPE,CENPF,RCC1,CHEK1,FOXN3,CLTC,ATF2,CRY1,CSNK2A1,CSNK2A2,CTNNB1,DDB1,DDX11,DLG1,DYNC1H1,E2F1,ECT2,EIF4G1,EZH2,FANCD2,FEN1,FHL1,H2AX,IK,KIF11,LRP5,MAD2L1,MKI67,MNAT1,MSH2,MYC,NBN,DRG1,NEK2,NPM1,NUMA1…	278/776
8_Member	GO Biological Processes	GO:0033044	regulation of chromosome organization	-78.5267	ACTL6A,PARP1,APC,BIRC5,ATM,ATR,ATRX,BCL7A,BUB1,BUB1B,CCNB1,CCT6A,CDK1,CDC6,CDC20,CDC27,CDK2,CENPE,CENPF,CTNNB1,DDX11,DKC1,FEN1,HNRNPA1,HNRNPA2B1,HNRNPC,HNRNPD,HSP90AA1,IK,LMNA,MAD2L1,MAP3K4,MYC,NBN,NEK2,NUMA1,NVL,PARN,PLK1,EXOSC10,PKIB,RAD21,RB1,DPF2,RNF4,SMARCA2,SMARCA4,SMARCB1,SMARCC1,SMARCC2,SMARCD1,SMARCD2,SMARCE1,TCP1,TERF1,TERF2,TOP2A,TP53,TPR,CCT3,TTK,XRCC5,YY1,CUL3,SMARCA5,RUVBL1,TNKS,CDC…	143/246
9_Member	GO Biological Processes	GO:0051052	regulation of DNA metabolic process	-77.0006	ABL1,ACTL6A,PARP1,ATF1,ATM,ATR,ATRX,BARD1,BCL7A,BLM,BRCA1,C1QBP,CCNA2,CCT6A,CDK1,CDC6,CDC25A,CDK2,CHEK1,CREBBP,CSNK2A1,CTNNB1,DHX9,DDX11,DFFA,DKC1,FH,FOXM1,FUS,MSH6,H1-2,H1-3,H2AX,HMGB1,HNRNPA1,HNRNPA2B1,HNRNPC,HNRNPD,PRMT1,HSP90AA1,IL7R,KPNA1,LMNA,MCM2,MCM3,MCM4,MCM5,MCM6,MCM7,MAP3K4,MGMT,MLH1,MSH2,MSH3,MYC,NBN,NEK2,NPM1,NVL,PARN,PCNA,PLK1,EXOSC10,POLH,PRIM2,PKIB,PRKDC,RAD51,DPF2,RFC2,RFC3,RFC4,…	207/505
10_Member	GO Biological Processes	GO:0033365	protein localization to organelle	-52.908	ABL1,PARP1,ARL1,ARL2,ATR,ATRX,BARD1,BICD1,BRCA2,BUB1B,CBLB,CD81,CDK1,CDKN2A,CENPA,ATF2,CSE1L,DDX1,DHX9,DKC1,DLG1,ELAVL1,EZH2,GOLGB1,H2AX,HDGF,DNAJA1,HSPA4,HSPA8,HSP90AA1,HSPD1,IK,INSIG1,KPNA1,KPNB1,KPNA3,TNPO1,IPO5,LMNA,LMNB1,M6PR,MAN1A1,RAB8A,MKLN1,MSH2,NBN,NF1,NFATC3,NPM1,NUP88,NUP98,OXA1L,PCM1,PIK3R1,PLK1,PLRG1,MED1,PPP3CA,RAD21,RALA,RAN,RANBP2,RANGAP1,RAP1GDS1,RB1,RPA1,RPL11,SEC13,STIL,SRP9,S…	230/794
11_Member	GO Biological Processes	GO:0051983	regulation of chromosome segregation	-51.239	ACTL6A,APC,BIRC5,ATM,BCL7A,BUB1,BUB1B,CCNB1,CDK1,CDC6,CDC20,CDC27,CENPE,CENPF,CSNK2A1,CSNK2A2,IK,MAD2L1,MKI67,NUMA1,PLK1,PPP2R2A,RAD21,RB1,DPF2,SMARCA2,SMARCA4,SMARCB1,SMARCC1,SMARCC2,SMARCD1,SMARCD2,SMARCE1,TPR,TTK,CUL3,CDC23,PRP4K,BUB3,AURKB,TRIP13,PUM1,KNTC1,DLGAP5,NCAPD2,SMC4,NDC80,MAD2L2,SMC2,KIF2C,UBE2C,ZWINT,SMC5,NCAPD3,PUM2,NCAPH,FBXO5,BRD7,ANAPC5,ANAPC7,MAP3K20,NCAPG2,SPDL1,ZWILCH,CDCA8,…	86/137
12_Member	WikiPathways	WP2446	Retinoblastoma gene in cancer	-48.1676	ABL1,BARD1,CCNA2,CCNB1,CDK1,CDC25A,CDK2,CDK4,CDK6,CHEK1,DCK,DHFR,DNMT1,E2F1,E2F2,MSH6,H2AZ1,HDAC1,HMGB1,STMN1,MCM3,MCM4,MCM6,MCM7,MYC,NPAT,ORC1,PCNA,POLA1,POLE,POLE2,PRIM1,PRKDC,RB1,RBBP4,RBBP7,RFC3,RFC4,RFC5,RPA1,RPA3,RRM1,RRM2,SKP2,SMARCA2,HLTF,TFDP1,TFDP2,TOP2A,TP53,TTK,TYMS,CCDC6,SMC1A,CDC7,CDC45,SMC3,CCNB2,CCNE2,SMC2,POLD3,PLK4,FAF1,KIF4A,SIN3A,ANLN,CDT1	67/89
13_Member	Reactome Gene Sets	R-HSA-453279	Mitotic G1 phase and G1/S transition	-42.1935	CCNA2,CCNB1,CCND2,CDK1,CDC6,CDC25A,CDK2,CDK4,CDK6,CDKN2A,CDKN2C,CKS1B,DHFR,E2F1,E2F2,HDAC1,MCM2,MCM3,MCM4,MCM5,MCM6,MNAT1,MYBL2,MYC,ORC1,PCNA,POLA1,POLE,POLE2,PPP2R1A,PPP2R1B,PPP2R2A,PRIM1,PRIM2,PSMA2,PSMA4,PSMA5,PSMB1,PSMB2,PSMB5,PSMB7,PSMC1,PSMC2,PSMC3,PSMC5,PSMC6,PSMD2,PSMD7,PSMD11,PSMD12,RB1,RBL1,RPA1,RPA3,RPS27A,RRM2,TFDP1,TK1,TOP2A,TYMS,UBA52,UBB,CDC7,CDC45,CUL1,CCNE2,PSMD6,PSMD14,ORC6,FBXO…	73/120
14_Member	GO Biological Processes	GO:0006403	RNA localization	-40.9106	ATM,ATR,BICD1,ZFP36L1,CETN3,DHX9,DKC1,EIF4E,FBL,HNRNPA1,HNRNPA2B1,KPNB1,CAPRIN1,MAGOH,NCBP1,NUP88,NUP98,RAN,RANBP2,SEC13,SRSF1,SRSF3,SRSF7,SSB,STAU1,TCP1,TGFBR2,TPR,XPO1,YY1,AAAS,FXR1,KHSRP,RUVBL1,TNKS,FUBP3,NPIPA1,NUP155,NUP93,CKAP5,TOMM20,G3BP2,RBM8A,NUP153,THOC1,LRPPRC,NUTF2,CCT4,CCT2,IGF2BP3,IGF2BP2,NUP50,RUVBL2,XPOT,NCBP2,NUP205,RFTN1,NUP160,NUP188,NUP62,AHCTF1,UPF2,CHTOP,RBM15B,NOP58,RTRAF,…	90/185
15_Member	Reactome Gene Sets	R-HSA-453274	Mitotic G2-G2/M phases	-39.7825	CCNA2,CCNB1,CDK1,CDC25A,CDK2,CENPF,CSNK1E,DYNC1H1,E2F1,FOXM1,HSP90AA1,HSP90AB1,RAB8A,MNAT1,MYBL2,PPP1R12A,NEK2,PAFAH1B1,PLK1,PPP1CB,PPP2R1A,PPP2R1B,PPP2R2A,PSMA2,PSMA4,PSMA5,PSMB1,PSMB2,PSMB5,PSMB7,PSMC1,PSMC2,PSMC3,PSMC5,PSMC6,PSMD2,PSMD7,PSMD11,PSMD12,RPS27A,AURKA,UBA52,UBB,XPO1,YWHAE,YWHAG,ALMS1,CUL1,OFD1,DYNLL1,CCNB2,CEP135,CCP110,CKAP5,PSMD6,RBX1,PSMD14,TUBA1B,TUBGCP3,PLK4,CEP43,TPX2,CEP152,…	82/159

## Sheet: Fig.5c
Fig. 5c. T cell division index at different [AML cell or induced M-MDSC]/T cell ratios in T cell suppression assay
Leukemia cells or induced M-MDSC : Naïve Tconv	Well 1	Well 2	Well 3
0:1	0.84	1.01	1.27
	LC AML1	LC AML3	LC AML4	LS AML1	LS AML2	LS AML4	induced MDSC donor1	induced MDSC donor2	induced MDSC donor3
1:1	0.75	0.865	0.98	0.345	0.305	0.535	0.545	0.44	0.69
2:1	0.245	0.685	1.065	0.0765	0.2	0.28	0.13	0.18	0.22

## Sheet: Fig.5d
Fig. 5c. Percentage of IFN-γ+ CD4+ T cells within the total CD4+ T cell population at different [AML cell or induced M-MDSC]/T cell ratios in T cell suppression assay
Leukemia cells or induced M-MDSC : Naïve Tconv	Well 1	Well 2	Well 3
0:1	63.2	47.4	59.9
	LC AML1	LC AML3	LC AML4	LS AML1	LS AML2	LS AML4	induced MDSC donor1	induced MDSC donor2	induced MDSC donor3
1:1	37.5	51.9	70.5	15.85	34.45	25.05	29.5	30	45.1
2:1	9.165	47.3	76.2	5.76	14.45	7.445	13.65	8.345	16.15

## Sheet: Fig.5g
Fig. 5g. The percentage of effector Tregs within the CD4+ T cell population after 5 days of co-culture
Sample	Effector Tregs (%)	Sample	Effector Tregs (%)	Sample	Effector Tregs (%)	Sample	Effector Tregs (%)
Control CD4 well 1	1.11852	LC AML1	0.994301	LS AML1	2.23575	induced MDSC donor1	2.65448
Control CD4 well 2	0.482205	LC AML3	0.66947	LS AML2	2.31318	induced MDSC donor2	2.44981
Control CD4 well 3	0.57768	LC AML4	0.749166	LS AML4	1.74254	induced MDSC donor3	2.98537

[truncated: 8 more sheets: Sup.Fig.1b, Sup.Fig.2a, Sup.Fig.2b, Sup. Fig.3a, Sup.Fig.7a, Sup.Fig.7e, Sup.Fig.8, Sup.Fig.9]
